# Supplementary material for: High-level cognition during story listening is reflected in high-order dynamic correlations in neural activity patterns
Source: Nat Commun. 2021 Sep 30;12:5728. doi: 10.1038/s41467-021-25876-x (PMC8484677; doi:10.1038/s41467-021-25876-x)
Supplement: Supplementary file 4 — Source Data [file 41467_2021_25876_MOESM4_ESM.zip]

Archive with 17,524 entries (9,042 files):
- results/
- results/.DS_Store
- results/mean_corrs/
- results/mean_corrs/posteriors.xlsx
- results/mean_corrs/.DS_Store
- results/mean_corrs/level_4/
- results/mean_corrs/level_4/rest.npy
- results/mean_corrs/level_4/word.npy
- results/mean_corrs/level_4/paragraph.npy
- results/mean_corrs/level_4/intact.npy
- results/mean_corrs/level_3/
- results/mean_corrs/level_3/rest.npy
- results/mean_corrs/level_3/word.npy
- results/mean_corrs/level_3/paragraph.npy
- results/mean_corrs/level_3/intact.npy
- results/mean_corrs/level_2/
- results/mean_corrs/level_2/rest.npy
- results/mean_corrs/level_2/word.npy
- results/mean_corrs/level_2/paragraph.npy
- results/mean_corrs/level_2/intact.npy
- results/mean_corrs/level_5/
- results/mean_corrs/level_5/rest.npy
- results/mean_corrs/level_5/word.npy
- results/mean_corrs/level_5/paragraph.npy
- results/mean_corrs/level_5/intact.npy
- results/mean_corrs/level_11/
- results/mean_corrs/level_11/rest.npy
- results/mean_corrs/level_11/word.npy
- results/mean_corrs/level_11/paragraph.npy
- results/mean_corrs/level_11/intact.npy
- results/mean_corrs/level_10/
- results/mean_corrs/level_10/rest.npy
- results/mean_corrs/level_10/word.npy
- results/mean_corrs/level_10/paragraph.npy
- results/mean_corrs/level_10/intact.npy
- results/mean_corrs/level_0/
- results/mean_corrs/level_0/rest.npy
- results/mean_corrs/level_0/word.npy
- results/mean_corrs/level_0/paragraph.npy
- results/mean_corrs/level_0/intact.npy
- results/mean_corrs/level_7/
- results/mean_corrs/level_7/rest.npy
- results/mean_corrs/level_7/word.npy
- results/mean_corrs/level_7/paragraph.npy
- results/mean_corrs/level_7/intact.npy
- results/mean_corrs/level_9/
- results/mean_corrs/level_9/rest.npy
- results/mean_corrs/level_9/word.npy
- results/mean_corrs/level_9/paragraph.npy
- results/mean_corrs/level_9/intact.npy
- results/mean_corrs/level_8/
- results/mean_corrs/level_8/rest.npy
- results/mean_corrs/level_8/word.npy
- results/mean_corrs/level_8/paragraph.npy
- results/mean_corrs/level_8/intact.npy
- results/mean_corrs/bo_for_plots.xlsx
- results/mean_corrs/level_6/
- results/mean_corrs/level_6/rest.npy
- results/mean_corrs/level_6/word.npy
- results/mean_corrs/level_6/paragraph.npy
- results/mean_corrs/level_6/intact.npy
- results/mean_corrs/level_1/
- results/mean_corrs/level_1/rest.npy
- results/mean_corrs/level_1/word.npy
- results/mean_corrs/level_1/paragraph.npy
- results/mean_corrs/level_1/intact.npy
- results/mean_corrs/level_15/
- results/mean_corrs/level_15/rest.npy
- results/mean_corrs/level_15/word.npy
- results/mean_corrs/level_15/paragraph.npy
- results/mean_corrs/level_15/intact.npy
- results/mean_corrs/level_12/
- results/mean_corrs/level_12/rest.npy
- results/mean_corrs/level_12/word.npy
- results/mean_corrs/level_12/paragraph.npy
- results/mean_corrs/level_12/intact.npy
- results/mean_corrs/level_13/
- results/mean_corrs/level_13/rest.npy
- results/mean_corrs/level_13/word.npy
- results/mean_corrs/level_13/paragraph.npy
- results/mean_corrs/level_13/intact.npy
- results/mean_corrs/level_14/
- results/mean_corrs/level_14/rest.npy
- results/mean_corrs/level_14/word.npy
- results/mean_corrs/level_14/paragraph.npy
- results/mean_corrs/level_14/intact.npy
- results/corrs_ordered_up_for_PCA/
- results/corrs_ordered_up_for_PCA/.DS_Store
- results/corrs_ordered_up_for_PCA/full_pca_data_eigenvector_centrality.csv
- results/corrs_ordered_up_for_PCA/full_pca_data_PCA.csv
- results/higher_order_sims/
- results/higher_order_sims/constant/
- results/higher_order_sims/constant/97.csv
- results/higher_order_sims/constant/83.csv
- results/higher_order_sims/constant/68.csv
- results/higher_order_sims/constant/6.csv
- results/higher_order_sims/constant/54.csv
- results/higher_order_sims/constant/40.csv
- results/higher_order_sims/constant/41.csv
- results/higher_order_sims/constant/7.csv
- results/higher_order_sims/constant/55.csv
- results/higher_order_sims/constant/69.csv
- results/higher_order_sims/constant/82.csv
- results/higher_order_sims/constant/96.csv
- results/higher_order_sims/constant/80.csv
- results/higher_order_sims/constant/94.csv
- results/higher_order_sims/constant/43.csv
- results/higher_order_sims/constant/57.csv
- results/higher_order_sims/constant/5.csv
- results/higher_order_sims/constant/56.csv
- results/higher_order_sims/constant/4.csv
- results/higher_order_sims/constant/42.csv
- results/higher_order_sims/constant/95.csv
- results/higher_order_sims/constant/81.csv
- results/higher_order_sims/constant/85.csv
- results/higher_order_sims/constant/91.csv
- results/higher_order_sims/constant/46.csv
- results/higher_order_sims/constant/0.csv
- results/higher_order_sims/constant/52.csv
- results/higher_order_sims/constant/1.csv
- results/higher_order_sims/constant/53.csv
- results/higher_order_sims/constant/47.csv
- results/higher_order_sims/constant/90.csv
- results/higher_order_sims/constant/84.csv
- results/higher_order_sims/constant/92.csv
- results/higher_order_sims/constant/86.csv
- results/higher_order_sims/constant/51.csv
- results/higher_order_sims/constant/3.csv
- results/higher_order_sims/constant/45.csv
- results/higher_order_sims/constant/79.csv
- results/higher_order_sims/constant/78.csv
- results/higher_order_sims/constant/44.csv
- results/higher_order_sims/constant/50.csv
- results/higher_order_sims/constant/2.csv
- results/higher_order_sims/constant/87.csv
- results/higher_order_sims/constant/93.csv
- results/higher_order_sims/constant/37.csv
- results/higher_order_sims/constant/23.csv
- results/higher_order_sims/constant/22.csv
- results/higher_order_sims/constant/36.csv
- results/higher_order_sims/constant/20.csv
- results/higher_order_sims/constant/34.csv
- results/higher_order_sims/constant/35.csv
- results/higher_order_sims/constant/21.csv
- results/higher_order_sims/constant/25.csv
- results/higher_order_sims/constant/31.csv
- results/higher_order_sims/constant/19.csv
- results/higher_order_sims/constant/18.csv
- results/higher_order_sims/constant/30.csv
- results/higher_order_sims/constant/24.csv
- results/higher_order_sims/constant/32.csv
- results/higher_order_sims/constant/26.csv
- results/higher_order_sims/constant/27.csv
- results/higher_order_sims/constant/33.csv
- results/higher_order_sims/constant/16.csv
- results/higher_order_sims/constant/17.csv
- results/higher_order_sims/constant/29.csv
- results/higher_order_sims/constant/15.csv
- results/higher_order_sims/constant/14.csv
- results/higher_order_sims/constant/28.csv
- results/higher_order_sims/constant/10.csv
- results/higher_order_sims/constant/38.csv
- results/higher_order_sims/constant/39.csv
- results/higher_order_sims/constant/11.csv
- results/higher_order_sims/constant/13.csv
- results/higher_order_sims/constant/12.csv
- results/higher_order_sims/constant/49.csv
- results/higher_order_sims/constant/75.csv
- results/higher_order_sims/constant/61.csv
- results/higher_order_sims/constant/60.csv
- results/higher_order_sims/constant/74.csv
- results/higher_order_sims/constant/48.csv
- results/higher_order_sims/constant/89.csv
- results/higher_order_sims/constant/62.csv
- results/higher_order_sims/constant/76.csv
- results/higher_order_sims/constant/77.csv
- results/higher_order_sims/constant/63.csv
- results/higher_order_sims/constant/88.csv
- results/higher_order_sims/constant/98.csv
- results/higher_order_sims/constant/67.csv
- results/higher_order_sims/constant/73.csv
- results/higher_order_sims/constant/9.csv
- results/higher_order_sims/constant/8.csv
- results/higher_order_sims/constant/72.csv
- results/higher_order_sims/constant/66.csv
- results/higher_order_sims/constant/99.csv
- results/higher_order_sims/constant/70.csv
- results/higher_order_sims/constant/64.csv
- results/higher_order_sims/constant/58.csv
- results/higher_order_sims/constant/59.csv
- results/higher_order_sims/constant/65.csv
- results/higher_order_sims/constant/71.csv
- results/higher_order_sims/random/
- results/higher_order_sims/random/97.csv
- results/higher_order_sims/random/83.csv
- results/higher_order_sims/random/68.csv
- results/higher_order_sims/random/6.csv
- results/higher_order_sims/random/54.csv
- results/higher_order_sims/random/40.csv
- results/higher_order_sims/random/41.csv
- results/higher_order_sims/random/7.csv
- results/higher_order_sims/random/55.csv
- results/higher_order_sims/random/69.csv
- results/higher_order_sims/random/82.csv
- results/higher_order_sims/random/96.csv
- results/higher_order_sims/random/80.csv
- results/higher_order_sims/random/94.csv
- results/higher_order_sims/random/43.csv
- results/higher_order_sims/random/57.csv
- results/higher_order_sims/random/5.csv
- results/higher_order_sims/random/56.csv
- results/higher_order_sims/random/4.csv
- results/higher_order_sims/random/42.csv
- results/higher_order_sims/random/95.csv
- results/higher_order_sims/random/81.csv
- results/higher_order_sims/random/85.csv
- results/higher_order_sims/random/91.csv
- results/higher_order_sims/random/46.csv
- results/higher_order_sims/random/0.csv
- results/higher_order_sims/random/52.csv
- results/higher_order_sims/random/1.csv
- results/higher_order_sims/random/53.csv
- results/higher_order_sims/random/47.csv
- results/higher_order_sims/random/90.csv
- results/higher_order_sims/random/84.csv
- results/higher_order_sims/random/92.csv
- results/higher_order_sims/random/86.csv
- results/higher_order_sims/random/51.csv
- results/higher_order_sims/random/3.csv
- results/higher_order_sims/random/45.csv
- results/higher_order_sims/random/79.csv
- results/higher_order_sims/random/78.csv
- results/higher_order_sims/random/44.csv
- results/higher_order_sims/random/50.csv
- results/higher_order_sims/random/2.csv
- results/higher_order_sims/random/87.csv
- results/higher_order_sims/random/93.csv
- results/higher_order_sims/random/37.csv
- results/higher_order_sims/random/23.csv
- results/higher_order_sims/random/22.csv
- results/higher_order_sims/random/36.csv
- results/higher_order_sims/random/20.csv
- results/higher_order_sims/random/34.csv
- results/higher_order_sims/random/35.csv
- results/higher_order_sims/random/21.csv
- results/higher_order_sims/random/25.csv
- results/higher_order_sims/random/31.csv
- results/higher_order_sims/random/19.csv
- results/higher_order_sims/random/18.csv
- results/higher_order_sims/random/30.csv
- results/higher_order_sims/random/24.csv
- results/higher_order_sims/random/32.csv
- results/higher_order_sims/random/26.csv
- results/higher_order_sims/random/27.csv
- results/higher_order_sims/random/33.csv
- results/higher_order_sims/random/16.csv
- results/higher_order_sims/random/17.csv
- results/higher_order_sims/random/29.csv
- results/higher_order_sims/random/15.csv
- results/higher_order_sims/random/14.csv
- results/higher_order_sims/random/28.csv
- results/higher_order_sims/random/10.csv
- results/higher_order_sims/random/38.csv
- results/higher_order_sims/random/39.csv
- results/higher_order_sims/random/11.csv
- results/higher_order_sims/random/13.csv
- results/higher_order_sims/random/12.csv
- results/higher_order_sims/random/49.csv
- results/higher_order_sims/random/75.csv
- results/higher_order_sims/random/61.csv
- results/higher_order_sims/random/60.csv
- results/higher_order_sims/random/74.csv
- results/higher_order_sims/random/48.csv
- results/higher_order_sims/random/89.csv
- results/higher_order_sims/random/62.csv
- results/higher_order_sims/random/76.csv
- results/higher_order_sims/random/77.csv
- results/higher_order_sims/random/63.csv
- results/higher_order_sims/random/88.csv
- results/higher_order_sims/random/98.csv
- results/higher_order_sims/random/67.csv
- results/higher_order_sims/random/73.csv
- results/higher_order_sims/random/9.csv
- results/higher_order_sims/random/8.csv
- results/higher_order_sims/random/72.csv
- results/higher_order_sims/random/66.csv
- results/higher_order_sims/random/99.csv
- results/higher_order_sims/random/70.csv
- results/higher_order_sims/random/64.csv
- results/higher_order_sims/random/58.csv
- results/higher_order_sims/random/59.csv
- results/higher_order_sims/random/65.csv
- results/higher_order_sims/random/71.csv
- results/higher_order_sims/ramping/
- results/higher_order_sims/ramping/97.csv
- results/higher_order_sims/ramping/83.csv
- results/higher_order_sims/ramping/68.csv
- results/higher_order_sims/ramping/6.csv
- results/higher_order_sims/ramping/54.csv
- results/higher_order_sims/ramping/40.csv
[truncated: 9,700 more entries]
