# Supplementary material for: High-level cognition during story listening is reflected in high-order dynamic correlations in neural activity patterns
Source: Nat Commun. 2021 Sep 30;12:5728. doi: 10.1038/s41467-021-25876-x (PMC8484677; doi:10.1038/s41467-021-25876-x)
Supplement: Supplementary file 4 — Source Data [file 41467_2021_25876_MOESM4_ESM.zip › results/mean_corrs/posteriors.xlsx]

## Sheet: posteriors
	Centers_X	Centers_Y	Centers_Z	Widths
0	25.9755	-1.10377	-6.1415	56.0025
1	-52.0047	-50.7306	0.595138	52.5864
2	45.1457	-68.3718	-6.34298	56.7204
3	-14.5301	0.706787	15.3033	45.2572
4	5.84596	17.6128	28.6739	45.5167
5	8.56656	-39.4461	42.5282	52.2087
6	-9.58512	-79.44	10.545	61.8786
7	-36.2037	26.5359	3.8681	51.2713
8	-28.9576	-3.15939	-25.4773	55.3964
9	0.833313	50.9026	-23.3457	45.0219
10	62.8851	-39.3042	25.5764	53.6131
11	-44.6398	-14.338	39.0567	44.5462
12	44.5593	25.5782	9.00231	53.2526
13	11.617	-49.7803	-38.6639	39.6103
14	-26.1251	-41.8272	-28.6235	48.2159
15	-4.10454	50.1469	16.5619	55.4921
16	39.0869	12.6537	51.8383	56.945
17	58.4759	-19.8516	-27.1109	56.2047
18	10.7351	-84.0916	34.2917	52.7261
19	-14.0331	-75.8004	47.276	55.4591
20	38.7505	-65.3804	37.0817	52.0602
21	41.6736	-5.28582	-43.2619	48.0158
22	-40.7283	21.9345	25.5726	43.9764
23	3.72528	-74.8024	-24.134	48.8175
24	30.2988	52.4241	22.9472	57.6717
25	13.1452	-24.2148	12.0801	55.4558
26	-45.445	-49.0728	39.4683	55.2652
27	-46.6742	-19.98	1.96664	54.6537
28	50.5606	6.25573	7.26329	38.6133
29	-23.4987	-74.6976	-31.3524	46.7671
30	2.97438	22.7735	-21.7014	48.4103
31	30.6285	-61.4103	-29.4522	50.6934
32	-27.6469	23.238	40.8194	57.1876
33	-5.57252	-1.61696	42.2313	57.933
34	48.7117	-32.0832	0.676935	59.4832
35	7.67288	-48.4142	-5.38167	44.6839
36	-23.9246	60.4454	-5.26865	50.3532
37	-30.6947	-89.3057	-11.4596	49.286
38	41.933	50.3796	-2.51032	60.7511
39	-42.7104	-79.9917	19.0749	53.5008
40	5.07455	-63.8822	46.2231	55.2625
41	24.4621	23.6539	-14.1199	55.2438
42	-12.6298	-39.2103	1.83457	51.0198
43	-22.7161	48.4642	31.7614	50.8426
44	42.1781	-75.8778	15.7118	59.7105
45	-42.7355	-65.7935	-23.1476	54.9252
46	56.5226	-8.22809	42.4557	54.4037
47	13.6347	-32.9299	-21.5169	53.6502
48	-33.5842	-13.5845	56.9967	59.3172
49	-34.8667	-43.9429	43.878	50.303
50	-17.8024	7.57507	-22.0866	46.5747
51	-52.2785	-24.9623	-25.5161	46.042
52	48.8497	16.5431	-15.3105	57.7535
53	30.5625	-27.133	56.5171	60.4591
54	-61.8965	-39.5404	22.1038	52.9338
55	-1.27202	22.1524	49.7227	56.8693
56	6.03731	-64.2866	-14.8139	50.8726
57	4.514	-46.7149	20.8023	55.8807
58	63.4056	-39.7429	-0.23602	42.9347
59	-41.5835	4.49524	-7.82848	55.2756
60	18.6722	-95.3596	1.74053	57.0097
61	56.3786	-8.04988	-0.925735	50.0686
62	-22.4284	-73.9128	28.4129	51.897
63	-54.487	16.7897	11.3148	49.7209
64	-5.45875	-63.4972	56.9139	53.65
65	21.2482	40.4215	40.7144	62.1519
66	2.3378	-12.2726	-8.79138	44.6866
67	48.5714	10.5208	-26.426	58.8225
68	56.2968	-53.5984	-0.568294	49.8505
69	-42.6	31.2402	18.5634	47.4139
70	53.6428	-27.078	36.574	53.0408
71	4.18992	32.5919	-14.3039	52.9433
72	9.72797	-72.9459	17.0862	46.1712
73	-36.8541	1.36814	7.81822	58.4401
74	17.7259	-3.45385	-23.8161	48.9772
75	19.1842	-83.6281	-32.7658	43.1246
76	-16.4978	-70.9147	-13.0634	53.0253
77	-47.3468	0.00442189	-38.965	42.3001
78	49.6049	-48.6782	-28.1619	48.788
79	-7.96249	-48.4077	42.2894	50.9944
80	-57.7228	-8.72536	5.97394	44.2175
81	44.7735	35.4178	22.6618	51.6176
82	-7.22085	34.3502	-21.1108	43.6039
83	8.03046	35.1743	34.4737	59.8852
84	30.6549	-7.32851	5.36357	59.1679
85	10.296	60.416	10.3964	54.0784
86	-4.81617	-28.6948	54.5547	55.7141
87	-20.9992	-2.23503	-32.2287	44.9842
88	40.1301	-41.2668	52.7993	40.8597
89	33.6184	-44.6562	-14.1902	51.6867
90	-37.4945	-68.487	47.2019	58.5077
91	-10.3218	-96.4847	10.0324	56.6093
92	-5.40306	-29.6562	-24.2601	48.5391
93	31.5213	-18.447	-13.8262	47.4211
94	40.0612	-14.0584	15.3653	54.8054
95	29.3017	-60.7013	45.7232	53.8711
96	-42.9758	43.102	5.0753	62.737
97	-25.5378	7.63653	52.1911	58.8164
98	1.93763	57.3695	-13.4174	53.0763
99	-43.9645	-35.6803	17.5269	56.2684
100	-56.3022	-50.4314	-11.7553	55.4199
101	-46.6707	3.53477	45.3072	49.9008
102	-52.3382	-47.1278	-23.6007	50.1427
103	46.3473	-59.5059	23.5176	64.8316
104	-17.3836	-62.5953	-1.0886	54.5864
105	-53.9783	-32.1328	42.6983	58.9512
106	-4.33893	-23.4441	-17.1397	34.6443
107	-51.209	-58.367	12.6749	47.7197
108	25.18	8.38916	50.5103	40.5827
109	-25.6107	33.3738	-15.9933	43.888
110	56.5827	-16.9797	8.28417	50.8084
111	-11.1771	-37.1309	43.3323	53.6644
112	32.2389	10.2119	-37.2501	49.4453
113	-9.51266	58.7765	14.1706	48.4982
114	-5.79799	-54.8133	-21.6499	48.6017
115	24.9844	55.4932	-11.0322	41.8144
116	5.63241	1.78568	-0.633798	40.02
117	-61.8741	-15.4511	-11.5589	58.8751
118	-10.4981	-15.0033	11.3437	57.0435
119	-55.1074	-34.5423	-5.13602	61.9099
120	-10.834	-90.9051	-15.7518	49.8342
121	40.5036	32.6485	35.6967	54.2271
122	46.5577	3.26118	32.0879	49.4032
123	15.5253	-50.3691	2.3015	50.14
124	-7.05326	-55.1401	-36.7777	59.3046
125	-56.455	4.16254	25.3933	47.5837
126	-53.3286	1.60089	-13.0031	53.9161
127	-9.92927	-59.0014	18.7407	58.4363
128	4.24535	-79.3007	-14.6894	39.4506
129	-42.5471	-7.98687	-38.9021	42.1403
130	-22.5427	-84.7904	22.627	42.4238
131	8.82914	-32.25	-38.3191	52.7449
132	43.507	-4.80457	-8.24073	51.0626
133	-56.9694	-61.9228	-3.53604	54.1141
134	-8.89064	-68.3689	39.0517	50.8244
135	1.8332	-25.5309	30.2181	50.1052
136	28.0961	4.94105	-16.9695	47.9889
137	-2.14029	45.0069	42.0736	49.092
138	22.0457	-83.1178	-8.08083	44.2547
139	50.9647	30.0661	-2.3975	49.9435
140	-30.2057	15.6975	-8.75313	47.6383
141	-44.5541	-49.7162	-27.6301	44.0749
142	1.8013	-81.0556	9.82842	48.5973
143	-45.4264	-72.9843	-8.52486	45.46
144	-15.5495	14.9678	5.17569	44.8544
145	-34.7822	-26.0367	-17.1547	46.7627
146	-62.1823	-27.7379	17.3079	46.8273
147	28.6854	-39.2781	-27.6735	50.099
148	8.23105	54.6165	-1.89074	61.5113
149	-48.3745	-11.0353	47.0932	57.0563
150	-35.4551	-19.0474	3.489	60.3981
151	48.8728	12.2997	9.84964	45.71
152	55.1015	-63.2291	-9.87656	54.5846
153	25.2546	3.98273	-38.3175	48.3308
154	4.55608	-52.3397	-25.5809	55.8735
155	30.418	-91.1158	4.90227	52.1234
156	-36.6402	-84.9281	10.8545	58.7214
157	-31.4323	-9.95664	-2.33855	48.4122
158	33.5202	-49.8465	55.2526	43.9648
159	-27.1228	43.2769	24.0993	52.3917
160	50.8287	-47.2656	18.7066	59.9605
161	36.299	-12.5528	52.3165	60.6021
162	24.8774	60.4288	5.53528	67.1049
163	-29.3665	8.70338	-26.8998	50.0433
164	31.5548	41.4385	-14.5659	46.4945
165	33.3949	-12.1481	-37.453	49.643
166	43.386	15.2617	-2.44144	57.9136
167	-15.224	-82.8547	-30.2241	39.465
168	22.9395	-69.4294	40.5677	41.2917
169	-5.63994	8.4742	51.0047	55.2029
170	-35.0964	-49.6975	55.7021	58.1553
171	-10.9464	49.022	1.43255	39.6495
172	12.4883	-12.286	7.01085	56.0226
173	-49.2496	-60.7494	39.3267	59.1129
174	-45.5924	-54.8522	-11.312	52.859
175	11.2457	-49.1302	57.2388	63.5918
176	-33.5675	-60.4651	-23.1871	51.0853
177	16.1797	18.9023	0.286201	43.5523
178	0.703028	5.24766	32.473	54.1158
179	56.7504	-37.9668	40.9688	55.7715
180	63.7729	-24.657	-15.8557	55.4155
181	6.41599	29.447	25.3978	56.0214
182	23.4914	24.6428	46.9801	62.0517
183	59.8055	-9.29551	22.4393	50.1433
184	-45.6407	44.0986	-6.4102	55.7968
185	-8.08397	-59.9775	-9.79601	45.8581
186	-44.6657	-50.7009	-36.923	52.0148
187	-33.0211	17.4529	-22.8156	47.3925
188	56.907	-38.3821	-18.3711	53.8655
189	0.755404	-26.8843	-10.9805	43.5292
190	43.0725	-73.1891	-35.2963	59.1404
191	-0.303445	35.9523	25.9274	41.6958
192	8.268	43.5761	45.0634	55.0998
193	-6.49212	11.8864	-14.2549	46.5302
194	-50.6593	-12.3244	-17.2689	63.19
195	29.078	-79.7558	26.8027	58.6415
196	59.8348	-5.27482	-9.22132	60.0318
197	43.5816	19.4024	40.9511	56.3127
198	29.1759	-57.6581	-8.66014	57.2319
199	19.439	-56.4647	-28.1149	52.9047
200	-58.434	-6.44348	18.5434	52.3557
201	-6.50652	51.9858	-3.96171	56.3627
202	-4.81813	-4.65358	54.6968	60.9806
203	-2.52228	-65.0636	-28.2904	50.4129
204	57.5575	-50.3345	29.0532	48.4504
205	14.5648	18.7016	-21.7637	47.9376
206	29.9905	-48.4498	-31.7709	59.5026
207	13.7894	-82.3199	-22.9801	52.3049
208	16.0601	-77.6581	43.8013	55.5981
209	-10.1473	-97.2826	-6.41205	61.5445
210	37.8691	45.6427	13.9645	43.7764
211	-28.1086	-59.9172	55.8495	59.4057
212	-37.6771	-27.339	15.3115	63.0154
213	49.0736	-10.9891	15.609	50.3009
214	-26.9296	59.0743	11.6158	49.4904
215	22.2102	61.4024	-10.1178	43.8648
216	34.0575	32.3935	-13.2867	46.7951
217	44.887	-63.9078	9.71567	53.5506
218	4.48221	-22.3734	-21.1567	49.0897
219	0.921258	-28.5062	45.1258	53.8389
220	23.8584	-91.4543	-12.4478	51.1158
221	-25.4254	-84.6781	21.6489	57.8513
222	18.6719	-65.7709	-29.9503	47.2894
223	9.40731	-67.5108	55.3398	54.0551
224	-11.17	-78.9323	-9.3339	60.0517
225	56.1604	2.78538	-18.9966	52.0311
226	9.55758	-61.1821	30.2149	51.8186
227	6.24281	-49.9338	33.6706	55.5908
228	5.57025	-55.9553	-3.40766	46.2903
229	-0.830415	35.9352	-24.7791	52.9385
230	-37.3995	13.3572	49.9078	62.8351
231	-20.2417	-95.2275	15.1072	41.1537
232	-8.75339	51.1301	40.2521	53.5392
233	-3.33116	22.3645	26.3627	47.5456
234	-24.3767	36.3815	37.0751	46.1163
235	48.1984	-45.0827	-16.6112	47.9247
236	-34.9774	-59.8565	-30.8274	41.3896
237	-3.98022	-24.1074	-2.8856	41.3564
238	-0.774108	-73.2341	28.0674	47.0742
239	36.9177	-66.323	-15.5086	52.5646
240	-39.4278	-5.91811	4.67328	49.7027
241	-30.4913	-18.8481	-29.4933	53.3887
242	43.1807	-15.1312	43.0311	41.3176
243	-31.8896	52.7902	-11.9163	44.5168
244	-6.81691	5.34702	-9.85206	42.3521
245	-37.7105	-34.993	53.5891	56.7413
246	23.7738	-27.4158	-22.3931	48.6569
247	9.39822	-63.367	5.38646	44.1166
248	-45.6544	-17.0251	16.4386	46.6403
249	13.1886	-69.1945	3.2806	40.8215
250	-33.7439	-43.0502	-36.0649	55.3973
251	39.1786	-56.1555	55.4285	55.2065
252	-48.1427	-70.1501	18.16	52.1363
253	-49.5976	25.9481	3.0424	50.4818
254	2.27238	31.7338	-6.19892	40.4606
255	49.5475	-17.3156	-27.3182	42.5955
256	48.3287	-22.9947	10.8092	48.3755
257	18.4837	50.2049	33.6621	50.7795
258	-59.9522	-48.6942	18.9631	55.8832
259	52.242	21.2368	17.4547	47.7582
260	36.891	3.31927	-1.15808	55.2979
261	-23.8657	-39.0179	-1.86578	53.3009
262	-31.1984	-71.3272	-15.1033	52.4235
263	-28.4167	-9.17929	-41.1535	47.7286
264	-1.96091	36.3231	8.30407	53.8603
265	-56.8176	-7.27206	-7.92546	45.1702
266	-21.349	-40.0398	-14.3998	49.9607
267	-57.8792	-18.6733	27.8451	45.9497
268	-21.4165	14.0035	-4.1273	44.2331
269	-47.6096	-36.3814	-18.2517	43.0649
270	-56.731	-47.2072	38.8237	55.9262
271	-2.40058	-77.1769	-31.5016	40.8168
272	62.9881	-9.2075	6.75828	57.4477
273	49.4265	-57.6406	-35.3577	56.412
274	-62.5317	-46.9239	0.931373	61.3039
275	-52.8292	3.27418	-5.42443	43.3362
276	-50.5954	16.793	23.0413	55.8187
277	8.87526	12.2403	38.0029	43.3046
278	-17.0058	-65.6047	-22.506	48.5897
279	-25.2021	-80.5233	39.878	54.5725
280	39.5163	11.4802	30.9484	52.2107
281	26.2168	-27.4747	-8.19459	41.6709
282	3.87534	-92.236	-6.7401	45.7113
283	13.9552	31.5521	-21.1295	53.8431
284	-24.3707	10.646	3.88875	48.8701
285	37.4069	1.96005	53.6511	63.0407
286	-46.2546	-64.4069	0.10841	54.0224
287	-11.2286	-47.1978	-5.06694	41.2864
288	-45.6164	2.22112	30.384	38.0231
289	-10.4431	56.0704	-16.4618	44.9639
290	-7.13215	-32.7215	-41.079	39.0781
291	60.5722	-31.399	3.18491	40.7872
292	57.6651	-58.4614	16.6846	54.5447
293	13.4908	-54.1617	-15.4055	47.7096
294	-16.5364	-64.8955	14.521	60.2073
295	-9.33372	46.3678	-20.8949	47.5156
296	-27.3773	6.12636	-38.4435	48.9148
297	-1.67243	-52.4886	-11.0422	47.0769
298	-14.9023	-29.2683	8.8262	60.388
299	13.4052	-5.83429	15.3206	44.7201
300	-38.0622	53.6651	1.78841	57.3226
301	58.5983	3.65287	4.61879	62.0809
302	-9.61976	-40.4172	54.422	54.7239
303	-38.5584	-11.2843	-8.43938	45.3123
304	-23.0529	-51.5765	-6.6325	56.994
305	-15.126	-6.66973	-20.6423	52.1139
306	31.891	-1.90447	-42.2175	51.4603
307	-32.007	34.9436	35.8945	53.4514
308	45.1882	-22.3272	53.3114	54.0301
309	5.7408	7.58396	54.0451	53.6592
310	-45.0671	13.4852	-16.4915	53.5287
311	50.4868	-11.8871	-34.8953	41.5738
312	29.8171	12.2077	-7.76815	50.6079
313	48.9244	-5.69034	-18.5981	54.8164
314	-6.22513	-14.6448	41.0813	58.1912
315	12.6263	12.8556	6.61372	53.8616
316	40.0986	-28.5207	15.6288	52.0463
317	-35.7261	-66.842	35.0157	49.8251
318	-25.5178	20.6798	-18.0526	49.2332
319	30.4279	-13.1265	-6.6273	51.0352
320	25.792	-90.8661	11.7769	42.1733
321	9.11814	-62.015	-25.5399	49.9245
322	32.0974	-35.5808	-7.72514	38.0057
323	8.73083	10.3755	-15.5905	53.377
324	27.0272	47.7879	37.1419	44.8538
325	-59.7126	-40.6925	8.51047	48.4371
326	41.0397	-81.8573	-9.36194	45.788
327	49.7382	3.26757	-34.8194	52.8123
328	5.29341	-21.1226	57.0483	59.3206
329	29.243	15.1714	-22.9508	49.1103
330	-34.5278	-76.6627	36.0463	56.714
331	61.7889	-48.5857	9.04001	54.8193
332	36.1678	-74.5563	-22.2607	50.2251
333	-6.4257	55.4697	-6.06246	31.7247
334	2.65505	-5.20515	35.0065	53.8994
335	45.1908	32.6762	-8.09355	44.5807
336	-32.4579	-55.4717	44.5316	48.5614
337	-19.4059	-88.905	-19.3214	48.5079
338	42.1714	-73.1248	37.9689	53.531
339	42.2695	-47.5335	-36.3869	51.2364
340	61.1708	-28.9803	41.493	47.3558
341	-26.9192	6.28776	-15.6512	45.9566
342	-22.4851	-5.29287	57.4422	60.2996
343	45.1054	40.4728	2.05133	52.9648
344	36.7116	-48.1979	45.8455	42.9584
345	40.9979	21.1068	30.134	47.4695
346	19.0318	56.186	27.0807	60.0214
347	10.6043	55.1651	-18.9767	41.4133
348	-38.3335	-62.9466	-9.87322	51.4299
349	3.4013	-86.8317	23.0149	52.8751
350	-62.0022	-41.1984	-8.79996	50.1166
351	-15.4929	-35.7737	-26.4682	49.2198
352	-38.1615	-82.6983	-6.21074	50.5532
353	0.90294	-6.44883	10.2578	45.7
354	-31.8199	-38.9623	-11.2434	53.6764
355	15.4529	-32.0225	-8.02781	44.6964
356	45.4021	-38.7292	-26.2931	52.133
357	-9.26367	-88.6145	25.8481	54.3473
358	38.8767	44.6256	26.5286	49.6594
359	35.1985	-4.4368	-16.7419	49.8884
360	-25.6987	17.3731	52.278	61.2875
361	52.1783	13.2626	32.1723	47.4547
362	-44.6427	23.3298	35.9409	44.039
363	43.1784	-57.6395	-21.4651	56.3953
364	-46.5282	-63.4996	-34.1975	58.7727
365	-13.5418	-78.7537	-22.0709	50.1871
366	18.4879	-62.2933	-6.7202	52.2796
367	-1.19343	-71.0703	10.891	50.6088
368	5.469	-15.8089	44.7422	48.9267
369	13.0984	65.9725	3.35308	45.433
370	-19.0055	-24.0732	-23.593	50.8431
371	38.0872	21.5569	-32.1419	37.3875
372	-40.559	-58.244	50.1584	54.7514
373	2.32813	-38.7527	-21.4621	40.5001
374	-4.20175	-74.6055	47.0673	49.669
375	16.1022	-37.6814	3.3919	43.546
376	-40.5563	-21.9125	-26.4382	45.1212
377	-63.8818	-32.5178	1.85135	52.4507
378	48.4738	-48.9194	49.4003	55.1945
379	-51.2454	30.4388	12.608	49.0373
380	3.63708	-21.4789	0.342837	44.3135
381	34.7917	58.3403	3.60176	60.4875
382	5.71237	-7.03443	54.6257	64.9758
383	-20.7205	30.9134	46.3345	56.8962
384	51.2725	-64.2292	34.3954	55.5813
385	-3.89671	-38.9605	33.2198	52.0296
386	46.6381	-49.8082	35.3885	60.9375
387	19.6779	9.76023	-22.9301	43.1824
388	10.5649	-27.6799	40.1108	44.0225
389	12.6066	-16.1683	-18.2779	37.6069
390	3.76588	-51.1105	48.0337	54.8886
391	8.94864	43.4511	5.40228	56.7811
392	-12.2752	-32.8007	-14.9068	48.1612
393	-37.3801	-33.1134	-26.1165	36.3129
394	-55.0627	5.66597	11.5028	49.4361
395	-34.8896	48.281	27.0313	53.0539
396	-4.5356	-59.5393	3.84736	48.0684
397	46.9385	-55.2893	-8.45839	52.7916
398	-3.40092	9.32694	0.313197	49.7123
399	-28.1805	-4.0754	50.7403	49.5264
400	6.38012	23.1167	-9.26783	49.5671
401	8.14984	63.646	-7.37188	53.0563
402	-48.9187	-47.5811	10.7537	50.577
403	-50.7291	-3.30984	10.6454	45.1511
404	-54.4133	-16.3821	13.6797	45.4796
405	40.4763	-76.9581	6.35128	47.5304
406	61.953	-19.8018	32.4258	55.5857
407	-21.4963	2.77312	-1.50427	56.8639
408	-49.7701	-2.27309	-34.6453	52.7848
409	-56.7187	-52.4697	30.7393	58.7665
410	-36.1772	-55.3874	-36.9703	54.3898
411	-45.4773	-23.7444	43.9278	40.283
412	-49.103	-40.4662	49.8043	56.0522
413	-50.5643	-71.8296	10.1919	48.2665
414	14.5125	-60.167	12.2434	38.0116
415	58.6342	10.9612	15.3794	58.7311
416	2.40201	32.4527	48.455	42.4257
417	-2.85215	56.772	26.0919	55.0518
418	-37.2055	32.4816	-4.50992	37.1217
419	-51.9436	-28.3445	22.9512	47.5478
420	25.4123	14.7695	2.60922	42.1869
421	50.4186	-56.3178	9.22368	53.8726
422	61.9054	-20.3194	-2.60727	46.2399
423	12.9448	-91.2394	-12.7637	54.6941
424	30.1351	-43.0631	54.8725	45.9602
425	0.329873	-40.6858	55.2431	61.1256
426	38.8652	2.44423	12.0465	54.8234
427	54.9677	-27.76	-11.2574	44.9786
428	-14.4098	-82.8062	36.1787	63.3541
429	52.0196	-65.4797	0.949414	50.577
430	-47.6401	34.0608	-3.11776	50.4432
431	-3.4458	44.3883	29.4772	52.1756
432	-39.6441	10.8523	28.4397	58.5569
433	-41.1567	38.2933	-14.4733	33.3234
434	-37.3635	13.7071	-36.0892	52.8667
435	-8.89837	36.4231	50.795	56.1593
436	-56.0995	-5.68864	28.9038	38.0205
437	62.7253	-21.8571	15.4134	47.4929
438	-49.7123	-34.6915	3.15747	57.1942
439	-26.3388	-86.3167	-22.766	47.6366
440	-7.75063	-85.0072	-1.18531	53.3305
441	35.2075	52.9016	-7.29334	44.723
442	22.9624	-64.4234	-17.8599	41.0007
443	-34.7548	-1.5251	-37.8543	50.7465
444	45.2563	-16.262	-2.09482	54.348
445	1.45443	1.87527	-7.59014	45.3945
446	-56.6829	-13.7468	39.2926	50.2936
447	40.4702	7.53847	43.0206	55.9111
448	7.4954	-85.5821	-29.4988	56.2543
449	-59.9449	-18.6578	-23.9639	58.0419
450	7.56095	-51.2397	8.92454	55.1537
451	23.5632	-65.7584	55.819	45.9147
452	39.5866	-42.5044	45.7381	39.9246
453	11.3808	-23.3361	-3.77691	55.1684
454	10.8692	-5.50901	-14.8684	47.5719
455	38.5345	27.5757	-0.525194	51.432
456	-36.0141	26.3589	-14.485	51.0075
457	-38.3252	-1.49409	56.3299	58.4907
458	-25.9186	-14.2495	-19.9988	39.5618
459	-13.571	-52.3418	57.8591	43.2064
460	-17.9204	-65.1694	48.47	51.3001
461	56.005	-50.306	-11.9921	44.3133
462	27.9085	32.048	39.941	57.911
463	-2.04459	62.901	4.56426	61.8657
464	55.0617	-21.0565	45.5919	60.6191
465	6.51474	-71.275	39.9595	55.8728
466	27.3971	-74.8786	46.3767	59.5298
467	28.4416	-53.3765	-20.0276	52.5101
468	-27.2521	56.715	3.16231	52.1507
469	-38.5133	-42.5887	-21.1498	51.4167
470	-46.2434	19.8141	9.92697	45.9102
471	-6.54829	-49.9185	25.908	52.5822
472	15.0508	-75.9044	-32.0785	54.9046
473	8.11405	18.4214	52.7049	42.5608
474	-23.2418	-30.0027	-10.2929	45.1993
475	-29.15	-40.3533	55.9218	50.444
476	-42.8554	35.0468	35.5137	49.3143
477	-6.24326	39.5355	-6.71801	44.5026
478	-21.8132	-69.0763	37.3253	50.8891
479	2.20883	-72.2665	-1.99381	51.1008
480	13.5726	-65.4505	-5.28142	45.2695
481	36.7676	-28.4348	49.2625	60.2086
482	-36.1674	14.235	0.00579226	53.3609
483	-5.25351	-57.2068	43.4673	51.7496
484	4.13177	-18.7542	11.6137	41.4433
485	36.3029	-34.3737	-24.7214	41.7819
486	-60.3177	-33.6156	32.6923	47.9385
487	-40.983	-22.9163	54.2486	60.8649
488	-48.621	-64.804	-15.4988	52.1293
489	37.4459	20.1993	-14.9598	58.8172
490	-42.6028	-70.0616	10.7873	42.2295
491	6.73818	51.7035	34.3735	54.4537
492	-13.7111	64.6445	9.96185	43.7624
493	-30.2583	-15.5839	-14.9028	54.6336
494	-33.7038	-84.5116	27.1891	48.8464
495	14.1186	-91.8009	12.6532	46.6716
496	46.9194	-8.49804	52.4288	55.0526
497	54.6025	-38.6573	29.6515	56.3032
498	-3.02721	-44.3134	-30.1738	39.9329
499	58.11	0.102076	31.5688	60.9054
500	-21.0909	57.7536	-11.9399	48.5148
501	47.4266	-69.9243	-17.5291	54.7712
502	52.9588	19.0116	2.43385	53.3165
503	0.481203	-35.927	-30.2016	48.2006
504	36.6286	-83.5774	-17.3048	43.5284
505	46.4874	40.7129	11.4018	56.4856
506	-24.6545	54.7623	21.3316	55.3973
507	46.9541	-4.8991	42.4418	50.0812
508	2.76306	-24.1966	-35.0087	58.6634
509	-32.3439	-51.9535	-16.7641	54.5597
510	36.1275	26.9024	46.6108	60.4617
511	-43.3261	10.4211	8.51086	42.8645
512	-0.833088	29.5192	22.3607	42.379
513	24.8021	35.7813	-16.1722	52.3239
514	-34.8071	-90.2641	2.33468	49.9333
515	-44.7849	-60.2746	27.0063	62.3862
516	-40.9454	1.52186	-19.6097	58.9614
517	-21.5581	-10.203	-29.7282	42.7884
518	51.9801	-11.3015	33.4574	53.2022
519	30.2681	-69.1609	-34.8043	44.6138
520	64.5412	-32.7379	-8.7548	50.0428
521	-29.0099	-62.2794	-11.2193	48.0808
522	15.3631	-73.392	-17.0155	49.9176
523	-40.9652	-78.3319	-32.0927	42.6123
524	-14.9088	-54.1887	4.72119	54.9532
525	-10.6409	-43.0305	-40.1465	53.382
526	-34.8304	27.696	46.0795	60.5293
527	-25.1363	-70.1502	49.6658	60.0929
528	-38.0966	-10.189	13.9432	56.3479
529	-2.2087	-70.5717	-15.5775	46.0263
530	41.5304	5.44745	-13.7236	52.5977
531	34.3481	12.3412	5.76384	51.8474
532	-38.6677	-79.3067	-17.14	52.479
533	-49.3656	12.8239	-6.3949	50.7334
534	-9.88707	-46.7514	-16.278	43.9733
535	1.92013	-10.6875	1.45589	37.4487
536	-16.4907	-72.0655	2.50328	57.5377
537	25.0126	-38.1988	-39.6243	42.9102
538	53.8593	-15.9208	-11.814	56.8976
539	-13.3348	22.504	-21.6241	47.8672
540	35.5495	-66.0424	50.5375	60.0579
541	8.89662	-34.0968	52.0449	54.1787
542	25.3674	-12.8981	55.6026	34.9215
543	-42.2588	-2.88625	45.7025	40.5957
544	50.2422	-26.7247	22.9324	52.4125
545	56.9448	-27.1066	-23.589	41.6492
546	-5.79501	-15.5146	54.8834	56.4222
547	-17.9415	-51.8042	-13.1279	40.35
548	1.42297	-93.8528	0.325136	53.0289
549	-46.5682	26.9324	27.128	55.2312
550	23.7055	-44.3346	-7.2009	56.6284
551	17.4382	-16.2706	-26.4121	47.1599
552	-3.58745	-60.3332	34.1057	62.1751
553	-3.03964	-85.9507	-22.4307	46.8334
554	1.14449	-78.9666	36.3895	47.9617
555	37.6053	5.84717	-29.6948	49.5271
556	-30.6464	-78.3623	-33.2652	49.098
557	-9.62921	-24.8313	39.9481	52.17
558	24.2645	-81.6925	36.398	51.9093
559	-41.7035	-48.4946	42.7861	40.5568
560	-27.8076	-26.842	57.2865	51.7624
561	18.7397	-88.3646	24.5489	56.3352
562	-59.6092	-27.2993	-11.4396	44.937
563	41.5492	-5.98507	0.74194	40.6688
564	30.4054	-25.0079	-24.4172	39.1302
565	-17.2849	-48.9513	-27.0204	57.0858
566	2.96581	-35.2936	34.7452	43.8855
567	35.0138	-79.3665	-30.1394	57.0258
568	24.7918	13.6997	51.352	58.766
569	-49.9727	-8.63633	-3.83908	52.3005
570	8.02746	18.2056	-1.90783	39.2845
571	-13.2165	22.9884	52.5754	50.1047
572	55.3171	-5.97618	-30.1599	58.0208
573	8.86895	59.7821	23.2505	62.1993
574	45.9905	41.5857	-10.288	58.6478
575	-3.91326	-51.6041	10.8373	50.6778
576	30.474	-34.6469	-16.3285	49.8054
577	-6.04396	-76.5308	21.6955	55.2355
578	-16.0888	44.5792	39.9768	62.3116
579	39.702	-7.06283	-30.556	55.9152
580	16.1339	8.67992	-11.4673	42.6726
581	6.91243	1.66542	46.3342	46.3445
582	34.5072	36.9272	29.142	44.0107
583	-37.3308	-75.1555	21.6104	50.2718
584	-60.9382	-19.5276	4.44472	45.5043
585	36.1954	51.2666	14.7666	47.1035
586	-4.65488	30.056	39.099	53.2859
587	36.2683	-15.0201	10.4584	45.4421
588	16.3736	37.6488	49.8962	59.8223
589	-49.5369	-47.5685	20.8321	51.9458
590	-60.3154	-31.7643	-18.2287	58.1353
591	14.7384	-74.6783	27.3684	51.8937
592	18.032	-65.1282	26.9599	51.73
593	-52.1779	-38.0941	29.59	52.2665
594	38.0259	-58.3032	-38.5252	57.5435
595	-25.3429	39.6774	-15.9143	38.1398
596	53.0559	-34.6403	49.1154	44.3298
597	-57.6006	-6.17398	-25.6261	49.5683
598	0.394563	-83.0423	-1.57482	46.5788
599	34.2949	-82.6527	19.2478	63.6996
600	-49.3169	-15.4012	-31.2149	45.1074
601	-19.0186	-98.0859	2.45859	44.7555
602	-12.0922	9.15737	9.55759	58.8391
603	-52.7888	-1.99101	37.3135	53.096
604	15.055	-28.1462	-29.5663	49.9099
605	-15.0828	57.4727	25.5135	49.2846
606	11.7579	-55.8906	54.2916	56.3755
607	17.6052	63.3449	17.306	47.4336
608	17.7517	-57.8279	16.8002	61.1043
609	-13.6886	-24.701	-0.823787	47.3739
610	58.1061	-50.7616	37.5376	54.8149
611	-27.6498	-69.1979	-27.8755	47.4645
612	-8.23099	40.432	18.1928	56.0126
613	-34.7642	48.0325	13.3662	63.6185
614	17.3636	-69.8239	51.1742	50.5116
615	53.5206	7.79255	-6.96699	49.2917
616	23.827	-54.0464	1.46518	43.1096
617	-37.7138	39.7801	23.3882	42.9874
618	-24.3685	-79.7196	-11.3607	54.2717
619	-44.6165	34.1533	9.63669	44.5711
620	6.29696	49.0553	11.1591	51.4088
621	-53.9991	-62.9103	24.3946	55.2798
622	-45.3636	-73.032	30.6956	60.0112
623	48.3475	-74.9555	1.76551	51.7686
624	27.8008	-3.96548	-27.9566	50.9289
625	19.5841	-66.75	7.34027	53.6107
626	-43.0646	-32.7016	43.0176	52.6642
627	-18.7242	13.3065	-16.4855	46.8437
628	-11.9272	-70.4928	27.8694	44.9925
629	47.0607	13.8084	21.4197	50.4345
630	-52.6703	-21.6056	46.2998	52.5749
631	28.2993	-72.5017	-13.3997	52.4953
632	62.6574	-12.5083	-20.5233	53.1189
633	-3.70095	14.8314	40.4146	55.6568
634	-7.89593	23.0734	-9.40676	42.0878
635	-5.66334	-52.2147	56.9777	50.5787
636	-42.6769	36.2854	-11.02	52.1243
637	-43.3389	21.661	-5.60259	54.0648
638	-46.3742	14.1376	-29.3346	59.2977
639	-38.1778	-12.7757	-30.4128	46.798
640	9.99989	43.4434	-21.9798	51.461
641	50.7858	26.7122	29.4234	56.5697
642	20.4324	-4.93868	-36.9218	52.5302
643	14.1417	6.99928	17.5839	48.8862
644	49.0421	-59.639	43.5438	62.6908
645	-5.80831	-12.4827	4.00609	46.0842
646	-22.0954	-58.866	-28.5977	52.3496
647	29.7407	-15.0655	-22.3601	47.3846
648	55.1565	-41.3562	0.982284	41.836
649	1.72566	-57.7845	20.4928	52.8994
650	56.324	1.3805	24.8422	43.6886
651	-3.50995	-11.6826	-9.15243	40.0358
652	-10.4299	-69.1754	-32.3153	57.2065
653	39.4858	-46.6807	-22.8118	49.9697
654	24.6795	-84.879	-22.0452	56.0591
655	7.23064	34.1385	13.2738	39.9749
656	-28.2166	-34.4671	-23.0465	45.2282
657	6.25	-66.8497	-36.4288	56.8941
658	-49.3604	12.681	35.7588	56.4822
659	40.0075	-18.9623	-26.8025	43.7881
660	2.23325	-16.3515	32.1018	50.4135
661	-3.88673	-36.2662	-10.6206	40.3185
662	59.2753	-25.6581	23.3008	53.0349
663	43.4663	9.70278	-39.7286	57.0277
664	-52.0225	-57.5659	-20.7037	46.9676
665	49.8117	-71.1019	18.7961	61.0733
666	3.42752	-42.5782	-41.511	39.4026
667	9.77832	45.0738	23.0059	56.4852
668	-55.3509	-56.6252	8.632	51.8577
669	18.8326	-42.2684	-19.0347	48.3548
670	53.0397	-35.2338	13.4493	54.8333
671	40.3329	-75.4034	29.0637	67.3973
672	-2.83703	-93.4383	13.1006	51.3814
673	25.3115	11.1767	3.94332	42.3188
674	-38.2116	16.4152	5.73355	43.3716
675	23.4472	-11.3465	-17.0967	51.4391
676	-30.647	-2.51578	-11.0223	48.7346
677	14.9836	-41.3073	-30.7041	57.8256
678	4.80985	23.2389	37.5631	46.526
679	-45.5019	-80.318	3.33584	60.8658
680	43.5257	-34.334	43.79	42.4648
681	6.57616	43.8247	-11.2489	55.2892
682	-51.6639	4.03819	-25.4652	59.13
683	44.0758	-68.5048	-30.5763	35.8405
684	-38.6632	9.7699	40.6082	59.7713
685	34.3509	-88.0306	-3.30637	56.4852
686	52.6396	30.9219	14.4494	49.2404
687	19.409	-26.941	2.84399	47.9216
688	-23.759	-95.5183	-6.37016	57.74
689	56.6235	-53.5802	-19.2754	41.4513
690	12.3042	-82.6496	-6.19342	43.1714
691	-23.2312	-37.8252	-38.3178	45.3339
692	8.29078	-44.8263	-14.7168	47.3456
693	-27.5206	-3.98601	8.04957	59.4808
694	-17.3187	-0.375437	-12.9836	49.5956
695	-51.6218	-27.3198	11.1944	52.4097
696	62.8063	-40.0168	13.4491	42.6242
697	52.1126	5.10719	40.5435	49.2615
698	-55.6882	-22.8087	32.9397	53.938
699	-48.5107	5.45846	18.8464	41.6792
