# Supplementary material for: High-level cognition during story listening is reflected in high-order dynamic correlations in neural activity patterns
Source: Nat Commun. 2021 Sep 30;12:5728. doi: 10.1038/s41467-021-25876-x (PMC8484677; doi:10.1038/s41467-021-25876-x)
Supplement: Supplementary file 4 — Source Data [file 41467_2021_25876_MOESM4_ESM.zip › results/mean_corrs/bo_for_plots.xlsx]

## Sheet: bos
	X	Y	Z	Data	Condition	Level
0	-60	-36	-8	1	intact	1
1	-58	-36	-8	1	intact	1
2	-56	-36	-8	1	intact	1
3	-54	-36	-8	1	intact	1
4	-52	-36	-8	1	intact	1
5	48	-36	-8	1	intact	1
6	50	-36	-8	1	intact	1
7	-56	-34	-8	1	intact	1
8	-54	-34	-8	1	intact	1
9	-52	-34	-8	1	intact	1
10	46	-34	-8	1	intact	1
11	48	-34	-8	1	intact	1
12	50	-34	-8	1	intact	1
13	52	-34	-8	1	intact	1
14	-54	-32	-8	1	intact	1
15	46	-32	-8	1	intact	1
16	48	-32	-8	1	intact	1
17	50	-32	-8	1	intact	1
18	52	-32	-8	1	intact	1
19	46	-30	-8	1	intact	1
20	48	-30	-8	1	intact	1
21	50	-30	-8	1	intact	1
22	52	-30	-8	1	intact	1
23	48	-28	-8	1	intact	1
24	50	-28	-8	1	intact	1
25	-62	-38	-6	1	intact	1
26	-60	-38	-6	1	intact	1
27	-58	-38	-6	1	intact	1
28	-56	-38	-6	1	intact	1
29	-54	-38	-6	1	intact	1
30	-52	-38	-6	1	intact	1
31	-50	-38	-6	1	intact	1
32	46	-38	-6	1	intact	1
33	48	-38	-6	1	intact	1
34	50	-38	-6	1	intact	1
35	52	-38	-6	1	intact	1
36	-66	-36	-6	1	intact	1
37	-64	-36	-6	1	intact	1
38	-62	-36	-6	1	intact	1
39	-60	-36	-6	1	intact	1
40	-58	-36	-6	1	intact	1
41	-56	-36	-6	1	intact	1
42	-54	-36	-6	1	intact	1
43	-52	-36	-6	1	intact	1
44	-50	-36	-6	1	intact	1
45	-48	-36	-6	1	intact	1
46	44	-36	-6	1	intact	1
47	46	-36	-6	1	intact	1
48	48	-36	-6	1	intact	1
49	50	-36	-6	1	intact	1
50	52	-36	-6	1	intact	1
51	-56	-34	-6	1	intact	1
52	-54	-34	-6	1	intact	1
53	-52	-34	-6	1	intact	1
54	-50	-34	-6	1	intact	1
55	-48	-34	-6	1	intact	1
56	42	-34	-6	1	intact	1
57	44	-34	-6	1	intact	1
58	46	-34	-6	1	intact	1
59	48	-34	-6	1	intact	1
60	50	-34	-6	1	intact	1
61	52	-34	-6	1	intact	1
62	-54	-32	-6	1	intact	1
63	-52	-32	-6	1	intact	1
64	-50	-32	-6	1	intact	1
65	42	-32	-6	1	intact	1
66	44	-32	-6	1	intact	1
67	46	-32	-6	1	intact	1
68	48	-32	-6	1	intact	1
69	50	-32	-6	1	intact	1
70	52	-32	-6	1	intact	1
71	-52	-30	-6	1	intact	1
72	42	-30	-6	1	intact	1
73	44	-30	-6	1	intact	1
74	46	-30	-6	1	intact	1
75	48	-30	-6	1	intact	1
76	50	-30	-6	1	intact	1
77	52	-30	-6	1	intact	1
78	44	-28	-6	1	intact	1
79	46	-28	-6	1	intact	1
80	48	-28	-6	1	intact	1
81	50	-28	-6	1	intact	1
82	52	-28	-6	1	intact	1
83	46	-26	-6	1	intact	1
84	48	-26	-6	1	intact	1
85	50	-26	-6	1	intact	1
86	52	-26	-6	1	intact	1
87	54	-22	-6	1	intact	1
88	-62	-40	-4	1	intact	1
89	-60	-40	-4	1	intact	1
90	-54	-40	-4	1	intact	1
91	-52	-40	-4	1	intact	1
92	-50	-40	-4	1	intact	1
93	46	-40	-4	1	intact	1
94	48	-40	-4	1	intact	1
95	50	-40	-4	1	intact	1
96	52	-40	-4	1	intact	1
97	-66	-38	-4	1	intact	1
98	-64	-38	-4	1	intact	1
99	-62	-38	-4	1	intact	1
100	-60	-38	-4	1	intact	1
101	-58	-38	-4	1	intact	1
102	-56	-38	-4	1	intact	1
103	-54	-38	-4	1	intact	1
104	-52	-38	-4	1	intact	1
105	-50	-38	-4	1	intact	1
106	-48	-38	-4	1	intact	1
107	-46	-38	-4	1	intact	1
108	44	-38	-4	1	intact	1
109	46	-38	-4	1	intact	1
110	48	-38	-4	1	intact	1
111	50	-38	-4	1	intact	1
112	52	-38	-4	1	intact	1
113	54	-38	-4	1	intact	1
114	-68	-36	-4	1	intact	1
115	-66	-36	-4	1	intact	1
116	-64	-36	-4	1	intact	1
117	-62	-36	-4	1	intact	1
118	-60	-36	-4	1	intact	1
119	-58	-36	-4	1	intact	1
120	-56	-36	-4	1	intact	1
121	-54	-36	-4	1	intact	1
122	-52	-36	-4	1	intact	1
123	-50	-36	-4	1	intact	1
124	-48	-36	-4	1	intact	1
125	-46	-36	-4	1	intact	1
126	42	-36	-4	1	intact	1
127	44	-36	-4	1	intact	1
128	46	-36	-4	1	intact	1
129	48	-36	-4	1	intact	1
130	50	-36	-4	1	intact	1
131	52	-36	-4	1	intact	1
132	54	-36	-4	1	intact	1
133	-64	-34	-4	1	intact	1
134	-56	-34	-4	1	intact	1
135	-54	-34	-4	1	intact	1
136	-52	-34	-4	1	intact	1
137	-50	-34	-4	1	intact	1
138	-48	-34	-4	1	intact	1
139	-46	-34	-4	1	intact	1
140	42	-34	-4	1	intact	1
141	44	-34	-4	1	intact	1
142	46	-34	-4	1	intact	1
143	48	-34	-4	1	intact	1
144	50	-34	-4	1	intact	1
145	52	-34	-4	1	intact	1
146	54	-34	-4	1	intact	1
147	-52	-32	-4	1	intact	1
148	-50	-32	-4	1	intact	1
149	-48	-32	-4	1	intact	1
150	-46	-32	-4	1	intact	1
151	42	-32	-4	1	intact	1
152	44	-32	-4	1	intact	1
153	46	-32	-4	1	intact	1
154	48	-32	-4	1	intact	1
155	50	-32	-4	1	intact	1
156	52	-32	-4	1	intact	1
157	54	-32	-4	1	intact	1
158	-52	-30	-4	1	intact	1
159	-50	-30	-4	1	intact	1
160	-48	-30	-4	1	intact	1
161	42	-30	-4	1	intact	1
162	44	-30	-4	1	intact	1
163	46	-30	-4	1	intact	1
164	48	-30	-4	1	intact	1
165	50	-30	-4	1	intact	1
166	52	-30	-4	1	intact	1
167	54	-30	-4	1	intact	1
168	42	-28	-4	1	intact	1
169	44	-28	-4	1	intact	1
170	46	-28	-4	1	intact	1
171	48	-28	-4	1	intact	1
172	50	-28	-4	1	intact	1
173	52	-28	-4	1	intact	1
174	54	-28	-4	1	intact	1
175	44	-26	-4	1	intact	1
176	46	-26	-4	1	intact	1
177	48	-26	-4	1	intact	1
178	50	-26	-4	1	intact	1
179	52	-26	-4	1	intact	1
180	54	-26	-4	1	intact	1
181	46	-24	-4	1	intact	1
182	48	-24	-4	1	intact	1
183	50	-24	-4	1	intact	1
184	52	-24	-4	1	intact	1
185	54	-24	-4	1	intact	1
186	54	-22	-4	1	intact	1
187	54	-20	-4	1	intact	1
188	-52	-42	-2	1	intact	1
189	-66	-40	-2	1	intact	1
190	-64	-40	-2	1	intact	1
191	-62	-40	-2	1	intact	1
192	-60	-40	-2	1	intact	1
193	-52	-40	-2	1	intact	1
194	-50	-40	-2	1	intact	1
195	-48	-40	-2	1	intact	1
196	-46	-40	-2	1	intact	1
197	44	-40	-2	1	intact	1
198	46	-40	-2	1	intact	1
199	48	-40	-2	1	intact	1
200	50	-40	-2	1	intact	1
201	52	-40	-2	1	intact	1
202	-68	-38	-2	1	intact	1
203	-66	-38	-2	1	intact	1
204	-64	-38	-2	1	intact	1
205	-62	-38	-2	1	intact	1
206	-60	-38	-2	1	intact	1
207	-54	-38	-2	1	intact	1
208	-52	-38	-2	1	intact	1
209	-50	-38	-2	1	intact	1
210	-48	-38	-2	1	intact	1
211	-46	-38	-2	1	intact	1
212	42	-38	-2	1	intact	1
213	44	-38	-2	1	intact	1
214	46	-38	-2	1	intact	1
215	48	-38	-2	1	intact	1
216	50	-38	-2	1	intact	1
217	52	-38	-2	1	intact	1
218	54	-38	-2	1	intact	1
219	-68	-36	-2	1	intact	1
220	-66	-36	-2	1	intact	1
221	-64	-36	-2	1	intact	1
222	-62	-36	-2	1	intact	1
223	-60	-36	-2	1	intact	1
224	-54	-36	-2	1	intact	1
225	-52	-36	-2	1	intact	1
226	-50	-36	-2	1	intact	1
227	-48	-36	-2	1	intact	1
228	-46	-36	-2	1	intact	1
229	-44	-36	-2	1	intact	1
230	42	-36	-2	1	intact	1
231	44	-36	-2	1	intact	1
232	46	-36	-2	1	intact	1
233	48	-36	-2	1	intact	1
234	50	-36	-2	1	intact	1
235	52	-36	-2	1	intact	1
236	54	-36	-2	1	intact	1
237	-64	-34	-2	1	intact	1
238	-62	-34	-2	1	intact	1
239	-54	-34	-2	1	intact	1
240	-52	-34	-2	1	intact	1
241	-50	-34	-2	1	intact	1
242	-48	-34	-2	1	intact	1
243	-46	-34	-2	1	intact	1
244	-44	-34	-2	1	intact	1
245	42	-34	-2	1	intact	1
246	44	-34	-2	1	intact	1
247	46	-34	-2	1	intact	1
248	48	-34	-2	1	intact	1
249	50	-34	-2	1	intact	1
250	52	-34	-2	1	intact	1
251	54	-34	-2	1	intact	1
252	-52	-32	-2	1	intact	1
253	-50	-32	-2	1	intact	1
254	-48	-32	-2	1	intact	1
255	-46	-32	-2	1	intact	1
256	-44	-32	-2	1	intact	1
257	42	-32	-2	1	intact	1
258	44	-32	-2	1	intact	1
259	46	-32	-2	1	intact	1
260	48	-32	-2	1	intact	1
261	50	-32	-2	1	intact	1
262	52	-32	-2	1	intact	1
263	54	-32	-2	1	intact	1
264	-50	-30	-2	1	intact	1
265	-48	-30	-2	1	intact	1
266	-46	-30	-2	1	intact	1
267	42	-30	-2	1	intact	1
268	44	-30	-2	1	intact	1
269	46	-30	-2	1	intact	1
270	48	-30	-2	1	intact	1
271	50	-30	-2	1	intact	1
272	52	-30	-2	1	intact	1
273	54	-30	-2	1	intact	1
274	-48	-28	-2	1	intact	1
275	42	-28	-2	1	intact	1
276	44	-28	-2	1	intact	1
277	46	-28	-2	1	intact	1
278	48	-28	-2	1	intact	1
279	50	-28	-2	1	intact	1
280	52	-28	-2	1	intact	1
281	54	-28	-2	1	intact	1
282	42	-26	-2	1	intact	1
283	44	-26	-2	1	intact	1
284	46	-26	-2	1	intact	1
285	48	-26	-2	1	intact	1
286	50	-26	-2	1	intact	1
287	52	-26	-2	1	intact	1
288	54	-26	-2	1	intact	1
289	44	-24	-2	1	intact	1
290	46	-24	-2	1	intact	1
291	48	-24	-2	1	intact	1
292	50	-24	-2	1	intact	1
293	52	-24	-2	1	intact	1
294	54	-24	-2	1	intact	1
295	52	-22	-2	1	intact	1
296	54	-22	-2	1	intact	1
297	54	-20	-2	1	intact	1
298	54	-18	-2	1	intact	1
299	56	-18	-2	1	intact	1
300	56	-16	-2	1	intact	1
301	-50	-42	0	1	intact	1
302	-48	-42	0	1	intact	1
303	-66	-40	0	1	intact	1
304	-64	-40	0	1	intact	1
305	-62	-40	0	1	intact	1
306	-60	-40	0	1	intact	1
307	-52	-40	0	1	intact	1
308	-50	-40	0	1	intact	1
309	-48	-40	0	1	intact	1
310	-46	-40	0	1	intact	1
311	44	-40	0	1	intact	1
312	46	-40	0	1	intact	1
313	48	-40	0	1	intact	1
314	50	-40	0	1	intact	1
315	52	-40	0	1	intact	1
316	54	-40	0	1	intact	1
317	-70	-38	0	1	intact	1
318	-68	-38	0	1	intact	1
319	-66	-38	0	1	intact	1
320	-64	-38	0	1	intact	1
321	-62	-38	0	1	intact	1
322	-60	-38	0	1	intact	1
323	-52	-38	0	1	intact	1
324	-50	-38	0	1	intact	1
325	-48	-38	0	1	intact	1
326	-46	-38	0	1	intact	1
327	-44	-38	0	1	intact	1
328	44	-38	0	1	intact	1
329	46	-38	0	1	intact	1
330	48	-38	0	1	intact	1
331	50	-38	0	1	intact	1
332	52	-38	0	1	intact	1
333	54	-38	0	1	intact	1
334	56	-38	0	1	intact	1
335	-68	-36	0	1	intact	1
336	-66	-36	0	1	intact	1
337	-64	-36	0	1	intact	1
338	-62	-36	0	1	intact	1
339	-60	-36	0	1	intact	1
340	-52	-36	0	1	intact	1
341	-50	-36	0	1	intact	1
342	-48	-36	0	1	intact	1
343	-46	-36	0	1	intact	1
344	-44	-36	0	1	intact	1
345	44	-36	0	1	intact	1
346	46	-36	0	1	intact	1
347	48	-36	0	1	intact	1
348	50	-36	0	1	intact	1
349	52	-36	0	1	intact	1
350	54	-36	0	1	intact	1
351	56	-36	0	1	intact	1
352	-52	-34	0	1	intact	1
353	-50	-34	0	1	intact	1
354	-48	-34	0	1	intact	1
355	-46	-34	0	1	intact	1
356	-44	-34	0	1	intact	1
357	44	-34	0	1	intact	1
358	46	-34	0	1	intact	1
359	48	-34	0	1	intact	1
360	50	-34	0	1	intact	1
361	52	-34	0	1	intact	1
362	54	-34	0	1	intact	1
363	56	-34	0	1	intact	1
364	-52	-32	0	1	intact	1
365	-50	-32	0	1	intact	1
366	-48	-32	0	1	intact	1
367	-46	-32	0	1	intact	1
368	-44	-32	0	1	intact	1
369	44	-32	0	1	intact	1
370	46	-32	0	1	intact	1
371	48	-32	0	1	intact	1
372	50	-32	0	1	intact	1
373	52	-32	0	1	intact	1
374	54	-32	0	1	intact	1
375	56	-32	0	1	intact	1
376	-50	-30	0	1	intact	1
377	-48	-30	0	1	intact	1
378	-46	-30	0	1	intact	1
379	-44	-30	0	1	intact	1
380	44	-30	0	1	intact	1
381	46	-30	0	1	intact	1
382	48	-30	0	1	intact	1
383	50	-30	0	1	intact	1
384	52	-30	0	1	intact	1
385	54	-30	0	1	intact	1
386	56	-30	0	1	intact	1
387	-48	-28	0	1	intact	1
388	44	-28	0	1	intact	1
389	46	-28	0	1	intact	1
390	48	-28	0	1	intact	1
391	50	-28	0	1	intact	1
392	52	-28	0	1	intact	1
393	54	-28	0	1	intact	1
394	56	-28	0	1	intact	1
395	44	-26	0	1	intact	1
396	46	-26	0	1	intact	1
397	48	-26	0	1	intact	1
398	50	-26	0	1	intact	1
399	52	-26	0	1	intact	1
400	54	-26	0	1	intact	1
401	56	-26	0	1	intact	1
402	46	-24	0	1	intact	1
403	48	-24	0	1	intact	1
404	50	-24	0	1	intact	1
405	52	-24	0	1	intact	1
406	54	-24	0	1	intact	1
407	56	-24	0	1	intact	1
408	50	-22	0	1	intact	1
409	52	-22	0	1	intact	1
410	54	-22	0	1	intact	1
411	56	-22	0	1	intact	1
412	54	-20	0	1	intact	1
413	56	-20	0	1	intact	1
414	56	-18	0	1	intact	1
415	56	-16	0	1	intact	1
416	-50	-42	2	1	intact	1
417	-48	-42	2	1	intact	1
418	-68	-40	2	1	intact	1
419	-66	-40	2	1	intact	1
420	-64	-40	2	1	intact	1
421	-62	-40	2	1	intact	1
422	-60	-40	2	1	intact	1
423	-50	-40	2	1	intact	1
424	-48	-40	2	1	intact	1
425	-46	-40	2	1	intact	1
426	-44	-40	2	1	intact	1
427	44	-40	2	1	intact	1
428	46	-40	2	1	intact	1
429	48	-40	2	1	intact	1
430	50	-40	2	1	intact	1
431	52	-40	2	1	intact	1
432	54	-40	2	1	intact	1
433	-70	-38	2	1	intact	1
434	-68	-38	2	1	intact	1
435	-66	-38	2	1	intact	1
436	-64	-38	2	1	intact	1
437	-62	-38	2	1	intact	1
438	-60	-38	2	1	intact	1
439	-52	-38	2	1	intact	1
440	-50	-38	2	1	intact	1
441	-48	-38	2	1	intact	1
442	-46	-38	2	1	intact	1
443	-44	-38	2	1	intact	1
444	46	-38	2	1	intact	1
445	48	-38	2	1	intact	1
446	50	-38	2	1	intact	1
447	52	-38	2	1	intact	1
448	54	-38	2	1	intact	1
449	56	-38	2	1	intact	1
450	-66	-36	2	1	intact	1
451	-64	-36	2	1	intact	1
452	-62	-36	2	1	intact	1
453	-52	-36	2	1	intact	1
454	-50	-36	2	1	intact	1
455	-48	-36	2	1	intact	1
456	-46	-36	2	1	intact	1
457	-44	-36	2	1	intact	1
458	-42	-36	2	1	intact	1
459	46	-36	2	1	intact	1
460	48	-36	2	1	intact	1
461	50	-36	2	1	intact	1
462	52	-36	2	1	intact	1
463	54	-36	2	1	intact	1
464	56	-36	2	1	intact	1
465	-50	-34	2	1	intact	1
466	-48	-34	2	1	intact	1
467	-46	-34	2	1	intact	1
468	-44	-34	2	1	intact	1
469	-42	-34	2	1	intact	1
470	46	-34	2	1	intact	1
471	48	-34	2	1	intact	1
472	50	-34	2	1	intact	1
473	52	-34	2	1	intact	1
474	54	-34	2	1	intact	1
475	56	-34	2	1	intact	1
476	-50	-32	2	1	intact	1
477	-48	-32	2	1	intact	1
478	-46	-32	2	1	intact	1
479	-44	-32	2	1	intact	1
480	46	-32	2	1	intact	1
481	48	-32	2	1	intact	1
482	50	-32	2	1	intact	1
483	52	-32	2	1	intact	1
484	54	-32	2	1	intact	1
485	56	-32	2	1	intact	1
486	-50	-30	2	1	intact	1
487	-48	-30	2	1	intact	1
488	-46	-30	2	1	intact	1
489	-44	-30	2	1	intact	1
490	46	-30	2	1	intact	1
491	48	-30	2	1	intact	1
492	50	-30	2	1	intact	1
493	52	-30	2	1	intact	1
494	54	-30	2	1	intact	1
495	56	-30	2	1	intact	1
496	-48	-28	2	1	intact	1
497	-46	-28	2	1	intact	1
498	46	-28	2	1	intact	1
499	48	-28	2	1	intact	1
500	50	-28	2	1	intact	1
501	52	-28	2	1	intact	1
502	54	-28	2	1	intact	1
503	56	-28	2	1	intact	1
504	48	-26	2	1	intact	1
505	50	-26	2	1	intact	1
506	52	-26	2	1	intact	1
507	54	-26	2	1	intact	1
508	56	-26	2	1	intact	1
509	48	-24	2	1	intact	1
510	50	-24	2	1	intact	1
511	52	-24	2	1	intact	1
512	54	-24	2	1	intact	1
513	56	-24	2	1	intact	1
514	52	-22	2	1	intact	1
515	54	-22	2	1	intact	1
516	56	-22	2	1	intact	1
517	56	-20	2	1	intact	1
518	56	-18	2	1	intact	1
519	-50	-42	4	1	intact	1
520	-48	-42	4	1	intact	1
521	-66	-40	4	1	intact	1
522	-64	-40	4	1	intact	1
523	-62	-40	4	1	intact	1
524	-60	-40	4	1	intact	1
525	-52	-40	4	1	intact	1
526	-50	-40	4	1	intact	1
527	-48	-40	4	1	intact	1
528	-46	-40	4	1	intact	1
529	-44	-40	4	1	intact	1
530	46	-40	4	1	intact	1
531	48	-40	4	1	intact	1
532	50	-40	4	1	intact	1
533	52	-40	4	1	intact	1
534	-68	-38	4	1	intact	1
535	-66	-38	4	1	intact	1
536	-64	-38	4	1	intact	1
537	-62	-38	4	1	intact	1
538	-60	-38	4	1	intact	1
539	-52	-38	4	1	intact	1
540	-50	-38	4	1	intact	1
541	-48	-38	4	1	intact	1
542	-46	-38	4	1	intact	1
543	-44	-38	4	1	intact	1
544	46	-38	4	1	intact	1
545	48	-38	4	1	intact	1
546	50	-38	4	1	intact	1
547	52	-38	4	1	intact	1
548	54	-38	4	1	intact	1
549	56	-38	4	1	intact	1
550	-64	-36	4	1	intact	1
551	-62	-36	4	1	intact	1
552	-52	-36	4	1	intact	1
553	-50	-36	4	1	intact	1
554	-48	-36	4	1	intact	1
555	-46	-36	4	1	intact	1
556	-44	-36	4	1	intact	1
557	-42	-36	4	1	intact	1
558	46	-36	4	1	intact	1
559	48	-36	4	1	intact	1
560	50	-36	4	1	intact	1
561	52	-36	4	1	intact	1
562	54	-36	4	1	intact	1
563	56	-36	4	1	intact	1
564	58	-36	4	1	intact	1
565	-50	-34	4	1	intact	1
566	-48	-34	4	1	intact	1
567	-46	-34	4	1	intact	1
568	-44	-34	4	1	intact	1
569	-42	-34	4	1	intact	1
570	46	-34	4	1	intact	1
571	48	-34	4	1	intact	1
572	50	-34	4	1	intact	1
573	52	-34	4	1	intact	1
574	54	-34	4	1	intact	1
575	56	-34	4	1	intact	1
576	-50	-32	4	1	intact	1
577	-48	-32	4	1	intact	1
578	-46	-32	4	1	intact	1
579	-44	-32	4	1	intact	1
580	46	-32	4	1	intact	1
581	48	-32	4	1	intact	1
582	50	-32	4	1	intact	1
583	52	-32	4	1	intact	1
584	54	-32	4	1	intact	1
585	56	-32	4	1	intact	1
586	-50	-30	4	1	intact	1
587	-48	-30	4	1	intact	1
588	-46	-30	4	1	intact	1
589	-44	-30	4	1	intact	1
590	48	-30	4	1	intact	1
591	50	-30	4	1	intact	1
592	52	-30	4	1	intact	1
593	54	-30	4	1	intact	1
594	56	-30	4	1	intact	1
595	-50	-28	4	1	intact	1
596	-48	-28	4	1	intact	1
597	-46	-28	4	1	intact	1
598	48	-28	4	1	intact	1
599	50	-28	4	1	intact	1
600	52	-28	4	1	intact	1
601	54	-28	4	1	intact	1
602	56	-28	4	1	intact	1
603	50	-26	4	1	intact	1
604	52	-26	4	1	intact	1
605	54	-26	4	1	intact	1
606	56	-26	4	1	intact	1
607	50	-24	4	1	intact	1
608	52	-24	4	1	intact	1
609	54	-24	4	1	intact	1
610	56	-24	4	1	intact	1
611	56	-22	4	1	intact	1
612	58	-18	4	1	intact	1
613	-52	-42	6	1	intact	1
614	-50	-42	6	1	intact	1
615	-48	-42	6	1	intact	1
616	-64	-40	6	1	intact	1
617	-62	-40	6	1	intact	1
618	-60	-40	6	1	intact	1
619	-58	-40	6	1	intact	1
620	-56	-40	6	1	intact	1
621	-54	-40	6	1	intact	1
622	-52	-40	6	1	intact	1
623	-50	-40	6	1	intact	1
624	-48	-40	6	1	intact	1
625	-46	-40	6	1	intact	1
626	48	-40	6	1	intact	1
627	50	-40	6	1	intact	1
628	-68	-38	6	1	intact	1
629	-66	-38	6	1	intact	1
630	-64	-38	6	1	intact	1
631	-62	-38	6	1	intact	1
632	-60	-38	6	1	intact	1
633	-58	-38	6	1	intact	1
634	-56	-38	6	1	intact	1
635	-54	-38	6	1	intact	1
636	-52	-38	6	1	intact	1
637	-50	-38	6	1	intact	1
638	-48	-38	6	1	intact	1
639	-46	-38	6	1	intact	1
640	-44	-38	6	1	intact	1
641	46	-38	6	1	intact	1
642	48	-38	6	1	intact	1
643	50	-38	6	1	intact	1
644	52	-38	6	1	intact	1
645	54	-38	6	1	intact	1
646	-64	-36	6	1	intact	1
647	-62	-36	6	1	intact	1
648	-60	-36	6	1	intact	1
649	-58	-36	6	1	intact	1
650	-56	-36	6	1	intact	1
651	-54	-36	6	1	intact	1
652	-52	-36	6	1	intact	1
653	-50	-36	6	1	intact	1
654	-48	-36	6	1	intact	1
655	-46	-36	6	1	intact	1
656	-44	-36	6	1	intact	1
657	46	-36	6	1	intact	1
658	48	-36	6	1	intact	1
659	50	-36	6	1	intact	1
660	52	-36	6	1	intact	1
661	54	-36	6	1	intact	1
662	56	-36	6	1	intact	1
663	-60	-34	6	1	intact	1
664	-58	-34	6	1	intact	1
665	-56	-34	6	1	intact	1
666	-54	-34	6	1	intact	1
667	-52	-34	6	1	intact	1
668	-50	-34	6	1	intact	1
669	-48	-34	6	1	intact	1
670	-46	-34	6	1	intact	1
671	-44	-34	6	1	intact	1
672	48	-34	6	1	intact	1
673	50	-34	6	1	intact	1
674	52	-34	6	1	intact	1
675	54	-34	6	1	intact	1
676	56	-34	6	1	intact	1
677	58	-34	6	1	intact	1
678	-56	-32	6	1	intact	1
679	-54	-32	6	1	intact	1
680	-52	-32	6	1	intact	1
681	-50	-32	6	1	intact	1
682	-48	-32	6	1	intact	1
683	-46	-32	6	1	intact	1
684	-44	-32	6	1	intact	1
685	48	-32	6	1	intact	1
686	50	-32	6	1	intact	1
687	52	-32	6	1	intact	1
688	54	-32	6	1	intact	1
689	56	-32	6	1	intact	1
690	-56	-30	6	1	intact	1
691	-54	-30	6	1	intact	1
692	-52	-30	6	1	intact	1
693	-50	-30	6	1	intact	1
694	-48	-30	6	1	intact	1
695	-46	-30	6	1	intact	1
696	-44	-30	6	1	intact	1
697	50	-30	6	1	intact	1
698	52	-30	6	1	intact	1
699	54	-30	6	1	intact	1
700	56	-30	6	1	intact	1
701	-56	-28	6	1	intact	1
702	-54	-28	6	1	intact	1
703	-52	-28	6	1	intact	1
704	-50	-28	6	1	intact	1
705	-48	-28	6	1	intact	1
706	50	-28	6	1	intact	1
707	52	-28	6	1	intact	1
708	54	-28	6	1	intact	1
709	56	-28	6	1	intact	1
710	-54	-26	6	1	intact	1
711	52	-26	6	1	intact	1
712	54	-26	6	1	intact	1
713	56	-26	6	1	intact	1
714	-54	-40	8	1	intact	1
715	-52	-40	8	1	intact	1
716	-50	-40	8	1	intact	1
717	-48	-40	8	1	intact	1
718	-66	-38	8	1	intact	1
719	-64	-38	8	1	intact	1
720	-62	-38	8	1	intact	1
721	-60	-38	8	1	intact	1
722	-58	-38	8	1	intact	1
723	-56	-38	8	1	intact	1
724	-54	-38	8	1	intact	1
725	-52	-38	8	1	intact	1
726	-50	-38	8	1	intact	1
727	-48	-38	8	1	intact	1
728	-46	-38	8	1	intact	1
729	48	-38	8	1	intact	1
730	50	-38	8	1	intact	1
731	-64	-36	8	1	intact	1
732	-62	-36	8	1	intact	1
733	-60	-36	8	1	intact	1
734	-58	-36	8	1	intact	1
735	-56	-36	8	1	intact	1
736	-54	-36	8	1	intact	1
737	-52	-36	8	1	intact	1
738	-50	-36	8	1	intact	1
739	-48	-36	8	1	intact	1
740	-46	-36	8	1	intact	1
741	-44	-36	8	1	intact	1
742	46	-36	8	1	intact	1
743	48	-36	8	1	intact	1
744	50	-36	8	1	intact	1
745	52	-36	8	1	intact	1
746	54	-36	8	1	intact	1
747	-62	-34	8	1	intact	1
748	-60	-34	8	1	intact	1
749	-58	-34	8	1	intact	1
750	-56	-34	8	1	intact	1
751	-54	-34	8	1	intact	1
752	-52	-34	8	1	intact	1
753	-50	-34	8	1	intact	1
754	-48	-34	8	1	intact	1
755	-46	-34	8	1	intact	1
756	-44	-34	8	1	intact	1
757	48	-34	8	1	intact	1
758	50	-34	8	1	intact	1
759	52	-34	8	1	intact	1
760	54	-34	8	1	intact	1
761	56	-34	8	1	intact	1
762	-62	-32	8	1	intact	1
763	-60	-32	8	1	intact	1
764	-58	-32	8	1	intact	1
765	-56	-32	8	1	intact	1
766	-54	-32	8	1	intact	1
767	-52	-32	8	1	intact	1
768	-50	-32	8	1	intact	1
769	-48	-32	8	1	intact	1
770	-46	-32	8	1	intact	1
771	-44	-32	8	1	intact	1
772	50	-32	8	1	intact	1
773	52	-32	8	1	intact	1
774	54	-32	8	1	intact	1
775	56	-32	8	1	intact	1
776	-60	-30	8	1	intact	1
777	-58	-30	8	1	intact	1
778	-56	-30	8	1	intact	1
779	-54	-30	8	1	intact	1
780	-52	-30	8	1	intact	1
781	-50	-30	8	1	intact	1
782	-48	-30	8	1	intact	1
783	-46	-30	8	1	intact	1
784	50	-30	8	1	intact	1
785	52	-30	8	1	intact	1
786	54	-30	8	1	intact	1
787	56	-30	8	1	intact	1
788	-60	-28	8	1	intact	1
789	-58	-28	8	1	intact	1
790	-56	-28	8	1	intact	1
791	-54	-28	8	1	intact	1
792	-52	-28	8	1	intact	1
793	52	-28	8	1	intact	1
794	54	-28	8	1	intact	1
795	-58	-26	8	1	intact	1
796	-52	-38	10	1	intact	1
797	-50	-38	10	1	intact	1
798	-48	-38	10	1	intact	1
799	-54	-36	10	1	intact	1
800	-52	-36	10	1	intact	1
801	-50	-36	10	1	intact	1
802	-48	-36	10	1	intact	1
803	-46	-36	10	1	intact	1
804	-66	-34	10	1	intact	1
805	-64	-34	10	1	intact	1
806	-62	-34	10	1	intact	1
807	-60	-34	10	1	intact	1
808	-56	-34	10	1	intact	1
809	-54	-34	10	1	intact	1
810	-52	-34	10	1	intact	1
811	-50	-34	10	1	intact	1
812	-48	-34	10	1	intact	1
813	-46	-34	10	1	intact	1
814	48	-34	10	1	intact	1
815	50	-34	10	1	intact	1
816	-64	-32	10	1	intact	1
817	-62	-32	10	1	intact	1
818	-60	-32	10	1	intact	1
819	-54	-32	10	1	intact	1
820	-52	-32	10	1	intact	1
821	-50	-32	10	1	intact	1
822	-48	-32	10	1	intact	1
823	48	-32	10	1	intact	1
824	50	-32	10	1	intact	1
825	52	-32	10	1	intact	1
826	-62	-30	10	1	intact	1
827	50	-30	10	1	intact	1
0	-58	-10	-14	1	paragraph	1
1	-56	-10	-14	1	paragraph	1
2	-60	-8	-14	1	paragraph	1
3	-58	-8	-14	1	paragraph	1
4	-56	-8	-14	1	paragraph	1
5	-54	-8	-14	1	paragraph	1
6	-60	-6	-14	1	paragraph	1
7	-58	-6	-14	1	paragraph	1
8	-56	-6	-14	1	paragraph	1
9	-54	-6	-14	1	paragraph	1
10	-58	-4	-14	1	paragraph	1
11	-56	-4	-14	1	paragraph	1
12	-60	-12	-12	1	paragraph	1
13	-58	-12	-12	1	paragraph	1
14	-56	-12	-12	1	paragraph	1
15	-54	-12	-12	1	paragraph	1
16	-60	-10	-12	1	paragraph	1
17	-58	-10	-12	1	paragraph	1
18	-56	-10	-12	1	paragraph	1
19	-54	-10	-12	1	paragraph	1
20	-52	-10	-12	1	paragraph	1
21	-62	-8	-12	1	paragraph	1
22	-60	-8	-12	1	paragraph	1
23	-58	-8	-12	1	paragraph	1
24	-56	-8	-12	1	paragraph	1
25	-54	-8	-12	1	paragraph	1
26	-52	-8	-12	1	paragraph	1
27	-62	-6	-12	1	paragraph	1
28	-60	-6	-12	1	paragraph	1
29	-58	-6	-12	1	paragraph	1
30	-56	-6	-12	1	paragraph	1
31	-54	-6	-12	1	paragraph	1
32	-52	-6	-12	1	paragraph	1
33	-60	-4	-12	1	paragraph	1
34	-58	-4	-12	1	paragraph	1
35	-56	-4	-12	1	paragraph	1
36	-54	-4	-12	1	paragraph	1
37	-58	-2	-12	1	paragraph	1
38	-56	-2	-12	1	paragraph	1
39	-58	-14	-10	1	paragraph	1
40	-56	-14	-10	1	paragraph	1
41	-60	-12	-10	1	paragraph	1
42	-58	-12	-10	1	paragraph	1
43	-56	-12	-10	1	paragraph	1
44	-54	-12	-10	1	paragraph	1
45	-52	-12	-10	1	paragraph	1
46	-62	-10	-10	1	paragraph	1
47	-60	-10	-10	1	paragraph	1
48	-58	-10	-10	1	paragraph	1
49	-56	-10	-10	1	paragraph	1
50	-54	-10	-10	1	paragraph	1
51	-52	-10	-10	1	paragraph	1
52	-62	-8	-10	1	paragraph	1
53	-60	-8	-10	1	paragraph	1
54	-58	-8	-10	1	paragraph	1
55	-56	-8	-10	1	paragraph	1
56	-54	-8	-10	1	paragraph	1
57	-52	-8	-10	1	paragraph	1
58	-62	-6	-10	1	paragraph	1
59	-60	-6	-10	1	paragraph	1
60	-58	-6	-10	1	paragraph	1
61	-56	-6	-10	1	paragraph	1
62	-54	-6	-10	1	paragraph	1
63	-52	-6	-10	1	paragraph	1
64	-62	-4	-10	1	paragraph	1
65	-60	-4	-10	1	paragraph	1
66	-58	-4	-10	1	paragraph	1
67	-56	-4	-10	1	paragraph	1
68	-54	-4	-10	1	paragraph	1
69	-52	-4	-10	1	paragraph	1
70	-60	-2	-10	1	paragraph	1
71	-58	-2	-10	1	paragraph	1
72	-56	-2	-10	1	paragraph	1
73	-54	-2	-10	1	paragraph	1
74	-58	-14	-8	1	paragraph	1
75	-56	-14	-8	1	paragraph	1
76	-54	-14	-8	1	paragraph	1
77	-62	-12	-8	1	paragraph	1
78	-60	-12	-8	1	paragraph	1
79	-58	-12	-8	1	paragraph	1
80	-56	-12	-8	1	paragraph	1
81	-54	-12	-8	1	paragraph	1
82	-52	-12	-8	1	paragraph	1
83	-62	-10	-8	1	paragraph	1
84	-60	-10	-8	1	paragraph	1
85	-58	-10	-8	1	paragraph	1
86	-56	-10	-8	1	paragraph	1
87	-54	-10	-8	1	paragraph	1
88	-52	-10	-8	1	paragraph	1
89	-62	-8	-8	1	paragraph	1
90	-60	-8	-8	1	paragraph	1
91	-58	-8	-8	1	paragraph	1
92	-56	-8	-8	1	paragraph	1
93	-54	-8	-8	1	paragraph	1
94	-52	-8	-8	1	paragraph	1
95	-50	-8	-8	1	paragraph	1
96	-62	-6	-8	1	paragraph	1
97	-60	-6	-8	1	paragraph	1
98	-58	-6	-8	1	paragraph	1
99	-56	-6	-8	1	paragraph	1
100	-54	-6	-8	1	paragraph	1
101	-52	-6	-8	1	paragraph	1
102	-50	-6	-8	1	paragraph	1
103	-62	-4	-8	1	paragraph	1
104	-60	-4	-8	1	paragraph	1
105	-58	-4	-8	1	paragraph	1
106	-56	-4	-8	1	paragraph	1
107	-54	-4	-8	1	paragraph	1
108	-52	-4	-8	1	paragraph	1
109	-60	-2	-8	1	paragraph	1
110	-58	-2	-8	1	paragraph	1
111	-56	-2	-8	1	paragraph	1
112	-54	-2	-8	1	paragraph	1
113	-60	-14	-6	1	paragraph	1
114	-58	-14	-6	1	paragraph	1
115	-56	-14	-6	1	paragraph	1
116	-54	-14	-6	1	paragraph	1
117	-62	-12	-6	1	paragraph	1
118	-60	-12	-6	1	paragraph	1
119	-58	-12	-6	1	paragraph	1
120	-56	-12	-6	1	paragraph	1
121	-54	-12	-6	1	paragraph	1
122	-52	-12	-6	1	paragraph	1
123	-62	-10	-6	1	paragraph	1
124	-60	-10	-6	1	paragraph	1
125	-58	-10	-6	1	paragraph	1
126	-56	-10	-6	1	paragraph	1
127	-54	-10	-6	1	paragraph	1
128	-52	-10	-6	1	paragraph	1
129	-62	-8	-6	1	paragraph	1
130	-60	-8	-6	1	paragraph	1
131	-58	-8	-6	1	paragraph	1
132	-56	-8	-6	1	paragraph	1
133	-54	-8	-6	1	paragraph	1
134	-52	-8	-6	1	paragraph	1
135	-50	-8	-6	1	paragraph	1
136	-62	-6	-6	1	paragraph	1
137	-60	-6	-6	1	paragraph	1
138	-58	-6	-6	1	paragraph	1
139	-56	-6	-6	1	paragraph	1
140	-54	-6	-6	1	paragraph	1
141	-52	-6	-6	1	paragraph	1
142	-62	-4	-6	1	paragraph	1
143	-60	-4	-6	1	paragraph	1
144	-58	-4	-6	1	paragraph	1
145	-56	-4	-6	1	paragraph	1
146	-54	-4	-6	1	paragraph	1
147	-52	-4	-6	1	paragraph	1
148	-60	-2	-6	1	paragraph	1
149	-58	-2	-6	1	paragraph	1
150	-56	-2	-6	1	paragraph	1
151	-54	-2	-6	1	paragraph	1
152	-66	-36	-4	1	paragraph	1
153	-64	-36	-4	1	paragraph	1
154	-62	-36	-4	1	paragraph	1
155	-64	-34	-4	1	paragraph	1
156	-48	-24	-4	1	paragraph	1
157	-46	-24	-4	1	paragraph	1
158	-44	-24	-4	1	paragraph	1
159	-50	-22	-4	1	paragraph	1
160	-48	-22	-4	1	paragraph	1
161	-46	-22	-4	1	paragraph	1
162	-44	-22	-4	1	paragraph	1
163	-50	-20	-4	1	paragraph	1
164	-48	-20	-4	1	paragraph	1
165	-46	-20	-4	1	paragraph	1
166	-44	-20	-4	1	paragraph	1
167	-42	-20	-4	1	paragraph	1
168	-52	-18	-4	1	paragraph	1
169	-50	-18	-4	1	paragraph	1
170	-48	-18	-4	1	paragraph	1
171	-46	-18	-4	1	paragraph	1
172	-44	-18	-4	1	paragraph	1
173	-60	-16	-4	1	paragraph	1
174	-58	-16	-4	1	paragraph	1
175	-56	-16	-4	1	paragraph	1
176	-54	-16	-4	1	paragraph	1
177	-52	-16	-4	1	paragraph	1
178	-50	-16	-4	1	paragraph	1
179	-48	-16	-4	1	paragraph	1
180	-46	-16	-4	1	paragraph	1
181	-44	-16	-4	1	paragraph	1
182	-60	-14	-4	1	paragraph	1
183	-58	-14	-4	1	paragraph	1
184	-56	-14	-4	1	paragraph	1
185	-54	-14	-4	1	paragraph	1
186	-52	-14	-4	1	paragraph	1
187	-62	-12	-4	1	paragraph	1
188	-60	-12	-4	1	paragraph	1
189	-58	-12	-4	1	paragraph	1
190	-56	-12	-4	1	paragraph	1
191	-54	-12	-4	1	paragraph	1
192	-52	-12	-4	1	paragraph	1
193	-62	-10	-4	1	paragraph	1
194	-60	-10	-4	1	paragraph	1
195	-58	-10	-4	1	paragraph	1
196	-56	-10	-4	1	paragraph	1
197	-54	-10	-4	1	paragraph	1
198	-52	-10	-4	1	paragraph	1
199	54	-10	-4	1	paragraph	1
200	-62	-8	-4	1	paragraph	1
201	-60	-8	-4	1	paragraph	1
202	-58	-8	-4	1	paragraph	1
203	-56	-8	-4	1	paragraph	1
204	-54	-8	-4	1	paragraph	1
205	-52	-8	-4	1	paragraph	1
206	54	-8	-4	1	paragraph	1
207	-62	-6	-4	1	paragraph	1
208	-60	-6	-4	1	paragraph	1
209	-58	-6	-4	1	paragraph	1
210	-56	-6	-4	1	paragraph	1
211	-54	-6	-4	1	paragraph	1
212	-52	-6	-4	1	paragraph	1
213	54	-6	-4	1	paragraph	1
214	-60	-4	-4	1	paragraph	1
215	-58	-4	-4	1	paragraph	1
216	-56	-4	-4	1	paragraph	1
217	-54	-4	-4	1	paragraph	1
218	-52	-4	-4	1	paragraph	1
219	-58	-2	-4	1	paragraph	1
220	-56	-2	-4	1	paragraph	1
221	-66	-38	-2	1	paragraph	1
222	-64	-38	-2	1	paragraph	1
223	-62	-38	-2	1	paragraph	1
224	-68	-36	-2	1	paragraph	1
225	-66	-36	-2	1	paragraph	1
226	-64	-36	-2	1	paragraph	1
227	-62	-36	-2	1	paragraph	1
228	-60	-36	-2	1	paragraph	1
229	-64	-34	-2	1	paragraph	1
230	-62	-34	-2	1	paragraph	1
231	-48	-26	-2	1	paragraph	1
232	-46	-26	-2	1	paragraph	1
233	-44	-26	-2	1	paragraph	1
234	-48	-24	-2	1	paragraph	1
235	-46	-24	-2	1	paragraph	1
236	-44	-24	-2	1	paragraph	1
237	-42	-24	-2	1	paragraph	1
238	-48	-22	-2	1	paragraph	1
239	-46	-22	-2	1	paragraph	1
240	-44	-22	-2	1	paragraph	1
241	-42	-22	-2	1	paragraph	1
242	-50	-20	-2	1	paragraph	1
243	-48	-20	-2	1	paragraph	1
244	-46	-20	-2	1	paragraph	1
245	-44	-20	-2	1	paragraph	1
246	-42	-20	-2	1	paragraph	1
247	-52	-18	-2	1	paragraph	1
248	-50	-18	-2	1	paragraph	1
249	-48	-18	-2	1	paragraph	1
250	-46	-18	-2	1	paragraph	1
251	-44	-18	-2	1	paragraph	1
252	-42	-18	-2	1	paragraph	1
253	56	-18	-2	1	paragraph	1
254	-54	-16	-2	1	paragraph	1
255	-52	-16	-2	1	paragraph	1
256	-50	-16	-2	1	paragraph	1
257	-48	-16	-2	1	paragraph	1
258	-46	-16	-2	1	paragraph	1
259	-44	-16	-2	1	paragraph	1
260	-42	-16	-2	1	paragraph	1
261	56	-16	-2	1	paragraph	1
262	-64	-14	-2	1	paragraph	1
263	-62	-14	-2	1	paragraph	1
264	-60	-14	-2	1	paragraph	1
265	-58	-14	-2	1	paragraph	1
266	-56	-14	-2	1	paragraph	1
267	-54	-14	-2	1	paragraph	1
268	-52	-14	-2	1	paragraph	1
269	-50	-14	-2	1	paragraph	1
270	-48	-14	-2	1	paragraph	1
271	-46	-14	-2	1	paragraph	1
272	-44	-14	-2	1	paragraph	1
273	56	-14	-2	1	paragraph	1
274	-62	-12	-2	1	paragraph	1
275	-60	-12	-2	1	paragraph	1
276	-58	-12	-2	1	paragraph	1
277	-56	-12	-2	1	paragraph	1
278	-54	-12	-2	1	paragraph	1
279	-52	-12	-2	1	paragraph	1
280	54	-12	-2	1	paragraph	1
281	56	-12	-2	1	paragraph	1
282	-60	-10	-2	1	paragraph	1
283	-58	-10	-2	1	paragraph	1
284	-56	-10	-2	1	paragraph	1
285	-54	-10	-2	1	paragraph	1
286	54	-10	-2	1	paragraph	1
287	56	-10	-2	1	paragraph	1
288	-60	-8	-2	1	paragraph	1
289	-58	-8	-2	1	paragraph	1
290	-56	-8	-2	1	paragraph	1
291	-54	-8	-2	1	paragraph	1
292	54	-8	-2	1	paragraph	1
293	-60	-6	-2	1	paragraph	1
294	-58	-6	-2	1	paragraph	1
295	-56	-6	-2	1	paragraph	1
296	-54	-6	-2	1	paragraph	1
297	54	-6	-2	1	paragraph	1
298	-58	-4	-2	1	paragraph	1
299	-56	-4	-2	1	paragraph	1
300	-68	-38	0	1	paragraph	1
301	-66	-38	0	1	paragraph	1
302	-64	-38	0	1	paragraph	1
303	-62	-38	0	1	paragraph	1
304	-60	-38	0	1	paragraph	1
305	-68	-36	0	1	paragraph	1
306	-66	-36	0	1	paragraph	1
307	-64	-36	0	1	paragraph	1
308	-62	-36	0	1	paragraph	1
309	-60	-36	0	1	paragraph	1
310	-48	-26	0	1	paragraph	1
311	-46	-26	0	1	paragraph	1
312	-44	-26	0	1	paragraph	1
313	-48	-24	0	1	paragraph	1
314	-46	-24	0	1	paragraph	1
315	-44	-24	0	1	paragraph	1
316	-42	-24	0	1	paragraph	1
317	-48	-22	0	1	paragraph	1
318	-46	-22	0	1	paragraph	1
319	-44	-22	0	1	paragraph	1
320	-42	-22	0	1	paragraph	1
321	-40	-22	0	1	paragraph	1
322	56	-22	0	1	paragraph	1
323	-48	-20	0	1	paragraph	1
324	-46	-20	0	1	paragraph	1
325	-44	-20	0	1	paragraph	1
326	-42	-20	0	1	paragraph	1
327	-40	-20	0	1	paragraph	1
328	56	-20	0	1	paragraph	1
329	-50	-18	0	1	paragraph	1
330	-48	-18	0	1	paragraph	1
331	-46	-18	0	1	paragraph	1
332	-44	-18	0	1	paragraph	1
333	-42	-18	0	1	paragraph	1
334	-40	-18	0	1	paragraph	1
335	56	-18	0	1	paragraph	1
336	-52	-16	0	1	paragraph	1
337	-50	-16	0	1	paragraph	1
338	-48	-16	0	1	paragraph	1
339	-46	-16	0	1	paragraph	1
340	-44	-16	0	1	paragraph	1
341	-42	-16	0	1	paragraph	1
342	54	-16	0	1	paragraph	1
343	56	-16	0	1	paragraph	1
344	-64	-14	0	1	paragraph	1
345	-62	-14	0	1	paragraph	1
346	-54	-14	0	1	paragraph	1
347	-52	-14	0	1	paragraph	1
348	-50	-14	0	1	paragraph	1
349	-48	-14	0	1	paragraph	1
350	-46	-14	0	1	paragraph	1
351	-44	-14	0	1	paragraph	1
352	54	-14	0	1	paragraph	1
353	56	-14	0	1	paragraph	1
354	-62	-12	0	1	paragraph	1
355	-60	-12	0	1	paragraph	1
356	-58	-12	0	1	paragraph	1
357	-56	-12	0	1	paragraph	1
358	-54	-12	0	1	paragraph	1
359	54	-12	0	1	paragraph	1
360	56	-12	0	1	paragraph	1
361	-58	-10	0	1	paragraph	1
362	54	-10	0	1	paragraph	1
363	56	-10	0	1	paragraph	1
364	54	-8	0	1	paragraph	1
365	56	-8	0	1	paragraph	1
366	56	-6	0	1	paragraph	1
367	-64	-40	2	1	paragraph	1
368	-68	-38	2	1	paragraph	1
369	-66	-38	2	1	paragraph	1
370	-64	-38	2	1	paragraph	1
371	-62	-38	2	1	paragraph	1
372	-60	-38	2	1	paragraph	1
373	-66	-36	2	1	paragraph	1
374	-64	-36	2	1	paragraph	1
375	-62	-36	2	1	paragraph	1
376	-46	-26	2	1	paragraph	1
377	-44	-26	2	1	paragraph	1
378	-42	-26	2	1	paragraph	1
379	-46	-24	2	1	paragraph	1
380	-44	-24	2	1	paragraph	1
381	-42	-24	2	1	paragraph	1
382	-46	-22	2	1	paragraph	1
383	-44	-22	2	1	paragraph	1
384	-42	-22	2	1	paragraph	1
385	-40	-22	2	1	paragraph	1
386	56	-22	2	1	paragraph	1
387	-48	-20	2	1	paragraph	1
388	-46	-20	2	1	paragraph	1
389	-44	-20	2	1	paragraph	1
390	-42	-20	2	1	paragraph	1
391	-40	-20	2	1	paragraph	1
392	54	-20	2	1	paragraph	1
393	56	-20	2	1	paragraph	1
394	-48	-18	2	1	paragraph	1
395	-46	-18	2	1	paragraph	1
396	-44	-18	2	1	paragraph	1
397	-42	-18	2	1	paragraph	1
398	-40	-18	2	1	paragraph	1
399	54	-18	2	1	paragraph	1
400	56	-18	2	1	paragraph	1
401	-50	-16	2	1	paragraph	1
402	-48	-16	2	1	paragraph	1
403	-46	-16	2	1	paragraph	1
404	-44	-16	2	1	paragraph	1
405	-42	-16	2	1	paragraph	1
406	54	-16	2	1	paragraph	1
407	56	-16	2	1	paragraph	1
408	-64	-14	2	1	paragraph	1
409	-52	-14	2	1	paragraph	1
410	-50	-14	2	1	paragraph	1
411	-48	-14	2	1	paragraph	1
412	-46	-14	2	1	paragraph	1
413	-44	-14	2	1	paragraph	1
414	-42	-14	2	1	paragraph	1
415	54	-14	2	1	paragraph	1
416	56	-14	2	1	paragraph	1
417	-64	-12	2	1	paragraph	1
418	-62	-12	2	1	paragraph	1
419	54	-12	2	1	paragraph	1
420	56	-12	2	1	paragraph	1
421	54	-10	2	1	paragraph	1
422	56	-10	2	1	paragraph	1
423	56	-8	2	1	paragraph	1
424	-68	-38	4	1	paragraph	1
425	-66	-38	4	1	paragraph	1
426	-64	-38	4	1	paragraph	1
427	-62	-38	4	1	paragraph	1
428	-60	-38	4	1	paragraph	1
429	-64	-36	4	1	paragraph	1
430	-62	-36	4	1	paragraph	1
431	-48	-26	4	1	paragraph	1
432	-46	-26	4	1	paragraph	1
433	-44	-26	4	1	paragraph	1
434	-46	-24	4	1	paragraph	1
435	-44	-24	4	1	paragraph	1
436	-42	-24	4	1	paragraph	1
437	-46	-22	4	1	paragraph	1
438	-44	-22	4	1	paragraph	1
439	-42	-22	4	1	paragraph	1
440	-40	-22	4	1	paragraph	1
441	56	-22	4	1	paragraph	1
442	-48	-20	4	1	paragraph	1
443	-46	-20	4	1	paragraph	1
444	-44	-20	4	1	paragraph	1
445	-42	-20	4	1	paragraph	1
446	-40	-20	4	1	paragraph	1
447	54	-20	4	1	paragraph	1
448	56	-20	4	1	paragraph	1
449	-48	-18	4	1	paragraph	1
450	-46	-18	4	1	paragraph	1
451	-44	-18	4	1	paragraph	1
452	-42	-18	4	1	paragraph	1
453	-40	-18	4	1	paragraph	1
454	52	-18	4	1	paragraph	1
455	54	-18	4	1	paragraph	1
456	56	-18	4	1	paragraph	1
457	58	-18	4	1	paragraph	1
458	-48	-16	4	1	paragraph	1
459	-46	-16	4	1	paragraph	1
460	-44	-16	4	1	paragraph	1
461	-42	-16	4	1	paragraph	1
462	52	-16	4	1	paragraph	1
463	54	-16	4	1	paragraph	1
464	56	-16	4	1	paragraph	1
465	58	-16	4	1	paragraph	1
466	-48	-14	4	1	paragraph	1
467	-46	-14	4	1	paragraph	1
468	-44	-14	4	1	paragraph	1
469	52	-14	4	1	paragraph	1
470	54	-14	4	1	paragraph	1
471	56	-14	4	1	paragraph	1
472	58	-14	4	1	paragraph	1
473	54	-12	4	1	paragraph	1
474	56	-12	4	1	paragraph	1
475	58	-12	4	1	paragraph	1
476	54	-10	4	1	paragraph	1
477	56	-10	4	1	paragraph	1
478	-66	-38	6	1	paragraph	1
479	-64	-38	6	1	paragraph	1
480	-62	-38	6	1	paragraph	1
481	-64	-36	6	1	paragraph	1
482	-62	-36	6	1	paragraph	1
483	-60	-36	6	1	paragraph	1
484	-60	-34	6	1	paragraph	1
485	-58	-34	6	1	paragraph	1
486	-56	-28	6	1	paragraph	1
487	-54	-26	6	1	paragraph	1
488	-52	-26	6	1	paragraph	1
489	-50	-26	6	1	paragraph	1
490	-48	-26	6	1	paragraph	1
491	-46	-26	6	1	paragraph	1
492	-44	-26	6	1	paragraph	1
493	-54	-24	6	1	paragraph	1
494	-52	-24	6	1	paragraph	1
495	-50	-24	6	1	paragraph	1
496	-48	-24	6	1	paragraph	1
497	-46	-24	6	1	paragraph	1
498	-44	-24	6	1	paragraph	1
499	-42	-24	6	1	paragraph	1
500	-52	-22	6	1	paragraph	1
501	-50	-22	6	1	paragraph	1
502	-48	-22	6	1	paragraph	1
503	-46	-22	6	1	paragraph	1
504	-44	-22	6	1	paragraph	1
505	-42	-22	6	1	paragraph	1
506	54	-22	6	1	paragraph	1
507	56	-22	6	1	paragraph	1
508	58	-22	6	1	paragraph	1
509	-48	-20	6	1	paragraph	1
510	-46	-20	6	1	paragraph	1
511	-44	-20	6	1	paragraph	1
512	-42	-20	6	1	paragraph	1
513	52	-20	6	1	paragraph	1
514	54	-20	6	1	paragraph	1
515	56	-20	6	1	paragraph	1
516	58	-20	6	1	paragraph	1
517	-46	-18	6	1	paragraph	1
518	-44	-18	6	1	paragraph	1
519	-42	-18	6	1	paragraph	1
520	52	-18	6	1	paragraph	1
521	54	-18	6	1	paragraph	1
522	56	-18	6	1	paragraph	1
523	58	-18	6	1	paragraph	1
524	-46	-16	6	1	paragraph	1
525	-44	-16	6	1	paragraph	1
526	-42	-16	6	1	paragraph	1
527	52	-16	6	1	paragraph	1
528	54	-16	6	1	paragraph	1
529	56	-16	6	1	paragraph	1
530	58	-16	6	1	paragraph	1
531	-46	-14	6	1	paragraph	1
532	-44	-14	6	1	paragraph	1
533	52	-14	6	1	paragraph	1
534	54	-14	6	1	paragraph	1
535	56	-14	6	1	paragraph	1
536	58	-14	6	1	paragraph	1
537	54	-12	6	1	paragraph	1
538	56	-12	6	1	paragraph	1
539	58	-12	6	1	paragraph	1
540	56	-10	6	1	paragraph	1
541	58	-10	6	1	paragraph	1
542	-64	-36	8	1	paragraph	1
543	-62	-36	8	1	paragraph	1
544	-62	-34	8	1	paragraph	1
545	-60	-34	8	1	paragraph	1
546	-62	-32	8	1	paragraph	1
547	-60	-32	8	1	paragraph	1
548	-60	-30	8	1	paragraph	1
549	-60	-28	8	1	paragraph	1
550	-58	-28	8	1	paragraph	1
551	-58	-26	8	1	paragraph	1
552	-56	-26	8	1	paragraph	1
553	-56	-24	8	1	paragraph	1
554	-54	-24	8	1	paragraph	1
555	-52	-24	8	1	paragraph	1
556	-50	-24	8	1	paragraph	1
557	-48	-24	8	1	paragraph	1
558	-46	-24	8	1	paragraph	1
559	-44	-24	8	1	paragraph	1
560	-54	-22	8	1	paragraph	1
561	-52	-22	8	1	paragraph	1
562	-50	-22	8	1	paragraph	1
563	-48	-22	8	1	paragraph	1
564	-46	-22	8	1	paragraph	1
565	-44	-22	8	1	paragraph	1
566	54	-22	8	1	paragraph	1
567	56	-22	8	1	paragraph	1
568	58	-22	8	1	paragraph	1
569	-52	-20	8	1	paragraph	1
570	-50	-20	8	1	paragraph	1
571	-48	-20	8	1	paragraph	1
572	-46	-20	8	1	paragraph	1
573	-44	-20	8	1	paragraph	1
574	-42	-20	8	1	paragraph	1
575	52	-20	8	1	paragraph	1
576	54	-20	8	1	paragraph	1
577	56	-20	8	1	paragraph	1
578	58	-20	8	1	paragraph	1
579	-48	-18	8	1	paragraph	1
580	-46	-18	8	1	paragraph	1
581	-44	-18	8	1	paragraph	1
582	52	-18	8	1	paragraph	1
583	54	-18	8	1	paragraph	1
584	56	-18	8	1	paragraph	1
585	58	-18	8	1	paragraph	1
586	-44	-16	8	1	paragraph	1
587	52	-16	8	1	paragraph	1
588	54	-16	8	1	paragraph	1
589	56	-16	8	1	paragraph	1
590	58	-16	8	1	paragraph	1
591	52	-14	8	1	paragraph	1
592	54	-14	8	1	paragraph	1
593	56	-14	8	1	paragraph	1
594	58	-14	8	1	paragraph	1
595	54	-12	8	1	paragraph	1
596	56	-12	8	1	paragraph	1
597	58	-12	8	1	paragraph	1
598	-62	-28	10	1	paragraph	1
599	-62	-26	10	1	paragraph	1
600	-60	-26	10	1	paragraph	1
601	-58	-26	10	1	paragraph	1
602	-60	-24	10	1	paragraph	1
603	-58	-24	10	1	paragraph	1
604	-56	-24	10	1	paragraph	1
605	-58	-22	10	1	paragraph	1
606	-56	-22	10	1	paragraph	1
607	-54	-22	10	1	paragraph	1
608	54	-22	10	1	paragraph	1
609	56	-22	10	1	paragraph	1
610	58	-22	10	1	paragraph	1
611	-54	-20	10	1	paragraph	1
612	52	-20	10	1	paragraph	1
613	54	-20	10	1	paragraph	1
614	56	-20	10	1	paragraph	1
615	58	-20	10	1	paragraph	1
616	52	-18	10	1	paragraph	1
617	54	-18	10	1	paragraph	1
618	56	-18	10	1	paragraph	1
619	58	-18	10	1	paragraph	1
620	52	-16	10	1	paragraph	1
621	54	-16	10	1	paragraph	1
622	56	-16	10	1	paragraph	1
623	58	-16	10	1	paragraph	1
624	52	-14	10	1	paragraph	1
625	54	-14	10	1	paragraph	1
626	56	-14	10	1	paragraph	1
627	58	-14	10	1	paragraph	1
628	54	-12	10	1	paragraph	1
629	56	-12	10	1	paragraph	1
630	58	-12	10	1	paragraph	1
631	-62	-24	12	1	paragraph	1
632	-60	-22	12	1	paragraph	1
633	-58	-22	12	1	paragraph	1
634	-58	-20	12	1	paragraph	1
635	54	-20	12	1	paragraph	1
636	56	-20	12	1	paragraph	1
637	58	-20	12	1	paragraph	1
638	54	-18	12	1	paragraph	1
639	56	-18	12	1	paragraph	1
640	58	-18	12	1	paragraph	1
641	54	-16	12	1	paragraph	1
642	56	-16	12	1	paragraph	1
643	58	-16	12	1	paragraph	1
644	54	-14	12	1	paragraph	1
645	56	-14	12	1	paragraph	1
646	58	-14	12	1	paragraph	1
647	56	-18	14	1	paragraph	1
648	56	-16	14	1	paragraph	1
0	50	10	28	1	rest	1
1	52	10	28	1	rest	1
2	50	12	28	1	rest	1
3	52	12	28	1	rest	1
4	50	14	28	1	rest	1
5	52	14	28	1	rest	1
6	50	16	28	1	rest	1
7	52	8	30	1	rest	1
8	54	8	30	1	rest	1
9	48	10	30	1	rest	1
10	50	10	30	1	rest	1
11	52	10	30	1	rest	1
12	48	12	30	1	rest	1
13	50	12	30	1	rest	1
14	52	12	30	1	rest	1
15	48	14	30	1	rest	1
16	50	14	30	1	rest	1
17	48	16	30	1	rest	1
18	50	16	30	1	rest	1
19	50	18	30	1	rest	1
20	50	8	32	1	rest	1
21	52	8	32	1	rest	1
22	54	8	32	1	rest	1
23	48	10	32	1	rest	1
24	50	10	32	1	rest	1
25	52	10	32	1	rest	1
26	48	12	32	1	rest	1
27	50	12	32	1	rest	1
28	52	12	32	1	rest	1
29	48	14	32	1	rest	1
30	50	14	32	1	rest	1
31	48	16	32	1	rest	1
32	50	16	32	1	rest	1
33	52	6	34	1	rest	1
34	50	8	34	1	rest	1
35	52	8	34	1	rest	1
36	48	10	34	1	rest	1
37	50	10	34	1	rest	1
38	52	10	34	1	rest	1
39	48	12	34	1	rest	1
40	50	12	34	1	rest	1
41	52	12	34	1	rest	1
42	48	14	34	1	rest	1
43	50	14	34	1	rest	1
44	48	16	34	1	rest	1
45	50	16	34	1	rest	1
46	50	6	36	1	rest	1
47	52	6	36	1	rest	1
48	50	8	36	1	rest	1
49	52	8	36	1	rest	1
50	48	10	36	1	rest	1
51	50	10	36	1	rest	1
52	52	10	36	1	rest	1
53	48	12	36	1	rest	1
54	50	12	36	1	rest	1
55	48	14	36	1	rest	1
56	50	14	36	1	rest	1
57	52	4	38	1	rest	1
58	50	6	38	1	rest	1
59	52	6	38	1	rest	1
60	50	8	38	1	rest	1
61	52	8	38	1	rest	1
62	50	10	38	1	rest	1
63	52	10	38	1	rest	1
64	50	12	38	1	rest	1
65	50	14	38	1	rest	1
66	52	4	40	1	rest	1
67	50	6	40	1	rest	1
68	52	6	40	1	rest	1
69	50	8	40	1	rest	1
70	52	8	40	1	rest	1
71	24	-78	42	1	rest	1
72	26	-78	42	1	rest	1
73	28	-78	42	1	rest	1
74	30	-78	42	1	rest	1
75	24	-76	42	1	rest	1
76	26	-76	42	1	rest	1
77	28	-76	42	1	rest	1
78	30	-76	42	1	rest	1
79	24	-74	42	1	rest	1
80	26	-74	42	1	rest	1
81	28	-74	42	1	rest	1
82	30	-74	42	1	rest	1
83	32	-74	42	1	rest	1
84	24	-72	42	1	rest	1
85	26	-72	42	1	rest	1
86	28	-72	42	1	rest	1
87	30	-72	42	1	rest	1
88	52	4	42	1	rest	1
89	52	6	42	1	rest	1
90	26	-80	44	1	rest	1
91	28	-80	44	1	rest	1
92	30	-80	44	1	rest	1
93	24	-78	44	1	rest	1
94	26	-78	44	1	rest	1
95	28	-78	44	1	rest	1
96	30	-78	44	1	rest	1
97	32	-78	44	1	rest	1
98	22	-76	44	1	rest	1
99	24	-76	44	1	rest	1
100	26	-76	44	1	rest	1
101	28	-76	44	1	rest	1
102	30	-76	44	1	rest	1
103	32	-76	44	1	rest	1
104	22	-74	44	1	rest	1
105	24	-74	44	1	rest	1
106	26	-74	44	1	rest	1
107	28	-74	44	1	rest	1
108	30	-74	44	1	rest	1
109	32	-74	44	1	rest	1
110	24	-72	44	1	rest	1
111	26	-72	44	1	rest	1
112	28	-72	44	1	rest	1
113	30	-72	44	1	rest	1
114	32	-72	44	1	rest	1
115	24	-70	44	1	rest	1
116	26	-70	44	1	rest	1
117	28	-70	44	1	rest	1
118	30	-70	44	1	rest	1
119	24	-80	46	1	rest	1
120	26	-80	46	1	rest	1
121	28	-80	46	1	rest	1
122	22	-78	46	1	rest	1
123	24	-78	46	1	rest	1
124	26	-78	46	1	rest	1
125	28	-78	46	1	rest	1
126	30	-78	46	1	rest	1
127	32	-78	46	1	rest	1
128	22	-76	46	1	rest	1
129	24	-76	46	1	rest	1
130	26	-76	46	1	rest	1
131	28	-76	46	1	rest	1
132	30	-76	46	1	rest	1
133	32	-76	46	1	rest	1
134	22	-74	46	1	rest	1
135	24	-74	46	1	rest	1
136	26	-74	46	1	rest	1
137	28	-74	46	1	rest	1
138	30	-74	46	1	rest	1
139	32	-74	46	1	rest	1
140	22	-72	46	1	rest	1
141	24	-72	46	1	rest	1
142	26	-72	46	1	rest	1
143	28	-72	46	1	rest	1
144	30	-72	46	1	rest	1
145	32	-72	46	1	rest	1
146	24	-70	46	1	rest	1
147	26	-70	46	1	rest	1
148	28	-70	46	1	rest	1
149	30	-70	46	1	rest	1
150	38	-60	46	1	rest	1
151	40	-60	46	1	rest	1
152	36	-58	46	1	rest	1
153	38	-58	46	1	rest	1
154	40	-58	46	1	rest	1
155	42	-58	46	1	rest	1
156	36	-56	46	1	rest	1
157	38	-56	46	1	rest	1
158	40	-56	46	1	rest	1
159	42	-56	46	1	rest	1
160	36	-54	46	1	rest	1
161	38	-54	46	1	rest	1
162	40	-54	46	1	rest	1
163	42	-54	46	1	rest	1
164	40	-52	46	1	rest	1
165	24	-80	48	1	rest	1
166	26	-80	48	1	rest	1
167	28	-80	48	1	rest	1
168	24	-78	48	1	rest	1
169	26	-78	48	1	rest	1
170	28	-78	48	1	rest	1
171	30	-78	48	1	rest	1
172	22	-76	48	1	rest	1
173	24	-76	48	1	rest	1
174	26	-76	48	1	rest	1
175	28	-76	48	1	rest	1
176	30	-76	48	1	rest	1
177	32	-76	48	1	rest	1
178	22	-74	48	1	rest	1
179	24	-74	48	1	rest	1
180	26	-74	48	1	rest	1
181	28	-74	48	1	rest	1
182	30	-74	48	1	rest	1
183	32	-74	48	1	rest	1
184	22	-72	48	1	rest	1
185	24	-72	48	1	rest	1
186	26	-72	48	1	rest	1
187	28	-72	48	1	rest	1
188	30	-72	48	1	rest	1
189	32	-72	48	1	rest	1
190	24	-70	48	1	rest	1
191	26	-70	48	1	rest	1
192	28	-70	48	1	rest	1
193	30	-70	48	1	rest	1
194	36	-62	48	1	rest	1
195	38	-62	48	1	rest	1
196	40	-62	48	1	rest	1
197	42	-62	48	1	rest	1
198	34	-60	48	1	rest	1
199	36	-60	48	1	rest	1
200	38	-60	48	1	rest	1
201	40	-60	48	1	rest	1
202	42	-60	48	1	rest	1
203	44	-60	48	1	rest	1
204	34	-58	48	1	rest	1
205	36	-58	48	1	rest	1
206	38	-58	48	1	rest	1
207	40	-58	48	1	rest	1
208	42	-58	48	1	rest	1
209	44	-58	48	1	rest	1
210	46	-58	48	1	rest	1
211	32	-56	48	1	rest	1
212	34	-56	48	1	rest	1
213	36	-56	48	1	rest	1
214	38	-56	48	1	rest	1
215	40	-56	48	1	rest	1
216	42	-56	48	1	rest	1
217	44	-56	48	1	rest	1
218	46	-56	48	1	rest	1
219	34	-54	48	1	rest	1
220	36	-54	48	1	rest	1
221	38	-54	48	1	rest	1
222	40	-54	48	1	rest	1
223	42	-54	48	1	rest	1
224	44	-54	48	1	rest	1
225	46	-54	48	1	rest	1
226	34	-52	48	1	rest	1
227	36	-52	48	1	rest	1
228	38	-52	48	1	rest	1
229	40	-52	48	1	rest	1
230	42	-52	48	1	rest	1
231	44	-52	48	1	rest	1
232	36	-50	48	1	rest	1
233	38	-50	48	1	rest	1
234	40	-50	48	1	rest	1
235	42	-50	48	1	rest	1
236	26	-80	50	1	rest	1
237	28	-80	50	1	rest	1
238	24	-78	50	1	rest	1
239	26	-78	50	1	rest	1
240	28	-78	50	1	rest	1
241	30	-78	50	1	rest	1
242	24	-76	50	1	rest	1
243	26	-76	50	1	rest	1
244	28	-76	50	1	rest	1
245	30	-76	50	1	rest	1
246	32	-76	50	1	rest	1
247	24	-74	50	1	rest	1
248	26	-74	50	1	rest	1
249	28	-74	50	1	rest	1
250	30	-74	50	1	rest	1
251	32	-74	50	1	rest	1
252	24	-72	50	1	rest	1
253	26	-72	50	1	rest	1
254	28	-72	50	1	rest	1
255	30	-72	50	1	rest	1
256	26	-70	50	1	rest	1
257	28	-70	50	1	rest	1
258	36	-64	50	1	rest	1
259	38	-64	50	1	rest	1
260	40	-64	50	1	rest	1
261	42	-64	50	1	rest	1
262	34	-62	50	1	rest	1
263	36	-62	50	1	rest	1
264	38	-62	50	1	rest	1
265	40	-62	50	1	rest	1
266	42	-62	50	1	rest	1
267	44	-62	50	1	rest	1
268	32	-60	50	1	rest	1
269	34	-60	50	1	rest	1
270	36	-60	50	1	rest	1
271	38	-60	50	1	rest	1
272	40	-60	50	1	rest	1
273	42	-60	50	1	rest	1
274	44	-60	50	1	rest	1
275	32	-58	50	1	rest	1
276	34	-58	50	1	rest	1
277	36	-58	50	1	rest	1
278	38	-58	50	1	rest	1
279	40	-58	50	1	rest	1
280	42	-58	50	1	rest	1
281	44	-58	50	1	rest	1
282	46	-58	50	1	rest	1
283	32	-56	50	1	rest	1
284	34	-56	50	1	rest	1
285	36	-56	50	1	rest	1
286	38	-56	50	1	rest	1
287	40	-56	50	1	rest	1
288	42	-56	50	1	rest	1
289	44	-56	50	1	rest	1
290	46	-56	50	1	rest	1
291	48	-56	50	1	rest	1
292	32	-54	50	1	rest	1
293	34	-54	50	1	rest	1
294	36	-54	50	1	rest	1
295	38	-54	50	1	rest	1
296	40	-54	50	1	rest	1
297	42	-54	50	1	rest	1
298	44	-54	50	1	rest	1
299	46	-54	50	1	rest	1
300	32	-52	50	1	rest	1
301	34	-52	50	1	rest	1
302	36	-52	50	1	rest	1
303	38	-52	50	1	rest	1
304	40	-52	50	1	rest	1
305	42	-52	50	1	rest	1
306	44	-52	50	1	rest	1
307	46	-52	50	1	rest	1
308	34	-50	50	1	rest	1
309	36	-50	50	1	rest	1
310	38	-50	50	1	rest	1
311	40	-50	50	1	rest	1
312	42	-50	50	1	rest	1
313	44	-50	50	1	rest	1
314	36	-48	50	1	rest	1
315	38	-48	50	1	rest	1
316	40	-48	50	1	rest	1
317	42	-48	50	1	rest	1
318	26	-76	52	1	rest	1
319	28	-76	52	1	rest	1
320	30	-76	52	1	rest	1
321	26	-74	52	1	rest	1
322	28	-74	52	1	rest	1
323	30	-74	52	1	rest	1
324	28	-72	52	1	rest	1
325	38	-66	52	1	rest	1
326	34	-64	52	1	rest	1
327	36	-64	52	1	rest	1
328	38	-64	52	1	rest	1
329	40	-64	52	1	rest	1
330	42	-64	52	1	rest	1
331	32	-62	52	1	rest	1
332	34	-62	52	1	rest	1
333	36	-62	52	1	rest	1
334	38	-62	52	1	rest	1
335	40	-62	52	1	rest	1
336	42	-62	52	1	rest	1
337	32	-60	52	1	rest	1
338	34	-60	52	1	rest	1
339	36	-60	52	1	rest	1
340	38	-60	52	1	rest	1
341	40	-60	52	1	rest	1
342	42	-60	52	1	rest	1
343	44	-60	52	1	rest	1
344	30	-58	52	1	rest	1
345	32	-58	52	1	rest	1
346	34	-58	52	1	rest	1
347	36	-58	52	1	rest	1
348	38	-58	52	1	rest	1
349	40	-58	52	1	rest	1
350	42	-58	52	1	rest	1
351	44	-58	52	1	rest	1
352	30	-56	52	1	rest	1
353	32	-56	52	1	rest	1
354	34	-56	52	1	rest	1
355	36	-56	52	1	rest	1
356	38	-56	52	1	rest	1
357	40	-56	52	1	rest	1
358	42	-56	52	1	rest	1
359	44	-56	52	1	rest	1
360	46	-56	52	1	rest	1
361	30	-54	52	1	rest	1
362	32	-54	52	1	rest	1
363	34	-54	52	1	rest	1
364	36	-54	52	1	rest	1
365	38	-54	52	1	rest	1
366	40	-54	52	1	rest	1
367	42	-54	52	1	rest	1
368	44	-54	52	1	rest	1
369	46	-54	52	1	rest	1
370	32	-52	52	1	rest	1
371	34	-52	52	1	rest	1
372	36	-52	52	1	rest	1
373	38	-52	52	1	rest	1
374	40	-52	52	1	rest	1
375	42	-52	52	1	rest	1
376	44	-52	52	1	rest	1
377	46	-52	52	1	rest	1
378	48	-52	52	1	rest	1
379	32	-50	52	1	rest	1
380	34	-50	52	1	rest	1
381	36	-50	52	1	rest	1
382	38	-50	52	1	rest	1
383	40	-50	52	1	rest	1
384	42	-50	52	1	rest	1
385	44	-50	52	1	rest	1
386	46	-50	52	1	rest	1
387	34	-48	52	1	rest	1
388	36	-48	52	1	rest	1
389	38	-48	52	1	rest	1
390	40	-48	52	1	rest	1
391	42	-48	52	1	rest	1
392	44	-48	52	1	rest	1
393	46	-8	52	1	rest	1
394	48	-8	52	1	rest	1
395	36	-66	54	1	rest	1
396	38	-66	54	1	rest	1
397	34	-64	54	1	rest	1
398	36	-64	54	1	rest	1
399	38	-64	54	1	rest	1
400	40	-64	54	1	rest	1
401	32	-62	54	1	rest	1
402	34	-62	54	1	rest	1
403	36	-62	54	1	rest	1
404	38	-62	54	1	rest	1
405	40	-62	54	1	rest	1
406	30	-60	54	1	rest	1
407	32	-60	54	1	rest	1
408	34	-60	54	1	rest	1
409	36	-60	54	1	rest	1
410	38	-60	54	1	rest	1
411	40	-60	54	1	rest	1
412	42	-60	54	1	rest	1
413	30	-58	54	1	rest	1
414	32	-58	54	1	rest	1
415	34	-58	54	1	rest	1
416	36	-58	54	1	rest	1
417	38	-58	54	1	rest	1
418	40	-58	54	1	rest	1
419	42	-58	54	1	rest	1
420	44	-58	54	1	rest	1
421	30	-56	54	1	rest	1
422	32	-56	54	1	rest	1
423	34	-56	54	1	rest	1
424	36	-56	54	1	rest	1
425	38	-56	54	1	rest	1
426	40	-56	54	1	rest	1
427	42	-56	54	1	rest	1
428	44	-56	54	1	rest	1
429	30	-54	54	1	rest	1
430	32	-54	54	1	rest	1
431	34	-54	54	1	rest	1
432	36	-54	54	1	rest	1
433	38	-54	54	1	rest	1
434	40	-54	54	1	rest	1
435	42	-54	54	1	rest	1
436	44	-54	54	1	rest	1
437	46	-54	54	1	rest	1
438	30	-52	54	1	rest	1
439	32	-52	54	1	rest	1
440	34	-52	54	1	rest	1
441	36	-52	54	1	rest	1
442	38	-52	54	1	rest	1
443	40	-52	54	1	rest	1
444	42	-52	54	1	rest	1
445	44	-52	54	1	rest	1
446	46	-52	54	1	rest	1
447	32	-50	54	1	rest	1
448	34	-50	54	1	rest	1
449	36	-50	54	1	rest	1
450	38	-50	54	1	rest	1
451	40	-50	54	1	rest	1
452	42	-50	54	1	rest	1
453	44	-50	54	1	rest	1
454	46	-50	54	1	rest	1
455	34	-48	54	1	rest	1
456	36	-48	54	1	rest	1
457	38	-48	54	1	rest	1
458	40	-48	54	1	rest	1
459	42	-48	54	1	rest	1
460	44	-48	54	1	rest	1
461	38	-46	54	1	rest	1
462	40	-46	54	1	rest	1
463	36	-66	56	1	rest	1
464	38	-66	56	1	rest	1
465	34	-64	56	1	rest	1
466	36	-64	56	1	rest	1
467	38	-64	56	1	rest	1
468	32	-62	56	1	rest	1
469	34	-62	56	1	rest	1
470	36	-62	56	1	rest	1
471	38	-62	56	1	rest	1
472	40	-62	56	1	rest	1
473	30	-60	56	1	rest	1
474	32	-60	56	1	rest	1
475	34	-60	56	1	rest	1
476	36	-60	56	1	rest	1
477	38	-60	56	1	rest	1
478	40	-60	56	1	rest	1
479	30	-58	56	1	rest	1
480	32	-58	56	1	rest	1
481	34	-58	56	1	rest	1
482	36	-58	56	1	rest	1
483	38	-58	56	1	rest	1
484	40	-58	56	1	rest	1
485	42	-58	56	1	rest	1
486	30	-56	56	1	rest	1
487	32	-56	56	1	rest	1
488	34	-56	56	1	rest	1
489	36	-56	56	1	rest	1
490	38	-56	56	1	rest	1
491	40	-56	56	1	rest	1
492	42	-56	56	1	rest	1
493	44	-56	56	1	rest	1
494	30	-54	56	1	rest	1
495	32	-54	56	1	rest	1
496	34	-54	56	1	rest	1
497	36	-54	56	1	rest	1
498	38	-54	56	1	rest	1
499	40	-54	56	1	rest	1
500	42	-54	56	1	rest	1
501	44	-54	56	1	rest	1
502	30	-52	56	1	rest	1
503	32	-52	56	1	rest	1
504	34	-52	56	1	rest	1
505	36	-52	56	1	rest	1
506	38	-52	56	1	rest	1
507	40	-52	56	1	rest	1
508	42	-52	56	1	rest	1
509	44	-52	56	1	rest	1
510	46	-52	56	1	rest	1
511	32	-50	56	1	rest	1
512	34	-50	56	1	rest	1
513	36	-50	56	1	rest	1
514	38	-50	56	1	rest	1
515	40	-50	56	1	rest	1
516	42	-50	56	1	rest	1
517	44	-50	56	1	rest	1
518	46	-50	56	1	rest	1
519	34	-48	56	1	rest	1
520	36	-48	56	1	rest	1
521	38	-48	56	1	rest	1
[truncated: 6,183 more rows]
