# Supplementary material for: High-level cognition during story listening is reflected in high-order dynamic correlations in neural activity patterns
Source: Nat Commun. 2021 Sep 30;12:5728. doi: 10.1038/s41467-021-25876-x (PMC8484677; doi:10.1038/s41467-021-25876-x)
Supplement: Supplementary file 4 — Source Data [file 41467_2021_25876_MOESM4_ESM.zip › results/corrs_ordered_up_for_PCA/full_pca_data_eigenvector_centrality.csv]

	variance	condition	subject	components
0	0.01011854204654496	intact	0	0
1	0.019435572459868142	intact	0	1
2	0.02861209083959771	intact	0	2
3	0.03757258846932924	intact	0	3
4	0.04642172496971084	intact	0	4
5	0.055023201623419324	intact	0	5
6	0.06355227169456636	intact	0	6
7	0.07195701535343445	intact	0	7
8	0.08022643724428259	intact	0	8
9	0.08830413980194639	intact	0	9
10	0.09624143657075013	intact	0	10
11	0.1041449514397966	intact	0	11
12	0.11196456666620376	intact	0	12
13	0.11975205328177486	intact	0	13
14	0.1274415257075181	intact	0	14
15	0.13511109116053113	intact	0	15
16	0.14268844005710424	intact	0	16
17	0.150225911971963	intact	0	17
18	0.15769536581976276	intact	0	18
19	0.165071201496341	intact	0	19
20	0.17242277817362345	intact	0	20
21	0.17973838396177952	intact	0	21
22	0.1868934698015343	intact	0	22
23	0.19403708357788427	intact	0	23
24	0.2011187033020514	intact	0	24
25	0.20817017062826432	intact	0	25
26	0.2151369362590339	intact	0	26
27	0.22205578515390154	intact	0	27
28	0.22884472438686904	intact	0	28
29	0.23558798620957716	intact	0	29
30	0.24231439495876972	intact	0	30
31	0.24895699225765694	intact	0	31
32	0.2555630869168742	intact	0	32
33	0.2621394955040423	intact	0	33
34	0.2686589233031136	intact	0	34
35	0.2751287585602324	intact	0	35
36	0.2815385835446318	intact	0	36
37	0.287867348482807	intact	0	37
38	0.29416698164196553	intact	0	38
39	0.3004420351131085	intact	0	39
40	0.30667937540523926	intact	0	40
41	0.31286989822804256	intact	0	41
42	0.3189906854872566	intact	0	42
43	0.32508092983092	intact	0	43
44	0.3311275592687512	intact	0	44
45	0.3371380162961746	intact	0	45
46	0.34311754980171305	intact	0	46
47	0.3490419713186784	intact	0	47
48	0.3549026903804284	intact	0	48
49	0.36074420267296486	intact	0	49
50	0.36655687322908426	intact	0	50
51	0.37228415529796755	intact	0	51
52	0.3779867020289147	intact	0	52
53	0.38364358134940973	intact	0	53
54	0.38921936898392256	intact	0	54
55	0.3947922838065945	intact	0	55
56	0.40031686198960215	intact	0	56
57	0.4058313795066944	intact	0	57
58	0.4113144808544702	intact	0	58
59	0.41672214160626986	intact	0	59
60	0.42206787951652425	intact	0	60
61	0.4273896924678551	intact	0	61
62	0.4326625047401443	intact	0	62
63	0.4379209561079242	intact	0	63
64	0.4431407158164462	intact	0	64
65	0.4483233484866304	intact	0	65
66	0.4534847575055592	intact	0	66
67	0.4586021678782834	intact	0	67
68	0.4636635621802667	intact	0	68
69	0.4686900361209271	intact	0	69
70	0.47370072805478836	intact	0	70
71	0.4786716085040705	intact	0	71
72	0.4835827350161071	intact	0	72
73	0.48846707846317977	intact	0	73
74	0.49334389092352876	intact	0	74
75	0.49819018987981123	intact	0	75
76	0.503009385279212	intact	0	76
77	0.5078004126299182	intact	0	77
78	0.5125516724811916	intact	0	78
79	0.5172809075441628	intact	0	79
80	0.5219976433508885	intact	0	80
81	0.5266556093719531	intact	0	81
82	0.5312908288242341	intact	0	82
83	0.5359031359221175	intact	0	83
84	0.5404898454619628	intact	0	84
85	0.5450605672107213	intact	0	85
86	0.5495668973696959	intact	0	86
87	0.5540296138357526	intact	0	87
88	0.5584525170182775	intact	0	88
89	0.5628593107482441	intact	0	89
90	0.5672263140808982	intact	0	90
91	0.571573683734413	intact	0	91
92	0.5759045456774383	intact	0	92
93	0.5802016585966977	intact	0	93
94	0.5844443761784045	intact	0	94
95	0.5886791490214082	intact	0	95
96	0.5928573550211645	intact	0	96
97	0.5970221814359928	intact	0	97
98	0.6011526925310307	intact	0	98
99	0.6052747630928128	intact	0	99
100	0.6092962208544863	intact	0	100
101	0.6133040627764772	intact	0	101
102	0.6172738580026027	intact	0	102
103	0.6212259156169724	intact	0	103
104	0.6251600563235258	intact	0	104
105	0.6290701307915971	intact	0	105
106	0.6329426063526079	intact	0	106
107	0.6367813199638075	intact	0	107
108	0.6405997757605428	intact	0	108
109	0.6443985370790086	intact	0	109
110	0.6481956965838909	intact	0	110
111	0.6519454549498295	intact	0	111
112	0.6556673139517654	intact	0	112
113	0.6593723511289123	intact	0	113
114	0.6630402744974756	intact	0	114
115	0.666681240879322	intact	0	115
116	0.670315654240425	intact	0	116
117	0.6739232462749283	intact	0	117
118	0.6775056358723953	intact	0	118
119	0.6810576086611969	intact	0	119
120	0.6845875088375027	intact	0	120
121	0.6881085962565793	intact	0	121
122	0.6916046914642285	intact	0	122
123	0.6950545047276481	intact	0	123
124	0.6984795101479393	intact	0	124
125	0.7018737174448824	intact	0	125
126	0.7052489271701209	intact	0	126
127	0.7085931866994573	intact	0	127
128	0.7119325876250957	intact	0	128
129	0.71524797654619	intact	0	129
130	0.7185292204804391	intact	0	130
131	0.721794427130732	intact	0	131
132	0.7250121037721396	intact	0	132
133	0.7282017282877614	intact	0	133
134	0.7313615148523623	intact	0	134
135	0.7345013390842158	intact	0	135
136	0.7376213352964118	intact	0	136
137	0.7407208863943379	intact	0	137
138	0.743808909382924	intact	0	138
139	0.7468700009831817	intact	0	139
140	0.7499036520097172	intact	0	140
141	0.7529158555555718	intact	0	141
142	0.7559054215719484	intact	0	142
143	0.7588518422509657	intact	0	143
144	0.7617788674829523	intact	0	144
145	0.7646862855964791	intact	0	145
146	0.7675731037553007	intact	0	146
147	0.7704368729497372	intact	0	147
148	0.7732701871978989	intact	0	148
149	0.7760869794215721	intact	0	149
150	0.7788856029484469	intact	0	150
151	0.7816616489660982	intact	0	151
152	0.7844325011029942	intact	0	152
153	0.7871923331731936	intact	0	153
154	0.7899087258330355	intact	0	154
155	0.7926148003718245	intact	0	155
156	0.795311800039113	intact	0	156
157	0.7979888647762992	intact	0	157
158	0.8006648758805998	intact	0	158
159	0.8033295838211763	intact	0	159
160	0.8059547535622217	intact	0	160
161	0.8085246014339766	intact	0	161
162	0.8110859224035255	intact	0	162
163	0.8136217027119962	intact	0	163
164	0.8161427635439757	intact	0	164
165	0.818652320105957	intact	0	165
166	0.8211339354940403	intact	0	166
167	0.8235901428355081	intact	0	167
168	0.8260318283365641	intact	0	168
169	0.8284511175356462	intact	0	169
170	0.8308567206978912	intact	0	170
171	0.8332266409046069	intact	0	171
172	0.8355546625560236	intact	0	172
173	0.8378744588790655	intact	0	173
174	0.8401725177656172	intact	0	174
175	0.8424545019316935	intact	0	175
176	0.8447197767044794	intact	0	176
177	0.8469766833844509	intact	0	177
178	0.8492134900661925	intact	0	178
179	0.851445562539068	intact	0	179
180	0.8536469599070224	intact	0	180
181	0.8558294310210243	intact	0	181
182	0.85800104627005	intact	0	182
183	0.8601594321705917	intact	0	183
184	0.862302955913141	intact	0	184
185	0.8643942220385561	intact	0	185
186	0.86647111134863	intact	0	186
187	0.8685317101815873	intact	0	187
188	0.870576324455408	intact	0	188
189	0.8726141424237754	intact	0	189
190	0.8746354558952972	intact	0	190
191	0.8766346025431183	intact	0	191
192	0.8786206930477695	intact	0	192
193	0.8805952714525653	intact	0	193
194	0.8825625732468716	intact	0	194
195	0.8844973499952609	intact	0	195
196	0.886398292946535	intact	0	196
197	0.8882828739394423	intact	0	197
198	0.8901439917024858	intact	0	198
199	0.8919769200089616	intact	0	199
200	0.8938026170635126	intact	0	200
201	0.8956147699414255	intact	0	201
202	0.897413356418775	intact	0	202
203	0.8992025168471376	intact	0	203
204	0.9009770931804775	intact	0	204
205	0.9027190714782535	intact	0	205
206	0.904440928861178	intact	0	206
207	0.9061550802217708	intact	0	207
208	0.907839441118282	intact	0	208
209	0.9095178482265447	intact	0	209
210	0.9111941578990179	intact	0	210
211	0.912855051308156	intact	0	211
212	0.9144877635564141	intact	0	212
213	0.9161074521583927	intact	0	213
214	0.9177239786543339	intact	0	214
215	0.9193331589350245	intact	0	215
216	0.9209044829414155	intact	0	216
217	0.9224730989441132	intact	0	217
218	0.9240167002701117	intact	0	218
219	0.9255376544750724	intact	0	219
220	0.9270421982850705	intact	0	220
221	0.9285369362348356	intact	0	221
222	0.930008777248721	intact	0	222
223	0.9314774853705087	intact	0	223
224	0.9329256552158776	intact	0	224
225	0.9343263016235512	intact	0	225
226	0.9357171768930633	intact	0	226
227	0.9370991607378026	intact	0	227
228	0.9384687214309437	intact	0	228
229	0.9398171874054267	intact	0	229
230	0.9411604593649612	intact	0	230
231	0.942483931084966	intact	0	231
232	0.9437847818416892	intact	0	232
233	0.945068520831243	intact	0	233
234	0.9463383781358885	intact	0	234
235	0.9475980869441358	intact	0	235
236	0.9488358684259123	intact	0	236
237	0.9500620033565447	intact	0	237
238	0.9512848976826667	intact	0	238
239	0.9524976984546476	intact	0	239
240	0.9537059502536301	intact	0	240
241	0.9548841994149064	intact	0	241
242	0.9560424880998512	intact	0	242
243	0.9571913902993655	intact	0	243
244	0.9583205331765908	intact	0	244
245	0.9594457668283349	intact	0	245
246	0.9605564453281956	intact	0	246
247	0.9616546656118029	intact	0	247
248	0.962730871905025	intact	0	248
249	0.9637943913709	intact	0	249
250	0.9648426137376441	intact	0	250
251	0.9658760212095925	intact	0	251
252	0.9668864716026732	intact	0	252
253	0.9678863828195352	intact	0	253
254	0.9688803950369814	intact	0	254
255	0.9698622781157267	intact	0	255
256	0.9708326456186791	intact	0	256
257	0.9717873906487718	intact	0	257
258	0.9727293133322817	intact	0	258
259	0.9736679290894694	intact	0	259
260	0.9745876937690701	intact	0	260
261	0.9754955613537392	intact	0	261
262	0.9763937020749415	intact	0	262
263	0.9772703521846561	intact	0	263
264	0.978138419924163	intact	0	264
265	0.9789862232421243	intact	0	265
266	0.9798254488962345	intact	0	266
267	0.9806450675398044	intact	0	267
268	0.9814608892842221	intact	0	268
269	0.9822611304699038	intact	0	269
270	0.9830452057016666	intact	0	270
271	0.9838182707352651	intact	0	271
272	0.9845798156364223	intact	0	272
273	0.9853300149745217	intact	0	273
274	0.9860745764140318	intact	0	274
275	0.9868102346824611	intact	0	275
276	0.9875368095542321	intact	0	276
277	0.9882560834596085	intact	0	277
278	0.9889433668672165	intact	0	278
279	0.9896228700003769	intact	0	279
280	0.99029134427359	intact	0	280
281	0.9909380597917066	intact	0	281
282	0.9915835360063499	intact	0	282
283	0.992214299283933	intact	0	283
284	0.9928281532980425	intact	0	284
285	0.9934329675078024	intact	0	285
286	0.9940324071412057	intact	0	286
287	0.994601975685362	intact	0	287
288	0.9951632574170537	intact	0	288
289	0.9957131249453286	intact	0	289
290	0.9962511822999226	intact	0	290
291	0.9967737584735878	intact	0	291
292	0.9972858317835162	intact	0	292
293	0.9977856872326095	intact	0	293
294	0.9982783224954603	intact	0	294
295	0.9987627369324946	intact	0	295
296	0.9992010567790511	intact	0	296
297	0.9996211176378401	intact	0	297
298	1.0	intact	0	298
299	1.0	intact	0	299
0	0.010089466986352554	intact	1	0
1	0.01931388805403668	intact	1	1
2	0.028383349538255324	intact	1	2
3	0.03722882565368794	intact	1	3
4	0.045994484478055014	intact	1	4
5	0.05465640638781752	intact	1	5
6	0.06313762709280556	intact	1	6
7	0.07149567093386591	intact	1	7
8	0.07979885390703785	intact	1	8
9	0.08795093566956287	intact	1	9
10	0.09604640634129533	intact	1	10
11	0.10409562139285108	intact	1	11
12	0.11205383336103307	intact	1	12
13	0.11988533280735479	intact	1	13
14	0.12767510264171558	intact	1	14
15	0.13539850174985982	intact	1	15
16	0.14307252691847255	intact	1	16
17	0.1506578763769639	intact	1	17
18	0.15823460691552835	intact	1	18
19	0.16572917808769522	intact	1	19
20	0.17310690566446818	intact	1	20
21	0.18035115923650946	intact	1	21
22	0.18755263046158435	intact	1	22
23	0.1947098377686358	intact	1	23
24	0.20180209153418888	intact	1	24
25	0.20882975170539678	intact	1	25
26	0.2157731003667185	intact	1	26
27	0.2226911876965252	intact	1	27
28	0.2295789793547688	intact	1	28
29	0.2364130793719999	intact	1	29
30	0.24322591381558986	intact	1	30
31	0.2499638591150569	intact	1	31
32	0.25663921713646665	intact	1	32
33	0.2632649982154387	intact	1	33
34	0.2697948721661306	intact	1	34
35	0.2762480422809502	intact	1	35
36	0.28266379758817145	intact	1	36
37	0.2890576837407559	intact	1	37
38	0.29539546433996366	intact	1	38
39	0.3016742522964525	intact	1	39
40	0.30791694989439095	intact	1	40
41	0.3140215479502274	intact	1	41
42	0.32009833346491745	intact	1	42
43	0.32613773810686364	intact	1	43
44	0.3321569105699435	intact	1	44
45	0.3381180996932839	intact	1	45
46	0.34403405608117565	intact	1	46
47	0.34994154291094287	intact	1	47
48	0.355810690105795	intact	1	48
49	0.3616326275210648	intact	1	49
50	0.3674169172810897	intact	1	50
51	0.37315780314864083	intact	1	51
52	0.37886512254266624	intact	1	52
53	0.38450894010903214	intact	1	53
54	0.39014480530775986	intact	1	54
55	0.3957331378271839	intact	1	55
56	0.4012730304186083	intact	1	56
57	0.4067492002418449	intact	1	57
58	0.41220638554563843	intact	1	58
59	0.41764159464612155	intact	1	59
60	0.4230100104059835	intact	1	60
61	0.4283200144133834	intact	1	61
62	0.4336069531095843	intact	1	62
63	0.4388523915911239	intact	1	63
64	0.44407590333813496	intact	1	64
65	0.44925388500614805	intact	1	65
66	0.45436656292691346	intact	1	66
67	0.4594513372577564	intact	1	67
68	0.4645259258487284	intact	1	68
69	0.46957228760123193	intact	1	69
70	0.47460805256978517	intact	1	70
71	0.47961398768039515	intact	1	71
72	0.4845752766337505	intact	1	72
73	0.4895004036919718	intact	1	73
74	0.4943873062162768	intact	1	74
75	0.49919073441394984	intact	1	75
76	0.5039450852258011	intact	1	76
77	0.5086797227443385	intact	1	77
78	0.5133932873804792	intact	1	78
79	0.5180875137058034	intact	1	79
80	0.5227490317549055	intact	1	80
81	0.5273878415608773	intact	1	81
82	0.5319789430403996	intact	1	82
83	0.5365256511375279	intact	1	83
84	0.541061721200973	intact	1	84
85	0.5455564590545876	intact	1	85
86	0.5500421971498807	intact	1	86
87	0.5544608408969842	intact	1	87
88	0.5588493115182643	intact	1	88
89	0.5632098457405421	intact	1	89
90	0.5675396206273848	intact	1	90
91	0.5718596021798037	intact	1	91
92	0.5761603929247898	intact	1	92
93	0.5804199652884106	intact	1	93
94	0.5846391148839067	intact	1	94
95	0.5888189850521158	intact	1	95
96	0.5929823629776616	intact	1	96
97	0.5971199187423489	intact	1	97
98	0.6012185453288723	intact	1	98
99	0.6053096943923236	intact	1	99
100	0.6093551786971586	intact	1	100
101	0.6133541065657074	intact	1	101
102	0.6173228103379833	intact	1	102
103	0.6212748558384882	intact	1	103
104	0.6252119734286827	intact	1	104
105	0.6291207928525931	intact	1	105
106	0.6329796492083416	intact	1	106
107	0.6368172929200441	intact	1	107
108	0.6406396427544201	intact	1	108
109	0.6444233080801615	intact	1	109
110	0.6481802978720945	intact	1	110
111	0.6519244570213171	intact	1	111
112	0.6556271561530003	intact	1	112
113	0.6593275523309542	intact	1	113
114	0.6629911556279321	intact	1	114
115	0.666632011121775	intact	1	115
116	0.6702557099908346	intact	1	116
117	0.6738454020668266	intact	1	117
118	0.6774076657531857	intact	1	118
119	0.6809474474303302	intact	1	119
120	0.6844783651742885	intact	1	120
121	0.6879876942326268	intact	1	121
122	0.6914824409341103	intact	1	122
123	0.6949341060805889	intact	1	123
124	0.6983435545971506	intact	1	124
125	0.7017458336893247	intact	1	125
126	0.7050999537692015	intact	1	126
127	0.7084350474753063	intact	1	127
128	0.7117553796680792	intact	1	128
129	0.7150553929554758	intact	1	129
130	0.7183096024449753	intact	1	130
131	0.7215560069420683	intact	1	131
132	0.7247862987132488	intact	1	132
133	0.7279861223832151	intact	1	133
134	0.7311487953919286	intact	1	134
135	0.7342919256255093	intact	1	135
136	0.7374120722521612	intact	1	136
137	0.7404879410818719	intact	1	137
138	0.7435493352615409	intact	1	138
139	0.7465799142603278	intact	1	139
140	0.7496037762781914	intact	1	140
141	0.7526081591429071	intact	1	141
142	0.7555749998807381	intact	1	142
143	0.758507642728508	intact	1	143
144	0.7614180008430372	intact	1	144
145	0.7643210231815734	intact	1	145
146	0.7672098653987584	intact	1	146
147	0.770083711178242	intact	1	147
148	0.7729435374689216	intact	1	148
149	0.7757726250164386	intact	1	149
150	0.7785717832277351	intact	1	150
151	0.7813544932738957	intact	1	151
152	0.7841218946239197	intact	1	152
153	0.7868467370177598	intact	1	153
154	0.7895576989739885	intact	1	154
155	0.7922470989396844	intact	1	155
156	0.7949122371968803	intact	1	156
157	0.7975519579534998	intact	1	157
158	0.8001667507460005	intact	1	158
159	0.8027656125513951	intact	1	159
160	0.8053516728134165	intact	1	160
161	0.8079075846663231	intact	1	161
162	0.8104562308904456	intact	1	162
163	0.8129974436577365	intact	1	163
164	0.8154911235792632	intact	1	164
165	0.8179657843035153	intact	1	165
166	0.8204317041225079	intact	1	166
167	0.8228770810586343	intact	1	167
168	0.8252631216352712	intact	1	168
169	0.8276444316341568	intact	1	169
170	0.8300213135910549	intact	1	170
171	0.8323834426737986	intact	1	171
172	0.8347219307289433	intact	1	172
173	0.8370410122768888	intact	1	173
174	0.8393439063439522	intact	1	174
175	0.8416160487714185	intact	1	175
176	0.8438567268747409	intact	1	176
177	0.8460789392579171	intact	1	177
178	0.8482950554490715	intact	1	178
179	0.8504891855423937	intact	1	179
180	0.8526805946425403	intact	1	180
181	0.8548484052777714	intact	1	181
182	0.8569952983184529	intact	1	182
183	0.8591220909578048	intact	1	183
184	0.861241186065696	intact	1	184
185	0.8633442684478285	intact	1	185
186	0.8654346944566247	intact	1	186
187	0.8674892389719618	intact	1	187
188	0.8695294290293806	intact	1	188
189	0.8715615828480182	intact	1	189
190	0.8735577862707314	intact	1	190
191	0.8755512345229679	intact	1	191
192	0.8775240260871865	intact	1	192
193	0.8794748840231165	intact	1	193
194	0.8814139723531186	intact	1	194
195	0.8833312771153539	intact	1	195
196	0.8852477908736921	intact	1	196
197	0.8871342263293015	intact	1	197
198	0.8890099309209055	intact	1	198
199	0.8908779516506038	intact	1	199
200	0.8927203528322062	intact	1	200
201	0.8945496579575398	intact	1	201
202	0.8963545125354712	intact	1	202
203	0.8981407678236991	intact	1	203
204	0.8999087204616061	intact	1	204
205	0.9016708365991338	intact	1	205
206	0.9034179170571315	intact	1	206
207	0.9051375404247398	intact	1	207
208	0.9068233413983117	intact	1	208
209	0.9084958314690754	intact	1	209
210	0.910164350426708	intact	1	210
211	0.9118242304719519	intact	1	211
212	0.9134731420235889	intact	1	212
213	0.9151018493064058	intact	1	213
214	0.9167230660149694	intact	1	214
215	0.9183267361808966	intact	1	215
216	0.9199055900596625	intact	1	216
217	0.9214649981699828	intact	1	217
218	0.922995170127532	intact	1	218
219	0.9245201633077335	intact	1	219
220	0.9260262308590681	intact	1	220
221	0.9275243085487657	intact	1	221
222	0.9290053076189967	intact	1	222
223	0.9304697912698877	intact	1	223
224	0.931913167703675	intact	1	224
225	0.9333378279727965	intact	1	225
226	0.9347494684481505	intact	1	226
227	0.9361595068339299	intact	1	227
228	0.9375481101714457	intact	1	228
229	0.9389154496100127	intact	1	229
230	0.9402733462048295	intact	1	230
231	0.9416200169669343	intact	1	231
232	0.9429587376194843	intact	1	232
233	0.9442698620716674	intact	1	233
234	0.9455761171569927	intact	1	234
235	0.9468561719275648	intact	1	235
236	0.9481226643111011	intact	1	236
237	0.9493665715479105	intact	1	237
238	0.9505984164324774	intact	1	238
239	0.9518250163624229	intact	1	239
240	0.9530440880153754	intact	1	240
241	0.9542373027002662	intact	1	241
242	0.9554226973806271	intact	1	242
243	0.9566008994834035	intact	1	243
244	0.9577615700370347	intact	1	244
245	0.9589114870402216	intact	1	245
246	0.960040907867111	intact	1	246
247	0.9611612628013971	intact	1	247
248	0.9622791879578927	intact	1	248
249	0.9633718033109883	intact	1	249
250	0.9644454152070983	intact	1	250
251	0.9655065174041213	intact	1	251
252	0.9665439157882958	intact	1	252
253	0.9675724858466664	intact	1	253
254	0.9685943341304413	intact	1	254
255	0.9696051688112508	intact	1	255
256	0.9705967787345062	intact	1	256
257	0.9715800372211431	intact	1	257
258	0.9725424196081844	intact	1	258
259	0.9734950339272925	intact	1	259
260	0.9744194640263651	intact	1	260
261	0.9753310031005339	intact	1	261
262	0.9762365135474478	intact	1	262
263	0.9771306317193015	intact	1	263
264	0.9780129380432143	intact	1	264
265	0.9788826536001486	intact	1	265
266	0.9797265983127994	intact	1	266
267	0.9805590173574537	intact	1	267
268	0.981380357219936	intact	1	268
269	0.9821927202765561	intact	1	269
270	0.9829923103319336	intact	1	270
271	0.9837708622120892	intact	1	271
272	0.9845394374914233	intact	1	272
273	0.9852977205640697	intact	1	273
274	0.9860415511227006	intact	1	274
275	0.986771207556302	intact	1	275
276	0.9874895398014315	intact	1	276
277	0.9881977188722472	intact	1	277
278	0.9888927676204774	intact	1	278
279	0.9895751183072028	intact	1	279
280	0.9902481709810359	intact	1	280
281	0.9909066214728606	intact	1	281
282	0.9915551753189896	intact	1	282
283	0.9921881848083475	intact	1	283
284	0.9928039645861039	intact	1	284
285	0.9934105839385532	intact	1	285
286	0.9940045247909249	intact	1	286
287	0.9945881727876473	intact	1	287
288	0.9951591378661306	intact	1	288
289	0.9957256673363908	intact	1	289
290	0.9962627129547881	intact	1	290
291	0.9967947427367647	intact	1	291
292	0.9973063033127294	intact	1	292
293	0.9978006010769191	intact	1	293
294	0.9982838834599629	intact	1	294
295	0.9987528417982235	intact	1	295
296	0.999181654693746	intact	1	296
297	0.9995946399275171	intact	1	297
298	1.0000000000000007	intact	1	298
299	1.0000000000000007	intact	1	299
0	0.010849495712174908	intact	2	0
1	0.02021592172751622	intact	2	1
2	0.02935143761674524	intact	2	2
3	0.03819522150478859	intact	2	3
4	0.04698731958266057	intact	2	4
5	0.055568948757402654	intact	2	5
6	0.06410390900229963	intact	2	6
7	0.07255420727670281	intact	2	7
8	0.08095820624118061	intact	2	8
9	0.08922980760750496	intact	2	9
10	0.09731586929480744	intact	2	10
11	0.10520553412251761	intact	2	11
12	0.11303499030159785	intact	2	12
13	0.12080802359635008	intact	2	13
14	0.12857501940831023	intact	2	14
15	0.13629511983840656	intact	2	15
16	0.14393328902326513	intact	2	16
17	0.15148602343896098	intact	2	17
18	0.1590303325353773	intact	2	18
19	0.16651913390221734	intact	2	19
20	0.17387276292886097	intact	2	20
21	0.18115619172453046	intact	2	21
22	0.18840902466966158	intact	2	22
23	0.19564181187925284	intact	2	23
24	0.20279963073082252	intact	2	24
25	0.20989798841816917	intact	2	25
26	0.21692278636916096	intact	2	26
27	0.22386649025501792	intact	2	27
28	0.23072324081624737	intact	2	28
29	0.23751631596759493	intact	2	29
30	0.2442625589833206	intact	2	30
31	0.25092524520333614	intact	2	31
32	0.2575536402999965	intact	2	32
33	0.2641443266855348	intact	2	33
34	0.2706892534671615	intact	2	34
35	0.2771916913927811	intact	2	35
36	0.28364172530213533	intact	2	36
37	0.29001839193016293	intact	2	37
38	0.29634980999951455	intact	2	38
39	0.30260411608685395	intact	2	39
40	0.30884222480376716	intact	2	40
41	0.31506787297747213	intact	2	41
42	0.3212113488374018	intact	2	42
43	0.3273299210391036	intact	2	43
44	0.3333984485832142	intact	2	44
45	0.33941448167774374	intact	2	45
46	0.3454009654768437	intact	2	46
47	0.35131307949058554	intact	2	47
48	0.3572025128399463	intact	2	48
49	0.3630517008406573	intact	2	49
50	0.36886595253030957	intact	2	50
51	0.3746539953554758	intact	2	51
52	0.38037770946580723	intact	2	52
53	0.3860467089556553	intact	2	53
54	0.3916602213743423	intact	2	54
55	0.3972615007748864	intact	2	55
56	0.40283155290993117	intact	2	56
57	0.40839764520905836	intact	2	57
58	0.41389950569547856	intact	2	58
59	0.4193424574900541	intact	2	59
60	0.42474435060746946	intact	2	60
61	0.43011785224836685	intact	2	61
62	0.43545621283736513	intact	2	62
63	0.44075465766241195	intact	2	63
64	0.4460060553000997	intact	2	64
65	0.4512330373753302	intact	2	65
66	0.45642745083417025	intact	2	66
67	0.4615515186052508	intact	2	67
68	0.4666633979103145	intact	2	68
69	0.4717510668869057	intact	2	69
70	0.47680266737794363	intact	2	70
71	0.4817641396699455	intact	2	71
72	0.4867217163705964	intact	2	72
73	0.4916218057572748	intact	2	73
74	0.49650756282434555	intact	2	74
75	0.5013231748647067	intact	2	75
76	0.5061086011206771	intact	2	76
77	0.5108688654484229	intact	2	77
78	0.5156049198834698	intact	2	78
79	0.5203031020846861	intact	2	79
80	0.5249947479955416	intact	2	80
81	0.5296088170225023	intact	2	81
82	0.5341942105337936	intact	2	82
83	0.5387519525931512	intact	2	83
84	0.5432975036237162	intact	2	84
85	0.547809168069049	intact	2	85
86	0.5522818381602359	intact	2	86
87	0.55669611235781	intact	2	87
88	0.5610976820838528	intact	2	88
89	0.5654576703370203	intact	2	89
90	0.5697992964111089	intact	2	90
91	0.5741395520228593	intact	2	91
92	0.5783906615037483	intact	2	92
93	0.5826021395761339	intact	2	93
94	0.5868009190885896	intact	2	94
95	0.5909498949170905	intact	2	95
96	0.5950674799030939	intact	2	96
97	0.5991575075888513	intact	2	97
98	0.6032287808606782	intact	2	98
99	0.6072616062130421	intact	2	99
100	0.6112613296392024	intact	2	100
101	0.6152500482318638	intact	2	101
102	0.6192253412719589	intact	2	102
103	0.6231401516752608	intact	2	103
104	0.6270524808990156	intact	2	104
105	0.6309128241624482	intact	2	105
106	0.6347426555745499	intact	2	106
107	0.6385277136079194	intact	2	107
108	0.6422741764592497	intact	2	108
109	0.6460169403009302	intact	2	109
110	0.64973854898291	intact	2	110
111	0.6534483367191992	intact	2	111
112	0.6571536518370212	intact	2	112
113	0.6608203150371894	intact	2	113
114	0.6644348164355984	intact	2	114
115	0.6680320298258616	intact	2	115
116	0.6716073350609795	intact	2	116
117	0.6751572122753835	intact	2	117
118	0.6786909742046701	intact	2	118
119	0.6821966692295935	intact	2	119
120	0.6856676102422327	intact	2	120
121	0.6891103651366879	intact	2	121
122	0.6925300339956806	intact	2	122
123	0.6959237920549701	intact	2	123
124	0.699309850478493	intact	2	124
125	0.7026872456420554	intact	2	125
126	0.7060500799163746	intact	2	126
127	0.7093683484486758	intact	2	127
128	0.7126735183720346	intact	2	128
129	0.7159469959999201	intact	2	129
130	0.7192050595300032	intact	2	130
131	0.7224232806308262	intact	2	131
132	0.7256214868948963	intact	2	132
133	0.7287795134935022	intact	2	133
134	0.7319096562088869	intact	2	134
135	0.735019044066225	intact	2	135
136	0.7381146967567073	intact	2	136
137	0.7411636627528206	intact	2	137
138	0.7442068362252312	intact	2	138
139	0.7472231191545649	intact	2	139
140	0.750227087282516	intact	2	140
141	0.7532121542692377	intact	2	141
142	0.7561756305113574	intact	2	142
143	0.7591315412506564	intact	2	143
144	0.7620780409460398	intact	2	144
145	0.7649977120757329	intact	2	145
146	0.7678761273767795	intact	2	146
147	0.7707358690080048	intact	2	147
148	0.773588398970636	intact	2	148
149	0.7764142633441026	intact	2	149
150	0.7792125859987525	intact	2	150
151	0.7820010916306105	intact	2	151
152	0.7847701129047612	intact	2	152
153	0.7875111238141825	intact	2	153
154	0.790238565374547	intact	2	154
155	0.7929284982756023	intact	2	155
156	0.7955724511640562	intact	2	156
157	0.7982027791816598	intact	2	157
158	0.8008310365968628	intact	2	158
159	0.8034401862049019	intact	2	159
160	0.8060267755275458	intact	2	160
161	0.8085938044418255	intact	2	161
162	0.8111361725233396	intact	2	162
163	0.8136577971875358	intact	2	163
164	0.8161427470758781	intact	2	164
165	0.8186044490955559	intact	2	165
166	0.8210499680858173	intact	2	166
167	0.8234852817928148	intact	2	167
168	0.825890824991308	intact	2	168
169	0.8282827440807131	intact	2	169
170	0.8306572231020746	intact	2	170
171	0.8329947559342606	intact	2	171
172	0.8353170913023407	intact	2	172
173	0.8376163540790894	intact	2	173
174	0.8399030547698476	intact	2	174
175	0.8421600151567034	intact	2	175
176	0.8444010195421469	intact	2	176
177	0.8466336254322487	intact	2	177
178	0.8488517362138175	intact	2	178
179	0.8510507734817234	intact	2	179
180	0.8532312503735847	intact	2	180
181	0.8553939147115294	intact	2	181
182	0.857542414450428	intact	2	182
183	0.8596819319229713	intact	2	183
184	0.8617978215994846	intact	2	184
185	0.8638889060338243	intact	2	185
186	0.8659418462509556	intact	2	186
187	0.8679879892050048	intact	2	187
188	0.8700286504650094	intact	2	188
189	0.8720516637870569	intact	2	189
190	0.8740444489051247	intact	2	190
191	0.8760207462626216	intact	2	191
192	0.8779679760690663	intact	2	192
193	0.8799065034882511	intact	2	193
194	0.8818114471391044	intact	2	194
195	0.88370131812012	intact	2	195
196	0.8855815687443154	intact	2	196
197	0.8874500781759815	intact	2	197
198	0.8892934804866583	intact	2	198
199	0.891118493462341	intact	2	199
200	0.8929267555137663	intact	2	200
201	0.8947257576055464	intact	2	201
202	0.8965099363001992	intact	2	202
203	0.8982746471798474	intact	2	203
204	0.9000280439314834	intact	2	204
205	0.9017628253562495	intact	2	205
206	0.9034871492128989	intact	2	206
207	0.9051975294619105	intact	2	207
208	0.9068916263454585	intact	2	208
209	0.9085794109995039	intact	2	209
210	0.9102338423907023	intact	2	210
211	0.9118574076576169	intact	2	211
212	0.9134720943255353	intact	2	212
213	0.9150675398213026	intact	2	213
214	0.9166377290593346	intact	2	214
215	0.9182018629334076	intact	2	215
216	0.9197530532165534	intact	2	216
217	0.9212824811107129	intact	2	217
218	0.9228082062319918	intact	2	218
219	0.9243148256388839	intact	2	219
220	0.9258186415396119	intact	2	220
221	0.9273026448362052	intact	2	221
222	0.9287743272409285	intact	2	222
223	0.9302151278956925	intact	2	223
224	0.9316415126078286	intact	2	224
225	0.9330458844237666	intact	2	225
226	0.9344404101743784	intact	2	226
227	0.9358281697070955	intact	2	227
228	0.9372035947606314	intact	2	228
229	0.9385431586671221	intact	2	229
230	0.9398782698037832	intact	2	230
231	0.9412018681289769	intact	2	231
232	0.9425181082065002	intact	2	232
233	0.9438178594912392	intact	2	233
234	0.9451109836851349	intact	2	234
235	0.9463937543878128	intact	2	235
236	0.947667259101957	intact	2	236
237	0.9489194175657485	intact	2	237
238	0.9501506195217162	intact	2	238
239	0.9513693429593435	intact	2	239
240	0.9525817308381619	intact	2	240
241	0.953773502912416	intact	2	241
242	0.9549530806318549	intact	2	242
243	0.9561193364796641	intact	2	243
244	0.9572808555651833	intact	2	244
245	0.9584158508170263	intact	2	245
246	0.9595366963594962	intact	2	246
247	0.9606449714609591	intact	2	247
248	0.9617447351571122	intact	2	248
249	0.9628309679913545	intact	2	249
250	0.9639090438688486	intact	2	250
251	0.9649637970694852	intact	2	251
252	0.9660045641325476	intact	2	252
253	0.9670295043383729	intact	2	253
254	0.9680467043455748	intact	2	254
255	0.9690595060542613	intact	2	255
256	0.9700472070714456	intact	2	256
257	0.9710272933415431	intact	2	257
258	0.9720003360103056	intact	2	258
259	0.9729606464752864	intact	2	259
260	0.9739055568924119	intact	2	260
261	0.9748436265019698	intact	2	261
262	0.9757577438096317	intact	2	262
263	0.9766598745718986	intact	2	263
264	0.9775528845600333	intact	2	264
265	0.9784291743345902	intact	2	265
266	0.9792992760419597	intact	2	266
267	0.9801432126461043	intact	2	267
268	0.9809788549453573	intact	2	268
269	0.9818083961350823	intact	2	269
270	0.9826279156516454	intact	2	270
271	0.9834272556452421	intact	2	271
272	0.9842127246582841	intact	2	272
273	0.9849895116344239	intact	2	273
274	0.9857534457654141	intact	2	274
275	0.9865073901480403	intact	2	275
276	0.987243269998236	intact	2	276
277	0.9879710940129909	intact	2	277
278	0.9886883344863705	intact	2	278
279	0.9893920745905448	intact	2	279
280	0.9900753096125633	intact	2	280
281	0.9907421697063622	intact	2	281
282	0.9913992148931595	intact	2	282
283	0.9920412637981222	intact	2	283
284	0.99266663127758	intact	2	284
285	0.9932828321476656	intact	2	285
286	0.9938896197491022	intact	2	286
287	0.9944753628690594	intact	2	287
288	0.9950551771187149	intact	2	288
289	0.995617659212788	intact	2	289
290	0.996169310683985	intact	2	290
291	0.9967131552279543	intact	2	291
292	0.9972206572820088	intact	2	292
293	0.9977199146779451	intact	2	293
294	0.9982121947741728	intact	2	294
295	0.9986900266261065	intact	2	295
296	0.9991402143399162	intact	2	296
297	0.9995817128772738	intact	2	297
298	1.0000000000000002	intact	2	298
299	1.0000000000000002	intact	2	299
0	0.010094936841600224	intact	3	0
1	0.019431167430082035	intact	3	1
2	0.028441821909341875	intact	3	2
3	0.037310042365183566	intact	3	3
4	0.045979113424858456	intact	3	4
5	0.054523672737058645	intact	3	5
6	0.063040523460836	intact	3	6
7	0.07144290779084436	intact	3	7
8	0.07971873831768084	intact	3	8
9	0.08792631874941115	intact	3	9
10	0.09602749785662675	intact	3	10
11	0.1040830632471023	intact	3	11
12	0.11205367516601521	intact	3	12
13	0.1198665310967133	intact	3	13
14	0.12758756799969248	intact	3	14
15	0.13529461735491055	intact	3	15
16	0.14288650223100915	intact	3	16
17	0.15043551688403833	intact	3	17
18	0.15794055719944725	intact	3	18
19	0.16535859099174408	intact	3	19
20	0.17276353159456292	intact	3	20
21	0.18004124322142337	intact	3	21
22	0.18724924306449442	intact	3	22
23	0.19444061630255624	intact	3	23
24	0.20150230982308984	intact	3	24
25	0.2085396509667554	intact	3	25
26	0.21551553655066935	intact	3	26
27	0.22247076042060332	intact	3	27
28	0.2293494728899909	intact	3	28
29	0.23615479497146327	intact	3	29
30	0.24291642009496725	intact	3	30
31	0.24965792989448735	intact	3	31
32	0.2563423675097148	intact	3	32
33	0.2630111898333865	intact	3	33
34	0.26961210989425516	intact	3	34
35	0.2762027727674399	intact	3	35
36	0.2827068389816533	intact	3	36
37	0.2892007491375181	intact	3	37
38	0.29565859318588444	intact	3	38
39	0.30203301913659025	intact	3	39
40	0.3083512776278249	intact	3	40
41	0.31460070433744797	intact	3	41
42	0.3208113561154338	intact	3	42
43	0.3269786011663308	intact	3	43
44	0.3330521506106648	intact	3	44
45	0.33906333114602377	intact	3	45
46	0.34501733153516534	intact	3	46
47	0.3509509644566155	intact	3	47
48	0.3568212686735371	intact	3	48
49	0.3626435029407178	intact	3	49
50	0.3684624693563538	intact	3	50
51	0.37423709372242286	intact	3	51
52	0.3799678414186794	intact	3	52
53	0.3856451337948914	intact	3	53
54	0.39127144293897004	intact	3	54
55	0.39681979528707517	intact	3	55
56	0.4023531534218956	intact	3	56
57	0.4078610528837316	intact	3	57
58	0.41332286910433835	intact	3	58
59	0.4187187301838003	intact	3	59
60	0.4240904870002617	intact	3	60
61	0.4294343275777308	intact	3	61
62	0.43473830479213305	intact	3	62
63	0.4400154270397251	intact	3	63
64	0.44524403773945087	intact	3	64
65	0.45041798732375277	intact	3	65
66	0.4555690229576732	intact	3	66
67	0.46070984569712964	intact	3	67
68	0.46582086274245255	intact	3	68
69	0.47086426261219	intact	3	69
70	0.47586882043804735	intact	3	70
71	0.48086497401597467	intact	3	71
72	0.4858281100610548	intact	3	72
73	0.4907199153975296	intact	3	73
74	0.4955904533777028	intact	3	74
75	0.5004317224904518	intact	3	75
76	0.5052422055741077	intact	3	76
77	0.510032394342318	intact	3	77
78	0.5147797754842042	intact	3	78
79	0.5195109820640297	intact	3	79
80	0.5241834128014705	intact	3	80
81	0.5288271890984051	intact	3	81
82	0.533423345633208	intact	3	82
83	0.5379864207233095	intact	3	83
84	0.5425410166384497	intact	3	84
85	0.5470548974739141	intact	3	85
86	0.5515462694270599	intact	3	86
87	0.5560013584764975	intact	3	87
88	0.5603800654190066	intact	3	88
89	0.5647133251802574	intact	3	89
90	0.5690285973383044	intact	3	90
91	0.5733164577175777	intact	3	91
92	0.5775857883729424	intact	3	92
93	0.5818067844604249	intact	3	93
94	0.586010850335198	intact	3	94
95	0.5901993991668495	intact	3	95
96	0.594362180145459	intact	3	96
97	0.5985054934539071	intact	3	97
98	0.6026285309101632	intact	3	98
99	0.6067002038472168	intact	3	99
100	0.6107556796794297	intact	3	100
101	0.614782829069414	intact	3	101
102	0.6187840601481507	intact	3	102
103	0.6227284000537929	intact	3	103
104	0.6266596104561246	intact	3	104
105	0.6305703077925873	intact	3	105
106	0.63441802306977	intact	3	106
107	0.638257556536593	intact	3	107
108	0.6420874006020587	intact	3	108
109	0.645860506603365	intact	3	109
110	0.6496200735954686	intact	3	110
111	0.6533518647105434	intact	3	111
112	0.6570647216916837	intact	3	112
113	0.6607345762037105	intact	3	113
114	0.6643895538565682	intact	3	114
115	0.6679945679272392	intact	3	115
116	0.671590566751335	intact	3	116
117	0.675170583445759	intact	3	117
118	0.6787231985053653	intact	3	118
119	0.682259300041816	intact	3	119
120	0.6857831638480893	intact	3	120
121	0.6892583760253534	intact	3	121
122	0.6927210594947	intact	3	122
123	0.6961257258360257	intact	3	123
124	0.6995098419079447	intact	3	124
125	0.7028849962579392	intact	3	125
126	0.7062461921905433	intact	3	126
127	0.7095822224218051	intact	3	127
128	0.7128908545359528	intact	3	128
129	0.7161718406714283	intact	3	129
130	0.7194182817274346	intact	3	130
131	0.7226531109433176	intact	3	131
132	0.7258691391451243	intact	3	132
133	0.7290611002300587	intact	3	133
134	0.7322333348266629	intact	3	134
135	0.7353894874183987	intact	3	135
136	0.7385352787779187	intact	3	136
137	0.7416752409858309	intact	3	137
138	0.7447676798283047	intact	3	138
139	0.7478360501971526	intact	3	139
140	0.7508869385991049	intact	3	140
141	0.7538866912781742	intact	3	141
142	0.7568702960644724	intact	3	142
143	0.7598146050947586	intact	3	143
144	0.7627388191930883	intact	3	144
145	0.7656277691157609	intact	3	145
146	0.7685022406859665	intact	3	146
147	0.7713547881542281	intact	3	147
148	0.774199606048605	intact	3	148
149	0.7770137669890673	intact	3	149
150	0.7798064376062304	intact	3	150
151	0.7825835055633993	intact	3	151
152	0.7853239763962971	intact	3	152
153	0.7880497776291173	intact	3	153
154	0.7907645218405337	intact	3	154
155	0.793459234520706	intact	3	155
156	0.7961490776444275	intact	3	156
157	0.7987942261933288	intact	3	157
158	0.8014359787135406	intact	3	158
159	0.8040532400610798	intact	3	159
160	0.8066503525234988	intact	3	160
161	0.8092342341159532	intact	3	161
162	0.8117676499924239	intact	3	162
163	0.8142945947658131	intact	3	163
164	0.8167971756570415	intact	3	164
165	0.8192882739558581	intact	3	165
166	0.8217369854436699	intact	3	166
167	0.8241817419558202	intact	3	167
168	0.8266004713726413	intact	3	168
169	0.8290043015876194	intact	3	169
170	0.8313731845380266	intact	3	170
171	0.8337336757627556	intact	3	171
172	0.8360824272797596	intact	3	172
173	0.8383953577515783	intact	3	173
174	0.8406944703186835	intact	3	174
175	0.8429739027700316	intact	3	175
176	0.8452364052504777	intact	3	176
177	0.847472833470564	intact	3	177
178	0.8496914444033612	intact	3	178
179	0.8519039650983034	intact	3	179
180	0.8540975190690677	intact	3	180
181	0.8562662885617053	intact	3	181
182	0.8584159647190387	intact	3	182
183	0.860528816421244	intact	3	183
184	0.8626255040882639	intact	3	184
185	0.8646859738201397	intact	3	185
186	0.8667385720218035	intact	3	186
187	0.8687776150156986	intact	3	187
188	0.8708001339667261	intact	3	188
189	0.8728036584582806	intact	3	189
190	0.8747970480920785	intact	3	190
191	0.8767698405344814	intact	3	191
192	0.8787295530927	intact	3	192
193	0.8806735034679024	intact	3	193
194	0.8826116175383288	intact	3	194
195	0.8845341689898916	intact	3	195
196	0.8864480707538251	intact	3	196
197	0.8883130108811026	intact	3	197
198	0.890168577837723	intact	3	198
199	0.8920101217393249	intact	3	199
200	0.8938415102550797	intact	3	200
201	0.8956282279840683	intact	3	201
202	0.8974118251212247	intact	3	202
203	0.8991834750932756	intact	3	203
204	0.9009280345226663	intact	3	204
205	0.9026588688438445	intact	3	205
206	0.9043788466909574	intact	3	206
207	0.9060763936125805	intact	3	207
208	0.9077626331517596	intact	3	208
209	0.909427792617489	intact	3	209
210	0.9110762064048954	intact	3	210
211	0.912701140212305	intact	3	211
212	0.9143162138183097	intact	3	212
213	0.9159169238304741	intact	3	213
214	0.9175130303888395	intact	3	214
215	0.9190892538317738	intact	3	215
216	0.9206424764353989	intact	3	216
217	0.9221860180702584	intact	3	217
218	0.923712558710395	intact	3	218
219	0.9252230071405653	intact	3	219
220	0.9267249188493963	intact	3	220
221	0.9281910316652794	intact	3	221
222	0.9296473968144617	intact	3	222
223	0.93108972573885	intact	3	223
224	0.9325087255340863	intact	3	224
225	0.9339140990274757	intact	3	225
226	0.9352982342113485	intact	3	226
227	0.9366713844610473	intact	3	227
228	0.9380254084978547	intact	3	228
229	0.9393744499590373	intact	3	229
230	0.9407059836825964	intact	3	230
231	0.9420310249812798	intact	3	231
232	0.9433316305250726	intact	3	232
233	0.9446238985320895	intact	3	233
234	0.9459018316973469	intact	3	234
235	0.9471627656778093	intact	3	235
236	0.9484118292102779	intact	3	236
237	0.9496442283664401	intact	3	237
238	0.9508740955547094	intact	3	238
239	0.9520933680274355	intact	3	239
240	0.9532997316635762	intact	3	240
241	0.9544900171928021	intact	3	241
242	0.9556747993476092	intact	3	242
243	0.9568403992075275	intact	3	243
244	0.9579774718044517	intact	3	244
245	0.9591065862056001	intact	3	245
246	0.960220874890659	intact	3	246
247	0.9613211494889478	intact	3	247
248	0.9624118190551804	intact	3	248
249	0.9634886480863647	intact	3	249
250	0.9645543233187707	intact	3	250
251	0.9656086137761379	intact	3	251
252	0.9666405754317894	intact	3	252
253	0.9676713659950518	intact	3	253
254	0.968685919874394	intact	3	254
255	0.9696895981726033	intact	3	255
256	0.9706716683661512	intact	3	256
257	0.9716427388331128	intact	3	257
258	0.972606056819951	intact	3	258
259	0.9735667708617194	intact	3	259
260	0.9745039426982742	intact	3	260
261	0.975428681025307	intact	3	261
262	0.9763287832408902	intact	3	262
263	0.9772243042867383	intact	3	263
264	0.9781162476470626	intact	3	264
265	0.9789739754623255	intact	3	265
266	0.9798179968406793	intact	3	266
267	0.9806528824367475	intact	3	267
268	0.9814756305765691	intact	3	268
269	0.9822773429646614	intact	3	269
270	0.9830698980586691	intact	3	270
271	0.983844541873639	intact	3	271
272	0.9846143876745439	intact	3	272
273	0.9853787616284303	intact	3	273
274	0.9861254620026572	intact	3	274
275	0.9868594913394702	intact	3	275
276	0.9875831146201296	intact	3	276
277	0.9882917075510048	intact	3	277
278	0.9889859461790836	intact	3	278
279	0.9896752104562603	intact	3	279
280	0.9903605715231425	intact	3	280
281	0.9910248184569288	intact	3	281
282	0.9916660367412956	intact	3	282
283	0.992296676664217	intact	3	283
284	0.9929164095253946	intact	3	284
285	0.9935180896056143	intact	3	285
286	0.9941030489776194	intact	3	286
287	0.9946765069124702	intact	3	287
288	0.99524020744974	intact	3	288
289	0.9957857513161693	intact	3	289
290	0.9963180082155516	intact	3	290
291	0.9968433330074327	intact	3	291
292	0.9973426966905429	intact	3	292
293	0.997830964230922	intact	3	293
294	0.998290183654025	intact	3	294
295	0.9987400089442291	intact	3	295
296	0.9991853313416681	intact	3	296
297	0.9996023136437512	intact	3	297
298	1.0000000000000004	intact	3	298
299	1.0000000000000004	intact	3	299
0	0.01000286427145444	intact	4	0
1	0.019438037018384285	intact	4	1
2	0.028587470555217397	intact	4	2
3	0.037431503420071774	intact	4	3
4	0.04609092757287714	intact	4	4
5	0.0546971402473275	intact	4	5
6	0.06317729171716394	intact	4	6
7	0.07150893633309582	intact	4	7
8	0.079739996102967	intact	4	8
9	0.0878314920849694	intact	4	9
10	0.09584421534867504	intact	4	10
11	0.1037967817051393	intact	4	11
12	0.11168685396454911	intact	4	12
13	0.11950272697422795	intact	4	13
14	0.12726762398163574	intact	4	14
15	0.134850501157637	intact	4	15
16	0.14240892066917948	intact	4	16
17	0.149879631380678	intact	4	17
18	0.15726552545718536	intact	4	18
19	0.1646335068956399	intact	4	19
20	0.17193472946976082	intact	4	20
21	0.17919097034023693	intact	4	21
22	0.1863896071437925	intact	4	22
23	0.19349340969029585	intact	4	23
24	0.2004775018149546	intact	4	24
25	0.20743847959005754	intact	4	25
26	0.21438690822724732	intact	4	26
27	0.22124230612321766	intact	4	27
28	0.22808348230838058	intact	4	28
29	0.23485857396843487	intact	4	29
30	0.24156357304995973	intact	4	30
31	0.24823622979578808	intact	4	31
32	0.2548984075538048	intact	4	32
33	0.26149061521133826	intact	4	33
34	0.2680581287846586	intact	4	34
35	0.2745510320749129	intact	4	35
36	0.28098899439970826	intact	4	36
37	0.28742142001717474	intact	4	37
38	0.29379306903428115	intact	4	38
39	0.30009008146950034	intact	4	39
40	0.30636502142335875	intact	4	40
41	0.312603440753861	intact	4	41
42	0.31875804873588365	intact	4	42
43	0.324818542790895	intact	4	43
44	0.3308434886489758	intact	4	44
45	0.33682658272757376	intact	4	45
46	0.34276744608822185	intact	4	46
47	0.34869746172452093	intact	4	47
48	0.3545677177780593	intact	4	48
49	0.36041252537654167	intact	4	49
50	0.3662441864741004	intact	4	50
51	0.3719973487357114	intact	4	51
52	0.37773177325434176	intact	4	52
53	0.38339086487957735	intact	4	53
54	0.3890226971323692	intact	4	54
55	0.39463874435335267	intact	4	55
56	0.4001905346730727	intact	4	56
57	0.4056604734043886	intact	4	57
58	0.4110965092596023	intact	4	58
59	0.416482084623825	intact	4	59
60	0.4218336032187936	intact	4	60
61	0.427173739295524	intact	4	61
62	0.4324741330610827	intact	4	62
63	0.4377390421932934	intact	4	63
64	0.44294680310349654	intact	4	64
65	0.4481171083861678	intact	4	65
66	0.4532444218594346	intact	4	66
67	0.4583590925974795	intact	4	67
68	0.4634519501398326	intact	4	68
69	0.4684782757567749	intact	4	69
70	0.47349297922123734	intact	4	70
71	0.4784848109061434	intact	4	71
72	0.4834434088819786	intact	4	72
73	0.48835373881774985	intact	4	73
74	0.49324096219051344	intact	4	74
75	0.49810924094949593	intact	4	75
76	0.5029416831071657	intact	4	76
77	0.5077478607015827	intact	4	77
78	0.5125246969569706	intact	4	78
79	0.5172358722121417	intact	4	79
80	0.5219182632988109	intact	4	80
81	0.5265806659812541	intact	4	81
82	0.5312087724416453	intact	4	82
83	0.53580462593053	intact	4	83
84	0.5403744429723142	intact	4	84
85	0.5449177112883372	intact	4	85
86	0.5494253022061721	intact	4	86
87	0.5539089736974326	intact	4	87
88	0.5583787173696386	intact	4	88
89	0.5628069324130711	intact	4	89
90	0.5672126945423484	intact	4	90
91	0.571593124623412	intact	4	91
92	0.5759521460972659	intact	4	92
93	0.580257131431638	intact	4	93
94	0.5845271892792399	intact	4	94
95	0.5887705200157776	intact	4	95
96	0.5929464037282223	intact	4	96
97	0.5971094682830842	intact	4	97
98	0.6012392076682831	intact	4	98
99	0.605353883514229	intact	4	99
100	0.6094483096983927	intact	4	100
101	0.613485652427769	intact	4	101
102	0.6174992984317348	intact	4	102
103	0.6214868422173192	intact	4	103
104	0.625444129015662	intact	4	104
105	0.629371832365011	intact	4	105
106	0.6332536548934766	intact	4	106
107	0.6371310632835856	intact	4	107
108	0.6409535797965481	intact	4	108
109	0.6447424486433753	intact	4	109
110	0.648510815396231	intact	4	110
111	0.6522506294091115	intact	4	111
112	0.6559683283470454	intact	4	112
113	0.6596790785612822	intact	4	113
114	0.663370714263734	intact	4	114
115	0.6670416818514316	intact	4	115
116	0.670685094271119	intact	4	116
117	0.6743017390075972	intact	4	117
118	0.6778710474016925	intact	4	118
119	0.6813839309913832	intact	4	119
120	0.684886397064921	intact	4	120
121	0.6883697739522326	intact	4	121
122	0.691817624215636	intact	4	122
123	0.6952265711885284	intact	4	123
124	0.6986109154445945	intact	4	124
125	0.7019853540136692	intact	4	125
126	0.705332109705457	intact	4	126
127	0.7086438138612237	intact	4	127
128	0.7119453238426966	intact	4	128
129	0.7152252231011897	intact	4	129
130	0.7184791134541568	intact	4	130
131	0.7217031879743379	intact	4	131
132	0.7249178274112279	intact	4	132
133	0.7281081127737443	intact	4	133
134	0.7312616099908406	intact	4	134
135	0.7343734094030174	intact	4	135
136	0.7374745069288411	intact	4	136
137	0.740568844847194	intact	4	137
138	0.7436242963154478	intact	4	138
139	0.7466345156601035	intact	4	139
140	0.7496393987924123	intact	4	140
141	0.7526254780692374	intact	4	141
142	0.7556098989892175	intact	4	142
143	0.7585627737779223	intact	4	143
144	0.7615020851137309	intact	4	144
145	0.7644218637444247	intact	4	145
146	0.7673000388773341	intact	4	146
147	0.7701724103632303	intact	4	147
148	0.7730134328885387	intact	4	148
149	0.7758248980638282	intact	4	149
150	0.7786275837778807	intact	4	150
151	0.7814032261482192	intact	4	151
152	0.7841578289109145	intact	4	152
153	0.7868974473582392	intact	4	153
154	0.7896022296820414	intact	4	154
155	0.7922770977149886	intact	4	155
156	0.7949332052786254	intact	4	156
157	0.7975780426755062	intact	4	157
158	0.8001957011479356	intact	4	158
159	0.802800572079937	intact	4	159
160	0.8053900662379848	intact	4	160
161	0.8079689493416243	intact	4	161
162	0.8105294478938947	intact	4	162
163	0.8130572834038193	intact	4	163
164	0.8155732737432982	intact	4	164
165	0.8180771451983696	intact	4	165
166	0.8205251301065659	intact	4	166
167	0.8229531095083793	intact	4	167
168	0.8253499684372761	intact	4	168
169	0.8277311480414342	intact	4	169
170	0.8301058215690967	intact	4	170
171	0.832467216387992	intact	4	171
172	0.834807966230911	intact	4	172
173	0.8371333249760032	intact	4	173
174	0.8394458694019913	intact	4	174
175	0.8417300969897279	intact	4	175
176	0.8439961274542663	intact	4	176
177	0.8462564436847133	intact	4	177
178	0.8484902593629431	intact	4	178
179	0.8507060073768643	intact	4	179
180	0.8528888952876226	intact	4	180
181	0.855061986652783	intact	4	181
182	0.8572135225938443	intact	4	182
183	0.8593555842561464	intact	4	183
184	0.8614719095368886	intact	4	184
185	0.8635626202020922	intact	4	185
186	0.8656327758829121	intact	4	186
187	0.8676961601030706	intact	4	187
188	0.8697405123681131	intact	4	188
189	0.87177192858832	intact	4	189
190	0.8737985685493468	intact	4	190
191	0.875797472118822	intact	4	191
192	0.8777719220302207	intact	4	192
193	0.879734691529616	intact	4	193
194	0.8816686285604135	intact	4	194
195	0.8835932258066901	intact	4	195
196	0.8855027175829956	intact	4	196
197	0.8873981992214012	intact	4	197
198	0.8892772584868611	intact	4	198
199	0.8911266511209465	intact	4	199
200	0.8929538570333113	intact	4	200
201	0.8947561499586048	intact	4	201
202	0.8965339215207893	intact	4	202
203	0.8982968850699653	intact	4	203
204	0.9000486906136091	intact	4	204
205	0.9017975651241763	intact	4	205
206	0.903531889190385	intact	4	206
207	0.9052554279307826	intact	4	207
208	0.9069628498323666	intact	4	208
209	0.9086494620358488	intact	4	209
210	0.9103154173033413	intact	4	210
211	0.9119618962009567	intact	4	211
212	0.9135983772908455	intact	4	212
213	0.9151945967054931	intact	4	213
214	0.9167736686737233	intact	4	214
215	0.9183461763678734	intact	4	215
216	0.9198969234044494	intact	4	216
217	0.9214428632549895	intact	4	217
218	0.9229787420950689	intact	4	218
219	0.9244940051412811	intact	4	219
220	0.9259880684965837	intact	4	220
221	0.9274689144238509	intact	4	221
222	0.9289314315085114	intact	4	222
223	0.9303743487842424	intact	4	223
224	0.9317955237991629	intact	4	224
225	0.9332070707318403	intact	4	225
226	0.934614479918541	intact	4	226
227	0.9360033094876302	intact	4	227
228	0.937372523810995	intact	4	228
229	0.9387322415951687	intact	4	229
230	0.9400805712763869	intact	4	230
231	0.9414153254820181	intact	4	231
232	0.9427324558104216	intact	4	232
233	0.9440448320145157	intact	4	233
234	0.9453459039600439	intact	4	234
235	0.9466339899554597	intact	4	235
236	0.9478926902808422	intact	4	236
237	0.9491402627558622	intact	4	237
238	0.9503714773273971	intact	4	238
239	0.9515883213456002	intact	4	239
240	0.9527973898589331	intact	4	240
241	0.9539933002122329	intact	4	241
242	0.9551797778684846	intact	4	242
243	0.9563456415254841	intact	4	243
244	0.957501263787348	intact	4	244
245	0.9586453022364431	intact	4	245
246	0.959766454497777	intact	4	246
247	0.9608730117450377	intact	4	247
248	0.9619694817283077	intact	4	248
249	0.9630612345064355	intact	4	249
250	0.9641460110124759	intact	4	250
251	0.9652162137271235	intact	4	251
252	0.9662611953048034	intact	4	252
253	0.9673015906858242	intact	4	253
254	0.9683227841947121	intact	4	254
255	0.969332017952841	intact	4	255
256	0.9703342579458509	intact	4	256
257	0.9713198736963473	intact	4	257
258	0.9722883523687373	intact	4	258
259	0.9732308984321272	intact	4	259
260	0.9741711753486172	intact	4	260
261	0.9750872517998098	intact	4	261
262	0.9759999976547469	intact	4	262
263	0.9769016661257712	intact	4	263
264	0.977796513630591	intact	4	264
265	0.9786758169673706	intact	4	265
266	0.9795326790473644	intact	4	266
267	0.9803713207417739	intact	4	267
268	0.9811960411134312	intact	4	268
269	0.9820124217016031	intact	4	269
270	0.9828247725116274	intact	4	270
271	0.9836128309093691	intact	4	271
272	0.9843921475980885	intact	4	272
273	0.9851616907097278	intact	4	273
274	0.9859244002471795	intact	4	274
275	0.9866655480991182	intact	4	275
276	0.9873952811985262	intact	4	276
277	0.9881078995273684	intact	4	277
278	0.9888046100865665	intact	4	278
279	0.9894867016852368	intact	4	279
280	0.9901634588153218	intact	4	280
281	0.9908292905070816	intact	4	281
282	0.9914736787249248	intact	4	282
283	0.9921088882283974	intact	4	283
284	0.9927352935556596	intact	4	284
285	0.9933486867880852	intact	4	285
286	0.993954927524745	intact	4	286
287	0.9945475458102113	intact	4	287
288	0.995118845505941	intact	4	288
289	0.9956721062034829	intact	4	289
290	0.9962115262683079	intact	4	290
291	0.9967422450069874	intact	4	291
292	0.9972647711742167	intact	4	292
293	0.997778721201684	intact	4	293
294	0.9982758672572943	intact	4	294
295	0.9987448481050327	intact	4	295
296	0.9992017026099723	intact	4	296
297	0.999614397615586	intact	4	297
298	0.999999999999999	intact	4	298
299	0.999999999999999	intact	4	299
0	0.010101636895831769	intact	5	0
1	0.019802261496352037	intact	5	1
2	0.028880088781754895	intact	5	2
3	0.037813783883268226	intact	5	3
4	0.04660919576192363	intact	5	4
5	0.05525567241459147	intact	5	5
6	0.06385510305262343	intact	5	6
7	0.07226725592440301	intact	5	7
8	0.08055441347697895	intact	5	8
9	0.08867192842134054	intact	5	9
10	0.09669915228918187	intact	5	10
11	0.10463357233744545	intact	5	11
12	0.11248289113479512	intact	5	12
13	0.12027661631977511	intact	5	13
14	0.12804978792652216	intact	5	14
15	0.13568172862025238	intact	5	15
16	0.1433080648293817	intact	5	16
17	0.15089827992423271	intact	5	17
18	0.15836259915083928	intact	5	18
19	0.165792151517811	intact	5	19
20	0.1731247292765622	intact	5	20
21	0.18043492205120018	intact	5	21
22	0.1876987653397078	intact	5	22
23	0.1948428838429033	intact	5	23
24	0.20196429953378608	intact	5	24
25	0.20900634618921604	intact	5	25
26	0.21597477701586068	intact	5	26
27	0.2229239936562796	intact	5	27
28	0.22979182500971077	intact	5	28
29	0.23660742320412248	intact	5	29
30	0.2433936339903486	intact	5	30
31	0.2501405752903731	intact	5	31
32	0.2568291177198266	intact	5	32
33	0.2634879044495807	intact	5	33
34	0.2700278730011642	intact	5	34
35	0.2765078976539864	intact	5	35
36	0.2829582937794937	intact	5	36
37	0.28939714590150273	intact	5	37
38	0.2957644512712557	intact	5	38
39	0.3020497279241461	intact	5	39
40	0.3083139723338293	intact	5	40
41	0.31450830645647043	intact	5	41
42	0.32067890206114785	intact	5	42
43	0.3268208563957704	intact	5	43
44	0.3328979286987902	intact	5	44
45	0.33896678835431676	intact	5	45
46	0.34496839915733385	intact	5	46
47	0.3509464388429918	intact	5	47
48	0.35689147710266705	intact	5	48
49	0.3627485534365734	intact	5	49
50	0.36858451247533225	intact	5	50
51	0.3743958627161081	intact	5	51
52	0.3801077367078929	intact	5	52
53	0.3857563225437629	intact	5	53
54	0.391395022532704	intact	5	54
55	0.3969790715041173	intact	5	55
56	0.40254835688404883	intact	5	56
57	0.408069455912969	intact	5	57
58	0.4135257633179817	intact	5	58
59	0.4189714081459258	intact	5	59
60	0.42438647225559556	intact	5	60
61	0.4297506551823512	intact	5	61
62	0.43510591135182924	intact	5	62
63	0.44039510130920106	intact	5	63
64	0.4456543286890796	intact	5	64
65	0.4508944116942037	intact	5	65
66	0.456074746216611	intact	5	66
67	0.4611964652807272	intact	5	67
68	0.4662977333334851	intact	5	68
69	0.4713667090779235	intact	5	69
70	0.4763754410656459	intact	5	70
71	0.48136296091727876	intact	5	71
72	0.48633175078509483	intact	5	72
73	0.4912322226201762	intact	5	73
74	0.49609112876491396	intact	5	74
75	0.5009336106485824	intact	5	75
76	0.5057331344289269	intact	5	76
77	0.5104860516636458	intact	5	77
78	0.5152359349839601	intact	5	78
79	0.5199319320792586	intact	5	79
80	0.5246048759775223	intact	5	80
81	0.5292313707429064	intact	5	81
82	0.533845642134926	intact	5	82
83	0.5383879422881335	intact	5	83
84	0.5429248295449756	intact	5	84
85	0.5474173103620593	intact	5	85
86	0.5518877228225345	intact	5	86
87	0.5563439213664557	intact	5	87
88	0.5607780537090706	intact	5	88
89	0.5651731318196992	intact	5	89
90	0.5695301706446231	intact	5	90
91	0.573881585431157	intact	5	91
92	0.5781983493049498	intact	5	92
93	0.5824794139695729	intact	5	93
94	0.5867213686293952	intact	5	94
95	0.590934748671706	intact	5	95
96	0.5951297150560775	intact	5	96
97	0.599282109092975	intact	5	97
98	0.6034207860704495	intact	5	98
99	0.6074620118417288	intact	5	99
100	0.6114879218321535	intact	5	100
101	0.6154948597947263	intact	5	101
102	0.6194792618350898	intact	5	102
103	0.6234341386061003	intact	5	103
104	0.6273860631082576	intact	5	104
105	0.6312723562054934	intact	5	105
106	0.635121904812322	intact	5	106
107	0.6389596254706332	intact	5	107
108	0.6427653518915079	intact	5	108
109	0.6465452687437727	intact	5	109
110	0.6503179933421631	intact	5	110
111	0.6540712121130203	intact	5	111
112	0.6577794312718718	intact	5	112
113	0.6614607329137592	intact	5	113
114	0.6651271229304491	intact	5	114
115	0.6687768412391405	intact	5	115
116	0.6724120614842911	intact	5	116
117	0.6760099890626049	intact	5	117
118	0.6795947353543464	intact	5	118
119	0.6831303211412635	intact	5	119
120	0.6866237338099627	intact	5	120
121	0.690090583376741	intact	5	121
122	0.6935428493619744	intact	5	122
123	0.6969642652207912	intact	5	123
124	0.7003530220562104	intact	5	124
125	0.7036964127192634	intact	5	125
126	0.7070269306460462	intact	5	126
127	0.7103396700203285	intact	5	127
128	0.7136376504784064	intact	5	128
129	0.7169033470684174	intact	5	129
130	0.7201410089871372	intact	5	130
131	0.723357847538951	intact	5	131
132	0.7265522361117017	intact	5	132
133	0.7297212527163854	intact	5	133
134	0.7328660192761113	intact	5	134
135	0.7360043338936879	intact	5	135
136	0.7390915373757541	intact	5	136
137	0.7421522771655028	intact	5	137
138	0.7451909698503801	intact	5	138
139	0.7482056448345118	intact	5	139
140	0.7512097649440892	intact	5	140
141	0.7541841716497624	intact	5	141
142	0.7571477408419187	intact	5	142
143	0.7600956866662504	intact	5	143
144	0.7630004520852854	intact	5	144
145	0.765880642315687	intact	5	145
146	0.7687407719165689	intact	5	146
147	0.7715840870973637	intact	5	147
148	0.7744015438377029	intact	5	148
149	0.7771903604871079	intact	5	149
150	0.7799746316194694	intact	5	150
151	0.7827380024533682	intact	5	151
152	0.7854826886526417	intact	5	152
153	0.7881986344398836	intact	5	153
154	0.7908701023369697	intact	5	154
155	0.7935311123564129	intact	5	155
156	0.7961752522613473	intact	5	156
157	0.79880832989691	intact	5	157
158	0.8014311220594206	intact	5	158
159	0.804017275934008	intact	5	159
160	0.8065923413668885	intact	5	160
161	0.8091393616455977	intact	5	161
162	0.8116610757619126	intact	5	162
163	0.8141511087584574	intact	5	163
164	0.8166191543109601	intact	5	164
165	0.8190794182961715	intact	5	165
166	0.8215235665586638	intact	5	166
167	0.8239576994672053	intact	5	167
168	0.8263430162634761	intact	5	168
169	0.8287248040472929	intact	5	169
170	0.831096444531999	intact	5	170
171	0.8334475047704236	intact	5	171
172	0.8357609743892777	intact	5	172
173	0.8380635123699821	intact	5	173
174	0.8403388811607364	intact	5	174
175	0.842601552222058	intact	5	175
176	0.8448609738126782	intact	5	176
177	0.8470715112992565	intact	5	177
178	0.8492731261369575	intact	5	178
179	0.8514698678548107	intact	5	179
180	0.853654864963361	intact	5	180
181	0.8558075791152192	intact	5	181
182	0.8579443775863729	intact	5	182
183	0.860056142214973	intact	5	183
184	0.8621468402959295	intact	5	184
185	0.8642146967280914	intact	5	185
186	0.8662693693400647	intact	5	186
187	0.8683082682293722	intact	5	187
188	0.8703152846373989	intact	5	188
189	0.8723182286658293	intact	5	189
190	0.8743022438153087	intact	5	190
191	0.8762602823650156	intact	5	191
192	0.8782038371107026	intact	5	192
193	0.8801325219011118	intact	5	193
194	0.8820462473495222	intact	5	194
195	0.8839547086535358	intact	5	195
196	0.8858348927001742	intact	5	196
197	0.8876977605359029	intact	5	197
198	0.8895366527544409	intact	5	198
199	0.8913649216709605	intact	5	199
200	0.8931737099906311	intact	5	200
201	0.8949769980339904	intact	5	201
202	0.8967640513735097	intact	5	202
203	0.8985465221365163	intact	5	203
204	0.9002924646667242	intact	5	204
205	0.9020230746637212	intact	5	205
206	0.9037451669458749	intact	5	206
207	0.9054527193184688	intact	5	207
208	0.9071528951398483	intact	5	208
209	0.9088420059498841	intact	5	209
210	0.9105026327556212	intact	5	210
211	0.9121504050753693	intact	5	211
212	0.9137801719450432	intact	5	212
213	0.9153799427490323	intact	5	213
214	0.9169544882316253	intact	5	214
215	0.9185233129273841	intact	5	215
216	0.9200846358005201	intact	5	216
217	0.9216413190827037	intact	5	217
218	0.923181138409091	intact	5	218
219	0.92470039989049	intact	5	219
220	0.9262029460484887	intact	5	220
221	0.9277016382931874	intact	5	221
222	0.9291790506375408	intact	5	222
223	0.9306405474487603	intact	5	223
224	0.9320819853001805	intact	5	224
225	0.9335018207316637	intact	5	225
226	0.9349072981473238	intact	5	226
227	0.9363052777473493	intact	5	227
228	0.9376772651500569	intact	5	228
229	0.939037072324019	intact	5	229
230	0.940389073269555	intact	5	230
231	0.9417245953863385	intact	5	231
232	0.9430511061103324	intact	5	232
233	0.9443621614388231	intact	5	233
234	0.9456698495506377	intact	5	234
235	0.9469560174487436	intact	5	235
236	0.9482245435909066	intact	5	236
237	0.9494735927617358	intact	5	237
238	0.9507049280629831	intact	5	238
239	0.9519249469037033	intact	5	239
240	0.9531325327259581	intact	5	240
241	0.95432402955807	intact	5	241
242	0.9554996615219932	intact	5	242
243	0.9566614574017305	intact	5	243
244	0.95781611154464	intact	5	244
245	0.9589634914769576	intact	5	245
246	0.9600908240523386	intact	5	246
247	0.9612010306437416	intact	5	247
248	0.9622939309466918	intact	5	248
249	0.96337322562858	intact	5	249
250	0.9644368429452632	intact	5	250
251	0.9654915944192989	intact	5	251
252	0.9665336725062781	intact	5	252
253	0.9675665766783746	intact	5	253
254	0.9685791199099882	intact	5	254
255	0.9695855618876691	intact	5	255
256	0.9705753220126848	intact	5	256
257	0.9715527590138895	intact	5	257
258	0.9725094218754934	intact	5	258
259	0.9734567950657147	intact	5	259
260	0.9743842679326578	intact	5	260
261	0.9752943701176281	intact	5	261
262	0.9761972397772088	intact	5	262
263	0.977088729675099	intact	5	263
264	0.9779730842752477	intact	5	264
265	0.9788481800005652	intact	5	265
266	0.979708366090042	intact	5	266
267	0.9805568907070358	intact	5	267
268	0.981378227315041	intact	5	268
269	0.9821868944729901	intact	5	269
270	0.9829850628263221	intact	5	270
271	0.9837718167005859	intact	5	271
272	0.984543449959899	intact	5	272
273	0.9853077799166365	intact	5	273
274	0.9860669654014922	intact	5	274
275	0.9867860742036276	intact	5	275
276	0.9874930251243856	intact	5	276
277	0.988193967401322	intact	5	277
278	0.9888868820735004	intact	5	278
279	0.9895652932762107	intact	5	279
280	0.9902256814860791	intact	5	280
281	0.9908840443963658	intact	5	281
282	0.9915324301172559	intact	5	282
283	0.9921647982575107	intact	5	283
284	0.992786481573564	intact	5	284
285	0.9933828651313592	intact	5	285
286	0.9939753350332052	intact	5	286
287	0.9945562491216882	intact	5	287
288	0.9951255044285763	intact	5	288
289	0.9956830456658542	intact	5	289
290	0.9962310739892392	intact	5	290
291	0.9967608162235199	intact	5	291
292	0.9972767944651195	intact	5	292
293	0.9977786975059275	intact	5	293
294	0.9982697510047498	intact	5	294
295	0.9987364580460542	intact	5	295
296	0.9991694663819183	intact	5	296
297	0.9995984126269937	intact	5	297
298	1.0	intact	5	298
299	1.0	intact	5	299
0	0.009468956484247764	intact	6	0
1	0.0186654623337262	intact	6	1
2	0.027610565695228233	intact	6	2
3	0.03644076872615841	intact	6	3
4	0.04511023267631371	intact	6	4
5	0.053639731344188785	intact	6	5
6	0.06209821047521816	intact	6	6
7	0.07045487182632593	intact	6	7
8	0.07878020588511982	intact	6	8
9	0.08703944135288232	intact	6	9
10	0.09521969153763737	intact	6	10
11	0.10317795373329895	intact	6	11
12	0.11109057810921973	intact	6	12
13	0.11897895127389913	intact	6	13
14	0.1266901082024137	intact	6	14
15	0.1343749458397512	intact	6	15
16	0.14199777297972044	intact	6	16
17	0.14960555735395337	intact	6	17
18	0.1571411241143132	intact	6	18
19	0.16454474408811576	intact	6	19
20	0.171901100591439	intact	6	20
21	0.17923094387889224	intact	6	21
22	0.1865210940191296	intact	6	22
23	0.1937059944067314	intact	6	23
24	0.20084997266714544	intact	6	24
25	0.20793178983778388	intact	6	25
26	0.21494252905324035	intact	6	26
27	0.22191578356875205	intact	6	27
28	0.22886306300990925	intact	6	28
29	0.23567628891113107	intact	6	29
30	0.24246575195692757	intact	6	30
31	0.2491557995898037	intact	6	31
32	0.25580242089288424	intact	6	32
33	0.2623730373298094	intact	6	33
34	0.2689074358709858	intact	6	34
35	0.2753877020735265	intact	6	35
36	0.28178143712050746	intact	6	36
37	0.28816618698560514	intact	6	37
38	0.29451059035071514	intact	6	38
39	0.30083430229513675	intact	6	39
40	0.3071077952445089	intact	6	40
41	0.31333777010110914	intact	6	41
42	0.31953190656671515	intact	6	42
43	0.32566151958985473	intact	6	43
44	0.33174774294577497	intact	6	44
45	0.33779395460465894	intact	6	45
46	0.34376617685656635	intact	6	46
47	0.349695355629451	intact	6	47
48	0.3556158054365514	intact	6	48
49	0.3614896285116189	intact	6	49
50	0.3672970851939528	intact	6	50
51	0.37308243621641407	intact	6	51
52	0.37879352791270654	intact	6	52
53	0.3844919850509449	intact	6	53
54	0.3901722165888136	intact	6	54
55	0.39580798814340407	intact	6	55
56	0.4013509990432542	intact	6	56
57	0.4068679006363203	intact	6	57
58	0.41237823987635214	intact	6	58
59	0.4178544869510717	intact	6	59
60	0.42327073186464054	intact	6	60
61	0.42858393185214544	intact	6	61
62	0.4338797823659844	intact	6	62
63	0.4391411592700615	intact	6	63
64	0.44436621255444525	intact	6	64
65	0.4495626117328485	intact	6	65
66	0.4547054418107981	intact	6	66
67	0.4597764174207235	intact	6	67
68	0.46483461097907347	intact	6	68
69	0.46987931963300317	intact	6	69
70	0.4748887438351572	intact	6	70
71	0.4798559789934838	intact	6	71
72	0.4848046284834513	intact	6	72
73	0.4897179317259784	intact	6	73
74	0.4945978619761911	intact	6	74
75	0.4994357310125963	intact	6	75
76	0.5042481851944778	intact	6	76
77	0.5090571657011311	intact	6	77
78	0.5138069744622158	intact	6	78
79	0.5185127646537018	intact	6	79
80	0.5231872664194974	intact	6	80
81	0.5278320973774856	intact	6	81
82	0.5324310942587916	intact	6	82
83	0.5370048618544686	intact	6	83
84	0.5415669658538789	intact	6	84
85	0.5460698691139245	intact	6	85
86	0.5505417145118301	intact	6	86
87	0.5549570931418107	intact	6	87
88	0.5593579484684985	intact	6	88
89	0.5637417727701022	intact	6	89
90	0.5680766382220664	intact	6	90
91	0.5723925588781764	intact	6	91
92	0.5766832935968049	intact	6	92
93	0.5809497222637925	intact	6	93
94	0.5851951341070862	intact	6	94
95	0.5894053248143629	intact	6	95
96	0.5935698517330454	intact	6	96
97	0.5976848019798333	intact	6	97
98	0.6017741589574657	intact	6	98
99	0.6058478943279333	intact	6	99
100	0.6098965351603786	intact	6	100
101	0.6139017485416354	intact	6	101
102	0.6178859019893266	intact	6	102
103	0.6218337783737531	intact	6	103
104	0.6257295608949142	intact	6	104
105	0.629598690414941	intact	6	105
106	0.6334381099312549	intact	6	106
107	0.63724698671815	intact	6	107
108	0.6410143867457875	intact	6	108
109	0.6447729734889668	intact	6	109
110	0.6485145613834628	intact	6	110
111	0.6522367372764319	intact	6	111
112	0.6559084206462739	intact	6	112
113	0.6595724445567318	intact	6	113
114	0.6632163712443189	intact	6	114
115	0.6668104447646749	intact	6	115
116	0.6703713399047416	intact	6	116
117	0.6739180118522332	intact	6	117
118	0.6774594094763249	intact	6	118
119	0.6809566042313279	intact	6	119
120	0.6844267690881662	intact	6	120
121	0.687856862711514	intact	6	121
122	0.6912725404255615	intact	6	122
123	0.6946834195668876	intact	6	123
124	0.698075265162699	intact	6	124
125	0.7014342492647846	intact	6	125
126	0.7047752522370956	intact	6	126
127	0.7080775922319256	intact	6	127
128	0.7113525038502602	intact	6	128
129	0.7145965121040494	intact	6	129
130	0.717815471379812	intact	6	130
131	0.7210280671213978	intact	6	131
132	0.7242226693037347	intact	6	132
133	0.7273771141335671	intact	6	133
134	0.7305099898035845	intact	6	134
135	0.7336334578326544	intact	6	135
136	0.7367063495661038	intact	6	136
137	0.739770570889203	intact	6	137
138	0.7428284387751108	intact	6	138
139	0.7458478149885404	intact	6	139
140	0.7488509497771794	intact	6	140
141	0.751823018006664	intact	6	141
142	0.7547836391239893	intact	6	142
143	0.7577339982660644	intact	6	143
144	0.7606594126397558	intact	6	144
145	0.7635436204376407	intact	6	145
146	0.7664120428345123	intact	6	146
147	0.7692479548023777	intact	6	147
148	0.7720629452617198	intact	6	148
149	0.7748661996497133	intact	6	149
150	0.7776498519403497	intact	6	150
151	0.7804252108357586	intact	6	151
152	0.7831733215629839	intact	6	152
153	0.785895100453223	intact	6	153
154	0.7885825168807684	intact	6	154
155	0.7912533679143887	intact	6	155
156	0.7939199955987737	intact	6	156
157	0.7965691135867232	intact	6	157
158	0.7991731128950949	intact	6	158
159	0.8017634824077421	intact	6	159
160	0.804344627838243	intact	6	160
161	0.8069110699263959	intact	6	161
162	0.8094447307559494	intact	6	162
163	0.8119698046651308	intact	6	163
164	0.8144746061029022	intact	6	164
165	0.8169541140547473	intact	6	165
166	0.8194127565148214	intact	6	166
167	0.8218588859509939	intact	6	167
168	0.8242905614519643	intact	6	168
169	0.8266904378096118	intact	6	169
170	0.8290794741714226	intact	6	170
171	0.8314520148488873	intact	6	171
172	0.8338064835294504	intact	6	172
173	0.8361462243541281	intact	6	173
174	0.8384276184295525	intact	6	174
175	0.8406936614838506	intact	6	175
176	0.842946870061924	intact	6	176
177	0.8451842491807322	intact	6	177
178	0.8474042106425128	intact	6	178
179	0.849612434295596	intact	6	179
180	0.8518049538795499	intact	6	180
181	0.8539615812591158	intact	6	181
182	0.8561073656739699	intact	6	182
183	0.8582348431684528	intact	6	183
184	0.8603471518531887	intact	6	184
185	0.8624427178950314	intact	6	185
186	0.86450587398616	intact	6	186
187	0.8665504057477507	intact	6	187
188	0.8685880655114189	intact	6	188
189	0.8706152697519177	intact	6	189
190	0.8726165233233005	intact	6	190
191	0.8746025478956893	intact	6	191
192	0.8765708971829618	intact	6	192
193	0.8785246236606412	intact	6	193
194	0.8804669877801659	intact	6	194
195	0.8823855808677	intact	6	195
196	0.8842943283746214	intact	6	196
197	0.8861854308451597	intact	6	197
198	0.8880437085866445	intact	6	198
[truncated: 38,625 more rows]
