# Supplementary material for: High-level cognition during story listening is reflected in high-order dynamic correlations in neural activity patterns
Source: Nat Commun. 2021 Sep 30;12:5728. doi: 10.1038/s41467-021-25876-x (PMC8484677; doi:10.1038/s41467-021-25876-x)
Supplement: Supplementary file 4 — Source Data [file 41467_2021_25876_MOESM4_ESM.zip › results/corrs_ordered_up_for_PCA/full_pca_data_PCA.csv]

	variance	condition	subject	components
0	0.011482053636647515	intact	0	0
1	0.02262786879694596	intact	0	1
2	0.03368705394951271	intact	0	2
3	0.044596901975026144	intact	0	3
4	0.05511441787276333	intact	0	4
5	0.06523792832901976	intact	0	5
6	0.07505911285834634	intact	0	6
7	0.0843863725608792	intact	0	7
8	0.09371163431788783	intact	0	8
9	0.10294633624909923	intact	0	9
10	0.11202406881268911	intact	0	10
11	0.12090810670975304	intact	0	11
12	0.12965911458286686	intact	0	12
13	0.13819713543679762	intact	0	13
14	0.14667561393788897	intact	0	14
15	0.15489656939130828	intact	0	15
16	0.16287289545176215	intact	0	16
17	0.17044689662266982	intact	0	17
18	0.17800568129338906	intact	0	18
19	0.185466038012819	intact	0	19
20	0.19286046593219486	intact	0	20
21	0.2002041106252429	intact	0	21
22	0.20752370218010685	intact	0	22
23	0.21482950710838658	intact	0	23
24	0.22211074486079765	intact	0	24
25	0.22934001454755445	intact	0	25
26	0.23651363780899326	intact	0	26
27	0.24363758725322007	intact	0	27
28	0.25057743058317655	intact	0	28
29	0.2574905662545345	intact	0	29
30	0.2643639887601964	intact	0	30
31	0.27122524725425573	intact	0	31
32	0.27807067650746403	intact	0	32
33	0.284842595564336	intact	0	33
34	0.2915898156630607	intact	0	34
35	0.2982593989924719	intact	0	35
36	0.30485012047942606	intact	0	36
37	0.3114057821926205	intact	0	37
38	0.3178636218920904	intact	0	38
39	0.32430514096539154	intact	0	39
40	0.33071033528155114	intact	0	40
41	0.3370333993741751	intact	0	41
42	0.3433528597181221	intact	0	42
43	0.3496284883629848	intact	0	43
44	0.3558330518916901	intact	0	44
45	0.3618516417661668	intact	0	45
46	0.3678178526187348	intact	0	46
47	0.37372328721669423	intact	0	47
48	0.37956063685903035	intact	0	48
49	0.38538504356804937	intact	0	49
50	0.3911421479016194	intact	0	50
51	0.3968767282810474	intact	0	51
52	0.4025866609870283	intact	0	52
53	0.40827487086444236	intact	0	53
54	0.41395274714132435	intact	0	54
55	0.4196149616301658	intact	0	55
56	0.425259112187426	intact	0	56
57	0.43089012158783896	intact	0	57
58	0.43650772536694166	intact	0	58
59	0.4420939498997031	intact	0	59
60	0.4476526616160186	intact	0	60
61	0.4531246915346841	intact	0	61
62	0.45856819478060284	intact	0	62
63	0.4639875143154046	intact	0	63
64	0.4693726101629604	intact	0	64
65	0.4747312067881151	intact	0	65
66	0.48006919204647325	intact	0	66
67	0.48539043675321375	intact	0	67
68	0.4906753418944698	intact	0	68
69	0.49591999571040146	intact	0	69
70	0.501129831600177	intact	0	70
71	0.5062733831966274	intact	0	71
72	0.511343676072698	intact	0	72
73	0.5163452355592131	intact	0	73
74	0.521287125355021	intact	0	74
75	0.5261976992112397	intact	0	75
76	0.5310628731600376	intact	0	76
77	0.5358101880330884	intact	0	77
78	0.5405049558165187	intact	0	78
79	0.5451959489535338	intact	0	79
80	0.5498773663708253	intact	0	80
81	0.5545390808996655	intact	0	81
82	0.559148459967413	intact	0	82
83	0.5637314040007673	intact	0	83
84	0.5683098871940575	intact	0	84
85	0.5728180855602635	intact	0	85
86	0.5773165956968914	intact	0	86
87	0.5818054889932124	intact	0	87
88	0.5862871503665545	intact	0	88
89	0.5907646015721412	intact	0	89
90	0.5952149792861626	intact	0	90
91	0.5996366834204262	intact	0	91
92	0.604033549971919	intact	0	92
93	0.6084232489805478	intact	0	93
94	0.6127891775213955	intact	0	94
95	0.6171432365811744	intact	0	95
96	0.6214690928840456	intact	0	96
97	0.625758639460282	intact	0	97
98	0.6300385814410172	intact	0	98
99	0.6342903264438124	intact	0	99
100	0.6385323329305574	intact	0	100
101	0.6427698503894833	intact	0	101
102	0.6469887786440122	intact	0	102
103	0.6511712952429075	intact	0	103
104	0.6553173793498316	intact	0	104
105	0.6594388353844594	intact	0	105
106	0.6635374749228868	intact	0	106
107	0.6675974492168683	intact	0	107
108	0.6716260814183866	intact	0	108
109	0.675607135604226	intact	0	109
110	0.6795837410630352	intact	0	110
111	0.6835506869344272	intact	0	111
112	0.6875007488518138	intact	0	112
113	0.6914233234654659	intact	0	113
114	0.6953065638486473	intact	0	114
115	0.6991785773057776	intact	0	115
116	0.7030349012679901	intact	0	116
117	0.7068657817624854	intact	0	117
118	0.7106850512413293	intact	0	118
119	0.7144935431218922	intact	0	119
120	0.7182837573481573	intact	0	120
121	0.7220496662233363	intact	0	121
122	0.7258033830490626	intact	0	122
123	0.7295442229376404	intact	0	123
124	0.7332494818677945	intact	0	124
125	0.7369189552185111	intact	0	125
126	0.7405702956173529	intact	0	126
127	0.7442108601127594	intact	0	127
128	0.7478085586663327	intact	0	128
129	0.7513908126714259	intact	0	129
130	0.7549704504062397	intact	0	130
131	0.7585145279961784	intact	0	131
132	0.7620152574774074	intact	0	132
133	0.76548558620349	intact	0	133
134	0.7689270866952773	intact	0	134
135	0.772364317111493	intact	0	135
136	0.7757850062644305	intact	0	136
137	0.7792027563771032	intact	0	137
138	0.782600949989248	intact	0	138
139	0.7859726339154377	intact	0	139
140	0.7893312676860846	intact	0	140
141	0.7926705357741769	intact	0	141
142	0.7960065275797865	intact	0	142
143	0.7993294164352481	intact	0	143
144	0.802630857720497	intact	0	144
145	0.8058728362826489	intact	0	145
146	0.80907505338104	intact	0	146
147	0.812260773989491	intact	0	147
148	0.8154123578374773	intact	0	148
149	0.8185504643759678	intact	0	149
150	0.8216810360799115	intact	0	150
151	0.8248062422517061	intact	0	151
152	0.827911034519603	intact	0	152
153	0.8310102928119731	intact	0	153
154	0.8340829967296918	intact	0	154
155	0.8371507012012142	intact	0	155
156	0.8401783743795468	intact	0	156
157	0.8431776832306397	intact	0	157
158	0.8461381410783244	intact	0	158
159	0.8490904079344359	intact	0	159
160	0.8519399909044055	intact	0	160
161	0.8547661409916194	intact	0	161
162	0.8575812164508558	intact	0	162
163	0.8603684999695221	intact	0	163
164	0.8630888594643144	intact	0	164
165	0.865807779008606	intact	0	165
166	0.8685111833906196	intact	0	166
167	0.8712133530375974	intact	0	167
168	0.8738964551554617	intact	0	168
169	0.8765464562485972	intact	0	169
170	0.8791846394928727	intact	0	170
171	0.8818121427532389	intact	0	171
172	0.8844299475071484	intact	0	172
173	0.8870372702324975	intact	0	173
174	0.8896195806292961	intact	0	174
175	0.8921903425026472	intact	0	175
176	0.8947323310106965	intact	0	176
177	0.8972638219000568	intact	0	177
178	0.8997842685696942	intact	0	178
179	0.9022657774336164	intact	0	179
180	0.9046859807729181	intact	0	180
181	0.907065918837615	intact	0	181
182	0.9094372583584401	intact	0	182
183	0.9117973443979978	intact	0	183
184	0.9141110156688139	intact	0	184
185	0.9163629702713432	intact	0	185
186	0.9186119962914115	intact	0	186
187	0.9208407354732483	intact	0	187
188	0.9230513053465822	intact	0	188
189	0.9252454094237994	intact	0	189
190	0.9274229693437636	intact	0	190
191	0.929557597418083	intact	0	191
192	0.9316407000861032	intact	0	192
193	0.9336174895923269	intact	0	193
194	0.9355699735889095	intact	0	194
195	0.9374960312846464	intact	0	195
196	0.9393821177601408	intact	0	196
197	0.941250245321929	intact	0	197
198	0.9431110060953858	intact	0	198
199	0.9449132372534014	intact	0	199
200	0.9466686501058236	intact	0	200
201	0.9483851645243357	intact	0	201
202	0.9500845206266443	intact	0	202
203	0.9517623786955177	intact	0	203
204	0.9534060031830067	intact	0	204
205	0.954963966342162	intact	0	205
206	0.956506369983172	intact	0	206
207	0.9580236058636348	intact	0	207
208	0.9594744500039613	intact	0	208
209	0.9608846015010578	intact	0	209
210	0.9622709169032915	intact	0	210
211	0.9636284203281782	intact	0	211
212	0.9649497857395685	intact	0	212
213	0.9662498517569974	intact	0	213
214	0.9675470145264414	intact	0	214
215	0.9688293717091434	intact	0	215
216	0.9700692209592179	intact	0	216
217	0.9712607143688226	intact	0	217
218	0.9724162694757625	intact	0	218
219	0.9735608208609664	intact	0	219
220	0.9746152423003192	intact	0	220
221	0.9756275118974717	intact	0	221
222	0.9766070243248629	intact	0	222
223	0.9775738502543689	intact	0	223
224	0.978474948406849	intact	0	224
225	0.9793597725862154	intact	0	225
226	0.9802351686932388	intact	0	226
227	0.9810901925305253	intact	0	227
228	0.9819340685624747	intact	0	228
229	0.9827530306100635	intact	0	229
230	0.9835361936790499	intact	0	230
231	0.9842934901337109	intact	0	231
232	0.9850410097334485	intact	0	232
233	0.9857727428578805	intact	0	233
234	0.9864956293772811	intact	0	234
235	0.9871967656183634	intact	0	235
236	0.987876673210773	intact	0	236
237	0.9885489585589601	intact	0	237
238	0.9892117875278812	intact	0	238
239	0.9898621056309358	intact	0	239
240	0.9905078846736995	intact	0	240
241	0.991127855785971	intact	0	241
242	0.9917410538301711	intact	0	242
243	0.9923317487868393	intact	0	243
244	0.9929003126223274	intact	0	244
245	0.9934431448111866	intact	0	245
246	0.993969883137298	intact	0	246
247	0.9944798732005328	intact	0	247
248	0.9949752382770716	intact	0	248
249	0.9954583995470894	intact	0	249
250	0.9959192116908426	intact	0	250
251	0.9963772442176118	intact	0	251
252	0.9968212882842047	intact	0	252
253	0.9972242018113081	intact	0	253
254	0.9976027728057814	intact	0	254
255	0.9978861772482772	intact	0	255
256	0.9981656103282293	intact	0	256
257	0.9984030777438769	intact	0	257
258	0.9986200170505087	intact	0	258
259	0.9988319103582145	intact	0	259
260	0.999041133603099	intact	0	260
261	0.9991961245167941	intact	0	261
262	0.9993203768117576	intact	0	262
263	0.9994199477046577	intact	0	263
264	0.9995135883213867	intact	0	264
265	0.9996020038046353	intact	0	265
266	0.9996775271064523	intact	0	266
267	0.9997385001818915	intact	0	267
268	0.999785930182386	intact	0	268
269	0.9998260015469037	intact	0	269
270	0.9998619004060255	intact	0	270
271	0.9998936353442545	intact	0	271
272	0.9999206421772867	intact	0	272
273	0.9999415825126459	intact	0	273
274	0.9999595958006002	intact	0	274
275	0.9999682356572538	intact	0	275
276	0.9999748096510469	intact	0	276
277	0.9999807779980906	intact	0	277
278	0.9999854290690663	intact	0	278
279	0.9999898105149515	intact	0	279
280	0.9999917942105657	intact	0	280
281	0.9999934247688853	intact	0	281
282	0.9999948178935134	intact	0	282
283	0.9999960400395058	intact	0	283
284	0.9999970261608997	intact	0	284
285	0.9999978970783281	intact	0	285
286	0.999998599750421	intact	0	286
287	0.9999991605434736	intact	0	287
288	0.9999995962169138	intact	0	288
289	0.9999998706395942	intact	0	289
290	0.9999999346861471	intact	0	290
291	0.9999999827034125	intact	0	291
292	0.9999999910954755	intact	0	292
293	0.9999999968873621	intact	0	293
294	0.9999999999063839	intact	0	294
295	0.9999999999514273	intact	0	295
296	0.9999999999760855	intact	0	296
297	0.999999999993419	intact	0	297
298	0.9999999999999991	intact	0	298
299	0.9999999999999991	intact	0	299
0	0.010542643348300733	intact	1	0
1	0.0202458284062023	intact	1	1
2	0.029745546630831624	intact	1	2
3	0.0391363472585207	intact	1	3
4	0.04845782851701941	intact	1	4
5	0.057590140803527604	intact	1	5
6	0.06650135049804295	intact	1	6
7	0.07518780626751262	intact	1	7
8	0.08335313484328255	intact	1	8
9	0.0914994059070348	intact	1	9
10	0.09957161824526167	intact	1	10
11	0.10760487208915352	intact	1	11
12	0.11562165922020212	intact	1	12
13	0.12358073252618526	intact	1	13
14	0.13145627924139341	intact	1	14
15	0.13929966104569846	intact	1	15
16	0.14711469617389328	intact	1	16
17	0.15473494548694755	intact	1	17
18	0.16234579133344926	intact	1	18
19	0.1699319815771473	intact	1	19
20	0.1773546828530239	intact	1	20
21	0.18471502841161902	intact	1	21
22	0.19197594886025793	intact	1	22
23	0.1992160765239475	intact	1	23
24	0.20642407299937446	intact	1	24
25	0.213602153113914	intact	1	25
26	0.22069894646298438	intact	1	26
27	0.22774411481260423	intact	1	27
28	0.23472639308867724	intact	1	28
29	0.2416865253417433	intact	1	29
30	0.24855850755129838	intact	1	30
31	0.25535247763772073	intact	1	31
32	0.2620640489217472	intact	1	32
33	0.26874647049215655	intact	1	33
34	0.2753690285146769	intact	1	34
35	0.28198735593046587	intact	1	35
36	0.28849815335195356	intact	1	36
37	0.2949655795819377	intact	1	37
38	0.3014291589340165	intact	1	38
39	0.3078210756747023	intact	1	39
40	0.3141903046191482	intact	1	40
41	0.3205085959450704	intact	1	41
42	0.3268117247722982	intact	1	42
43	0.33306747436042994	intact	1	43
44	0.33930747432147823	intact	1	44
45	0.3454595452856351	intact	1	45
46	0.35158088175793795	intact	1	46
47	0.35767673314101894	intact	1	47
48	0.3637548873103649	intact	1	48
49	0.36977134681280566	intact	1	49
50	0.37574850285940536	intact	1	50
51	0.38163298621952213	intact	1	51
52	0.3874977343820852	intact	1	52
53	0.39333304053870277	intact	1	53
54	0.39914736295649594	intact	1	54
55	0.404954997406749	intact	1	55
56	0.41073536648636705	intact	1	56
57	0.4164938509040383	intact	1	57
58	0.4221876210785126	intact	1	58
59	0.42783897739387644	intact	1	59
60	0.43345978240440325	intact	1	60
61	0.4390665506478149	intact	1	61
62	0.444655230985814	intact	1	62
63	0.4502345512234043	intact	1	63
64	0.4557480612346805	intact	1	64
65	0.461217167409852	intact	1	65
66	0.466615700523884	intact	1	66
67	0.47198961254410327	intact	1	67
68	0.47734614159701283	intact	1	68
69	0.48264913364713385	intact	1	69
70	0.4878866762468348	intact	1	70
71	0.4931210098562157	intact	1	71
72	0.4983500165565382	intact	1	72
73	0.5034746647088854	intact	1	73
74	0.5085793999897495	intact	1	74
75	0.5136143585608453	intact	1	75
76	0.518577527164928	intact	1	76
77	0.5235316703261896	intact	1	77
78	0.5284782044127032	intact	1	78
79	0.5334102349412424	intact	1	79
80	0.5383118676915069	intact	1	80
81	0.5431718802044467	intact	1	81
82	0.5480125184249881	intact	1	82
83	0.5528424163509186	intact	1	83
84	0.5576484030506456	intact	1	84
85	0.5624534603080042	intact	1	85
86	0.5671946182202978	intact	1	86
87	0.5719191864874154	intact	1	87
88	0.5766139880676848	intact	1	88
89	0.5813043800705789	intact	1	89
90	0.5859805826259267	intact	1	90
91	0.5906500211272571	intact	1	91
92	0.5952846008387008	intact	1	92
93	0.5999169180106881	intact	1	93
94	0.6045070609732238	intact	1	94
95	0.6090699360542086	intact	1	95
96	0.6136018581467749	intact	1	96
97	0.6180762868868455	intact	1	97
98	0.6225217382502168	intact	1	98
99	0.6269432626108624	intact	1	99
100	0.631338966850303	intact	1	100
101	0.635712236715625	intact	1	101
102	0.6400709370439485	intact	1	102
103	0.644413683042067	intact	1	103
104	0.6487383155279767	intact	1	104
105	0.6530399373291449	intact	1	105
106	0.6572846626161267	intact	1	106
107	0.6615213941004987	intact	1	107
108	0.6657387239892737	intact	1	108
109	0.6699423872590555	intact	1	109
110	0.674116486812571	intact	1	110
111	0.6782614820872169	intact	1	111
112	0.6823956655808044	intact	1	112
113	0.6865237195372699	intact	1	113
114	0.6905958353466244	intact	1	114
115	0.6946370832377056	intact	1	115
116	0.6986341248774575	intact	1	116
117	0.7026253668801539	intact	1	117
118	0.7066020073648744	intact	1	118
119	0.7105127558005722	intact	1	119
120	0.7143901427742897	intact	1	120
121	0.7182369550073576	intact	1	121
122	0.7220612065964772	intact	1	122
123	0.7258645193991962	intact	1	123
124	0.7296365019916402	intact	1	124
125	0.7333681568187335	intact	1	125
126	0.7370829965198162	intact	1	126
127	0.7407620384926961	intact	1	127
128	0.7444336167544969	intact	1	128
129	0.7480704122873378	intact	1	129
130	0.7516942183943633	intact	1	130
131	0.7553117359576517	intact	1	131
132	0.7589134029130229	intact	1	132
133	0.7624882399727352	intact	1	133
134	0.7660438138208172	intact	1	134
135	0.7695779870339775	intact	1	135
136	0.7730874883208504	intact	1	136
137	0.7765760515301335	intact	1	137
138	0.7800392849704202	intact	1	138
139	0.7834737373975769	intact	1	139
140	0.7868894731698519	intact	1	140
141	0.7902776315726007	intact	1	141
142	0.7936419010970042	intact	1	142
143	0.7969810571340008	intact	1	143
144	0.8002793986749106	intact	1	144
145	0.8035276072767089	intact	1	145
146	0.8067361389218146	intact	1	146
147	0.8099119899225983	intact	1	147
148	0.8130739592422014	intact	1	148
149	0.8162165378016454	intact	1	149
150	0.8193088593485448	intact	1	150
151	0.8223926481508937	intact	1	151
152	0.8254641156129555	intact	1	152
153	0.8285335301757698	intact	1	153
154	0.8315613263032219	intact	1	154
155	0.8345399154269956	intact	1	155
156	0.837485760470186	intact	1	156
157	0.840389687181808	intact	1	157
158	0.8432648196221146	intact	1	158
159	0.8461250541270063	intact	1	159
160	0.8489478670589566	intact	1	160
161	0.8517419422871056	intact	1	161
162	0.8544980075032427	intact	1	162
163	0.8572486961249767	intact	1	163
164	0.8599843302159816	intact	1	164
165	0.8626962451493914	intact	1	165
166	0.865351551486692	intact	1	166
167	0.8679949744590932	intact	1	167
168	0.870618640868156	intact	1	168
169	0.8731955540352588	intact	1	169
170	0.8757259808181921	intact	1	170
171	0.8782259729711911	intact	1	171
172	0.8807031202553263	intact	1	172
173	0.8831740139450047	intact	1	173
174	0.8855927007005423	intact	1	174
175	0.8879892518828512	intact	1	175
176	0.890356956218582	intact	1	176
177	0.8926820713846098	intact	1	177
178	0.8949590365837259	intact	1	178
179	0.897199906041223	intact	1	179
180	0.8994226743027637	intact	1	180
181	0.9015991458256687	intact	1	181
182	0.9037613737619682	intact	1	182
183	0.905918759882698	intact	1	183
184	0.9080649617590352	intact	1	184
185	0.9101778098949508	intact	1	185
186	0.9122643099916964	intact	1	186
187	0.9142978638288558	intact	1	187
188	0.9163122076463887	intact	1	188
189	0.9182732563926407	intact	1	189
190	0.9202316712076445	intact	1	190
191	0.9221836907993322	intact	1	191
192	0.9240882354576343	intact	1	192
193	0.9259816612566488	intact	1	193
194	0.927859015250432	intact	1	194
195	0.929708469115831	intact	1	195
196	0.9315441304020942	intact	1	196
197	0.9333410673018796	intact	1	197
198	0.9351119567937506	intact	1	198
199	0.9368689195974862	intact	1	199
200	0.9385882249632213	intact	1	200
201	0.9403034898937312	intact	1	201
202	0.9419993971044914	intact	1	202
203	0.9436850254845929	intact	1	203
204	0.9453497551124405	intact	1	204
205	0.9469906313391787	intact	1	205
206	0.9486282130954792	intact	1	206
207	0.9502366542832377	intact	1	207
208	0.9518279704401251	intact	1	208
209	0.9533844326791617	intact	1	209
210	0.9548911662064953	intact	1	210
211	0.9563652397297058	intact	1	211
212	0.957824480332621	intact	1	212
213	0.9592756234733827	intact	1	213
214	0.9606817413543964	intact	1	214
215	0.9620792456191608	intact	1	215
216	0.9634725496412618	intact	1	216
217	0.9648217307071362	intact	1	217
218	0.9661545392521731	intact	1	218
219	0.9674816781652145	intact	1	219
220	0.9687973720131964	intact	1	220
221	0.9700886984947855	intact	1	221
222	0.971339916436528	intact	1	222
223	0.9725606131829531	intact	1	223
224	0.9736858279072338	intact	1	224
225	0.9747995089210021	intact	1	225
226	0.9758832448442993	intact	1	226
227	0.9769545210291085	intact	1	227
228	0.9780227841469963	intact	1	228
229	0.9790487202008251	intact	1	229
230	0.9800572254411084	intact	1	230
231	0.9810596058825899	intact	1	231
232	0.9820057395596541	intact	1	232
233	0.9829189062475017	intact	1	233
234	0.9838210179544276	intact	1	234
235	0.9846956270041318	intact	1	235
236	0.9855540267292238	intact	1	236
237	0.9864008291232463	intact	1	237
238	0.9872328909302642	intact	1	238
239	0.988027282379576	intact	1	239
240	0.9887541551970139	intact	1	240
241	0.9894608152414103	intact	1	241
242	0.9901633384719402	intact	1	242
243	0.9908560866499726	intact	1	243
244	0.9914914108079271	intact	1	244
245	0.9921174613404216	intact	1	245
246	0.9926528182972209	intact	1	246
247	0.993163370432237	intact	1	247
248	0.9936567363315166	intact	1	248
249	0.9941322053692935	intact	1	249
250	0.9945955320590381	intact	1	250
251	0.9950523422248627	intact	1	251
252	0.995489722095548	intact	1	252
253	0.9959243662408833	intact	1	253
254	0.9963280393196515	intact	1	254
255	0.9967022342987144	intact	1	255
256	0.9970682404740262	intact	1	256
257	0.9974176927028873	intact	1	257
258	0.9977575961013913	intact	1	258
259	0.9980220714733866	intact	1	259
260	0.9982825488254204	intact	1	260
261	0.9985315900024871	intact	1	261
262	0.9987704356926617	intact	1	262
263	0.9989829839705503	intact	1	263
264	0.9991742722203275	intact	1	264
265	0.9993532439889762	intact	1	265
266	0.99948794063225	intact	1	266
267	0.9995838139870463	intact	1	267
268	0.9996716229610567	intact	1	268
269	0.999751256671022	intact	1	269
270	0.999813168119211	intact	1	270
271	0.9998632960508482	intact	1	271
272	0.9998960383376462	intact	1	272
273	0.999919184296588	intact	1	273
274	0.9999383510901956	intact	1	274
275	0.9999522979900883	intact	1	275
276	0.9999612108559514	intact	1	276
277	0.9999699588566652	intact	1	277
278	0.9999760587427995	intact	1	278
279	0.9999811057377641	intact	1	279
280	0.9999858375786956	intact	1	280
281	0.999989500708294	intact	1	281
282	0.9999928599155224	intact	1	282
283	0.9999951486805422	intact	1	283
284	0.9999966590097785	intact	1	284
285	0.9999978334658305	intact	1	285
286	0.9999988055304868	intact	1	286
287	0.9999992735208126	intact	1	287
288	0.9999997126409725	intact	1	288
289	0.9999999021920923	intact	1	289
290	0.9999999565775022	intact	1	290
291	0.9999999842859632	intact	1	291
292	0.9999999923647722	intact	1	292
293	0.9999999974536964	intact	1	293
294	0.999999998701247	intact	1	294
295	0.9999999996507446	intact	1	295
296	0.999999999923754	intact	1	296
297	0.9999999999919457	intact	1	297
298	0.9999999999999999	intact	1	298
299	0.9999999999999999	intact	1	299
0	0.011644779741709348	intact	2	0
1	0.022300398671538026	intact	2	1
2	0.032048734271418716	intact	2	2
3	0.0416788317739992	intact	2	3
4	0.0512537020669802	intact	2	4
5	0.06076098651692278	intact	2	5
6	0.07024524143660213	intact	2	6
7	0.079702995196835	intact	2	7
8	0.08908197164148667	intact	2	8
9	0.09835982210515486	intact	2	9
10	0.10756448238886321	intact	2	10
11	0.11668009454422672	intact	2	11
12	0.12543628439726456	intact	2	12
13	0.13411020422171313	intact	2	13
14	0.1427181400144376	intact	2	14
15	0.15123985461431286	intact	2	15
16	0.15969955345274994	intact	2	16
17	0.16810835926422732	intact	2	17
18	0.17644578971246347	intact	2	18
19	0.18443763938978328	intact	2	19
20	0.19229838997705764	intact	2	20
21	0.19998383192496388	intact	2	21
22	0.20755414321516952	intact	2	22
23	0.2150254553470281	intact	2	23
24	0.22243439224521422	intact	2	24
25	0.22981122128860676	intact	2	25
26	0.2371658263220569	intact	2	26
27	0.24446185999057815	intact	2	27
28	0.25171689115766605	intact	2	28
29	0.2588613223294269	intact	2	29
30	0.26598055599907866	intact	2	30
31	0.2730468163716776	intact	2	31
32	0.28004044709984305	intact	2	32
33	0.28698380486599867	intact	2	33
34	0.2939173642362118	intact	2	34
35	0.3007871454919376	intact	2	35
36	0.3075520809642016	intact	2	36
37	0.3142581707344837	intact	2	37
38	0.3209188128337318	intact	2	38
39	0.32754094153101	intact	2	39
40	0.33400646323800676	intact	2	40
41	0.3404074101240826	intact	2	41
42	0.34673970581753594	intact	2	42
43	0.35301650946951185	intact	2	43
44	0.35922916593302234	intact	2	44
45	0.3654159739850686	intact	2	45
46	0.37156741830804335	intact	2	46
47	0.37769721184991784	intact	2	47
48	0.3837931098731706	intact	2	48
49	0.38982881093455385	intact	2	49
50	0.39581624223289247	intact	2	50
51	0.40170506659795163	intact	2	51
52	0.407528567245347	intact	2	52
53	0.4133283545570292	intact	2	53
54	0.4191153901039852	intact	2	54
55	0.4248506825939012	intact	2	55
56	0.43053880371830044	intact	2	56
57	0.43613727852269624	intact	2	57
58	0.4417059127316243	intact	2	58
59	0.4472402737406136	intact	2	59
60	0.4527211603168458	intact	2	60
61	0.4581822161803499	intact	2	61
62	0.46362020009724386	intact	2	62
63	0.46901706208235094	intact	2	63
64	0.47438110449955684	intact	2	64
65	0.47973308590038083	intact	2	65
66	0.485028498776317	intact	2	66
67	0.4903066632902382	intact	2	67
68	0.4955499770005513	intact	2	68
69	0.5007369520538956	intact	2	69
70	0.5058966677712936	intact	2	70
71	0.5110130590515118	intact	2	71
72	0.5160945919922584	intact	2	72
73	0.5211038346379705	intact	2	73
74	0.5260933971106521	intact	2	74
75	0.5310755277441263	intact	2	75
76	0.5360185103933366	intact	2	76
77	0.5409304862399762	intact	2	77
78	0.5458105446060032	intact	2	78
79	0.5506426238684077	intact	2	79
80	0.5554357008762307	intact	2	80
81	0.5602128664108391	intact	2	81
82	0.5649813980690507	intact	2	82
83	0.5697190565145946	intact	2	83
84	0.5744165495675997	intact	2	84
85	0.5790815003549508	intact	2	85
86	0.5836947940273804	intact	2	86
87	0.5882503135141824	intact	2	87
88	0.592765478142391	intact	2	88
89	0.5972012899224558	intact	2	89
90	0.6016154230017722	intact	2	90
91	0.6059829824676505	intact	2	91
92	0.6103447230374431	intact	2	92
93	0.6146501525141713	intact	2	93
94	0.6189306771657221	intact	2	94
95	0.6231751220040076	intact	2	95
96	0.6274042308304354	intact	2	96
97	0.6316271159031093	intact	2	97
98	0.6358282379498338	intact	2	98
99	0.640009502619066	intact	2	99
100	0.6441442711867732	intact	2	100
101	0.6482226106688252	intact	2	101
102	0.6522611002152364	intact	2	102
103	0.6562897876169231	intact	2	103
104	0.6602951916672636	intact	2	104
105	0.6642815871498201	intact	2	105
106	0.6682466231717236	intact	2	106
107	0.6721711083837553	intact	2	107
108	0.6760664995107591	intact	2	108
109	0.6799220384545094	intact	2	109
110	0.6837696938829564	intact	2	110
111	0.6875884766890866	intact	2	111
112	0.6913937927137558	intact	2	112
113	0.6951827230754669	intact	2	113
114	0.6989202910952478	intact	2	114
115	0.702644921979267	intact	2	115
116	0.7063147233427922	intact	2	116
117	0.7099604803945863	intact	2	117
118	0.7135893134797214	intact	2	118
119	0.717201896652017	intact	2	119
120	0.7208084170997558	intact	2	120
121	0.7243789245449264	intact	2	121
122	0.7279436719400549	intact	2	122
123	0.7314793072492743	intact	2	123
124	0.7349895061805181	intact	2	124
125	0.7384458757802096	intact	2	125
126	0.741887512432671	intact	2	126
127	0.74532320904274	intact	2	127
128	0.7487200993632946	intact	2	128
129	0.7521144157625935	intact	2	129
130	0.7554967676953044	intact	2	130
131	0.7588638900923559	intact	2	131
132	0.7621996428359243	intact	2	132
133	0.7655177524589397	intact	2	133
134	0.7688177563660796	intact	2	134
135	0.7721027522345927	intact	2	135
136	0.7753620175189433	intact	2	136
137	0.7786167966936192	intact	2	137
138	0.7818528982214781	intact	2	138
139	0.7850795050692749	intact	2	139
140	0.7882928287765434	intact	2	140
141	0.791502545149029	intact	2	141
142	0.7946867677173727	intact	2	142
143	0.7978350480454421	intact	2	143
144	0.8009675727887089	intact	2	144
145	0.8040960587926331	intact	2	145
146	0.8072028602562502	intact	2	146
147	0.8103049556317057	intact	2	147
148	0.8133914969177571	intact	2	148
149	0.8164598714117411	intact	2	149
150	0.8194534088586222	intact	2	150
151	0.8224337149671227	intact	2	151
152	0.8253374539420585	intact	2	152
153	0.8281924076717472	intact	2	153
154	0.8310150765387935	intact	2	154
155	0.8338183004941034	intact	2	155
156	0.8366038420426869	intact	2	156
157	0.8393626176404121	intact	2	157
158	0.8420887896862012	intact	2	158
159	0.8447691431749249	intact	2	159
160	0.8474168078691525	intact	2	160
161	0.8500443748127829	intact	2	161
162	0.8526448878039043	intact	2	162
163	0.855240462322823	intact	2	163
164	0.8578099858104942	intact	2	164
165	0.8603652917091594	intact	2	165
166	0.8629040709464166	intact	2	166
167	0.8654182431912435	intact	2	167
168	0.8679204572966551	intact	2	168
169	0.8704081519248646	intact	2	169
170	0.8728749817578755	intact	2	170
171	0.8753095005336469	intact	2	171
172	0.8777227984758572	intact	2	172
173	0.8800972080501236	intact	2	173
174	0.8824365795800895	intact	2	174
175	0.8847649993188506	intact	2	175
176	0.8870877020054824	intact	2	176
177	0.8893864354603019	intact	2	177
178	0.8916432007365904	intact	2	178
179	0.8938941579707649	intact	2	179
180	0.8961300207436238	intact	2	180
181	0.8983463412498547	intact	2	181
182	0.9005461825382501	intact	2	182
183	0.9027339601685672	intact	2	183
184	0.9049124608117518	intact	2	184
185	0.9070725097975862	intact	2	185
186	0.9092113921964492	intact	2	186
187	0.9113272294482091	intact	2	187
188	0.9134333818497502	intact	2	188
189	0.9155195752143818	intact	2	189
190	0.9175963657088966	intact	2	190
191	0.9196597126487133	intact	2	191
192	0.9217206251622071	intact	2	192
193	0.9237341290055426	intact	2	193
194	0.9257039366803954	intact	2	194
195	0.9276576948633918	intact	2	195
196	0.9295909744459634	intact	2	196
197	0.9314798688649985	intact	2	197
198	0.9333410837111431	intact	2	198
199	0.9351705288929164	intact	2	199
200	0.9369850238588158	intact	2	200
201	0.9387548599797898	intact	2	201
202	0.9405168062605014	intact	2	202
203	0.9422735311418092	intact	2	203
204	0.9440042356423853	intact	2	204
205	0.9457307935859245	intact	2	205
206	0.9474205787143045	intact	2	206
207	0.9490859371255974	intact	2	207
208	0.9507152914523763	intact	2	208
209	0.9523301422645999	intact	2	209
210	0.9539263302940892	intact	2	210
211	0.955521164934389	intact	2	211
212	0.9570974811600166	intact	2	212
213	0.9586308292681354	intact	2	213
214	0.9601405142999532	intact	2	214
215	0.9616289718837118	intact	2	215
216	0.9630986123037907	intact	2	216
217	0.9645540186651432	intact	2	217
218	0.9659472327119467	intact	2	218
219	0.9673303319030664	intact	2	219
220	0.9686855733630083	intact	2	220
221	0.9700352602266291	intact	2	221
222	0.9713728261600844	intact	2	222
223	0.9726832839643258	intact	2	223
224	0.973960370024926	intact	2	224
225	0.975183304827092	intact	2	225
226	0.9763682497652906	intact	2	226
227	0.9775322469925146	intact	2	227
228	0.978648358929505	intact	2	228
229	0.9797435805952518	intact	2	229
230	0.980831315725124	intact	2	230
231	0.981914512689539	intact	2	231
232	0.982950216698061	intact	2	232
233	0.983965363040815	intact	2	233
234	0.9849631869556517	intact	2	234
235	0.9859250432188089	intact	2	235
236	0.9868464657565491	intact	2	236
237	0.9877581543392578	intact	2	237
238	0.9885716449399413	intact	2	238
239	0.9893743672843943	intact	2	239
240	0.9900855255653458	intact	2	240
241	0.9907573034901769	intact	2	241
242	0.9914211428846564	intact	2	242
243	0.9920591763051683	intact	2	243
244	0.9926449056541194	intact	2	244
245	0.993213663973155	intact	2	245
246	0.9937689217003708	intact	2	246
247	0.99431868522224	intact	2	247
248	0.9948481724443934	intact	2	248
249	0.9953483488844374	intact	2	249
250	0.9958259290776613	intact	2	250
251	0.996265974143129	intact	2	251
252	0.9966775808003852	intact	2	252
253	0.9970499729247937	intact	2	253
254	0.997373003603438	intact	2	254
255	0.997689918257321	intact	2	255
256	0.9979762963940321	intact	2	256
257	0.9982530696828252	intact	2	257
258	0.9984851926014604	intact	2	258
259	0.9987169279317235	intact	2	259
260	0.9989335504723659	intact	2	260
261	0.9991423987340456	intact	2	261
262	0.9993444286435862	intact	2	262
263	0.9994847278946459	intact	2	263
264	0.9995972689046794	intact	2	264
265	0.9996732233514078	intact	2	265
266	0.9997329656006997	intact	2	266
267	0.9997798307036843	intact	2	267
268	0.9998212231345618	intact	2	268
269	0.9998514624945507	intact	2	269
270	0.9998777446818617	intact	2	270
271	0.9999012800926467	intact	2	271
272	0.9999230974304729	intact	2	272
273	0.9999364275781506	intact	2	273
274	0.9999487056144275	intact	2	274
275	0.9999601946665181	intact	2	275
276	0.9999685112245834	intact	2	276
277	0.9999759740649828	intact	2	277
278	0.9999822007045575	intact	2	278
279	0.9999872364635954	intact	2	279
280	0.9999913637471537	intact	2	280
281	0.9999936924555209	intact	2	281
282	0.9999958473490416	intact	2	282
283	0.9999976696480881	intact	2	283
284	0.9999984562522385	intact	2	284
285	0.9999991372525178	intact	2	285
286	0.9999995815160349	intact	2	286
287	0.9999997240544268	intact	2	287
288	0.9999998161445648	intact	2	288
289	0.9999998835314201	intact	2	289
290	0.999999946706139	intact	2	290
291	0.9999999898173676	intact	2	291
292	0.9999999946205362	intact	2	292
293	0.9999999979533812	intact	2	293
294	0.9999999991388641	intact	2	294
295	0.9999999999378957	intact	2	295
296	0.9999999999901257	intact	2	296
297	0.9999999999977035	intact	2	297
298	0.9999999999999998	intact	2	298
299	0.9999999999999998	intact	2	299
0	0.012430893168554016	intact	3	0
1	0.02370993088291302	intact	3	1
2	0.03417320260539551	intact	3	2
3	0.043391102636164094	intact	3	3
4	0.05259040551308867	intact	3	4
5	0.06159052051332939	intact	3	5
6	0.07051506358285448	intact	3	6
7	0.07931761878041427	intact	3	7
8	0.08800711395850376	intact	3	8
9	0.09659893585798468	intact	3	9
10	0.10495677882616558	intact	3	10
11	0.11327034976887213	intact	3	11
12	0.12152659227186614	intact	3	12
13	0.12973886904725015	intact	3	13
14	0.1379035783650174	intact	3	14
15	0.14601531683776586	intact	3	15
16	0.154065475803499	intact	3	16
17	0.16211110269408852	intact	3	17
18	0.1700881466508146	intact	3	18
19	0.17800509998688632	intact	3	19
20	0.18577921637944056	intact	3	20
21	0.19344124460772194	intact	3	21
22	0.20097553690633968	intact	3	22
23	0.2084765552003577	intact	3	23
24	0.21594508331389473	intact	3	24
25	0.22333519128263687	intact	3	25
26	0.23043648827577007	intact	3	26
27	0.2375052481323426	intact	3	27
28	0.24454395988625252	intact	3	28
29	0.25150715193807266	intact	3	29
30	0.25846049586590825	intact	3	30
31	0.2652979961467397	intact	3	31
32	0.2721247588747676	intact	3	32
33	0.27886265987192166	intact	3	33
34	0.2855030890039094	intact	3	34
35	0.2921031493121134	intact	3	35
36	0.2986512999622985	intact	3	36
37	0.30511403954330807	intact	3	37
38	0.31154338925258407	intact	3	38
39	0.3178694322520123	intact	3	39
40	0.3241784475621394	intact	3	40
41	0.3304762054812351	intact	3	41
42	0.336764263768123	intact	3	42
43	0.34302243236163116	intact	3	43
44	0.34921269139759203	intact	3	44
45	0.35533267579979855	intact	3	45
46	0.3613754298885954	intact	3	46
47	0.3674079952609359	intact	3	47
48	0.37343576075469587	intact	3	48
49	0.37943763394254576	intact	3	49
50	0.3854036627746541	intact	3	50
51	0.39129324421047673	intact	3	51
52	0.397136243212832	intact	3	52
53	0.4029242965540574	intact	3	53
54	0.40866706576884737	intact	3	54
55	0.4143886653325522	intact	3	55
56	0.4200921999072299	intact	3	56
57	0.4256261905526556	intact	3	57
58	0.43110087750353504	intact	3	58
59	0.43656618243469036	intact	3	59
60	0.44201806883128064	intact	3	60
61	0.4474295330108553	intact	3	61
62	0.45280600020579453	intact	3	62
63	0.45816532218570594	intact	3	63
64	0.46351190563777966	intact	3	64
65	0.4688347982170113	intact	3	65
66	0.4741218825525013	intact	3	66
67	0.4793897694827878	intact	3	67
68	0.48459889277645196	intact	3	68
69	0.48973312932501617	intact	3	69
70	0.49480927044498485	intact	3	70
71	0.49986028295180984	intact	3	71
72	0.5048914721184307	intact	3	72
73	0.5099061805161398	intact	3	73
74	0.5149198195083892	intact	3	74
75	0.5199141794919517	intact	3	75
76	0.5249014593711222	intact	3	76
77	0.5298767692517297	intact	3	77
78	0.5348373437157242	intact	3	78
79	0.5397756475931398	intact	3	79
80	0.5447084981946255	intact	3	80
81	0.549614055571758	intact	3	81
82	0.5545088340622751	intact	3	82
83	0.5593980064957618	intact	3	83
84	0.564267893080917	intact	3	84
85	0.5690337236686228	intact	3	85
86	0.5737483684455402	intact	3	86
87	0.5784360042966202	intact	3	87
88	0.5830893853351016	intact	3	88
89	0.5877181696358711	intact	3	89
90	0.5923134578213762	intact	3	90
91	0.5968796943058441	intact	3	91
92	0.6014282506426839	intact	3	92
93	0.6059613209606814	intact	3	93
94	0.6104845792060772	intact	3	94
95	0.6150028201545259	intact	3	95
96	0.6195080541281204	intact	3	96
97	0.6239998764456027	intact	3	97
98	0.6284701018649131	intact	3	98
99	0.6328725873107502	intact	3	99
100	0.6372054567101892	intact	3	100
101	0.6414869106600525	intact	3	101
102	0.6457606895004339	intact	3	102
103	0.6500230074699395	intact	3	103
104	0.6542750702476376	intact	3	104
105	0.6585170002777849	intact	3	105
106	0.6627432476504976	intact	3	106
107	0.6669322468447295	intact	3	107
108	0.6710903877160647	intact	3	108
109	0.6752218152689633	intact	3	109
110	0.6793248159843197	intact	3	110
111	0.6833422836627348	intact	3	111
112	0.6873197994934369	intact	3	112
113	0.691279118419094	intact	3	113
114	0.6952173999820638	intact	3	114
115	0.6991164218461619	intact	3	115
116	0.7030111142199488	intact	3	116
117	0.7068913681160376	intact	3	117
118	0.7107335572876343	intact	3	118
119	0.7145515817687053	intact	3	119
120	0.7183556006412002	intact	3	120
121	0.7221259926503114	intact	3	121
122	0.7258264277566624	intact	3	122
123	0.7295045848564574	intact	3	123
124	0.7331716564319322	intact	3	124
125	0.7368013952761692	intact	3	125
126	0.7404086911278972	intact	3	126
127	0.7439981499461488	intact	3	127
128	0.7475621159591571	intact	3	128
129	0.7511196291251302	intact	3	129
130	0.7546719521254319	intact	3	130
131	0.7582120944691757	intact	3	131
132	0.7617462343348012	intact	3	132
133	0.7652633114159799	intact	3	133
134	0.7687636997645303	intact	3	134
135	0.7722421493062048	intact	3	135
136	0.7756769925207475	intact	3	136
137	0.7790549383398088	intact	3	137
138	0.7823974305921751	intact	3	138
139	0.7857290634917506	intact	3	139
140	0.7890362928963544	intact	3	140
141	0.7922949618826125	intact	3	141
142	0.7955154160398616	intact	3	142
143	0.7987231485288244	intact	3	143
144	0.8019031502434416	intact	3	144
145	0.8050534445102572	intact	3	145
146	0.8081684314517877	intact	3	146
147	0.8112482735612339	intact	3	147
148	0.8142820516939114	intact	3	148
149	0.8173088808953993	intact	3	149
150	0.8203207943485872	intact	3	150
151	0.823305308321626	intact	3	151
152	0.8262833836237192	intact	3	152
153	0.8292451934679368	intact	3	153
154	0.8321928458172293	intact	3	154
155	0.835124033040784	intact	3	155
156	0.838012173153749	intact	3	156
157	0.8408588810382378	intact	3	157
158	0.8436794196360642	intact	3	158
159	0.8464515552233187	intact	3	159
160	0.8492132827161911	intact	3	160
161	0.8519521141819637	intact	3	161
162	0.8546860952739089	intact	3	162
163	0.8573887279355146	intact	3	163
164	0.8600710452711908	intact	3	164
165	0.8627467493415333	intact	3	165
166	0.8654033392608169	intact	3	166
167	0.8680351932318054	intact	3	167
168	0.8706346314821439	intact	3	168
169	0.873202626864923	intact	3	169
170	0.8757352116287043	intact	3	170
171	0.8782045676125426	intact	3	171
172	0.8806562644914284	intact	3	172
173	0.8830920820782209	intact	3	173
174	0.8855160613629426	intact	3	174
175	0.8879374585015544	intact	3	175
176	0.8903130412675341	intact	3	176
177	0.8926809731422618	intact	3	177
178	0.8950360128989233	intact	3	178
179	0.8973549661330293	intact	3	179
180	0.8996488524797979	intact	3	180
181	0.9019266590280745	intact	3	181
182	0.9041992744406887	intact	3	182
183	0.9064152132805635	intact	3	183
184	0.9085941742776329	intact	3	184
185	0.9107540058808639	intact	3	185
186	0.91288844050906	intact	3	186
187	0.9149733743162506	intact	3	187
188	0.9170452139220099	intact	3	188
189	0.9191090521498054	intact	3	189
190	0.9211465281155836	intact	3	190
191	0.9231266468907614	intact	3	191
192	0.9250870659401436	intact	3	192
193	0.9269990089116333	intact	3	193
194	0.9288579210843363	intact	3	194
195	0.9306727411163436	intact	3	195
196	0.9324818057919098	intact	3	196
197	0.9342801189410191	intact	3	197
198	0.9360526285696141	intact	3	198
199	0.9378149358448378	intact	3	199
200	0.9395426976684554	intact	3	200
201	0.9412605087516417	intact	3	201
202	0.9429318534501913	intact	3	202
203	0.9445429549742557	intact	3	203
204	0.9461303553945687	intact	3	204
205	0.9476877330197837	intact	3	205
206	0.9492343399165263	intact	3	206
207	0.950777344985445	intact	3	207
208	0.952311915018693	intact	3	208
209	0.9537866118644296	intact	3	209
210	0.9552345633899828	intact	3	210
211	0.9566626200759106	intact	3	211
212	0.9580892950427905	intact	3	212
213	0.9594724156430952	intact	3	213
214	0.9608459512410984	intact	3	214
215	0.9622044485038541	intact	3	215
216	0.9635429496824238	intact	3	216
217	0.9648714939776134	intact	3	217
218	0.9661917442166552	intact	3	218
219	0.9675099684207931	intact	3	219
220	0.9687931931023633	intact	3	220
221	0.9700367667642595	intact	3	221
222	0.9711954388029549	intact	3	222
223	0.9723319313852211	intact	3	223
224	0.973454291463482	intact	3	224
225	0.9745738056471249	intact	3	225
226	0.9756870763506772	intact	3	226
227	0.9767882777886446	intact	3	227
228	0.9778436371960925	intact	3	228
229	0.978848951761254	intact	3	229
230	0.9798423814486805	intact	3	230
231	0.9808066723269658	intact	3	231
232	0.9817559576695678	intact	3	232
233	0.9826918533562081	intact	3	233
234	0.9835921341512528	intact	3	234
235	0.9844824316543671	intact	3	235
236	0.98531610725313	intact	3	236
237	0.9861135844230571	intact	3	237
238	0.9868918837172087	intact	3	238
239	0.9876449678286965	intact	3	239
240	0.9883832618588941	intact	3	240
241	0.9891113601711407	intact	3	241
242	0.9898067057077663	intact	3	242
243	0.9904942974591365	intact	3	243
244	0.9911555396613438	intact	3	244
245	0.991804733000784	intact	3	245
246	0.9924443832929398	intact	3	246
247	0.9930658775641401	intact	3	247
248	0.9936781241416252	intact	3	248
249	0.994239014318377	intact	3	249
250	0.9947923925432599	intact	3	250
251	0.9953083665046805	intact	3	251
252	0.9958109148768746	intact	3	252
253	0.9963111280151429	intact	3	253
254	0.9967797075153211	intact	3	254
255	0.9972212579018659	intact	3	255
256	0.9975819235291057	intact	3	256
257	0.9979102507449269	intact	3	257
258	0.9982244814295405	intact	3	258
259	0.9984817976602187	intact	3	259
260	0.9987176061420358	intact	3	260
261	0.998932480879764	intact	3	261
262	0.9991423726826603	intact	3	262
263	0.9992959225257929	intact	3	263
264	0.999420066724915	intact	3	264
265	0.9995344064995696	intact	3	265
266	0.9996344709177758	intact	3	266
267	0.9997060758314406	intact	3	267
268	0.9997601275224963	intact	3	268
269	0.9998048557882669	intact	3	269
270	0.9998435385207314	intact	3	270
271	0.9998760298613361	intact	3	271
272	0.9998974803292134	intact	3	272
273	0.9999157531498384	intact	3	273
274	0.9999338422516404	intact	3	274
275	0.9999474912693851	intact	3	275
276	0.9999608481977531	intact	3	276
277	0.9999712213693983	intact	3	277
278	0.99997860622412	intact	3	278
279	0.9999845192752566	intact	3	279
280	0.999988559604285	intact	3	280
281	0.999991418871492	intact	3	281
282	0.9999939999119208	intact	3	282
283	0.9999957916251028	intact	3	283
284	0.9999974111128561	intact	3	284
285	0.9999988710216668	intact	3	285
286	0.9999993453907737	intact	3	286
287	0.9999995787900005	intact	3	287
288	0.9999997273677416	intact	3	288
289	0.9999998706077642	intact	3	289
290	0.9999999354847469	intact	3	290
291	0.9999999804061784	intact	3	291
292	0.9999999919387609	intact	3	292
293	0.999999999383624	intact	3	293
294	0.9999999999133711	intact	3	294
295	0.9999999999614603	intact	3	295
296	0.9999999999900593	intact	3	296
297	0.9999999999971982	intact	3	297
298	1.0000000000000007	intact	3	298
299	1.0000000000000007	intact	3	299
0	0.011231191162967691	intact	4	0
1	0.022238521383554505	intact	4	1
2	0.03231185091962892	intact	4	2
3	0.042232162834781636	intact	4	3
4	0.05187923953764307	intact	4	4
5	0.06141703706125459	intact	4	5
6	0.07062614376681986	intact	4	6
7	0.07969320341322128	intact	4	7
8	0.0886162780507624	intact	4	8
9	0.09745909064978533	intact	4	9
10	0.10588574479362456	intact	4	10
11	0.11418124442447469	intact	4	11
12	0.12243537221070999	intact	4	12
13	0.13064940336241065	intact	4	13
14	0.13856387342952806	intact	4	14
15	0.14637506845286335	intact	4	15
16	0.15408400726004792	intact	4	16
17	0.1617497760285192	intact	4	17
18	0.1693842086993334	intact	4	18
19	0.17692505416287568	intact	4	19
20	0.18437967943978212	intact	4	20
21	0.19160961262691983	intact	4	21
22	0.19866114889230124	intact	4	22
23	0.20563646291729876	intact	4	23
24	0.2125123388300061	intact	4	24
25	0.219365812477757	intact	4	25
26	0.22615894903258418	intact	4	26
27	0.23291044191127414	intact	4	27
28	0.23962425891756953	intact	4	28
29	0.2462399630234309	intact	4	29
30	0.252808215783782	intact	4	30
31	0.25928110752444905	intact	4	31
32	0.26569830476107403	intact	4	32
33	0.272092082386503	intact	4	33
34	0.2783946678576421	intact	4	34
35	0.2846843794645317	intact	4	35
36	0.2909505700978478	intact	4	36
37	0.2971706917762177	intact	4	37
38	0.3033767106038836	intact	4	38
39	0.3095551886931057	intact	4	39
40	0.31571245339023074	intact	4	40
41	0.32182819239719473	intact	4	41
42	0.3279086654379751	intact	4	42
43	0.3339270516075348	intact	4	43
44	0.339879770240652	intact	4	44
45	0.3457821964968776	intact	4	45
46	0.3516353517310187	intact	4	46
47	0.35745542473587283	intact	4	47
48	0.3631553040198971	intact	4	48
49	0.368837529126876	intact	4	49
50	0.3744953247639661	intact	4	50
51	0.3801366630934848	intact	4	51
52	0.3857551999680051	intact	4	52
53	0.39137020460087973	intact	4	53
54	0.3969757414691445	intact	4	54
55	0.4025710990266863	intact	4	55
56	0.40814825606064786	intact	4	56
57	0.4137090184443142	intact	4	57
58	0.4192559192171846	intact	4	58
59	0.4247963002653704	intact	4	59
60	0.43031411213059023	intact	4	60
61	0.4357914572380198	intact	4	61
62	0.44124643845793754	intact	4	62
63	0.4466739359402061	intact	4	63
64	0.4520977035843195	intact	4	64
65	0.45750486947780766	intact	4	65
66	0.46286091308122407	intact	4	66
67	0.4682073249469213	intact	4	67
68	0.473524440092494	intact	4	68
69	0.4788254834308066	intact	4	69
70	0.48408763601498295	intact	4	70
71	0.48933015788817236	intact	4	71
72	0.4945517811048811	intact	4	72
73	0.49971897219340466	intact	4	73
74	0.5048556815227766	intact	4	74
75	0.5099338598289976	intact	4	75
76	0.515000289278953	intact	4	76
77	0.5200555850132379	intact	4	77
78	0.525097122159731	intact	4	78
79	0.5301107047974011	intact	4	79
80	0.5351051404647622	intact	4	80
81	0.5400644465611409	intact	4	81
82	0.5449613639532092	intact	4	82
83	0.5497796808294959	intact	4	83
84	0.5545646487542524	intact	4	84
85	0.5593345359109136	intact	4	85
86	0.5640942118039187	intact	4	86
87	0.5688400968231858	intact	4	87
88	0.5735572670761149	intact	4	88
89	0.5782469769152463	intact	4	89
90	0.5829133690418646	intact	4	90
91	0.5875051938758279	intact	4	91
92	0.5920859468157783	intact	4	92
93	0.5966183544560136	intact	4	93
94	0.6010662549841624	intact	4	94
95	0.6054769753132991	intact	4	95
96	0.6098522686837065	intact	4	96
97	0.6142042947405393	intact	4	97
98	0.6185238604526	intact	4	98
99	0.6228188598018088	intact	4	99
100	0.6270967699310386	intact	4	100
101	0.6313221630674954	intact	4	101
102	0.6355006603943022	intact	4	102
103	0.6396607076734216	intact	4	103
104	0.6437919407333572	intact	4	104
105	0.6478939977398359	intact	4	105
106	0.6519843912504927	intact	4	106
107	0.6560394739823875	intact	4	107
108	0.6600332700455582	intact	4	108
109	0.6639947898826326	intact	4	109
110	0.6679154157549059	intact	4	110
111	0.6718109512152203	intact	4	111
112	0.6757021964374824	intact	4	112
113	0.6795580607867215	intact	4	113
114	0.6834045823736543	intact	4	114
115	0.6872356110508847	intact	4	115
116	0.6910585198740435	intact	4	116
117	0.6948631904925097	intact	4	117
118	0.6986531529904776	intact	4	118
119	0.7024231638356759	intact	4	119
120	0.7061617534705775	intact	4	120
121	0.7098944152593543	intact	4	121
122	0.7136098763499897	intact	4	122
123	0.7172992465957058	intact	4	123
124	0.720978815240286	intact	4	124
125	0.7246489419650239	intact	4	125
126	0.7283075281077885	intact	4	126
127	0.7319402377550092	intact	4	127
128	0.7355443510589904	intact	4	128
129	0.7391431324206139	intact	4	129
130	0.742706955476536	intact	4	130
131	0.7462526389982631	intact	4	131
132	0.7497335925992981	intact	4	132
133	0.7532069829631681	intact	4	133
134	0.7566326958476512	intact	4	134
135	0.7600215289250889	intact	4	135
136	0.7633662096566535	intact	4	136
137	0.7666886769543751	intact	4	137
138	0.7699921419164482	intact	4	138
139	0.7732851391353899	intact	4	139
140	0.7765622648039678	intact	4	140
141	0.7798187091847709	intact	4	141
142	0.7830579452630514	intact	4	142
143	0.7862868597318422	intact	4	143
144	0.7894614089285786	intact	4	144
145	0.7925986426780888	intact	4	145
146	0.7957279205665188	intact	4	146
147	0.7988419365065175	intact	4	147
148	0.8019478407324276	intact	4	148
149	0.8050500257756186	intact	4	149
150	0.8081363633023009	intact	4	150
151	0.8112154139663523	intact	4	151
152	0.8142668974732163	intact	4	152
153	0.8173092814358557	intact	4	153
154	0.8203366034289741	intact	4	154
155	0.8233537075438649	intact	4	155
156	0.826360744793826	intact	4	156
157	0.829335176456482	intact	4	157
158	0.8322779962010072	intact	4	158
159	0.8351782672745249	intact	4	159
160	0.8380745375591688	intact	4	160
161	0.8409463889199057	intact	4	161
162	0.8438017042792009	intact	4	162
163	0.846612062843256	intact	4	163
164	0.8493998634105491	intact	4	164
165	0.8521684951469042	intact	4	165
166	0.8549097880919212	intact	4	166
167	0.8576265609832945	intact	4	167
168	0.8603032094262002	intact	4	168
169	0.8629783053435619	intact	4	169
170	0.8656370532016354	intact	4	170
171	0.8682394533849883	intact	4	171
172	0.8708295570170052	intact	4	172
173	0.8733947701700736	intact	4	173
174	0.8759530099130022	intact	4	174
175	0.8784858191808154	intact	4	175
176	0.88100954243976	intact	4	176
177	0.8835181787384939	intact	4	177
178	0.8860156818488546	intact	4	178
179	0.8885075931447902	intact	4	179
180	0.8909901174004462	intact	4	180
181	0.8934432824930751	intact	4	181
182	0.8958830208557708	intact	4	182
183	0.898283482066772	intact	4	183
184	0.9006278410767025	intact	4	184
185	0.9029647348410283	intact	4	185
186	0.9052544835236837	intact	4	186
187	0.9075246798863394	intact	4	187
188	0.9097862696455481	intact	4	188
189	0.9119860437232704	intact	4	189
190	0.9141623127534715	intact	4	190
191	0.9163288826720142	intact	4	191
192	0.9184679020051261	intact	4	192
193	0.9205818227857625	intact	4	193
194	0.9226857260921274	intact	4	194
195	0.9247586816591006	intact	4	195
196	0.9267993388349346	intact	4	196
197	0.9288242863098194	intact	4	197
198	0.9308314890691706	intact	4	198
199	0.9328229306246938	intact	4	199
200	0.934804065960892	intact	4	200
201	0.9367756369475094	intact	4	201
202	0.9387104432968935	intact	4	202
203	0.9406151562991969	intact	4	203
204	0.9425128726967869	intact	4	204
205	0.9443565826948888	intact	4	205
206	0.946169798192513	intact	4	206
207	0.9479164536287281	intact	4	207
208	0.9496493022139829	intact	4	208
209	0.951371674275699	intact	4	209
210	0.9530883966326148	intact	4	210
211	0.9547357725577156	intact	4	211
212	0.9563678211267684	intact	4	212
213	0.9579708788257006	intact	4	213
214	0.9595695009643707	intact	4	214
215	0.9611561190989015	intact	4	215
216	0.9627318124284954	intact	4	216
217	0.9642774429260524	intact	4	217
218	0.9657896168980098	intact	4	218
219	0.96725801715282	intact	4	219
220	0.9686615435780307	intact	4	220
221	0.9699695358113395	intact	4	221
222	0.9712482111428979	intact	4	222
223	0.9724933287598846	intact	4	223
224	0.973711280322152	intact	4	224
225	0.9749064924595787	intact	4	225
226	0.9760800048954401	intact	4	226
227	0.9772478177868874	intact	4	227
228	0.9783801777513005	intact	4	228
229	0.979455037582039	intact	4	229
230	0.980438577643383	intact	4	230
231	0.9814003094932782	intact	4	231
232	0.9823393280469684	intact	4	232
233	0.9832754052990218	intact	4	233
234	0.984199688292891	intact	4	234
235	0.9850907584655898	intact	4	235
236	0.9859531613301408	intact	4	236
237	0.9867979067348818	intact	4	237
238	0.9876231168786964	intact	4	238
239	0.9884235201750614	intact	4	239
240	0.989166483587055	intact	4	240
241	0.989893325240085	intact	4	241
242	0.9906081477074515	intact	4	242
243	0.991278542636613	intact	4	243
244	0.9919088896111972	intact	4	244
245	0.9924958928178733	intact	4	245
246	0.9930726823288395	intact	4	246
247	0.9936366815275901	intact	4	247
248	0.9941954602833026	intact	4	248
249	0.9947492494345361	intact	4	249
250	0.9952419772888913	intact	4	250
251	0.995722918002102	intact	4	251
252	0.9961896743615318	intact	4	252
253	0.996627338330798	intact	4	253
254	0.9970277933914143	intact	4	254
255	0.9974002504594897	intact	4	255
256	0.9977514230998549	intact	4	256
257	0.9980157335743798	intact	4	257
258	0.9982579102318887	intact	4	258
259	0.9984965577233137	intact	4	259
260	0.998732481988148	intact	4	260
261	0.9989197870785227	intact	4	261
262	0.9990931463364648	intact	4	262
263	0.9992591957755874	intact	4	263
264	0.9994151786289208	intact	4	264
265	0.9995513451708291	intact	4	265
266	0.9996614620316107	intact	4	266
267	0.999746249096206	intact	4	267
268	0.9998114247841949	intact	4	268
269	0.9998474703676196	intact	4	269
270	0.9998757128627235	intact	4	270
271	0.99990165839346	intact	4	271
272	0.999922057225141	intact	4	272
273	0.9999388203626144	intact	4	273
274	0.9999533752682617	intact	4	274
275	0.9999665379778756	intact	4	275
276	0.9999768861395534	intact	4	276
277	0.999985993177493	intact	4	277
278	0.9999902786670797	intact	4	278
279	0.9999934583420738	intact	4	279
280	0.9999952205793511	intact	4	280
281	0.9999964631894881	intact	4	281
282	0.9999974782727832	intact	4	282
283	0.9999984466823771	intact	4	283
284	0.9999991576481267	intact	4	284
285	0.9999994368340189	intact	4	285
286	0.9999995777742772	intact	4	286
287	0.9999996915882391	intact	4	287
288	0.9999998014609248	intact	4	288
289	0.9999998957686519	intact	4	289
290	0.999999969536294	intact	4	290
291	0.9999999874307419	intact	4	291
292	0.9999999963967374	intact	4	292
293	0.9999999987749648	intact	4	293
294	0.9999999998990804	intact	4	294
295	0.9999999999558079	intact	4	295
296	0.9999999999901202	intact	4	296
297	0.999999999997264	intact	4	297
298	0.9999999999999988	intact	4	298
299	0.9999999999999988	intact	4	299
0	0.010889130923168377	intact	5	0
1	0.021217876847081554	intact	5	1
2	0.03142170990019618	intact	5	2
3	0.04147279316441567	intact	5	3
4	0.051342081992094696	intact	5	4
5	0.06106151573362417	intact	5	5
6	0.07029225048065124	intact	5	6
7	0.07933966507532912	intact	5	7
8	0.08819496833205909	intact	5	8
9	0.09691364673968086	intact	5	9
10	0.10525497597683295	intact	5	10
11	0.1134771839426627	intact	5	11
12	0.12159373250560282	intact	5	12
13	0.12964101641261033	intact	5	13
14	0.1375891644115236	intact	5	14
15	0.14535933373439822	intact	5	15
16	0.15300045709862592	intact	5	16
17	0.1605875123518132	intact	5	17
18	0.16811843343132254	intact	5	18
19	0.17550665810405588	intact	5	19
20	0.18285699741141787	intact	5	20
21	0.190185210164373	intact	5	21
22	0.19749402940737687	intact	5	22
23	0.20475774176377984	intact	5	23
24	0.21194477076076496	intact	5	24
25	0.2189600338083767	intact	5	25
26	0.22585316861549112	intact	5	26
27	0.23271033414831366	intact	5	27
28	0.2395071854411959	intact	5	28
29	0.24621414501244723	intact	5	29
30	0.2528646619017706	intact	5	30
31	0.2595056941739057	intact	5	31
32	0.2661279101372924	intact	5	32
33	0.2727225333289737	intact	5	33
34	0.2792814028234504	intact	5	34
35	0.2858226700030582	intact	5	35
36	0.29233569000429793	intact	5	36
37	0.2988425200905878	intact	5	37
38	0.3053327531797294	intact	5	38
39	0.3117983935058436	intact	5	39
40	0.3182393608811522	intact	5	40
41	0.32463936747283934	intact	5	41
42	0.3310235384962141	intact	5	42
43	0.33738434878050305	intact	5	43
44	0.34366195309688297	intact	5	44
45	0.34981585441287155	intact	5	45
46	0.3559312139798181	intact	5	46
47	0.36203596005541566	intact	5	47
48	0.36812283586934785	intact	5	48
49	0.3741778480686747	intact	5	49
50	0.38018534910141993	intact	5	50
51	0.38613907485830573	intact	5	51
52	0.392071286939998	intact	5	52
53	0.39792328396021426	intact	5	53
54	0.40375822267566525	intact	5	54
55	0.4095780377041075	intact	5	55
56	0.41538799055721637	intact	5	56
57	0.42115822926872054	intact	5	57
58	0.426870754836229	intact	5	58
59	0.43253225133092305	intact	5	59
60	0.4381607189428592	intact	5	60
61	0.443703082464664	intact	5	61
62	0.4492154107927968	intact	5	62
63	0.4547015757375511	intact	5	63
64	0.46015348196502537	intact	5	64
65	0.46555381371001786	intact	5	65
66	0.4709378521485298	intact	5	66
67	0.4762439061225572	intact	5	67
68	0.48149358199738057	intact	5	68
69	0.4867105656612968	intact	5	69
70	0.4918765819260151	intact	5	70
71	0.4970292789080264	intact	5	71
72	0.5021543372149148	intact	5	72
73	0.5072266538446246	intact	5	73
74	0.5122936677994477	intact	5	74
75	0.5173469653633498	intact	5	75
76	0.5223804485229359	intact	5	76
77	0.5273827156235034	intact	5	77
78	0.5323689204936753	intact	5	78
79	0.5373301983053432	intact	5	79
80	0.5422707088374075	intact	5	80
81	0.5471938715967949	intact	5	81
82	0.5520947860613782	intact	5	82
83	0.5569647192720782	intact	5	83
84	0.5617993554384155	intact	5	84
85	0.566610291043718	intact	5	85
86	0.5713558942292444	intact	5	86
87	0.5760593961842736	intact	5	87
88	0.580754421003038	intact	5	88
89	0.5854304205126083	intact	5	89
90	0.5900620345007264	intact	5	90
91	0.594664182234363	intact	5	91
92	0.5992279428141659	intact	5	92
93	0.6037749505158302	intact	5	93
94	0.6082780887807188	intact	5	94
95	0.6126856877907231	intact	5	95
96	0.6170784941505133	intact	5	96
97	0.621417768523613	intact	5	97
98	0.6257478080010365	intact	5	98
99	0.6300230554663937	intact	5	99
100	0.634281219073944	intact	5	100
101	0.6384780800123528	intact	5	101
102	0.642661138135007	intact	5	102
103	0.6468179012286712	intact	5	103
104	0.6509582382081883	intact	5	104
105	0.6550670589531519	intact	5	105
106	0.6591655699744543	intact	5	106
107	0.6632542883066852	intact	5	107
108	0.6673306774166469	intact	5	108
109	0.6713388290500574	intact	5	109
110	0.6753309174042068	intact	5	110
111	0.6793145587123173	intact	5	111
112	0.6832798679801168	intact	5	112
113	0.6872299636411459	intact	5	113
114	0.6911700196104299	intact	5	114
115	0.6950913442564514	intact	5	115
116	0.6989336303432556	intact	5	116
117	0.7027599053743323	intact	5	117
118	0.7065609464723995	intact	5	118
119	0.7103533016818947	intact	5	119
120	0.7141246957277406	intact	5	120
121	0.7178914976680936	intact	5	121
122	0.7216267071865898	intact	5	122
123	0.725333445163077	intact	5	123
124	0.7290159197937208	intact	5	124
125	0.7326900898132798	intact	5	125
126	0.7363500381685505	intact	5	126
127	0.7399699792265059	intact	5	127
128	0.743542304254256	intact	5	128
129	0.7470697441200641	intact	5	129
130	0.7505846251870048	intact	5	130
131	0.7540923264440621	intact	5	131
132	0.7575768008969133	intact	5	132
133	0.761005704987402	intact	5	133
134	0.7643982786121033	intact	5	134
135	0.7677748284368263	intact	5	135
136	0.771129992379743	intact	5	136
137	0.7744522680538664	intact	5	137
138	0.7777579934539876	intact	5	138
139	0.7810047742774957	intact	5	139
140	0.7842260830296909	intact	5	140
141	0.787440514409769	intact	5	141
142	0.7906239523197423	intact	5	142
143	0.7937747376778087	intact	5	143
144	0.7969214563502144	intact	5	144
145	0.8000523268799786	intact	5	145
146	0.803151104551278	intact	5	146
147	0.8062487850015932	intact	5	147
148	0.8093138810072092	intact	5	148
149	0.8123642189634961	intact	5	149
150	0.8153875680993318	intact	5	150
151	0.8184071752689493	intact	5	151
152	0.8214219927748867	intact	5	152
153	0.8243926852222374	intact	5	153
154	0.8273397247133303	intact	5	154
155	0.8302142441819514	intact	5	155
156	0.8330801046964698	intact	5	156
157	0.8359297509004294	intact	5	157
158	0.8387647724122166	intact	5	158
159	0.8415927571055734	intact	5	159
160	0.8444089180994625	intact	5	160
161	0.8471758670421967	intact	5	161
162	0.8498560298980724	intact	5	162
163	0.8525021075516243	intact	5	163
164	0.8551135271781201	intact	5	164
165	0.8576924054718682	intact	5	165
166	0.8602589081782888	intact	5	166
167	0.8628003623707505	intact	5	167
168	0.8653256034235074	intact	5	168
169	0.867839413367422	intact	5	169
170	0.8703496312883261	intact	5	170
171	0.8728332769784266	intact	5	171
172	0.8753020857709033	intact	5	172
173	0.8777494594749228	intact	5	173
174	0.8801550151955962	intact	5	174
175	0.8825471969036808	intact	5	175
176	0.8849095340076816	intact	5	176
177	0.8872427661814256	intact	5	177
178	0.8895553929497377	intact	5	178
179	0.8918262071958077	intact	5	179
180	0.8940544847747393	intact	5	180
181	0.8962412962398197	intact	5	181
182	0.8984117145546313	intact	5	182
183	0.900553058414971	intact	5	183
184	0.9026919256433596	intact	5	184
185	0.9048165227953519	intact	5	185
186	0.9069315686322331	intact	5	186
187	0.9090279671329816	intact	5	187
188	0.9111094639195535	intact	5	188
189	0.9131871955780969	intact	5	189
190	0.9152516678938202	intact	5	190
191	0.9172984757732964	intact	5	191
192	0.9193295185592829	intact	5	192
193	0.9213535651800662	intact	5	193
194	0.9233561500849156	intact	5	194
195	0.9253426004657523	intact	5	195
196	0.9273125950889953	intact	5	196
197	0.9292580312008353	intact	5	197
198	0.9311934991030412	intact	5	198
199	0.9331048258094101	intact	5	199
200	0.9349876700215871	intact	5	200
201	0.9368204781719388	intact	5	201
202	0.9386221710454326	intact	5	202
203	0.9403805025749021	intact	5	203
204	0.9421281913753897	intact	5	204
205	0.9438497777654375	intact	5	205
206	0.9455579641954014	intact	5	206
207	0.9472491404586278	intact	5	207
208	0.9489260875856974	intact	5	208
209	0.95058815300915	intact	5	209
210	0.9522355440675209	intact	5	210
211	0.9538389479331817	intact	5	211
212	0.9554146385010163	intact	5	212
213	0.9569777401206087	intact	5	213
214	0.9585204566772351	intact	5	214
215	0.9600346473546346	intact	5	215
216	0.9615300593064536	intact	5	216
217	0.9629292930676235	intact	5	217
218	0.9643117349887258	intact	5	218
219	0.9656726278212172	intact	5	219
220	0.967023301126415	intact	5	220
221	0.9683660253424171	intact	5	221
222	0.9696679812849851	intact	5	222
223	0.9709632378013172	intact	5	223
224	0.9722343403161017	intact	5	224
225	0.9734732034271268	intact	5	225
226	0.9746748593143234	intact	5	226
227	0.9758097142106927	intact	5	227
228	0.9768941819073582	intact	5	228
229	0.9779440122747264	intact	5	229
230	0.9789764578016983	intact	5	230
231	0.9800041589200584	intact	5	231
232	0.9810145444343816	intact	5	232
233	0.9820158066379088	intact	5	233
234	0.982996117654572	intact	5	234
235	0.9839701506728666	intact	5	235
236	0.9848858331828687	intact	5	236
237	0.9857924190330764	intact	5	237
238	0.9866450705514381	intact	5	238
239	0.9874779768668409	intact	5	239
240	0.9882453105626006	intact	5	240
241	0.9889922261933755	intact	5	241
242	0.9896721311248469	intact	5	242
243	0.9903339270368868	intact	5	243
244	0.9909860879811528	intact	5	244
245	0.9915941987901514	intact	5	245
246	0.9921886865672721	intact	5	246
247	0.9927582554583598	intact	5	247
248	0.9933229085846189	intact	5	248
249	0.9938858751173362	intact	5	249
250	0.9943701295059226	intact	5	250
251	0.9948447993690195	intact	5	251
252	0.9952778183813439	intact	5	252
253	0.9956833511986587	intact	5	253
254	0.9960683420635815	intact	5	254
255	0.9964420918206459	intact	5	255
256	0.9968079490368945	intact	5	256
257	0.9971556528012383	intact	5	257
258	0.9974940522066023	intact	5	258
259	0.9978258396083531	intact	5	259
260	0.9981480090518757	intact	5	260
261	0.9984541487954957	intact	5	261
262	0.9987522774612408	intact	5	262
263	0.9990344775225746	intact	5	263
264	0.9992505721579577	intact	5	264
265	0.9994190104517391	intact	5	265
266	0.999551513544202	intact	5	266
267	0.9996545562380441	intact	5	267
268	0.9997354414131521	intact	5	268
269	0.9998027483902098	intact	5	269
270	0.9998493323572749	intact	5	270
271	0.9998793662211282	intact	5	271
272	0.9999042258648472	intact	5	272
273	0.9999230976716911	intact	5	273
274	0.999937470204338	intact	5	274
275	0.9999504064484238	intact	5	275
276	0.9999611731714106	intact	5	276
277	0.9999710249798279	intact	5	277
278	0.9999798620288561	intact	5	278
279	0.9999854217827906	intact	5	279
280	0.9999886204816938	intact	5	280
281	0.9999912225958411	intact	5	281
282	0.9999933956679046	intact	5	282
283	0.9999952346661006	intact	5	283
284	0.9999967546337544	intact	5	284
285	0.9999978761039219	intact	5	285
286	0.9999988397096271	intact	5	286
287	0.9999994675156043	intact	5	287
288	0.999999666117306	intact	5	288
289	0.999999804806872	intact	5	289
290	0.9999999057580001	intact	5	290
291	0.9999999849560514	intact	5	291
292	0.9999999983276138	intact	5	292
293	0.9999999993880827	intact	5	293
294	0.9999999998024548	intact	5	294
295	0.9999999999613685	intact	5	295
296	0.9999999999923133	intact	5	296
297	0.9999999999978334	intact	5	297
298	1.0	intact	5	298
299	1.0	intact	5	299
0	0.01070101119603073	intact	6	0
1	0.02119206229945135	intact	6	1
2	0.031488238618288686	intact	6	2
3	0.0416702734019955	intact	6	3
4	0.051787482510922744	intact	6	4
5	0.061592113163492376	intact	6	5
6	0.0709631835606226	intact	6	6
7	0.0800822456295595	intact	6	7
8	0.08903221857802361	intact	6	8
9	0.09780792451202383	intact	6	9
10	0.10652942368514032	intact	6	10
11	0.11512048244500268	intact	6	11
12	0.12355218828398827	intact	6	12
13	0.13186680320674285	intact	6	13
14	0.1400852956125067	intact	6	14
15	0.1482395221108209	intact	6	15
16	0.1563217156305334	intact	6	16
17	0.16433097876231484	intact	6	17
18	0.1722505522368298	intact	6	18
19	0.18013607093765235	intact	6	19
20	0.1879682181505861	intact	6	20
21	0.19565106234848673	intact	6	21
22	0.20320502707211538	intact	6	22
23	0.21073892186628002	intact	6	23
24	0.21817298241319844	intact	6	24
25	0.22551231727650806	intact	6	25
26	0.2327468897649951	intact	6	26
27	0.23988299645317926	intact	6	27
28	0.24701595598258064	intact	6	28
29	0.25406426689480127	intact	6	29
30	0.26108347884774263	intact	6	30
31	0.2679352580620544	intact	6	31
32	0.2747181119516952	intact	6	32
33	0.28142262342717084	intact	6	33
34	0.2880372636836774	intact	6	34
35	0.2946162914202712	intact	6	35
36	0.3011653010846815	intact	6	36
37	0.3076981146473268	intact	6	37
38	0.3142147632802849	intact	6	38
39	0.32072744096794475	intact	6	39
40	0.3272097813006255	intact	6	40
41	0.33366466010959617	intact	6	41
42	0.3401164617011702	intact	6	42
43	0.34653899968675606	intact	6	43
44	0.35292059376994256	intact	6	44
45	0.3592590335010963	intact	6	45
46	0.36557638095817135	intact	6	46
47	0.37184908074099815	intact	6	47
48	0.37809798682963947	intact	6	48
49	0.3843312974906506	intact	6	49
50	0.3904748940878748	intact	6	50
51	0.39660998875957976	intact	6	51
52	0.40271475909661014	intact	6	52
53	0.4088083942783131	intact	6	53
54	0.41483447241366395	intact	6	54
55	0.4208309509415652	intact	6	55
56	0.4267947637840208	intact	6	56
57	0.432691202001048	intact	6	57
58	0.4385466240131984	intact	6	58
59	0.44435908950994674	intact	6	59
60	0.4501280415436432	intact	6	60
61	0.45588805989502285	intact	6	61
62	0.46159647586839625	intact	6	62
63	0.46725170832419866	intact	6	63
64	0.472853564674539	intact	6	64
65	0.478389417614716	intact	6	65
66	0.48390718189293536	intact	6	66
67	0.48937627000025596	intact	6	67
68	0.49478574342630977	intact	6	68
69	0.5001111687663705	intact	6	69
70	0.5053892682626977	intact	6	70
71	0.5106488322123878	intact	6	71
72	0.5158756750452929	intact	6	72
73	0.521086929928522	intact	6	73
74	0.5262677032231754	intact	6	74
75	0.5314177070407963	intact	6	75
76	0.5365476694240767	intact	6	76
77	0.5416439600543802	intact	6	77
78	0.5466782737684783	intact	6	78
79	0.5517049108336387	intact	6	79
80	0.5567023481655099	intact	6	80
81	0.5616614175245923	intact	6	81
82	0.5665874234730476	intact	6	82
83	0.5714864036060513	intact	6	83
84	0.5763456382438708	intact	6	84
85	0.5811609474285084	intact	6	85
86	0.5859717960833632	intact	6	86
87	0.5907720676965913	intact	6	87
88	0.59554434501786	intact	6	88
89	0.6002852869921709	intact	6	89
90	0.604950131541462	intact	6	90
91	0.6095523672684617	intact	6	91
92	0.6141178796359389	intact	6	92
93	0.6186781231580735	intact	6	93
94	0.6232152678202357	intact	6	94
95	0.6277436221194793	intact	6	95
96	0.6322476214148053	intact	6	96
97	0.6367482448606537	intact	6	97
98	0.6412203215754004	intact	6	98
99	0.6456918602170406	intact	6	99
100	0.6500786176506117	intact	6	100
101	0.6543796560227575	intact	6	101
102	0.6586617128886322	intact	6	102
103	0.6629106222497294	intact	6	103
104	0.6671193272099938	intact	6	104
105	0.6713027047891946	intact	6	105
106	0.6754316481701204	intact	6	106
107	0.6795476055747958	intact	6	107
108	0.6836286883035878	intact	6	108
109	0.6877000345810218	intact	6	109
110	0.6917211094627344	intact	6	110
111	0.6956905697477945	intact	6	111
112	0.6996329214220478	intact	6	112
113	0.7035063022661218	intact	6	113
114	0.7073586465294922	intact	6	114
115	0.711198445877026	intact	6	115
116	0.7149720717396599	intact	6	116
117	0.7187249920852009	intact	6	117
118	0.7224501236845864	intact	6	118
119	0.7261211940932918	intact	6	119
120	0.7297658723865116	intact	6	120
121	0.733372759895468	intact	6	121
122	0.7369275459353051	intact	6	122
123	0.7404358101702636	intact	6	123
124	0.7439126556543	intact	6	124
125	0.7473821175527587	intact	6	125
126	0.7508405333411269	intact	6	126
127	0.7542799724793434	intact	6	127
128	0.7576740867402502	intact	6	128
129	0.7610520482212708	intact	6	129
130	0.7643932073382879	intact	6	130
131	0.7677110481116511	intact	6	131
132	0.7709943677351416	intact	6	132
133	0.7742512399915452	intact	6	133
134	0.777487575596548	intact	6	134
135	0.7806858488079784	intact	6	135
136	0.7838599239469584	intact	6	136
137	0.7870141687896666	intact	6	137
138	0.7901539331700989	intact	6	138
139	0.793261365204501	intact	6	139
140	0.7963386094922302	intact	6	140
141	0.7994042327916455	intact	6	141
142	0.8024398943865668	intact	6	142
143	0.8054426254797747	intact	6	143
144	0.8084094668436111	intact	6	144
145	0.8113569560009765	intact	6	145
146	0.8142830383692448	intact	6	146
147	0.8171880711166987	intact	6	147
148	0.8200563800309428	intact	6	148
149	0.8229225756180494	intact	6	149
150	0.8257511700212161	intact	6	150
151	0.8285616680424371	intact	6	151
152	0.8313560955519843	intact	6	152
153	0.8341289793406483	intact	6	153
154	0.8368972106806197	intact	6	154
155	0.8396386886274274	intact	6	155
156	0.8423653808832573	intact	6	156
157	0.8450847489107384	intact	6	157
158	0.8477855132968202	intact	6	158
159	0.8504771017371918	intact	6	159
160	0.8531435450198814	intact	6	160
161	0.8557983256756083	intact	6	161
162	0.8584429826005083	intact	6	162
163	0.8610741635183109	intact	6	163
164	0.8636675489315534	intact	6	164
165	0.8662271665545113	intact	6	165
166	0.8687558506509057	intact	6	166
167	0.8712551232509188	intact	6	167
168	0.8737377336300756	intact	6	168
169	0.8761911356916103	intact	6	169
170	0.8786370976712498	intact	6	170
171	0.8810555790310918	intact	6	171
172	0.8834524869843441	intact	6	172
173	0.8858175109894801	intact	6	173
174	0.888165499784988	intact	6	174
175	0.8905002521131237	intact	6	175
176	0.8928232021036984	intact	6	176
177	0.8951227726082795	intact	6	177
178	0.8974148165122829	intact	6	178
179	0.899677697602202	intact	6	179
180	0.9019306647904379	intact	6	180
181	0.9041786832983311	intact	6	181
182	0.9064150728907413	intact	6	182
183	0.9086401111529738	intact	6	183
184	0.9108371263040077	intact	6	184
185	0.9130199495883806	intact	6	185
186	0.9151850637806881	intact	6	186
187	0.9172581102569105	intact	6	187
188	0.9193273235318812	intact	6	188
189	0.9213775022341181	intact	6	189
190	0.9234094711918924	intact	6	190
191	0.9254200006554932	intact	6	191
192	0.9273849439224591	intact	6	192
193	0.9293081503483258	intact	6	193
194	0.9312239100937694	intact	6	194
195	0.9331150179183059	intact	6	195
196	0.9350012261120509	intact	6	196
197	0.9368127676593584	intact	6	197
198	0.9386012615575755	intact	6	198
[truncated: 38,625 more rows]
