# Supplementary material for: High-level cognition during story listening is reflected in high-order dynamic correlations in neural activity patterns
Source: Nat Commun. 2021 Sep 30;12:5728. doi: 10.1038/s41467-021-25876-x (PMC8484677; doi:10.1038/s41467-021-25876-x)
Supplement: Supplementary file 4 — Source Data [file 41467_2021_25876_MOESM4_ESM.zip › results/higher_order_sims/constant/97.csv]

time	1	2	iteration
0	0.8316155341565675	0.2942676925895976	97
1	0.8315817670876373	0.2927724411311467	97
2	0.8316322670139734	0.2909422054453018	97
3	0.8316017799524501	0.28889289862023393	97
4	0.8315698795565465	0.2868218198750314	97
5	0.8315163156086066	0.2845769924539512	97
6	0.8314327394498542	0.28227208410163895	97
7	0.8313328226695114	0.2797151275517398	97
8	0.831168874839821	0.27700191034336935	97
9	0.8312675896756012	0.27456370185550416	97
10	0.8316044605619777	0.2721900768840626	97
11	0.8321314958742186	0.2707389479962769	97
12	0.8329137804340894	0.26900235742592604	97
13	0.8335486822644426	0.2673001251836524	97
14	0.8339294351077471	0.26578775229350216	97
15	0.8341751176721621	0.2643673223107346	97
16	0.8341974834515535	0.26342667659615415	97
17	0.8340841875461625	0.2620822108484567	97
18	0.8339199130685229	0.2610010284217222	97
19	0.8338681834649653	0.26011483623909804	97
20	0.8337061607834347	0.25909496677997934	97
21	0.833455787185871	0.2582606866662644	97
22	0.8332881080046588	0.25752136764090783	97
23	0.8332675998694307	0.2567113935713007	97
24	0.8335026581061302	0.2556477574749497	97
25	0.8337680842392585	0.25443852618659596	97
26	0.8342619305209895	0.25310803728211173	97
27	0.8346437091111035	0.2515631533641624	97
28	0.8349321960286729	0.25008591983297623	97
29	0.8349488433209294	0.24860516647256703	97
30	0.8351978338188045	0.24704949636309698	97
31	0.835651383027554	0.24567149701174615	97
32	0.8360085339370422	0.24413296279599922	97
33	0.8365394452194691	0.24327840094582306	97
34	0.8372096115465893	0.2423131348152252	97
35	0.8380289433903972	0.24112998608085554	97
36	0.8388556796698335	0.23991870827838943	97
37	0.8393137323718014	0.23870849582443351	97
38	0.8396908397095402	0.2373818318939939	97
39	0.8403578141762664	0.23651355594674994	97
40	0.84051712466116	0.2362067872681269	97
41	0.8405040294140785	0.23585012855316573	97
42	0.8400972798709627	0.23565236902527179	97
43	0.8394463914975994	0.23530576883004323	97
44	0.8388605338184321	0.23498222389270806	97
45	0.8379920001219858	0.23490983999183312	97
46	0.8370391502140384	0.23477037400038697	97
47	0.8362356901554135	0.23480915592894003	97
48	0.8352535540208179	0.23481399377579032	97
49	0.8345243741652862	0.23477677603058728	97
50	0.8336341965725389	0.23470658098687194	97
51	0.8331503158244009	0.23528361924734398	97
52	0.8326990859923713	0.23583422676506402	97
53	0.8323434860848378	0.23619743189743342	97
54	0.8323092857826921	0.23670224421101665	97
55	0.8321949941999359	0.23747183634141486	97
56	0.8324929674465168	0.2379290911995802	97
57	0.8327171606879282	0.23859560685408868	97
58	0.8326374540519127	0.23916163460773057	97
59	0.832030804824494	0.23957401671853767	97
60	0.8316830614424936	0.24000550596371614	97
61	0.8311755180363671	0.2401146311604763	97
62	0.8309299644232518	0.24033466205915593	97
63	0.8305516143391085	0.240843499100519	97
64	0.8304525876071316	0.24104470450019072	97
65	0.8303891994736404	0.24118981766417907	97
66	0.8303893749976072	0.24137291349298703	97
67	0.8304047291182357	0.24208492080485616	97
68	0.8305520743887964	0.24285334876315376	97
69	0.831010845314657	0.24360725259133317	97
70	0.8312432361217089	0.24434789045613797	97
71	0.8316825623841351	0.24483356485650604	97
72	0.8322094868206413	0.24556427047082358	97
73	0.8327322661820055	0.2464747569772133	97
74	0.8332398869908629	0.24734202944031528	97
75	0.8337405137038009	0.24826852225365426	97
76	0.8339056212272757	0.2487549760209658	97
77	0.8341660919346132	0.24934440776820513	97
78	0.834191820237418	0.25047761421311304	97
79	0.8341173351774853	0.2514603112588722	97
80	0.8338815724770622	0.25249209443931336	97
81	0.8337980539026445	0.25337019763452545	97
82	0.8337354581600854	0.2538469665199028	97
83	0.833605951346749	0.2540702374832649	97
84	0.8335809070596573	0.25447526385982855	97
85	0.8336310685783891	0.2543717695608964	97
86	0.8336978137866898	0.2544343112489425	97
87	0.8337262994647945	0.2543715633745471	97
88	0.8337358481862579	0.25418891816448347	97
89	0.8338122089134948	0.25411461155305315	97
90	0.8338691441008984	0.2543317222770644	97
91	0.833936109030857	0.2546067939401195	97
92	0.8339465091267914	0.25485541840936976	97
93	0.8339320363923262	0.25488239354199504	97
94	0.834196865853009	0.2549497797028445	97
95	0.8345514362095939	0.2548661121123898	97
96	0.834983745607641	0.2545822086833063	97
97	0.835814272724846	0.25399462450601973	97
98	0.8365864397310202	0.25332971441114954	97
99	0.836852092215121	0.2531336263270798	97
100	0.8369826168730756	0.25292488976241945	97
101	0.8371901610112461	0.2529723677740807	97
102	0.8373250664500014	0.2531169733945652	97
103	0.8374747541620796	0.25323575198841647	97
104	0.8375521976446413	0.2531778069568603	97
105	0.83759611904384	0.2530567495201242	97
106	0.8377147834247595	0.2530699012838486	97
107	0.8377534594351098	0.25343158632218993	97
108	0.8380030202991943	0.25401790796848595	97
109	0.8380343369623774	0.25453624398847396	97
110	0.8379436851735045	0.2549820233529327	97
111	0.8376908270497333	0.25565004653806905	97
112	0.8372859361508583	0.25618474869879526	97
113	0.836810973514953	0.25659953454711504	97
114	0.8363190526741776	0.2574263140021809	97
115	0.835949783462381	0.25866820686411124	97
116	0.835675553303373	0.25965239140623037	97
117	0.8355466359692083	0.2604960379246044	97
118	0.8354041015373328	0.26134331013284134	97
119	0.8351047069837138	0.26203651330663785	97
120	0.8347567540308246	0.26272652510698297	97
121	0.8343587004633782	0.2633526778934768	97
122	0.8340925984952385	0.2637729985001509	97
123	0.8339843486372652	0.2639616276993656	97
124	0.8338428515722114	0.26409135630547104	97
125	0.8335578420092997	0.2647562142171565	97
126	0.833182933157495	0.26546086673272856	97
127	0.8329312717259526	0.26622829725961317	97
128	0.8328581376606521	0.2669617821618873	97
129	0.832807350258359	0.26763330602316376	97
130	0.8328721656135553	0.2680597288699883	97
131	0.8333022331305822	0.2682695131240288	97
132	0.8334095478358003	0.26867765141440636	97
133	0.8335625770837579	0.26896617338630585	97
134	0.8334780310207356	0.26920930267455195	97
135	0.8338517167923789	0.26947903740833085	97
136	0.8347097245623492	0.269590867804287	97
137	0.8350675342944809	0.2700280023143085	97
138	0.8356081897092058	0.27045703674907023	97
139	0.8358595646423159	0.2710108088078958	97
140	0.8359055815249357	0.27154578107147964	97
141	0.8358090358770368	0.27211311110721026	97
142	0.8354875069531117	0.2726806467028447	97
143	0.8349556319193598	0.27340488276097	97
144	0.8345900716934392	0.2740579009252842	97
145	0.8339636674129178	0.2746060938861992	97
146	0.833680432768646	0.2752473292436752	97
147	0.8334166414583329	0.27575203284974337	97
148	0.8332759655939747	0.27618834200404924	97
149	0.8329656945683834	0.276539840652535	97
150	0.8324379374812678	0.27687574467320625	97
151	0.8318844703475294	0.2769474729222972	97
152	0.8314006728098983	0.27692714857342954	97
153	0.831189993312683	0.27674700963883686	97
154	0.8308631110858697	0.2766878465163072	97
155	0.8304981498941592	0.2768730456673139	97
156	0.8301306101763559	0.2775047001565959	97
157	0.8297744127629577	0.27796985439975125	97
158	0.8295264839125269	0.2785235580901846	97
159	0.8288963148681279	0.2790203514555076	97
160	0.8286353673782533	0.2794605062354474	97
161	0.8284508709724715	0.2800149127716789	97
162	0.8289420269107394	0.2804787086192449	97
163	0.8293375789737711	0.2808970094025693	97
164	0.8297398105743937	0.28126690605631727	97
165	0.8300396453208347	0.28182596689755923	97
166	0.830255181220744	0.2822645843001356	97
167	0.8303454604531539	0.2826461574860742	97
168	0.8304727494975669	0.28284288169407296	97
169	0.8305845059644801	0.2830148094253774	97
170	0.8309774701642222	0.28319077796231834	97
171	0.8312191511288292	0.2836276952518821	97
172	0.8315959613595654	0.2840120770966029	97
173	0.8317205340726701	0.28432235527054056	97
174	0.8319284730410532	0.2845086180692779	97
175	0.8320716803244294	0.2846792366113543	97
176	0.8321988641287039	0.28491432549512224	97
177	0.8327275677874388	0.2850430547976769	97
178	0.8330405061151714	0.28531025509599645	97
179	0.8335084340071894	0.28570558224201653	97
180	0.8335951959151432	0.2862121190452144	97
181	0.8334991913637653	0.28663084465049543	97
182	0.8333958309938571	0.28690942652345214	97
183	0.833401506083281	0.2874524124657554	97
184	0.8334583252307256	0.2878726151555571	97
185	0.8333615304195907	0.2881627781997396	97
186	0.8331815053879821	0.28834493105805786	97
187	0.8327398128487963	0.2883648706313344	97
188	0.8322924627904614	0.2884250102117806	97
189	0.831871208965138	0.28837039588031665	97
190	0.8317102292352784	0.28826223773857107	97
191	0.8314646219378334	0.28834458607947105	97
192	0.8312565810081208	0.288213750505228	97
193	0.8311372086447546	0.2879533894453464	97
194	0.8312446969945481	0.2876368951930383	97
195	0.8312131446343911	0.28719716463958195	97
196	0.8311248153279844	0.28656679611538116	97
197	0.8311514047818274	0.28584844272499366	97
198	0.8314337945620872	0.2850681738496009	97
199	0.8315578279646287	0.2843433742211173	97
200	0.83170394748063	0.28344006176721176	97
201	0.8318989745735028	0.2824312742557698	97
202	0.8322456278438471	0.2813134742816811	97
203	0.8325545465523881	0.2803087625308542	97
204	0.8328039261766143	0.2792301933988407	97
205	0.8331846423936621	0.2782780747986324	97
206	0.8335598569059874	0.2770896408380569	97
207	0.8339217142022388	0.27591089974238553	97
208	0.8341918235179979	0.27496622843090124	97
209	0.834480232548655	0.27426993271755234	97
210	0.8346611736853472	0.27336631474900824	97
211	0.8346486804978084	0.27280042585405767	97
212	0.83462881545807	0.2723419898825313	97
213	0.8346980858953913	0.2721220227569791	97
214	0.8348195642376834	0.2718062543902415	97
215	0.8349909590641015	0.27150488821515617	97
216	0.8350587863049439	0.27124845811349535	97
217	0.8350917849103079	0.27103697201331794	97
218	0.835191167979166	0.2709167977300235	97
219	0.8354452217053898	0.2708087822228043	97
220	0.8356612366267997	0.2704229761487151	97
221	0.8358117100874297	0.26991892254645555	97
222	0.8359724257591638	0.2691635568526706	97
223	0.8362810051726345	0.2684914646678073	97
224	0.8365787905529677	0.2677082929757421	97
225	0.8368715854702183	0.2672151727147184	97
226	0.8371287285140914	0.2666877845985583	97
227	0.8374038860738878	0.26597815279812276	97
228	0.8376015231455596	0.2655213944867876	97
229	0.8378167430523751	0.26520531384702756	97
230	0.8378075748619646	0.2646002599413945	97
231	0.8376513702679707	0.26421930131118376	97
232	0.8372248525112986	0.2643758411859712	97
233	0.8369773203311598	0.2643706170563544	97
234	0.8367813213042634	0.26456642774367256	97
235	0.8365671721295417	0.264696934112266	97
236	0.8364342754707976	0.2651261409954122	97
237	0.8363547247744514	0.2653787036515542	97
238	0.8364853349150753	0.26541152442975896	97
239	0.8366723847336768	0.26547814707740874	97
240	0.8368194864161991	0.2654867117625642	97
241	0.8368571654373474	0.2655652835198832	97
242	0.8368881918104403	0.265495031365833	97
243	0.8369774663472467	0.2651685771941654	97
244	0.8366627458115503	0.26551171798786327	97
245	0.8362004023162039	0.2656527106798892	97
246	0.8360293043505049	0.2665583885904524	97
247	0.8358205924278697	0.2672918736689701	97
248	0.8353668156417223	0.26804388009835306	97
249	0.8349393779306046	0.26879711314890187	97
250	0.8346488613349506	0.2694145663985813	97
251	0.8343112386610108	0.27004417636630645	97
252	0.8344283409662989	0.27038907263091333	97
253	0.834389795729024	0.27090752198322415	97
254	0.8343510389613156	0.27147732262085744	97
255	0.8345589582566647	0.27204899465832033	97
256	0.8346941709027311	0.27241933452791184	97
257	0.8346928365654638	0.2724470066329659	97
258	0.834496991074289	0.27214257999987945	97
259	0.8344104527933422	0.271567167890305	97
260	0.8343070103474732	0.2714151012137748	97
261	0.8344151195433993	0.2712116941266493	97
262	0.8346016783914004	0.2711782145353163	97
263	0.834844163996277	0.27160211085614944	97
264	0.8348623817735521	0.27244981686953573	97
265	0.8347890182633773	0.2732127549770257	97
266	0.8346055595217715	0.2739295499052084	97
267	0.8343950179606331	0.2746487114908596	97
268	0.8339762838124893	0.27562097063148316	97
269	0.8333439915226782	0.2765136870605066	97
270	0.8326478175248377	0.2776883036558426	97
271	0.8319571470248435	0.27862296142297166	97
272	0.8312419315951364	0.27966009303481926	97
273	0.8307199611838884	0.2807306517153126	97
274	0.8302003143357323	0.2816785354650712	97
275	0.8298158098430853	0.28263082343464774	97
276	0.8295974426017766	0.28370199896515863	97
277	0.8297076878185102	0.28464109501807916	97
278	0.8298691180970824	0.2854448895414739	97
279	0.8299849245767851	0.28615697668579143	97
280	0.8301879474770556	0.2867277042811304	97
281	0.8307231957414251	0.2872734270747311	97
282	0.8314025175212779	0.2878068887657465	97
283	0.8322336046914095	0.28844011391522145	97
284	0.8330724296851147	0.28891462149659336	97
285	0.8336050144716496	0.2894989734337209	97
286	0.8341994392036867	0.2898940245100327	97
287	0.8347435199806709	0.2906208828981277	97
288	0.8350153807873025	0.29181662351658255	97
289	0.8352156554393971	0.2930121980496865	97
290	0.8352351007719834	0.29462354453487005	97
291	0.8352535242739398	0.296125325515129	97
292	0.8352862027117626	0.297630423545023	97
293	0.8352725823225987	0.2992772305077091	97
294	0.8354017190191225	0.30099115113041325	97
295	0.8356266729078986	0.3025692707964571	97
296	0.8359095374251586	0.3039422518613844	97
297	0.8359985924325675	0.305602073710595	97
298	0.8360366838756037	0.30692648483497115	97
299	0.8359317841363467	0.3080667257340581	97
