# Supplementary material for: High-level cognition during story listening is reflected in high-order dynamic correlations in neural activity patterns
Source: Nat Commun. 2021 Sep 30;12:5728. doi: 10.1038/s41467-021-25876-x (PMC8484677; doi:10.1038/s41467-021-25876-x)
Supplement: Supplementary file 4 — Source Data [file 41467_2021_25876_MOESM4_ESM.zip › results/higher_order_sims/constant/83.csv]

time	1	2	iteration
0	0.69680826937732	0.21705233899027698	83
1	0.6966438543039113	0.21560644196409126	83
2	0.6964350029260158	0.21430916075940043	83
3	0.6964020304516383	0.2129654033395904	83
4	0.6961012120897295	0.21173700578767174	83
5	0.6954969769285992	0.21076466982648742	83
6	0.6950740506841495	0.2096352359849643	83
7	0.6947284600665246	0.2084470888891448	83
8	0.694272386082002	0.20735319984650985	83
9	0.6938006249603552	0.2061444647503454	83
10	0.6938365509482687	0.20491505052609654	83
11	0.694115315843204	0.203966745334958	83
12	0.6941823288698741	0.20309652783529206	83
13	0.6943658996173627	0.20235855773897599	83
14	0.6945550977694424	0.20175891499341808	83
15	0.6949561979241311	0.20130040916576292	83
16	0.6957885574247576	0.2006293522165349	83
17	0.6968541905939365	0.1999827309329992	83
18	0.6978983330232444	0.19929272575704052	83
19	0.6988160420360761	0.19881794125121555	83
20	0.6998723643134493	0.19839679479484246	83
21	0.7008919998707296	0.19811134798409805	83
22	0.7016295447060482	0.19783417894915967	83
23	0.7023902009735559	0.1973215563833688	83
24	0.7030320152326383	0.19677473962852493	83
25	0.7032676493732167	0.19626678001224768	83
26	0.7034681747530224	0.19566500475763687	83
27	0.7037859588686685	0.19490765368415186	83
28	0.7038902809191678	0.1941662629116207	83
29	0.7039893486860868	0.19337040308996434	83
30	0.7038199530785373	0.19262953673478206	83
31	0.7032120627170351	0.19187731677803957	83
32	0.7024974837669833	0.1910470808654455	83
33	0.701208171541265	0.19073436089970774	83
34	0.6994813237606425	0.19037348398212375	83
35	0.6976790935348463	0.18993089738326666	83
36	0.6958137510316406	0.18941368220041482	83
37	0.6941560371102256	0.18877580126148213	83
38	0.6929066090386535	0.18820428656977278	83
39	0.6916055321037645	0.18757011649886998	83
40	0.6907585839755847	0.18675977420238812	83
41	0.6901265763045118	0.1860375101112538	83
42	0.6897776982454875	0.18531416630784	83
43	0.6895122938369806	0.18512898311081158	83
44	0.6888963823050622	0.18503800490951744	83
45	0.6881877995267895	0.18508092302022097	83
46	0.6869194133145525	0.18530522402039495	83
47	0.6859524683248854	0.18533448694705984	83
48	0.6850846309875086	0.18533913208395514	83
49	0.6843955178193418	0.185442667301279	83
50	0.6831620826461251	0.18537646766020915	83
51	0.6822894765895907	0.18527925302497525	83
52	0.6811285190727454	0.18549046210340028	83
53	0.6799531169896322	0.1859037798534007	83
54	0.6779798206266344	0.18605025686625526	83
55	0.6764275700825155	0.1860471025867872	83
56	0.6749474278963933	0.18604353006974145	83
57	0.6731631190433455	0.18585197393562972	83
58	0.6716950958942003	0.18611423143140654	83
59	0.6703810887242926	0.1864535832851698	83
60	0.6692650179940738	0.18674570839376253	83
61	0.6680864310252559	0.18699612101201535	83
62	0.6673836768002982	0.18730590431252234	83
63	0.6670606342815691	0.1874577623586172	83
64	0.6675717732700872	0.18750332766814332	83
65	0.6686605772921939	0.187290254832782	83
66	0.6697606415157413	0.18709660842500922	83
67	0.6709556196815581	0.18707277039454248	83
68	0.671965202457713	0.1870746160076198	83
69	0.673340502055076	0.18749843449719356	83
70	0.673693871380468	0.18814264161669697	83
71	0.6737045251457491	0.18873927214130662	83
72	0.6740804154247563	0.18912196067464027	83
73	0.6747458697266175	0.18926963276637251	83
74	0.6747682032022306	0.18954836449199494	83
75	0.6749217525685727	0.18980298391023337	83
76	0.6754330036962253	0.18989462255221193	83
77	0.6762073877009072	0.19015483853561962	83
78	0.67715361424783	0.19063040081992694	83
79	0.6781937887701665	0.19098072313445683	83
80	0.6793908065045153	0.19126360060549297	83
81	0.6804272191870808	0.19157475962321743	83
82	0.6807626040874056	0.19168143136908325	83
83	0.6815381645093441	0.19195292108347636	83
84	0.6824274484465768	0.1922372877112364	83
85	0.6834735877680589	0.19245916506397345	83
86	0.6845133803975237	0.19266575526907193	83
87	0.6849070290758498	0.19313280061289445	83
88	0.6848920374347843	0.1935667584572832	83
89	0.6847959125931541	0.19397266486557196	83
90	0.6843506990377677	0.19424950453652468	83
91	0.6836570815724036	0.19462805664731406	83
92	0.683239751018502	0.19501562388833565	83
93	0.6828732276694419	0.19531595051010342	83
94	0.6822380020826767	0.19533648435205234	83
95	0.6820308901948011	0.19528732771420082	83
96	0.681688167635494	0.19520984853439863	83
97	0.6816039998624628	0.19500380748171514	83
98	0.6816538847575266	0.1947289692740241	83
99	0.6824223772792622	0.19447554277148574	83
100	0.6831650916171463	0.1941540873360965	83
101	0.6836480614121617	0.19395976581830174	83
102	0.6841890776242416	0.1941666209647596	83
103	0.6843012851666597	0.19446452605253997	83
104	0.6852871581799785	0.19428739618507465	83
105	0.6857291284406427	0.1940102160766811	83
106	0.6866320115858252	0.19401526058232754	83
107	0.6875425414276477	0.19400183386082545	83
108	0.6881269171658454	0.1943184428717872	83
109	0.6886794481145972	0.19471338585718445	83
110	0.6888776600313052	0.1952302003889135	83
111	0.6889510012593445	0.1957801770495056	83
112	0.6890184619561917	0.19642730738466616	83
113	0.6898570436635291	0.19682641102419912	83
114	0.6908808310974834	0.1971305274251481	83
115	0.6918857263913991	0.19733159008791865	83
116	0.6927970207582723	0.19742974025900312	83
117	0.6942191781940881	0.19713997192636054	83
118	0.6954704545976498	0.19684969565139432	83
119	0.6963277119943798	0.19658520192831047	83
120	0.6970751953831704	0.1964348576613204	83
121	0.6978264055703044	0.19614736629215715	83
122	0.6983212125236387	0.19609959684250103	83
123	0.6990570660494154	0.19584849460776838	83
124	0.7001952243013077	0.19564480492754827	83
125	0.7013488494960257	0.19532278881808762	83
126	0.7023700595885753	0.1949727109418326	83
127	0.703288888410217	0.1946936232857823	83
128	0.7038397563036685	0.19457757326299926	83
129	0.7042891945818501	0.1945031393963998	83
130	0.7044407281553001	0.19441239330442686	83
131	0.7049232872352276	0.19429995164644084	83
132	0.7049359552360772	0.19439924201489694	83
133	0.7050169495187606	0.19425071870692456	83
134	0.7048736600317669	0.19427007304048846	83
135	0.704839816701331	0.19420487319614615	83
136	0.7046951986906074	0.19407362625601518	83
137	0.7046213335334945	0.19398387109824944	83
138	0.7044775672936829	0.19378134075190206	83
139	0.7036999436374358	0.1937191209512162	83
140	0.7034299711678542	0.19406137991145303	83
141	0.7026724696582516	0.19446848712123835	83
142	0.7017029028546002	0.19496144160777423	83
143	0.7011774363318003	0.19522932304228063	83
144	0.7009648067450249	0.19576600075164258	83
145	0.7004545591629856	0.19617059714510865	83
146	0.6996163260300183	0.19635286482581166	83
147	0.6988987181934342	0.19643296126063745	83
148	0.6978990235670545	0.19660989636259774	83
149	0.697501923359707	0.1964234018365076	83
150	0.6972055664927539	0.19615603189548253	83
151	0.6972132599240979	0.19592359653886252	83
152	0.6978270920954658	0.19576802493981998	83
153	0.6982798695259356	0.19550425125166374	83
154	0.6989612802839464	0.19495504905303673	83
155	0.6996666509897772	0.1945164389596186	83
156	0.700498971020205	0.19411953048632064	83
157	0.7006201563985398	0.19397014028668091	83
158	0.700742433994565	0.19357978530792058	83
159	0.7006138990761362	0.1932002084199275	83
160	0.7003604560854173	0.1929279780329199	83
161	0.6997728933692552	0.19284752891841514	83
162	0.6992074672813239	0.19307699989810537	83
163	0.6986878728382777	0.1931609029061316	83
164	0.6980729741245043	0.19333116144601062	83
165	0.6971908118802006	0.1934324404140001	83
166	0.6963961317922571	0.19355536752317298	83
167	0.6954792775414713	0.19370050159863472	83
168	0.694706805131765	0.1938844099439566	83
169	0.6943635113998833	0.19413126462107816	83
170	0.6944721524004603	0.19445697112290278	83
171	0.6943849888047439	0.19478355623424107	83
172	0.6941718044254237	0.1951443207491126	83
173	0.6939366865503179	0.19540432200138144	83
174	0.6939206472736549	0.1953959066788203	83
175	0.6939348915572077	0.19539434710605083	83
176	0.6941614442235128	0.19548418422336392	83
177	0.6941895973131115	0.19551095531660526	83
178	0.6942055111548383	0.19570642841686195	83
179	0.6940790222062455	0.1959979443734036	83
180	0.6939437906341549	0.1961795027108919	83
181	0.6935667332673323	0.19648401803607635	83
182	0.6928004496972242	0.1967019169763872	83
183	0.6919455647223584	0.19689072021981951	83
184	0.691206937033927	0.19710741430682027	83
185	0.6903884118803111	0.19745139287381785	83
186	0.6894806287989832	0.19782985043440068	83
187	0.6888420703743297	0.19827507138499892	83
188	0.6884948175627965	0.1986610866856101	83
189	0.6883977647349363	0.19922271297430133	83
190	0.6886191872524225	0.19946303173523747	83
191	0.6885328612334184	0.19986968200090854	83
192	0.6886248231235081	0.2001789686996623	83
193	0.6890461971078407	0.20034312516165287	83
194	0.6897929564732995	0.20050601442376628	83
195	0.6907003519194684	0.20057593779576455	83
196	0.6911365865019494	0.20045002145324178	83
197	0.6913535497837064	0.20018838659283653	83
198	0.6914903748861511	0.20037283257956617	83
199	0.6916801297584724	0.200346840288105	83
200	0.6915482472823159	0.20083806043917365	83
201	0.6910556245263049	0.20128333253966602	83
202	0.6907496868601489	0.20171370148777	83
203	0.6907753674428205	0.20214881957156117	83
204	0.6905563435943376	0.20266100131664408	83
205	0.6898516286766075	0.20311263989683653	83
206	0.6892231490110551	0.20341981127864914	83
207	0.6883956971113459	0.20370163958912543	83
208	0.6878676347759294	0.20438344030798247	83
209	0.6875598431020565	0.20502435193274884	83
210	0.6871685293683627	0.2056802585398515	83
211	0.6870096487647293	0.20628462264341813	83
212	0.6872600498369117	0.20677124598937535	83
213	0.687715022586703	0.20723205974528724	83
214	0.6883676341163822	0.2075682632254081	83
215	0.6891798483957264	0.20801281441726233	83
216	0.6898857425582456	0.20846909471391814	83
217	0.6903427101082948	0.2089697700900794	83
218	0.6906099590179606	0.2095107533043848	83
219	0.6921603049575435	0.20979764672683895	83
220	0.6937705852918079	0.21008726933219982	83
221	0.6954252681226489	0.21021512245442617	83
222	0.6968849222251136	0.21022390822039572	83
223	0.6981708413422243	0.21005458964953985	83
224	0.6988818434459108	0.2096851030387964	83
225	0.6993476567705346	0.2092537108563674	83
226	0.6996597272241181	0.20864120687820586	83
227	0.7001898549064339	0.20793351626741055	83
228	0.7007202602394503	0.2070634305820109	83
229	0.7008895306526336	0.20611325112265105	83
230	0.7006228030377096	0.20550986672462598	83
231	0.7002844132793161	0.20511644515891955	83
232	0.6997608583524176	0.20465908786437545	83
233	0.6987748782209706	0.2043314161667896	83
234	0.6976215406254611	0.20388480419154786	83
235	0.6961853963598102	0.2033279386121842	83
236	0.6945938199111392	0.20273764245168552	83
237	0.6931758302508143	0.2021021410733751	83
238	0.6915714663714942	0.20169756682778975	83
239	0.6902758168409798	0.20099296171098657	83
240	0.6891985836864822	0.20028011215241204	83
241	0.688940480807574	0.20000506961463427	83
242	0.6882147316767872	0.2000243147358981	83
243	0.6874901852821672	0.20018272180730007	83
244	0.686482635069311	0.20052118139090253	83
245	0.6850844256514	0.20067685474069116	83
246	0.6844881131853524	0.20080812178502477	83
247	0.6839004331356677	0.20082273270491635	83
248	0.6834602052918349	0.20088227492115626	83
249	0.6833419441278634	0.20101602382332978	83
250	0.6831412455210686	0.2010471609038965	83
251	0.6837562736892807	0.20090421640710351	83
252	0.6842460727328834	0.20060429984065295	83
253	0.6847207539705407	0.20029187663113965	83
254	0.6835051028140668	0.2003393369490435	83
255	0.6828951704523544	0.20031092736945966	83
256	0.6828948468039879	0.19994376178896622	83
257	0.6833072553345746	0.19950833934702394	83
258	0.6834095171082905	0.1991412965897063	83
259	0.6829443800700955	0.1989623026279819	83
260	0.6820702412123257	0.19872024509210098	83
261	0.6811839512828934	0.1986154921289702	83
262	0.680777162771074	0.19893590794905758	83
263	0.6805725846405267	0.19948112318055397	83
264	0.6802358384386258	0.20010162551384697	83
265	0.6795568828770979	0.20063859724895092	83
266	0.6783067842831434	0.20138332722434568	83
267	0.6766044866431368	0.2021491709485345	83
268	0.6756863240547635	0.2031641347867297	83
269	0.6746446916266472	0.20408622978247115	83
270	0.6733572503588343	0.2051825556111387	83
271	0.6715179558994686	0.20608904927126462	83
272	0.6691448724434452	0.2068041172263104	83
273	0.6665606874369311	0.2073886682497544	83
274	0.6637878124530587	0.2079477993745651	83
275	0.6618852338273167	0.20846620223395793	83
276	0.6591556798828917	0.2088206905722165	83
277	0.6569332814124746	0.20908536713315215	83
278	0.6540094807932947	0.2094110564599496	83
279	0.6528465395405961	0.2094682232893837	83
280	0.6516938903807065	0.21011203702637038	83
281	0.6508947029943815	0.21082160891107232	83
282	0.6519774923625848	0.21152751284312105	83
283	0.6520638305654689	0.21246768673044764	83
284	0.6535602761842697	0.2137161385913278	83
285	0.6553461497158395	0.21488127684569616	83
286	0.6565123183820724	0.21602346927582797	83
287	0.6581694769137518	0.21708945287746523	83
288	0.6599061920932215	0.21803688287122358	83
289	0.6633405866805575	0.21880175470866137	83
290	0.6661085991044478	0.2196609998870974	83
291	0.6692666667747832	0.2203127448072336	83
292	0.6728209833017275	0.22086314605577248	83
293	0.6771423825164834	0.2213933538102623	83
294	0.682064630161571	0.2220993302600948	83
295	0.685987204176001	0.22262074179587077	83
296	0.6894122153989448	0.22300638448594218	83
297	0.6913105320717178	0.22361533594570035	83
298	0.6925388267395942	0.22413728349570966	83
299	0.6943425812305966	0.22479385133173943	83
