# Supplementary material for: High-level cognition during story listening is reflected in high-order dynamic correlations in neural activity patterns
Source: Nat Commun. 2021 Sep 30;12:5728. doi: 10.1038/s41467-021-25876-x (PMC8484677; doi:10.1038/s41467-021-25876-x)
Supplement: Supplementary file 4 — Source Data [file 41467_2021_25876_MOESM4_ESM.zip › results/higher_order_sims/constant/68.csv]

time	1	2	iteration
0	0.6299418375905941	0.20534860073163114	68
1	0.6303711487167161	0.20378078907798006	68
2	0.630546100086758	0.2022554176862048	68
3	0.6307447067098013	0.20099576764161142	68
4	0.6306808697423527	0.1999744464286601	68
5	0.6308740425914047	0.19885464142312068	68
6	0.6306654319812783	0.19769653840768436	68
7	0.6304441722686223	0.19648788817751403	68
8	0.6306318119685528	0.1952508122511351	68
9	0.6305968168126407	0.19398921187992085	68
10	0.6308646601501845	0.19267947173390987	68
11	0.6315408252476019	0.19165264061606604	68
12	0.6311410072130378	0.19096766221068917	68
13	0.6305849024644641	0.1906781273825115	68
14	0.630454914005914	0.19043385656544753	68
15	0.6299424477947315	0.19054410867477148	68
16	0.6293921064880262	0.19052704425966807	68
17	0.6293553936693643	0.19035314916898932	68
18	0.6296240733100726	0.19007814900242959	68
19	0.6296054325814793	0.18974916914116843	68
20	0.6295402050307985	0.18935436026669866	68
21	0.6293263224398182	0.18883356575687973	68
22	0.6292494566038948	0.18812575605792223	68
23	0.6291514965870556	0.18739281633621005	68
24	0.6286713758854257	0.18692783297604204	68
25	0.6283772394673934	0.18630195227447963	68
26	0.6278689844655048	0.18572245585436872	68
27	0.627244743012956	0.1852701233591637	68
28	0.6263454561752545	0.18466996087606935	68
29	0.6254575404271284	0.1843525612788372	68
30	0.6246681035843554	0.1839157681447607	68
31	0.6243126322687101	0.18336813764359958	68
32	0.6240146267606108	0.18272221254144008	68
33	0.6238231405988762	0.1818595377173395	68
34	0.6242073513382959	0.1809754573565829	68
35	0.6245261892031332	0.18006728580373718	68
36	0.6249449502374448	0.17914959116961937	68
37	0.6254222949642004	0.17838919821337607	68
38	0.6258114637024108	0.17817320642191295	68
39	0.6261244869675384	0.17790157247828436	68
40	0.6266366291744186	0.17770311199407557	68
41	0.6269232525375696	0.17738504269367808	68
42	0.627157621220254	0.17725455208430166	68
43	0.6269723325039863	0.1770774781431073	68
44	0.6269483985563548	0.176856063323623	68
45	0.6273148593901102	0.17652575112628013	68
46	0.6271987622517042	0.17610051326645848	68
47	0.6273393764779596	0.17551337832841563	68
48	0.6279949881129665	0.17482678677325317	68
49	0.6277699715789387	0.1740844498230998	68
50	0.6281060357992049	0.17307624829101936	68
51	0.628571090193477	0.17208903196162445	68
52	0.6291145285877661	0.17114539341118423	68
53	0.6290540226345732	0.17044378788803008	68
54	0.6287528325644407	0.16975869894753126	68
55	0.6287013824375244	0.1693260655143432	68
56	0.6285022726927463	0.1687995501573046	68
57	0.6280871603863659	0.16842197579220686	68
58	0.6278113794367282	0.16797051120123319	68
59	0.627531181984039	0.16753765322509506	68
60	0.6274936213125112	0.16739087216140314	68
61	0.6270754286753791	0.1671677276417159	68
62	0.6260709055545648	0.1667531888158981	68
63	0.624680593402011	0.16667827744764896	68
64	0.6234555093506301	0.16649963897383124	68
65	0.6227608173165333	0.16620077025109833	68
66	0.6222227420993736	0.16583475628019365	68
67	0.6215847643044329	0.16544660261094948	68
68	0.6209745061915193	0.165122551332232	68
69	0.620274059717008	0.16455193785495315	68
70	0.6199923471525184	0.16394538301017042	68
71	0.6201829124891576	0.1633130701039483	68
72	0.621132648867382	0.16293232017218034	68
73	0.6220226679439157	0.16246544326169882	68
74	0.6232853725470794	0.16198751622383983	68
75	0.6245693471997686	0.16151076077538584	68
76	0.6261034362597344	0.16122875381434107	68
77	0.6272354779344842	0.1610408781402402	68
78	0.6280889604056299	0.1607368817540083	68
79	0.6288472418942144	0.16028289663900852	68
80	0.6291211806971408	0.15986129865966708	68
81	0.6286527719381672	0.1594800160949223	68
82	0.6276809293972633	0.15926608218488558	68
83	0.627070073588869	0.15903689760000178	68
84	0.6265758932375262	0.15885103319472416	68
85	0.6260526283947352	0.15851899132535044	68
86	0.6254841041705458	0.15798737224048312	68
87	0.6251352214501649	0.1576746341362319	68
88	0.6248203271988197	0.1573285623591234	68
89	0.6246135689233351	0.15723638514620403	68
90	0.6248702835834984	0.1573784891295156	68
91	0.6251314337326334	0.15736490164260555	68
92	0.6253760186762843	0.15731873861521345	68
93	0.6258601982634692	0.1572319621321417	68
94	0.6261821767515403	0.15712215716979774	68
95	0.6262116160943095	0.1568456485862938	68
96	0.6261822873435465	0.15650693506438082	68
97	0.6262198285450981	0.1562318123220968	68
98	0.6265309135093822	0.15618468281083028	68
99	0.626940290646166	0.15615607256975383	68
100	0.6272835813058838	0.15595004653426456	68
101	0.6279052683383012	0.1555042683743039	68
102	0.6277633212542804	0.1552074446539837	68
103	0.627423512746325	0.1547278933277751	68
104	0.6272162437334479	0.15427089915829356	68
105	0.6266986842879264	0.15412094454606798	68
106	0.6264268790402501	0.15405734543790153	68
107	0.6256117896246228	0.1539967669338443	68
108	0.6247383096974514	0.15392320230150566	68
109	0.6240163984290144	0.1537167545858554	68
110	0.62292177635895	0.153160714872152	68
111	0.6218060599896787	0.15293738971624635	68
112	0.6208759113879178	0.15255420079224097	68
113	0.6194813039114244	0.15214034591320907	68
114	0.6179295068419406	0.15195607922323923	68
115	0.6164943010298052	0.15156184734879447	68
116	0.6151181760891186	0.15125912902922525	68
117	0.6136050824250032	0.15092441096169162	68
118	0.6122624238645741	0.15109682104944377	68
119	0.61104037538429	0.15125163776033562	68
120	0.6099262957952688	0.1513192941908835	68
121	0.6087958920381878	0.151668364184799	68
122	0.6078985539662605	0.15226542977644206	68
123	0.6067836680520319	0.15272364738004793	68
124	0.6056004825897533	0.15298984122586015	68
125	0.603376296761366	0.15319777597822037	68
126	0.6010949814742935	0.15339539604958916	68
127	0.5990092387151503	0.1534776162709244	68
128	0.596901704777072	0.153786053241614	68
129	0.5943759785901136	0.15396072931756702	68
130	0.5912714710385507	0.15457502245909138	68
131	0.5881327207131929	0.15528993488698703	68
132	0.5849713283058869	0.15649907020361067	68
133	0.582966832986381	0.15753294662640854	68
134	0.5813313560357591	0.15863075234247728	68
135	0.5810855022259027	0.15949923566486635	68
136	0.5800003971535651	0.16019510001138249	68
137	0.5793957530406759	0.16067380329963202	68
138	0.5791046484906192	0.16101085462357248	68
139	0.5806210192724844	0.1612834655617456	68
140	0.5817764882349694	0.1619661980555007	68
141	0.5834272303019516	0.16224905950914792	68
142	0.5860903546770148	0.16263397536863236	68
143	0.5873769760740615	0.1632222513706483	68
144	0.5907342998208062	0.16354036928484253	68
145	0.5944709139857512	0.16385972032304505	68
146	0.59785254119778	0.16393376961919634	68
147	0.6013597568173741	0.16388179074455447	68
148	0.603624607062328	0.16378082262108482	68
149	0.6059051687521807	0.1636586716081399	68
150	0.6081100281683154	0.1636704165879744	68
151	0.6108725674252241	0.16347101522126276	68
152	0.6134621712425565	0.16364494808704194	68
153	0.6153833480232128	0.16383574479886606	68
154	0.6174982403577004	0.16402852029838982	68
155	0.618991640405934	0.1644100712512407	68
156	0.6201518257370304	0.16458346268374352	68
157	0.620662028256514	0.1647269959461338	68
158	0.6200232610838751	0.16460329547754476	68
159	0.6194933617485981	0.16436818871837847	68
160	0.6191018641666144	0.16443885868004232	68
161	0.6182996961047715	0.16460577898871828	68
162	0.6174829382907358	0.1646040075861127	68
163	0.616850490808474	0.16467229620877732	68
164	0.6163594988943836	0.16502345503473537	68
165	0.6160431087877417	0.16529656473650808	68
166	0.6161466896982132	0.16544822206492413	68
167	0.6166144474663197	0.16560476841920754	68
168	0.6173249448904352	0.16578780107569807	68
169	0.6176382532370978	0.16602933729072353	68
170	0.6179550646478136	0.16611014970976326	68
171	0.6188126041551091	0.1660572577823755	68
172	0.6195818896839895	0.16595935457493738	68
173	0.6200828769819928	0.1660406165235738	68
174	0.6204328681017146	0.16611285423800987	68
175	0.620831859852556	0.16599814918877703	68
176	0.6209861040741115	0.1658434096245936	68
177	0.6205854696483746	0.16566535378231428	68
178	0.6204585847699243	0.16578900168908342	68
179	0.6203629399102497	0.16566988176151196	68
180	0.6199445476397376	0.16548143223710135	68
181	0.6197967156762969	0.16531451249580845	68
182	0.6196666837922317	0.1650556379208799	68
183	0.6199076238858069	0.16503334966001842	68
184	0.6203204543004852	0.1649429100872497	68
185	0.6207966025392179	0.16481488572782338	68
186	0.6214159012033748	0.16481894148075832	68
187	0.6221870102095078	0.16469341069072788	68
188	0.6227333885201676	0.1647173510114515	68
189	0.6231542420681566	0.1651194685090019	68
190	0.6232782037123611	0.16540013498648834	68
191	0.623482678256924	0.16565326141057282	68
192	0.6233595853451397	0.16584477964356242	68
193	0.6231870739024609	0.16605562070578692	68
194	0.6231809522729391	0.16630660546261125	68
195	0.6233227921664829	0.1664948777978455	68
196	0.6235095269360251	0.16667090901744364	68
197	0.6237771258270525	0.16677442608691964	68
198	0.6238562562409334	0.16694380974876266	68
199	0.6236276422089639	0.16703308411589582	68
200	0.6233108237639312	0.16718619705719762	68
201	0.6230427816460706	0.16715047506603575	68
202	0.6230316288606201	0.1668952298468579	68
203	0.6230702298891767	0.16695020430044244	68
204	0.6229490872027913	0.16678762268252464	68
205	0.6230034322444	0.16670484297717908	68
206	0.6229431365225542	0.16657445722499026	68
207	0.6230117494178579	0.16641863465880766	68
208	0.6225276027625192	0.16703257480448902	68
209	0.6218267846391408	0.1675714526406301	68
210	0.6211913504847786	0.16812615412965587	68
211	0.6205816842673518	0.16854884923859967	68
212	0.6200401986012729	0.16885069082917217	68
213	0.6193656715279533	0.16904454151614315	68
214	0.6188481200359542	0.16964336785748546	68
215	0.618662081380908	0.1703960041546673	68
216	0.6186440024821026	0.17122457330637586	68
217	0.6185234709827799	0.17198781419486917	68
218	0.6183520853784755	0.1728331737401509	68
219	0.6184977967643142	0.1740853160593019	68
220	0.6190132801525979	0.17524460391166147	68
221	0.6194457620149499	0.17635001541317089	68
222	0.6195652350748215	0.17734860065541486	68
223	0.6198593957510046	0.1780015581120406	68
224	0.6197852899134476	0.17857171345524045	68
225	0.6198554354680132	0.17907281828590582	68
226	0.6196859982926113	0.1796074357351778	68
227	0.6194230144617988	0.18006958440217996	68
228	0.6192322057015961	0.18041370457859066	68
229	0.6187212521606533	0.18081733016579052	68
230	0.6184993422634706	0.1810810034694928	68
231	0.6181102030146153	0.1811991976360274	68
232	0.6180292564747764	0.181349938459354	68
233	0.617918896070272	0.1814307399247729	68
234	0.61749704264996	0.1814143721013358	68
235	0.6168668402477192	0.18146738837790735	68
236	0.6164467399636788	0.1818286440266058	68
237	0.6162973240668154	0.18212986923680222	68
238	0.6159770199017123	0.18249579274034095	68
239	0.6159021191882506	0.18277931230733946	68
240	0.6160202622469214	0.1827091819624563	68
241	0.6162569555125526	0.1826112289340767	68
242	0.6163882135173343	0.18278287318161512	68
243	0.6164771636532838	0.18279247282436067	68
244	0.6163010354829243	0.18273140790387876	68
245	0.6166220621804637	0.18247265170655408	68
246	0.616863342692767	0.18307256094774918	68
247	0.6174561559414686	0.18380575428156026	68
248	0.6181256531613802	0.18443430814430234	68
249	0.6187151016822546	0.18504688772773387	68
250	0.61929186360051	0.1856355623292401	68
251	0.6200730207728057	0.1860578921601966	68
252	0.6212501766029911	0.18636017685643283	68
253	0.6221876781599346	0.18679017904110445	68
254	0.6233290943964247	0.18714767068344726	68
255	0.6241960910814021	0.18742811327258949	68
256	0.6247209982573698	0.18743095656130784	68
257	0.625476477912974	0.1875243676602778	68
258	0.6263720828476139	0.18741811984685025	68
259	0.6276343889533093	0.18740670157953254	68
260	0.6288446172279932	0.1875331029173227	68
261	0.6300195182908417	0.18752651931335734	68
262	0.6308109271068314	0.18775071090976087	68
263	0.6314164621299349	0.18805507534372104	68
264	0.632112689598021	0.1884894342343042	68
265	0.6328543824485808	0.1890013282217154	68
266	0.6332350566354558	0.18947451824247863	68
267	0.6333079269863003	0.19006700991607434	68
268	0.6330772000831808	0.19070332453937788	68
269	0.6328483351500626	0.19112892283359495	68
270	0.6322081763032228	0.19145817726081127	68
271	0.6314487302836167	0.1917258790137114	68
272	0.6301742442650284	0.19200179380576643	68
273	0.6287367164805002	0.1922802659215113	68
274	0.6271676432192997	0.19255028059049956	68
275	0.6256055444072269	0.19303621922043468	68
276	0.6242942654338304	0.19341425732855444	68
277	0.6228665760208959	0.19367964176288188	68
278	0.6214804930978951	0.19393997588067505	68
279	0.6206124811412052	0.1943474564211628	68
280	0.6198009193887087	0.19503120693511306	68
281	0.6188934619068638	0.1959403028281208	68
282	0.6182739649350731	0.19688243704734915	68
283	0.6174344307403988	0.19773599767720645	68
284	0.6167237525679123	0.19864408412487788	68
285	0.6161017967352198	0.19954257337080197	68
286	0.6155612249926576	0.20088480153534727	68
287	0.6147829848458471	0.20200734019282557	68
288	0.6140506265031711	0.20308998697279176	68
289	0.6137464149115005	0.2041212146177409	68
290	0.6135911963379279	0.2051041118582152	68
291	0.6142659786640281	0.20588993936640002	68
292	0.6148247953100288	0.20660948246923116	68
293	0.6151345848612033	0.20724230414552877	68
294	0.6152697126804071	0.20780467446614426	68
295	0.6157736707325651	0.20836956210119015	68
296	0.6163233656360224	0.2089568276633877	68
297	0.6169123704266118	0.21021475410282134	68
298	0.617476842326479	0.21135645811122197	68
299	0.6177500942688307	0.2124880253938722	68
