# Supplementary material for: High-level cognition during story listening is reflected in high-order dynamic correlations in neural activity patterns
Source: Nat Commun. 2021 Sep 30;12:5728. doi: 10.1038/s41467-021-25876-x (PMC8484677; doi:10.1038/s41467-021-25876-x)
Supplement: Supplementary file 4 — Source Data [file 41467_2021_25876_MOESM4_ESM.zip › results/higher_order_sims/constant/6.csv]

time	1	2	iteration
0	0.7200202039585164	0.2733450910976202	6
1	0.7199311562167626	0.27290908374675904	6
2	0.7201590560125594	0.2720747523582097	6
3	0.7205150886228099	0.2710697603599898	6
4	0.7206733074165121	0.2698481396678759	6
5	0.7207292352203977	0.26855978448815304	6
6	0.7203562540488916	0.26713410278862776	6
7	0.7201172777469602	0.26564341830135696	6
8	0.719480092678372	0.2641943215917379	6
9	0.719413526407936	0.2628073839700752	6
10	0.7190529452431644	0.2616501673422389	6
11	0.7182911578213004	0.26040933262293847	6
12	0.7174906340585507	0.25907863171487333	6
13	0.7165563333557526	0.2581696117039551	6
14	0.7156129110174023	0.2570868887081797	6
15	0.7150488892652339	0.25584298687697127	6
16	0.71422846594096	0.2545160812280786	6
17	0.7129891360214382	0.2535264292933096	6
18	0.7119615764698781	0.2526111835982696	6
19	0.7109600562574456	0.2517218503905456	6
20	0.7099504111874507	0.2509353219320116	6
21	0.7087488323209418	0.25006372035236163	6
22	0.7077173821408317	0.24931910192510032	6
23	0.7070395843038136	0.24869780928109966	6
24	0.7072428650508938	0.2480514009751908	6
25	0.7089510252648781	0.24741006523218334	6
26	0.7105738950142417	0.2466531043478723	6
27	0.7120477962598876	0.24621262513304162	6
28	0.713339978232933	0.24568151311832515	6
29	0.7145239211966662	0.24506089346817725	6
30	0.7159688326532107	0.24454594602813953	6
31	0.7171088304730739	0.24392899147626287	6
32	0.7182630438214024	0.2433545108476608	6
33	0.7194335570488485	0.24283066785559415	6
34	0.7201189497960762	0.24231700792931524	6
35	0.7203522096713317	0.2417481829848272	6
36	0.7212060475287893	0.24127393070379086	6
37	0.7215113292727213	0.2412873215686553	6
38	0.721467109868617	0.24160574292350287	6
39	0.7215646070895047	0.24171525528358542	6
40	0.7209951603887991	0.24193773528345058	6
41	0.7203965459794126	0.24197882325564374	6
42	0.7201187944988107	0.2421524633372308	6
43	0.7196663104314139	0.2426577585394733	6
44	0.7193010950002383	0.24308339563493894	6
45	0.7187665133104566	0.24347188284037613	6
46	0.7184049095379704	0.24381699995389036	6
47	0.7184445758155943	0.2442417850232202	6
48	0.718364681567468	0.24450565363989202	6
49	0.7176356993689856	0.24439827981405435	6
50	0.71680143959681	0.24455564598758847	6
51	0.7170027914724496	0.244625190281838	6
52	0.7175040848708647	0.24447374500974062	6
53	0.7173283207714928	0.2442392952668089	6
54	0.7174676824381865	0.24400474001958256	6
55	0.7175073920249426	0.24388453566027077	6
56	0.7169004397799756	0.24348125829185388	6
57	0.7164778062750211	0.24278848805293915	6
58	0.7159410941403184	0.24209048125187	6
59	0.7153596708243574	0.2413528624079984	6
60	0.7148147780590905	0.24075075282358263	6
61	0.7143252348461693	0.24039285939496433	6
62	0.7146104334150633	0.23990241027624673	6
63	0.7149586637600948	0.2396174966500341	6
64	0.7147637511687472	0.23946856272935393	6
65	0.7148823943830543	0.23920114319353547	6
66	0.7153983989493444	0.23901972187695147	6
67	0.7157587883574402	0.23894541961224677	6
68	0.7167651310922922	0.23864711182853754	6
69	0.717687034096522	0.23827617116710792	6
70	0.7184556741142089	0.23806576512349997	6
71	0.7190104555019265	0.23784857265281997	6
72	0.7194090518236156	0.23757319180865294	6
73	0.720187201910358	0.23753796936244762	6
74	0.7216497168433906	0.23736827989300593	6
75	0.7230794449181527	0.23732932689058028	6
76	0.7242210360692978	0.23726427002616896	6
77	0.7257043144099711	0.23717854757841628	6
78	0.7272845759489142	0.23727791893992672	6
79	0.7285617984839924	0.23717545693718928	6
80	0.7291860094415602	0.23702167628263834	6
81	0.7294020962382355	0.23706484870927702	6
82	0.7293561807517377	0.23718708923345294	6
83	0.7292426818623142	0.23705003488657592	6
84	0.729168695169589	0.23671420479794875	6
85	0.7288507294238655	0.23668642562489917	6
86	0.7286002899842996	0.23633728685250888	6
87	0.7281866600507262	0.23600769461515753	6
88	0.727772950935166	0.2356214059769428	6
89	0.7276145801381251	0.23482746997026438	6
90	0.7274473903276456	0.2336460654535177	6
91	0.7273009954882368	0.2324547105399259	6
92	0.726823570716789	0.23137724239391294	6
93	0.7261086806832755	0.23067200784029734	6
94	0.725164364205813	0.22985324551728542	6
95	0.7240666287151717	0.22941563910180612	6
96	0.7231850910867618	0.22894441873447213	6
97	0.7220346827494418	0.2282235538271594	6
98	0.7206857920904598	0.22772072292714507	6
99	0.7197579310689923	0.22760514618386377	6
100	0.7192536888877508	0.22728019708196187	6
101	0.7188839366594156	0.2267738039958712	6
102	0.7188959260471758	0.2263108632453577	6
103	0.7189237899718792	0.22581186919040458	6
104	0.7190923466386803	0.2252291406973798	6
105	0.7193039771409392	0.2245426199352837	6
106	0.7196945208078243	0.22404193151011756	6
107	0.719739458054543	0.22380423925066478	6
108	0.7207496040659701	0.22339655674881664	6
109	0.7216492689388401	0.22286862294588658	6
110	0.7232051300753113	0.22225294273832866	6
111	0.7242796443238332	0.22184795294942639	6
112	0.725137827755318	0.221635675013165	6
113	0.7267530590461189	0.22189152168282522	6
114	0.7273723471314072	0.2226273597336023	6
115	0.727883475965937	0.2234737208980109	6
116	0.7285900573358471	0.22421119100093173	6
117	0.7290957855629983	0.224771286315281	6
118	0.7293736521202294	0.22519604519634362	6
119	0.729759969051819	0.2253959758601021	6
120	0.7300776991276311	0.225941667221908	6
121	0.730192962137446	0.22653852680204214	6
122	0.7302753466963786	0.22725890406392552	6
123	0.7303918277036808	0.227946619877838	6
124	0.7302400505803506	0.22852164543235665	6
125	0.7299561981006573	0.22896985626070182	6
126	0.7293903621047897	0.2295763889934779	6
127	0.7286406312272538	0.23038309342331076	6
128	0.7281129186443679	0.23112855494650747	6
129	0.7276302134834843	0.23170812669325894	6
130	0.7275156940076349	0.2324214355198105	6
131	0.7272928088693296	0.23302008308279143	6
132	0.727207006850668	0.23360945230047406	6
133	0.7271768166710962	0.2341741415562473	6
134	0.7271631281931253	0.2344327183249595	6
135	0.7273065286979433	0.2346331961713971	6
136	0.7272220893758828	0.23474326886361732	6
137	0.7273081547942257	0.23464635975770043	6
138	0.7273818590352925	0.2345281843923413	6
139	0.7271684607895422	0.23456592631246753	6
140	0.7269326268191654	0.23450612482087216	6
141	0.7266786498776745	0.2344358244601232	6
142	0.7264857653862162	0.2343693228291708	6
143	0.726270267973056	0.23449734921528315	6
144	0.7260419103555038	0.23463542853194314	6
145	0.7258751903990083	0.23464979978042694	6
146	0.7259975275461428	0.234828351264405	6
147	0.725974733096813	0.2348854036987653	6
148	0.7260333541997527	0.2351228823016191	6
149	0.7260153321204673	0.23534813834817786	6
150	0.7261655595128722	0.2356350358983731	6
151	0.7263131927430325	0.23572957058852712	6
152	0.7264223606778538	0.2358199851338928	6
153	0.7265744830567048	0.23584121689280033	6
154	0.7267226910564409	0.23583440924343804	6
155	0.7267624037372455	0.2356807753877342	6
156	0.726869025878309	0.2352976829186177	6
157	0.7265669475872573	0.23515882847091543	6
158	0.7258611131173531	0.23507706002105125	6
159	0.725098410535576	0.23533949277542857	6
160	0.7243344340692125	0.23566827785600808	6
161	0.7234637792728127	0.23586105182849518	6
162	0.7231416142775617	0.23592012462431317	6
163	0.7227273131259098	0.2358605534866523	6
164	0.7224244565824149	0.2357591814794524	6
165	0.7225858126511522	0.23541187639713332	6
166	0.722688603352875	0.23508045228982227	6
167	0.7227161676770204	0.23475751991887808	6
168	0.7231191564955481	0.23413117924249288	6
169	0.7233799866386521	0.23346144677162461	6
170	0.723724928214285	0.23254845640672236	6
171	0.7240505860291707	0.2315251458931215	6
172	0.7244114038609359	0.23052598338110084	6
173	0.7247403330913705	0.2294574148939251	6
174	0.7249712620744886	0.22810940485252307	6
175	0.7252899725763964	0.2267590422167713	6
176	0.7253531066426928	0.22546569743428635	6
177	0.7253033274517348	0.22409932859747386	6
178	0.7254365858584281	0.22264154324180802	6
179	0.7255897289966894	0.22113830298532106	6
180	0.7254841698203882	0.2199259980278017	6
181	0.7255314972288026	0.2188056158749767	6
182	0.7250463276220621	0.21783645659665343	6
183	0.7246780994010826	0.2169261072376639	6
184	0.7241497723906952	0.21610064275711197	6
185	0.7232996839749917	0.21532393876969885	6
186	0.7223922716570083	0.21427966645762922	6
187	0.7212950419638903	0.21328680897017135	6
188	0.720453199098781	0.21221279431360987	6
189	0.719610443159408	0.21133391039436247	6
190	0.718749125537026	0.2106870641419381	6
191	0.7183285125330646	0.2098746294113653	6
192	0.7183866197074124	0.209303568056713	6
193	0.7185906910617964	0.2086734482679066	6
194	0.718238768524012	0.2083330266580969	6
195	0.7175603392150157	0.2085003347197389	6
196	0.7168666362319259	0.20892723243471717	6
197	0.7163323278233925	0.20952390799459644	6
198	0.715829656800018	0.20996096832212524	6
199	0.7151745420867945	0.21018165076501097	6
200	0.7155420216582923	0.21006660204001507	6
201	0.7160922712336298	0.20992204372617132	6
202	0.7169886076215863	0.20969244967453646	6
203	0.7176122386774578	0.2097687589101688	6
204	0.7179170582467265	0.21008315869372193	6
205	0.7187167051345615	0.2101233814558652	6
206	0.7198363356685029	0.21046134013040593	6
207	0.7208401137487889	0.21078836374351576	6
208	0.7218329576743423	0.2110708985544309	6
209	0.7229050367498703	0.21118476158136895	6
210	0.7238452657128618	0.2111700852744297	6
211	0.7249446262805086	0.21099686279934077	6
212	0.72627293915011	0.21064409516909938	6
213	0.7269523189394382	0.21033185481164202	6
214	0.7273620940574848	0.21029929811437176	6
215	0.7275821994702619	0.21026075581638412	6
216	0.7278338958003736	0.21052934302288637	6
217	0.7281377521639781	0.21066285522900785	6
218	0.7287324995196719	0.2106360684130305	6
219	0.7291134631195132	0.21066655328883582	6
220	0.7299668805941023	0.21051093552844696	6
221	0.730564319300603	0.21041008953101226	6
222	0.7305466975362271	0.21050947114603955	6
223	0.7308842339558035	0.21069147414429903	6
224	0.7309629230324042	0.21072540814257004	6
225	0.7316907231703461	0.21058963268275557	6
226	0.7319299986481962	0.21096714568080954	6
227	0.731831981234032	0.2113637734299374	6
228	0.7318471625903921	0.21163678917132964	6
229	0.732269469752536	0.2118467441217089	6
230	0.7322245698744756	0.2122883909521554	6
231	0.7319619182518624	0.21267658006002355	6
232	0.731561485974641	0.21321396330073067	6
233	0.730763111350224	0.21440010989924205	6
234	0.7294595354993281	0.21547212477035466	6
235	0.7279381220361424	0.2167907731025338	6
236	0.7263197185978768	0.21811669708679526	6
237	0.7247000839420644	0.21948190292687889	6
238	0.7232654631644984	0.22054819669297732	6
239	0.7217703682687779	0.22140001271263723	6
240	0.7209769355116862	0.22200201020518753	6
241	0.720200569279151	0.22270732628739376	6
242	0.7192525140820724	0.22332654963456286	6
243	0.7181690328398942	0.22374668459542107	6
244	0.717128694469934	0.22404599370053388	6
245	0.7164100183479216	0.22461537955843122	6
246	0.7158784348930621	0.2249910116040717	6
247	0.7155025424730238	0.22546587212316185	6
248	0.7148156780425037	0.22618184933152205	6
249	0.7149866300450503	0.22663554916907616	6
250	0.7151595801820013	0.2270624983388821	6
251	0.7152970286316149	0.22755454473879896	6
252	0.7154768693814357	0.22807649409916936	6
253	0.7156437768793653	0.22864161977160202	6
254	0.7155344113623838	0.22913246504514115	6
255	0.7153343623185778	0.2292824828121947	6
256	0.7156128775382339	0.22934523646954505	6
257	0.715973990060724	0.22934373901345517	6
258	0.7162983310960597	0.22937169451781977	6
259	0.7168083845555424	0.22934770407468727	6
260	0.7175281925274059	0.22891999064404792	6
261	0.7182568494020891	0.22890953011381657	6
262	0.7187855239933264	0.22883408324144147	6
263	0.7195092603095044	0.22903108097384534	6
264	0.7201617165718684	0.22910156903510195	6
265	0.7207939494465527	0.2291317662358648	6
266	0.7213583935701421	0.2291402044083533	6
267	0.7219365486817024	0.22927091627367457	6
268	0.7226446672828634	0.22948146486740534	6
269	0.7232370516062443	0.23037905137012385	6
270	0.7237173473705419	0.2312122130342381	6
271	0.7238432184897277	0.23238116469213285	6
272	0.7242174753009286	0.23332831421087424	6
273	0.7246918319333369	0.23434449042341116	6
274	0.7249242886298529	0.2352466442871945	6
275	0.7248687631447107	0.23607029609042207	6
276	0.7247755890334235	0.23671962876857222	6
277	0.7248851022546433	0.23728061559195487	6
278	0.7247787339069693	0.23806810304947623	6
279	0.7247105735175813	0.2385969782319154	6
280	0.7242926889965801	0.2389529856379297	6
281	0.7240118549526792	0.23960511203157114	6
282	0.7238041789180153	0.240132930067984	6
283	0.7236803968909871	0.24041895544076927	6
284	0.7236287770646802	0.2411776051318963	6
285	0.7235040933621821	0.24203002283680433	6
286	0.7233648581783817	0.24303524464706922	6
287	0.7232176667888639	0.24407896227747172	6
288	0.7230611619333246	0.2451832119453095	6
289	0.722955473735005	0.24633106050692324	6
290	0.7230818567538613	0.24755942676711423	6
291	0.723351283840174	0.24864691286057536	6
292	0.7235754048298377	0.24993337825814263	6
293	0.7238333966939215	0.2510540600310745	6
294	0.7240240634016734	0.2524553945476945	6
295	0.7239346514887602	0.254042884798341	6
296	0.7237905802451206	0.2555547824481603	6
297	0.7234147155057552	0.25696242518299695	6
298	0.7231341634462679	0.2580118690636704	6
299	0.7227423079125939	0.25912385803448734	6
