# Supplementary material for: High-level cognition during story listening is reflected in high-order dynamic correlations in neural activity patterns
Source: Nat Commun. 2021 Sep 30;12:5728. doi: 10.1038/s41467-021-25876-x (PMC8484677; doi:10.1038/s41467-021-25876-x)
Supplement: Supplementary file 4 — Source Data [file 41467_2021_25876_MOESM4_ESM.zip › results/higher_order_sims/constant/54.csv]

time	1	2	iteration
0	0.8069687288408844	0.2668677468713047	54
1	0.8068436867176311	0.2650682528997139	54
2	0.8067030405124312	0.2634450017823867	54
3	0.8064396684528501	0.2617838440010256	54
4	0.8060167275452976	0.26002099449402155	54
5	0.8054984431311727	0.25801434382063326	54
6	0.8048448881839463	0.25589834688362645	54
7	0.8041264987972438	0.2538212039098624	54
8	0.8034369742825915	0.2518621834792358	54
9	0.8034803058814343	0.2501648264779754	54
10	0.803568748634513	0.24844634937711724	54
11	0.8038739403871006	0.2469981701463539	54
12	0.8041806352263021	0.24545762055874443	54
13	0.8045838327969088	0.2438460777754417	54
14	0.8050644626776802	0.2423375266903515	54
15	0.8055349613279151	0.24091253061732304	54
16	0.8058555567146528	0.2397488559184176	54
17	0.8064027100862279	0.23869629271699833	54
18	0.807215754956256	0.2374001369435991	54
19	0.8079707923709206	0.2361591531173822	54
20	0.8078785965697247	0.2354763728289695	54
21	0.8077120461173988	0.23478419912837134	54
22	0.8074535478424447	0.23410088882842958	54
23	0.8073680484336425	0.23322785556085912	54
24	0.807220929286523	0.2324543814508353	54
25	0.8070166397703571	0.23141676347920423	54
26	0.8067307658011639	0.23034315311423423	54
27	0.8067107981160253	0.2296034168811296	54
28	0.8065903311265744	0.22894409317597056	54
29	0.8063530993473275	0.22850917369149987	54
30	0.8055564732793463	0.22756497581437415	54
31	0.8049782806482385	0.22680066992645168	54
32	0.8042726105474909	0.22613531533857556	54
33	0.8043830918456216	0.22595423375970478	54
34	0.804572113840785	0.2257084267716291	54
35	0.8047412401337618	0.22571195743354466	54
36	0.804766033307194	0.22570963639707353	54
37	0.8044088706791984	0.22552762475079816	54
38	0.804039179019011	0.22508199849135374	54
39	0.8035339893405468	0.22460474689071266	54
40	0.8029646689837264	0.22392024420124726	54
41	0.8024019118904014	0.2232330735598346	54
42	0.8018906443064027	0.2227001361325297	54
43	0.8011654766818868	0.22230199242400825	54
44	0.8002480655445843	0.22202757474264392	54
45	0.7993306857715899	0.2215200277452825	54
46	0.7983330539540795	0.22103449053139876	54
47	0.7975552105018194	0.22050470801215602	54
48	0.796762158481725	0.21999019330906777	54
49	0.7956631405668354	0.21949708048478156	54
50	0.7943451510404205	0.2189362010830475	54
51	0.7935653780460874	0.2180629710738018	54
52	0.7930456166973894	0.21748865411720625	54
53	0.7922695178813328	0.21690681813061208	54
54	0.7921235302528209	0.216428622383552	54
55	0.7922639846000868	0.21587680055449207	54
56	0.7930701141598794	0.2154720289178524	54
57	0.7935795144221685	0.21482922427779752	54
58	0.793752310838309	0.21416067410929096	54
59	0.794420015796721	0.21322580214884346	54
60	0.7951443445958873	0.2123305710314975	54
61	0.7959128612549933	0.21153323560227066	54
62	0.7963234490264542	0.21073929589832854	54
63	0.7964394328681892	0.20990862703114968	54
64	0.7961723803684232	0.20907837747046912	54
65	0.7973572739557482	0.2087785469603161	54
66	0.7989304470617767	0.20856261172989735	54
67	0.8008769855620178	0.20822606825824586	54
68	0.8021470824381792	0.20825877524984077	54
69	0.8034476561776485	0.20850563072276782	54
70	0.8042480135115934	0.20877244035997308	54
71	0.8051010299521845	0.2090915057723605	54
72	0.8054850679418343	0.20944868265843627	54
73	0.8057592876947212	0.2102495801780358	54
74	0.8065443866808619	0.21154897310515167	54
75	0.8071977670085998	0.21272515796678207	54
76	0.8077919615717686	0.21375629284800118	54
77	0.808427332358979	0.2146076477324734	54
78	0.8087989885799949	0.21511564386952872	54
79	0.8087129385527495	0.21559510843378712	54
80	0.8086993732394826	0.21586980756604188	54
81	0.8088664537721806	0.2160152581272794	54
82	0.8089184866922758	0.2161168536561281	54
83	0.808735249541911	0.21613078590958962	54
84	0.8086193913152273	0.21590697261883085	54
85	0.8082254303841424	0.21556524922824333	54
86	0.8080433870413322	0.21533679923069443	54
87	0.8079086734909537	0.2150655361749495	54
88	0.8077702142079181	0.21449018770886097	54
89	0.8072411386062365	0.2143457724453959	54
90	0.8065991141933894	0.21415953247172065	54
91	0.8060977099615385	0.2138223553068711	54
92	0.8058015946289503	0.21350168003679978	54
93	0.8056161318692471	0.2133007715705258	54
94	0.8056304938346833	0.21291086205527565	54
95	0.8057366860515135	0.21259680505389075	54
96	0.8055689177440681	0.21249298619246226	54
97	0.805337257246106	0.2124268815671965	54
98	0.805430624188319	0.2120431526612539	54
99	0.8056464891274244	0.21173362192397738	54
100	0.8056612590451577	0.211556164200229	54
101	0.8057435606467389	0.21123250329937018	54
102	0.8059440337403866	0.2111577596820253	54
103	0.8059859586614072	0.21098298615177366	54
104	0.8059916955154596	0.21084223468059507	54
105	0.8060134664687595	0.21076804053010345	54
106	0.80587508911503	0.21069077012627088	54
107	0.8060191986142935	0.21112718258097898	54
108	0.806264543651064	0.2112780422591797	54
109	0.8064687379366448	0.21142895109820622	54
110	0.8066124805659031	0.21142111340432457	54
111	0.8066292179986998	0.21131628138523814	54
112	0.806678136389135	0.21125053960579906	54
113	0.8069932340015172	0.21077902092970818	54
114	0.8073766260488343	0.21047758683200485	54
115	0.8076782950321694	0.21012563627096048	54
116	0.8079617621318176	0.2095548400362432	54
117	0.8083592411151442	0.20904517343439807	54
118	0.8086332261567739	0.20881017394439755	54
119	0.8088725560161042	0.20851858967039016	54
120	0.8091439912994	0.20831225251714755	54
121	0.8092253384862675	0.20833788537911493	54
122	0.8092857402976866	0.20815979517065925	54
123	0.8093079156938429	0.2083744425120562	54
124	0.8093161416457179	0.20890790838142836	54
125	0.8092950981930765	0.20924922239212906	54
126	0.8091298648921806	0.2091989913214081	54
127	0.8089257541126539	0.20935541464543192	54
128	0.8086308508702522	0.20948930785395173	54
129	0.8084248234180977	0.209642124762541	54
130	0.8082906122378959	0.20981142463402955	54
131	0.8083297326003177	0.21005352865311663	54
132	0.8082926821920242	0.21037821009429147	54
133	0.8081098133214172	0.21086762321223693	54
134	0.807900025479097	0.21170785636374378	54
135	0.8076136856184196	0.21226022458231883	54
136	0.8077480745334963	0.21295509020365327	54
137	0.8079638832496991	0.21358268617281764	54
138	0.8079378846758674	0.2137017002326027	54
139	0.8078872106028054	0.21385748779095484	54
140	0.8080180807274089	0.21404168541491136	54
141	0.8081557648701206	0.214102208021869	54
142	0.8081212397908284	0.21439534838555457	54
143	0.8081184051144809	0.21484568387007605	54
144	0.8080868208903582	0.21538220469077593	54
145	0.8080905808004862	0.21571154170470677	54
146	0.8082055564682412	0.21601162669216703	54
147	0.8083620536539476	0.21591470740250304	54
148	0.8087502841408664	0.21601321885036845	54
149	0.8088886990264833	0.21618999441552006	54
150	0.8089669288388233	0.21630840678816063	54
151	0.808950688882764	0.21674711761257537	54
152	0.8089179268261617	0.21713933949063	54
153	0.8087474725571694	0.21779500365467716	54
154	0.8083542086160059	0.21841806552420306	54
155	0.8082074873050722	0.21894516775312012	54
156	0.8077642801907973	0.21962206497672798	54
157	0.807240331621426	0.22034821440599692	54
158	0.8068226504633688	0.22089182115220737	54
159	0.8062483362811989	0.221235456469852	54
160	0.8057614788873958	0.22173910515837728	54
161	0.8053952439626509	0.22191550894859932	54
162	0.8048559947528923	0.22217006423701718	54
163	0.8043754551685666	0.22220949195006487	54
164	0.8039593195594091	0.22247596630344327	54
165	0.803705334550779	0.22265237147366987	54
166	0.8035800376155193	0.2230861518068859	54
167	0.8036694807890034	0.22346232903451604	54
168	0.8038324687661624	0.22368090237081578	54
169	0.8039429658940297	0.22403673513504743	54
170	0.8038629190484081	0.22417002193676355	54
171	0.8039416766484679	0.224194035530333	54
172	0.8040252379440088	0.224153718533173	54
173	0.8041537418318431	0.2239013636708713	54
174	0.8042699868424891	0.22387831146110318	54
175	0.8043878796089082	0.2239088907205015	54
176	0.8044523647721334	0.22397756130835003	54
177	0.804382582647904	0.22418678836344536	54
178	0.8042666115092677	0.22458824999010948	54
179	0.8042871555407467	0.22483222935272343	54
180	0.8044143978149635	0.22539213314864964	54
181	0.8047220028997718	0.2258924360653945	54
182	0.80497657646469	0.22646562999039113	54
183	0.8051307255353344	0.227024050999818	54
184	0.805276903331028	0.22732064274279284	54
185	0.8054005948128864	0.22744888253221593	54
186	0.8053408045022605	0.22744113335956065	54
187	0.8053895094538265	0.2273550638471924	54
188	0.8054443499825149	0.22738180023686913	54
189	0.8054962214275063	0.22748924831399364	54
190	0.8055034682943667	0.2272438165961885	54
191	0.8055474924155293	0.22700691981288557	54
192	0.8053786565597589	0.22683950030899963	54
193	0.8051719595182033	0.22669877415116924	54
194	0.8052017706413587	0.22646343709660124	54
195	0.8051108947281725	0.22627396930622462	54
196	0.8050706937662513	0.22614291008074128	54
197	0.8050711967046529	0.22587773699344674	54
198	0.8047957094638604	0.22532972156494122	54
199	0.8045286586923805	0.2246776227491483	54
200	0.8043073728844506	0.22399527784857912	54
201	0.8039451756814154	0.22319720603821577	54
202	0.8035987373658289	0.22277065543206648	54
203	0.8033982052086182	0.22233970231874436	54
204	0.8029375629166636	0.2222082647134635	54
205	0.8022317222010511	0.22192575783444357	54
206	0.8015050233136432	0.2216551496882545	54
207	0.8002127247010477	0.22170709671385455	54
208	0.7991169521209794	0.22163249612107241	54
209	0.7976746918213463	0.22164023623224208	54
210	0.7965442668365474	0.2216377588467768	54
211	0.7952572236914058	0.22161983361006474	54
212	0.794112126528761	0.22178860277319246	54
213	0.7928459584014222	0.22222797192418517	54
214	0.7915861194503051	0.22254223970819306	54
215	0.7901827207451286	0.22280037799909405	54
216	0.788909709091568	0.22299307614615616	54
217	0.7878353451531311	0.22310177446263393	54
218	0.78683899791285	0.22328857496959487	54
219	0.7860661469753355	0.22349650394203074	54
220	0.7849351508243853	0.2237584242496801	54
221	0.7842540271957328	0.22397245877126326	54
222	0.7840242249791958	0.22414536130843535	54
223	0.7840989528907324	0.22428553338838994	54
224	0.7841329661380669	0.22442670792005662	54
225	0.7847109269856432	0.22468792920937256	54
226	0.7856469963089009	0.22475644093404823	54
227	0.7867953924909187	0.22475677799493873	54
228	0.7886172057616002	0.22482583182554888	54
229	0.7898442432276805	0.22488270356397563	54
230	0.7911427529978318	0.224966573180367	54
231	0.7923020507452585	0.22508480693457475	54
232	0.7936807801743154	0.22533945271703212	54
233	0.7950641411992799	0.22546497981799307	54
234	0.7960098642106826	0.22568398430556108	54
235	0.7968053090063686	0.22549073027382485	54
236	0.79717377932423	0.2249588664126035	54
237	0.797767221966381	0.22494428234104552	54
238	0.7980471213103936	0.2249460288975227	54
239	0.7981745696794851	0.22488086270025684	54
240	0.7983670764601778	0.22472724625824309	54
241	0.7982867959971056	0.22442242339801036	54
242	0.7980599178117828	0.2239119106252336	54
243	0.7979970931640321	0.22336593683987221	54
244	0.7979873856041211	0.22277230783432422	54
245	0.797624536070611	0.2220129854141592	54
246	0.7972564478272212	0.22162950189318362	54
247	0.7969491771044438	0.22141958681112817	54
248	0.7960767060740999	0.22111626931071032	54
249	0.7955783540236213	0.22123021734783702	54
250	0.7949135997485728	0.2214866143159274	54
251	0.7939790934935385	0.22185152734740676	54
252	0.792531449649039	0.22224011742739933	54
253	0.7909412775497778	0.22286505321806804	54
254	0.7888165579978573	0.22364224623498105	54
255	0.7868086384862979	0.22445440873729552	54
256	0.7846050694200534	0.22549340723073166	54
257	0.7828460117928459	0.22687971156050818	54
258	0.7814629844251448	0.22806159020120817	54
259	0.7797290780223266	0.22912768901316388	54
260	0.7777104567250491	0.23019928200284923	54
261	0.776034849762736	0.23167548916021627	54
262	0.7745361025339669	0.23299914698131866	54
263	0.7743958639348856	0.23398666578016727	54
264	0.7742639531555736	0.23503537944295202	54
265	0.774619756025488	0.23611158472233656	54
266	0.7751932008601656	0.23691820527892588	54
267	0.7755187301462769	0.23752304766989035	54
268	0.7759991488946354	0.23813875768735018	54
269	0.7766068729255449	0.23877368916733074	54
270	0.7773518295154084	0.23937915913231403	54
271	0.7787598816682207	0.23970864241185894	54
272	0.7799822067792718	0.24011224727424862	54
273	0.7812134279469132	0.2406646401407461	54
274	0.7828100513995428	0.24151065220608747	54
275	0.7842636617807288	0.24223785078633833	54
276	0.7854311995041601	0.24294993387784952	54
277	0.7872492655713926	0.24378851551816233	54
278	0.7893963816933539	0.24468290349848437	54
279	0.7914578039894699	0.24539618208709754	54
280	0.7938108462335839	0.24648039763995055	54
281	0.7962099517751312	0.24778494804363568	54
282	0.7980329660801507	0.24905463858628546	54
283	0.7995695447548958	0.2505451133584492	54
284	0.8008186090995656	0.25242175710878	54
285	0.8018334453043128	0.2542331735771737	54
286	0.8028847776768576	0.25602068504961506	54
287	0.8035332516233572	0.2576907368308812	54
288	0.8040244726282388	0.2593878480827072	54
289	0.8043868284353177	0.26116109569276813	54
290	0.8046357462703486	0.2629755945363596	54
291	0.8047706553444102	0.2645236175239697	54
292	0.8049056129887853	0.2660936040116015	54
293	0.80517314676905	0.2676174599697101	54
294	0.8055021438410273	0.26903955799998214	54
295	0.8055642742999369	0.2705358053003896	54
296	0.8057868481622243	0.2720033655304755	54
297	0.8061582064344233	0.273312868154706	54
298	0.8063899561259203	0.2744159627800119	54
299	0.8065252368034923	0.2755272542191076	54
