# Supplementary material for: High-level cognition during story listening is reflected in high-order dynamic correlations in neural activity patterns
Source: Nat Commun. 2021 Sep 30;12:5728. doi: 10.1038/s41467-021-25876-x (PMC8484677; doi:10.1038/s41467-021-25876-x)
Supplement: Supplementary file 4 — Source Data [file 41467_2021_25876_MOESM4_ESM.zip › results/higher_order_sims/constant/40.csv]

time	1	2	iteration
0	0.830508352665979	0.2661741319344717	40
1	0.8307828407948427	0.2648694368728014	40
2	0.8310090404001189	0.26361796191835934	40
3	0.8310545388408502	0.2623070195810476	40
4	0.8310891830314383	0.2610545085152292	40
5	0.8311678471949046	0.2596864534538684	40
6	0.8311825777940425	0.25821748684586876	40
7	0.830941499939615	0.2565906366111912	40
8	0.8302737256251485	0.255371525381625	40
9	0.8294626431341714	0.2543255128479047	40
10	0.8287645743454932	0.2532872764620364	40
11	0.8283440054682866	0.25225040016807904	40
12	0.8278906911491619	0.2513855031117223	40
13	0.8274168490096144	0.2504835631167369	40
14	0.8265674397465907	0.24965199245606884	40
15	0.825999699775245	0.24879634189637054	40
16	0.8257608316583667	0.24801050509365566	40
17	0.8254404903937836	0.24712876063413453	40
18	0.8248695646069434	0.24617840758540338	40
19	0.8246647698661022	0.24556197380679315	40
20	0.8244627774109865	0.24492821668679474	40
21	0.8242824934695636	0.24410572545106368	40
22	0.8243680982896524	0.24351862490711695	40
23	0.8244890942652933	0.24288066482918397	40
24	0.8247942078286222	0.24197209452318816	40
25	0.8249909300243027	0.24088674004256916	40
26	0.8251792723232065	0.23975296488984005	40
27	0.8252359458037618	0.23881313547255617	40
28	0.8250077867833002	0.23789589810150233	40
29	0.8248614055150267	0.23718925840049093	40
30	0.8245409510233567	0.2364638740157124	40
31	0.8243143769805583	0.23598603889736824	40
32	0.8239489333732888	0.2355100400704069	40
33	0.8238439997335926	0.23513819936596392	40
34	0.8239133420360476	0.23451008399113069	40
35	0.8238623623559483	0.23393701192381583	40
36	0.8238138375707661	0.2330370017229181	40
37	0.8233360685062683	0.23204480173070527	40
38	0.8228770129616821	0.23100861737971645	40
39	0.8224958368799404	0.2299152514470281	40
40	0.8220583650717637	0.22894909043669603	40
41	0.8219421365444161	0.22814898027948935	40
42	0.8218727492732992	0.22752535402599203	40
43	0.8215120339283212	0.22738068848778634	40
44	0.8212846703025369	0.2272058845921503	40
45	0.8210409430028718	0.2268115238443601	40
46	0.8208377091126171	0.22647481403619715	40
47	0.820450696958277	0.22618719684681116	40
48	0.8199045593828291	0.22580362676673224	40
49	0.8194026166885254	0.22556468429982454	40
50	0.8193803388612196	0.2252468971142214	40
51	0.8195391401051306	0.22500288089391807	40
52	0.819643024304877	0.2247555406785996	40
53	0.819652227402749	0.224354789420364	40
54	0.819713627950857	0.22401229918374577	40
55	0.8199263578998406	0.22363420378885454	40
56	0.8199483012375577	0.2233851703114729	40
57	0.8203443471955366	0.22318805270623457	40
58	0.8205262309677711	0.2230510292451001	40
59	0.8208232324610564	0.22294140754119793	40
60	0.8213796500319327	0.2227691653744363	40
61	0.8219729687548923	0.22249200029120939	40
62	0.8228253937433664	0.22193127440588556	40
63	0.8239945935953317	0.22150679141725665	40
64	0.8249851316293195	0.2209111045500578	40
65	0.8257218200498344	0.22027253884832876	40
66	0.8262186334001711	0.21958346207545773	40
67	0.8267516524910483	0.21909840684219173	40
68	0.827433495542162	0.21863789769444775	40
69	0.8284683587417735	0.21780021693630292	40
70	0.8293945280676437	0.21741047369974012	40
71	0.8303471171518196	0.21703186222235546	40
72	0.8313678333113114	0.21673250981385392	40
73	0.8323314290759871	0.21662547444143454	40
74	0.8334036251574308	0.21709104811444432	40
75	0.8343806473289138	0.2173829694024568	40
76	0.8352240985464124	0.21781527741113857	40
77	0.8356267088547183	0.21799216591194695	40
78	0.835887900419834	0.21819733602197522	40
79	0.8359240647012216	0.21847950797360088	40
80	0.8358775079080945	0.2185787251423195	40
81	0.8359708572908714	0.2189078095465	40
82	0.8357182372899422	0.21917281266563868	40
83	0.835339513228549	0.21950263414786014	40
84	0.8348907584478049	0.2199295457974009	40
85	0.8342171378727674	0.22016718729966567	40
86	0.833726674954276	0.22039867885808123	40
87	0.8329852991584544	0.22072830651344064	40
88	0.8324607626740581	0.22099836706269205	40
89	0.8317534616504458	0.22117273282395444	40
90	0.8309993634529564	0.22123794073530795	40
91	0.8303347752658361	0.22113592615382763	40
92	0.830135526807726	0.22159389709489985	40
93	0.8298169928182063	0.22198510272139352	40
94	0.8291862079610632	0.22229311250034475	40
95	0.8285021533580909	0.2226110291562511	40
96	0.8275808284811911	0.22311416892388647	40
97	0.8266076780046859	0.2236201957871992	40
98	0.8251615463730213	0.22395148287121738	40
99	0.8240101190100556	0.22421684433555142	40
100	0.8228338829399127	0.22475319543745512	40
101	0.8217570686152408	0.2252104761413687	40
102	0.8206507107553623	0.22556510488876552	40
103	0.8193354127702274	0.22591300666857067	40
104	0.818636411331487	0.22589167205179234	40
105	0.8182716787094194	0.2257655215935737	40
106	0.8171501779424568	0.2257153557332455	40
107	0.8160374239748391	0.2256150605365698	40
108	0.815103747900748	0.2258011156669028	40
109	0.8154440305929986	0.22560394915033305	40
110	0.8162547698902013	0.22546838567855837	40
111	0.817603799426489	0.2253062890179354	40
112	0.8190776658216535	0.22521265095770926	40
113	0.820589748303368	0.22534365719325702	40
114	0.8222158488271492	0.2253549306426265	40
115	0.8241720746341615	0.2253598606985959	40
116	0.825394847078518	0.2251826715788112	40
117	0.8267007002104595	0.22522176593835588	40
118	0.8277848950466988	0.22539092123281138	40
119	0.8284004826649191	0.2254848613673451	40
120	0.8290656728633283	0.22558958427261336	40
121	0.8292739725860525	0.2254361483792734	40
122	0.8294449029919083	0.22521298653209199	40
123	0.8293418222275972	0.22507985681199563	40
124	0.8290823961259288	0.22479769937800304	40
125	0.8286321091307297	0.22462941420496355	40
126	0.8280802602049093	0.22425827737453538	40
127	0.8276915097552869	0.2236521253220162	40
128	0.8269412395603893	0.22303220059351234	40
129	0.8261737965771908	0.22236357549015331	40
130	0.8252475809715387	0.22162107069968956	40
131	0.8243400053219024	0.22117929382422755	40
132	0.823408415531554	0.2209894070639707	40
133	0.8221213202549482	0.22089148264879413	40
134	0.8209477935040504	0.22083633814392747	40
135	0.8197297873757652	0.2206910718351737	40
136	0.8185135040623496	0.22054224856847904	40
137	0.8173022943737428	0.2206070356665511	40
138	0.8163363724340593	0.22039896865460884	40
139	0.8157128357878981	0.22069438464748906	40
140	0.8155280929553108	0.2210679894300816	40
141	0.815628104057041	0.22127476290052367	40
142	0.8156750239135832	0.22132439760242814	40
143	0.8154502522501605	0.221373701755843	40
144	0.8153951723212927	0.22150659108201365	40
145	0.8155341687597361	0.22156984454300788	40
146	0.8158741963774957	0.22163250426322995	40
147	0.8162168468751346	0.22163065009206132	40
148	0.8161427581806283	0.22171399533912917	40
149	0.8161638313170453	0.22172361588668493	40
150	0.8165936797108814	0.22181793638687894	40
151	0.8164697805430455	0.22216194065816686	40
152	0.8163026158616045	0.2224701671534582	40
153	0.8157425887952329	0.22264272547924888	40
154	0.8155821871972914	0.22285967876445043	40
155	0.8155166956836337	0.22334084531757864	40
156	0.8152427867279969	0.22377676143027941	40
157	0.8152027801530519	0.22421910683441054	40
158	0.8150594150812585	0.22464516800352483	40
159	0.8149086474145993	0.22479823094283274	40
160	0.8149896455516602	0.22488205844904574	40
161	0.8146812206143486	0.22483924649856035	40
162	0.8144803884123546	0.2249756261167426	40
163	0.814543794140274	0.2251379405534446	40
164	0.8148417795578216	0.22537574606697497	40
165	0.8150653039509361	0.2256132768911726	40
166	0.8151213640691369	0.2257617000669572	40
167	0.8153262645705707	0.2257744099484278	40
168	0.8149722494723379	0.2257710804207438	40
169	0.8146196471243939	0.22589222308204587	40
170	0.815137184877921	0.22594582076022623	40
171	0.8159319316103179	0.22591341813873303	40
172	0.8168577302001457	0.2257419917778739	40
173	0.817474483956992	0.22546159757706222	40
174	0.8181315434373893	0.22503888703307282	40
175	0.8188290595644525	0.2248067940671616	40
176	0.8192804206433292	0.22461112649108267	40
177	0.8199465256986259	0.22458830397174032	40
178	0.8206147821468529	0.22431016228295533	40
179	0.821196130586643	0.22381459671791545	40
180	0.821724883756776	0.2233553292939388	40
181	0.8219935473660165	0.22308461543524408	40
182	0.82226526677875	0.22312098799631677	40
183	0.8224811256430927	0.22300989331310725	40
184	0.8223918765396245	0.22274726834409753	40
185	0.8223262520851204	0.2224639651252744	40
186	0.8221753358446567	0.22239371854355672	40
187	0.8222288036892254	0.22235945058527412	40
188	0.8222034170849662	0.22229283729333535	40
189	0.8222447476250947	0.22213352112316406	40
190	0.8222459611550735	0.22182154160271123	40
191	0.8222600192010093	0.22171727059120003	40
192	0.8220736949613774	0.22194216397607974	40
193	0.8216499328493548	0.22218965774913713	40
194	0.8211879989655303	0.22240440158645317	40
195	0.8205797265976689	0.22244819138031482	40
196	0.8200949053115815	0.2223508801385814	40
197	0.8193537927161648	0.22248891807842752	40
198	0.8190968152889094	0.22263455612413596	40
199	0.8188970069551805	0.22270822927491185	40
200	0.8190038325203011	0.22295868719533588	40
201	0.8191405193930138	0.2231894082628389	40
202	0.8194429349644465	0.22389370426543861	40
203	0.8197471156993704	0.22436565807151976	40
204	0.8199387585244028	0.2246554761045213	40
205	0.820038575278434	0.2250716706332411	40
206	0.8204526717335243	0.2257512796615484	40
207	0.8210715103206171	0.22632640304606336	40
208	0.821974430593068	0.22665121375574113	40
209	0.8228524150034298	0.22704900151929827	40
210	0.8237448709708242	0.2278116261304815	40
211	0.8242757823095725	0.22845853427063745	40
212	0.8245831087353711	0.22911422056006467	40
213	0.8252542491664395	0.22957829653668016	40
214	0.825419487361403	0.22986591066904286	40
215	0.8255604580909566	0.23002690209037863	40
216	0.8256659872858194	0.23013338565691147	40
217	0.826015187835949	0.23016466620787243	40
218	0.8260529995503082	0.2303266947259365	40
219	0.8257252366170719	0.2303217251989506	40
220	0.8254313766717472	0.23025344557742006	40
221	0.8256988326794673	0.23044701832072512	40
222	0.825614488431252	0.23064152293159718	40
223	0.825765503678729	0.23088173550732707	40
224	0.8260089483539308	0.23121874215693242	40
225	0.8259222005875423	0.23151574207414433	40
226	0.8256988729137996	0.23157974377681723	40
227	0.8257198616335383	0.23157188693635483	40
228	0.8258205841899174	0.2316072646963256	40
229	0.8261106943326243	0.23172947400327862	40
230	0.8262151852126575	0.23204774429005343	40
231	0.8262830423570565	0.23218334826998485	40
232	0.8263044445596799	0.23234022430274878	40
233	0.8263835355916046	0.2328308217254325	40
234	0.8263794438449633	0.2333257867601467	40
235	0.8265592109970089	0.23389370132841372	40
236	0.826803236262315	0.23399643874642623	40
237	0.8270765643146347	0.23429186596870533	40
238	0.8269044169854781	0.23461752446087858	40
239	0.8267146664471898	0.23503837260934213	40
240	0.8263558214200247	0.2354118585440575	40
241	0.8257404101009105	0.2357239386894683	40
242	0.8250994687266356	0.2359687835109754	40
243	0.8242506534797743	0.23628290664057763	40
244	0.8237060788301164	0.23649894325866305	40
245	0.8231293683337221	0.23686427769594964	40
246	0.8226701264216627	0.2371991725719313	40
247	0.8224415112606002	0.23751728164646882	40
248	0.8221703991277926	0.2376538334536597	40
249	0.8216370495030384	0.23785265021793578	40
250	0.8210902265557906	0.23809223936628704	40
251	0.820146968873043	0.23835663071414423	40
252	0.8192878093168442	0.23882182147147968	40
253	0.8184280576878273	0.23930180237795567	40
254	0.8175282293594759	0.2396169574367477	40
255	0.8169917764485416	0.23999373126603477	40
256	0.8161654554321971	0.24019790301137342	40
257	0.8156628358895951	0.24018020089205158	40
258	0.8155928762901568	0.24008547741959912	40
259	0.8156951482128362	0.24004864429101158	40
260	0.8162081832789706	0.24021343264392397	40
261	0.8161297097786414	0.24035717815398225	40
262	0.8165213953748225	0.2404306857963846	40
263	0.8174483311462772	0.24042329861921	40
264	0.8186605563681266	0.2405560676737429	40
265	0.8195398276412237	0.24061910667661157	40
266	0.8207222406258392	0.24079598044278794	40
267	0.8219189443955848	0.24105027638256116	40
268	0.8227418027033657	0.24144165559892422	40
269	0.8235535411257394	0.24172860022197973	40
270	0.8242732496756334	0.24211959480985507	40
271	0.8247324192867553	0.2426656647276836	40
272	0.8253604910503367	0.2430128103235137	40
273	0.8261183248958294	0.24339473921760238	40
274	0.8268883634484949	0.24389748016529542	40
275	0.8276303821033405	0.2443846544627513	40
276	0.8281408520294382	0.2450707241160722	40
277	0.8285059117500533	0.24569977867824044	40
278	0.8282882542845568	0.24648613561649058	40
279	0.8281347597622413	0.2475739900207285	40
280	0.8280311219902939	0.24860577357146205	40
281	0.8280680504469479	0.24969998382587064	40
282	0.828035003633759	0.25073144723803786	40
283	0.8279828621409305	0.2516636122218192	40
284	0.8278120630256648	0.25262349400425954	40
285	0.8277096317916429	0.25343873742992495	40
286	0.827593744312053	0.25435945888332323	40
287	0.8274334430440365	0.25547689926819	40
288	0.8277069722856025	0.25679738618115616	40
289	0.8274999528311378	0.25848231935062127	40
290	0.8273429311292279	0.26000007977724365	40
291	0.8273404016898753	0.26144981235463555	40
292	0.8272957596231933	0.2627824639423987	40
293	0.8272278119672954	0.26406681587196285	40
294	0.8270771139042898	0.2654486681748324	40
295	0.82686826822294	0.2667196183495807	40
296	0.8268385679718513	0.2678975368358223	40
297	0.8268065316507703	0.2693466366870119	40
298	0.8267058614200017	0.2706647941668238	40
299	0.8266065327219573	0.2720203181689019	40
