# Supplementary material for: High-level cognition during story listening is reflected in high-order dynamic correlations in neural activity patterns
Source: Nat Commun. 2021 Sep 30;12:5728. doi: 10.1038/s41467-021-25876-x (PMC8484677; doi:10.1038/s41467-021-25876-x)
Supplement: Supplementary file 4 — Source Data [file 41467_2021_25876_MOESM4_ESM.zip › results/higher_order_sims/constant/41.csv]

time	1	2	iteration
0	0.8392821400371062	0.2662398129050501	41
1	0.8390678977898473	0.26522959777379473	41
2	0.8388251522955507	0.2640401336071419	41
3	0.8384937429064634	0.26289859671077226	41
4	0.8378737217804998	0.2614893006400788	41
5	0.8373787812189943	0.259880527704324	41
6	0.8369527193958206	0.2583062630733885	41
7	0.8365870321553998	0.2568833767124309	41
8	0.836239020923398	0.25575462293702084	41
9	0.8357148165536948	0.25452162061794914	41
10	0.8352007136105271	0.25324982136875773	41
11	0.8346045701985187	0.2519027662477917	41
12	0.8341307431753192	0.2505128959937173	41
13	0.8337389189230054	0.24901647825820522	41
14	0.8333133357621275	0.24742161838138996	41
15	0.8330427632001147	0.246358378280829	41
16	0.8327960650691478	0.24522270486165682	41
17	0.8323022707241542	0.24398243620191265	41
18	0.8318245325822785	0.24297637170434813	41
19	0.8311081381902063	0.24193739692879845	41
20	0.830095556645589	0.24075589944525985	41
21	0.8292902758684619	0.2395478701139845	41
22	0.8281694979911237	0.23828672834852896	41
23	0.8263784648919164	0.23726595360285566	41
24	0.8238221537314442	0.23636716383295445	41
25	0.8216942563643342	0.23519497529462996	41
26	0.8201277706868338	0.23420076328356593	41
27	0.8184632773281988	0.23340635882393362	41
28	0.816808799789784	0.23258596559243633	41
29	0.8153661195300089	0.2319227367572832	41
30	0.814208333260094	0.2311918221285063	41
31	0.812773793072101	0.2303511146500701	41
32	0.8119107170166248	0.22955824870702424	41
33	0.812084172929782	0.2288234647834206	41
34	0.8123442557144398	0.22803192529568186	41
35	0.8130207855739717	0.2272445109778547	41
36	0.813595932309549	0.22650229154887527	41
37	0.8148259826217867	0.22592683295338473	41
38	0.816365035042301	0.22534633489368577	41
39	0.8181507785225225	0.2248201916324118	41
40	0.8199075502651537	0.224314583667414	41
41	0.8210692099707321	0.22406049254219662	41
42	0.8225875330561122	0.22386999769328297	41
43	0.8241091145612273	0.2234420515606859	41
44	0.825422883249654	0.22309992913210444	41
45	0.8267077364500566	0.22290198464208752	41
46	0.827605900910741	0.22269498540969399	41
47	0.8284051032560523	0.2223992858406728	41
48	0.8291302457164461	0.22201273551199008	41
49	0.8298891924357358	0.22170327648130497	41
50	0.830880241347591	0.22135961834790693	41
51	0.8319519259189423	0.2208816943562092	41
52	0.8326291886453575	0.22048717780602195	41
53	0.8334552065806796	0.21977635867733541	41
54	0.8341131078400585	0.2190667497328701	41
55	0.8346197036319052	0.2186241619286762	41
56	0.835445259993954	0.2183336854888634	41
57	0.8363951935759218	0.2180017833728604	41
58	0.837318566733484	0.21764909249979256	41
59	0.8378548630443127	0.2177299060621439	41
60	0.8385675103808702	0.21759975498537232	41
61	0.8389041721402016	0.21727381107393634	41
62	0.839065726897247	0.2168706285877885	41
63	0.8393096953836543	0.21627530646874074	41
64	0.8395816329300128	0.21566926061727196	41
65	0.8396125973557421	0.2150325607702345	41
66	0.8395863093552204	0.21455991780537736	41
67	0.8395550365792076	0.21405140937375297	41
68	0.8392454506261559	0.21368042648510427	41
69	0.8387138948323611	0.21324286418005986	41
70	0.8384289923397025	0.21282489371211527	41
71	0.8385676418758972	0.21256017424667395	41
72	0.8391035870740275	0.21245610866432466	41
73	0.8396132500537098	0.21228705286149085	41
74	0.8401400187798861	0.21232749183953317	41
75	0.8405507665122524	0.2122057576110555	41
76	0.8407030258736904	0.21216554487688047	41
77	0.8406177799806692	0.21247699578806742	41
78	0.840543236250676	0.21274370633589856	41
79	0.84032533416087	0.21288996872768803	41
80	0.8400739462880432	0.21300231235874062	41
81	0.8399282888178503	0.2133502077656924	41
82	0.8396358709168593	0.21370072795432069	41
83	0.8392992609093596	0.21407845274906426	41
84	0.8389235939749442	0.21432116908074555	41
85	0.8386156975783073	0.214726625854976	41
86	0.8385498360096784	0.21527660120931866	41
87	0.8384950504912421	0.21627960391450027	41
88	0.8386031068070632	0.2172407535428782	41
89	0.8387541423110617	0.21849003978792828	41
90	0.838738803664394	0.21969560225637874	41
91	0.838658360935037	0.22069511414034346	41
92	0.8384295524473009	0.22159448234018306	41
93	0.8382523904509477	0.2223185605298918	41
94	0.8379560658860004	0.2228222922432589	41
95	0.8372216270903001	0.22377247182821897	41
96	0.8366690437143214	0.22456790500125223	41
97	0.8362241526490195	0.22525315906492818	41
98	0.8357507294910229	0.2255961921837112	41
99	0.8355099740901514	0.2259570713844383	41
100	0.8352466788157085	0.22652767207487862	41
101	0.8349509235757718	0.226913062020254	41
102	0.8344925709317375	0.22718176443537913	41
103	0.8343217974339762	0.22731112499765374	41
104	0.8344035854951741	0.2273091159181569	41
105	0.8343136640413207	0.22711132890528532	41
106	0.8343335140811335	0.22670729847327423	41
107	0.8346458101656045	0.22629640566580517	41
108	0.8351137384688939	0.22601888161864953	41
109	0.8353884248784998	0.2256775164551518	41
110	0.8358541485902047	0.22540435927878646	41
111	0.8362703776478815	0.22507844140097394	41
112	0.8364462928003277	0.22472358060853515	41
113	0.8365530920866552	0.22423261559080562	41
114	0.8365004284107097	0.22362746279289913	41
115	0.8363691355241981	0.22290963732226698	41
116	0.836228831757738	0.2220434539650886	41
117	0.8362192354891104	0.22115947015522522	41
118	0.8366014221223966	0.22044899434835677	41
119	0.8369942789758554	0.2199071311985404	41
120	0.8375620298015966	0.21918588170331846	41
121	0.8381574560645617	0.21846349180392968	41
122	0.8387027294806615	0.21779019729839458	41
123	0.8392448628255894	0.21721837294635576	41
124	0.839584412706179	0.21704206066511064	41
125	0.8397332214780409	0.21683593581468386	41
126	0.8400311689867548	0.21652577777467596	41
127	0.8405857425277011	0.21641640930744666	41
128	0.8414627195946541	0.21623600045152308	41
129	0.8421033013612492	0.21640057002497742	41
130	0.8427603230790811	0.2165724577767146	41
131	0.8433561997942907	0.21670553473049853	41
132	0.8441242504744966	0.21667354418592535	41
133	0.8447908959797195	0.21673317923208194	41
134	0.8453970130052172	0.21676772258059718	41
135	0.845860378062688	0.21717539831456503	41
136	0.8463076742013659	0.21742544509292416	41
137	0.8466503021758951	0.21799518673988327	41
138	0.8470351225681806	0.2185823861831374	41
139	0.8472324895439702	0.2197180847930886	41
140	0.847178501944441	0.22073440388829726	41
141	0.8472876972216006	0.22174576799369763	41
142	0.8473621111403064	0.2228124229769096	41
143	0.8474821239881946	0.223684815906571	41
144	0.8477898473695643	0.22444079267824898	41
145	0.8479466065549738	0.22500681691402458	41
146	0.8482330528209685	0.22523817226820872	41
147	0.848133266809459	0.22548150708556688	41
148	0.8482123481146978	0.22558034421812875	41
149	0.8481533649322129	0.2255123240255269	41
150	0.8477481690221448	0.22604958590052518	41
151	0.8473228705978749	0.2264874030161614	41
152	0.8469830236851327	0.22703824024918257	41
153	0.846779956992387	0.22752541556732425	41
154	0.8464433640744138	0.22808911361734163	41
155	0.8460462226148716	0.22851663994400978	41
156	0.8456776310816435	0.22888075784671144	41
157	0.8458545116843117	0.22936993458396124	41
158	0.8462414436156959	0.22982593518066946	41
159	0.8467958824770726	0.2302996009794591	41
160	0.8473030751737411	0.23066264527370192	41
161	0.8476945724888342	0.2309248518981208	41
162	0.8481867086450473	0.2309891221207659	41
163	0.8485670009734976	0.23099256411882532	41
164	0.84839176809971	0.23160310578845741	41
165	0.8481730675101726	0.23219532450777683	41
166	0.8477505807777521	0.23256092625591612	41
167	0.8472320422742857	0.23306127942720406	41
168	0.846571983771792	0.23358344289154767	41
169	0.8457813235150735	0.2340670977714147	41
170	0.8449529932112818	0.23437244692886536	41
171	0.8444900687573923	0.2345743455422706	41
172	0.8442682919936245	0.23472598734802186	41
173	0.8438928409596911	0.23496354995497304	41
174	0.8430932747838374	0.23510726828995157	41
175	0.8423882876021594	0.2351372186952048	41
176	0.8422319677733151	0.23511771334414286	41
177	0.84225285701439	0.2348697221184608	41
178	0.8421823169239446	0.23451432782727533	41
179	0.8421313016333131	0.234207998107069	41
180	0.8416047100091785	0.23414822025400495	41
181	0.8412013366359042	0.23414239606115322	41
182	0.8406307931079566	0.2340510476308792	41
183	0.8399447972447422	0.23389622805229182	41
184	0.8393685110072076	0.23371478511440227	41
185	0.8385252286622048	0.23372940390542837	41
186	0.8373658606409472	0.23414446216131404	41
187	0.8360186933262703	0.23445627121073642	41
188	0.8349919736083106	0.23474095665939815	41
189	0.8340150397898309	0.23505285123270245	41
190	0.8330402847385899	0.23539046200380842	41
191	0.8317216876065409	0.23581913136846164	41
192	0.8305797660383459	0.23623060018248837	41
193	0.829475024635203	0.2363586114143199	41
194	0.8282354576775571	0.23650024243739318	41
195	0.8273342942917942	0.2367712848039481	41
196	0.8268023065628853	0.23704706758945607	41
197	0.8264471927018243	0.23713460272578496	41
198	0.8265719316366932	0.23725919462907094	41
199	0.8265349261957381	0.23716391772914155	41
200	0.8266883923588281	0.23702641962811352	41
201	0.8267543987353929	0.23693098653020114	41
202	0.8262553946960859	0.23695334819834968	41
203	0.826037041250936	0.23703062869372174	41
204	0.8259758861456423	0.23742087152813673	41
205	0.8258908375718584	0.23774754487315478	41
206	0.8252716938222248	0.23796158764935074	41
207	0.824789257548928	0.2383185124106873	41
208	0.8242546782663775	0.23879946902173266	41
209	0.8236375930157227	0.2392313184865861	41
210	0.8231247048132366	0.23977914922981852	41
211	0.823062431010499	0.24029432387121052	41
212	0.8230016980263981	0.24067150340724622	41
213	0.8229653937160049	0.24086104267835234	41
214	0.8231576766413229	0.24136329271069673	41
215	0.8234586898433041	0.24195365455383203	41
216	0.8241160123494872	0.24254996044967586	41
217	0.8249434045429963	0.24313049147462232	41
218	0.8260681000999456	0.24358378069122835	41
219	0.8274264346644128	0.24393430164470353	41
220	0.8287207199205411	0.24418153776630513	41
221	0.8298485627265612	0.24430791636123092	41
222	0.8310382778421932	0.24447432155456267	41
223	0.831647222743526	0.24458393647073753	41
224	0.8324080645387282	0.2446011964521365	41
225	0.8332470589249754	0.24461184897187693	41
226	0.8349382655770962	0.24451673356032122	41
227	0.8364375901294622	0.24422110123251883	41
228	0.8377813331235202	0.24414076336592022	41
229	0.8387017872168835	0.24403988851575445	41
230	0.8392499853081414	0.2438009923142972	41
231	0.8394567421260958	0.2433470862222746	41
232	0.8393528472817808	0.24315260773482647	41
233	0.8390164330015975	0.24289993377367963	41
234	0.8385781034721248	0.24261445786867872	41
235	0.8383373311072094	0.24203704978276874	41
236	0.8381741958013083	0.24137805282280797	41
237	0.8380373612734552	0.24092375003365113	41
238	0.8378766751770248	0.2404715705239638	41
239	0.8376722281143443	0.23969519989971078	41
240	0.8376208366138327	0.23902896352298578	41
241	0.8376953501004084	0.23878146422183424	41
242	0.8376979449327742	0.23849074175092522	41
243	0.8377229175560599	0.23807977189855498	41
244	0.8377412821081176	0.2385465652160841	41
245	0.8378888368395071	0.2391858200136473	41
246	0.8378056742570766	0.23993228380388934	41
247	0.83813715102584	0.24063960041128116	41
248	0.8383896194364036	0.24124300328685055	41
249	0.8386228735884641	0.24175609621200841	41
250	0.8389815164472467	0.2420649718703461	41
251	0.8392140470723739	0.24240660631090835	41
252	0.8395987032013877	0.24266535668258798	41
253	0.8400221464984785	0.24274689354156384	41
254	0.8405061962846694	0.2426641394105207	41
255	0.8411456535306164	0.24246608747773474	41
256	0.8415071677396916	0.24230542523171464	41
257	0.8420040010886649	0.24214952158156527	41
258	0.8425400878543983	0.2419243431834407	41
259	0.8424781817558943	0.24210691769565693	41
260	0.8426073648937488	0.2421961346437777	41
261	0.8427533214576963	0.24234412302162364	41
262	0.8429024376546125	0.2423643313232725	41
263	0.8428121281578769	0.2422190458186701	41
264	0.842713770333007	0.2421641717351134	41
265	0.842406739183035	0.24237515084632924	41
266	0.8422232577184862	0.24270580427180338	41
267	0.8422565135414352	0.24284464458915406	41
268	0.8420087858361331	0.24278356920001018	41
269	0.8412919728236795	0.24300472422121913	41
270	0.8404469612925265	0.24340205993733846	41
271	0.8396482167262004	0.24376985694466827	41
272	0.8392326179477381	0.24395599780065494	41
273	0.839205771807126	0.2444203301063588	41
274	0.8390418975700215	0.24501950128138367	41
275	0.8387912302837813	0.24558588010513044	41
276	0.8385292701192527	0.2460920804173868	41
277	0.838461178519143	0.24691162557857557	41
278	0.8381494879248226	0.24800846349281536	41
279	0.8379092070396597	0.24913400969107174	41
280	0.8374366630245234	0.250243184079388	41
281	0.837043963875509	0.25120406910491083	41
282	0.8369622926372242	0.25188033020589307	41
283	0.8370912493164251	0.2523658758819342	41
284	0.8372083418993643	0.2528131680154629	41
285	0.8369715372834112	0.2533318272230607	41
286	0.8368110811303745	0.2538540554875325	41
287	0.8366508904366429	0.2543191643238124	41
288	0.8364754881525311	0.2548584944946392	41
289	0.8361449778181124	0.2556547764360784	41
290	0.8358571716530916	0.2563742409155289	41
291	0.8356878900823523	0.2574014776555887	41
292	0.8355140417481431	0.25850195649176466	41
293	0.8356962832978152	0.2594166781477039	41
294	0.8360021976536505	0.26025465716484447	41
295	0.8362671025352475	0.2609482924414094	41
296	0.8364736081294022	0.2616452131812272	41
297	0.8366212883732428	0.26237287843781343	41
298	0.8366684301252812	0.2631205171326314	41
299	0.8368558905626864	0.2637267569960435	41
