# Supplementary material for: High-level cognition during story listening is reflected in high-order dynamic correlations in neural activity patterns
Source: Nat Commun. 2021 Sep 30;12:5728. doi: 10.1038/s41467-021-25876-x (PMC8484677; doi:10.1038/s41467-021-25876-x)
Supplement: Supplementary file 4 — Source Data [file 41467_2021_25876_MOESM4_ESM.zip › results/higher_order_sims/constant/7.csv]

time	1	2	iteration
0	0.8402496522756986	0.32370634695259115	7
1	0.8402147049047587	0.3229303712211414	7
2	0.8402813100705167	0.32197396243795023	7
3	0.8403997523498958	0.32098574402525915	7
4	0.8404581435225221	0.3200066622056093	7
5	0.8405337613539007	0.318831044355976	7
6	0.8405106034599313	0.31731113064971217	7
7	0.8406673621857566	0.3159889008354657	7
8	0.8409149369348916	0.3146393652121716	7
9	0.841266361494707	0.3131883635717439	7
10	0.8416391631067001	0.31159572079825143	7
11	0.8419341266527113	0.31014838019295793	7
12	0.8423148810892825	0.30881182623284026	7
13	0.8425515762754607	0.30750176799117257	7
14	0.8426979171969716	0.3060126838619545	7
15	0.8429117158695149	0.30470112602873095	7
16	0.8431067708215426	0.30326886765260386	7
17	0.843300927793005	0.30184545237162	7
18	0.8433833961056212	0.30036459886524985	7
19	0.8433012237093089	0.2994850449659796	7
20	0.8431902301688022	0.29853098956384827	7
21	0.8430951603995223	0.297497215543483	7
22	0.8430441979494667	0.29644600777518376	7
23	0.843024268575317	0.2952923511441096	7
24	0.8430621478252344	0.2941763120630951	7
25	0.8432387745553798	0.29331743416587175	7
26	0.8433700624571511	0.29250356555585155	7
27	0.843522489281057	0.29161062010433647	7
28	0.8436464355362929	0.29057414952518823	7
29	0.8437695875781416	0.28934308242077006	7
30	0.8438588761440297	0.2880966964786684	7
31	0.8438687339499782	0.28690122909473853	7
32	0.8438134658983736	0.2855836588232409	7
33	0.8437163337497219	0.284141549590062	7
34	0.8434417252755404	0.2828400600755062	7
35	0.8431882878145095	0.2814214098651712	7
36	0.8427827241142206	0.28001704791801924	7
37	0.8423000930881034	0.27884852473724	7
38	0.8421131850700923	0.2774957429883932	7
39	0.8421815398570298	0.27658438335574564	7
40	0.8423796935384495	0.2761177795090951	7
41	0.8424245123626922	0.2756200645696227	7
42	0.8424987033445194	0.27513202504857565	7
43	0.8425494314155113	0.27450756441990865	7
44	0.8423845496823441	0.27395368555381444	7
45	0.8422556194645372	0.27335904979408754	7
46	0.8421189904536648	0.27297555635916443	7
47	0.8419564891549008	0.2725602534664658	7
48	0.8419948926808845	0.2723198281212124	7
49	0.8418953293399236	0.2720530779673936	7
50	0.8419414441029007	0.2715649680860289	7
51	0.8418984983271129	0.2711138818596652	7
52	0.8417120008427652	0.2710535277434329	7
53	0.8414964333702918	0.2708857593578921	7
54	0.8414031161750908	0.27079054215934345	7
55	0.8413266370279067	0.2705962355943718	7
56	0.840935900734962	0.27021176166605887	7
57	0.8407186187003792	0.2700173677812818	7
58	0.8406638648452941	0.26964165346923447	7
59	0.8406744959299278	0.2691458072430739	7
60	0.840495927746193	0.26836686778563223	7
61	0.8402053202576357	0.2675258391696287	7
62	0.840053839599096	0.2667568895482148	7
63	0.839853143733609	0.265849743404848	7
64	0.8396916844409634	0.2655414582437939	7
65	0.8396892006145076	0.26513211093122424	7
66	0.8394807975860832	0.26453016670944957	7
67	0.8393107189456893	0.26382154909003885	7
68	0.8389265702295728	0.26308947769937363	7
69	0.8383730867022652	0.2621563221008907	7
70	0.8382349484112553	0.2616779948924254	7
71	0.8379028635776251	0.26111305053744605	7
72	0.8375171129392227	0.2607653440906919	7
73	0.8368406971959245	0.26031756647003695	7
74	0.8360982566005261	0.2602929919552015	7
75	0.8353169598873963	0.2602711342843868	7
76	0.8346698945469467	0.2600238406975704	7
77	0.8340827506792186	0.2601428335545921	7
78	0.8332548710614989	0.2599688360403677	7
79	0.8323266001850983	0.2596229914766545	7
80	0.8312047644069849	0.2595425262787504	7
81	0.8306287181949256	0.2595278784482737	7
82	0.8301463434809998	0.2597224348421645	7
83	0.8297918842113656	0.2603021207348239	7
84	0.8300405642849641	0.2609021905285163	7
85	0.8302968131880252	0.26159611064136634	7
86	0.8301982756100679	0.2624213369592864	7
87	0.8297497777788434	0.2632296377149799	7
88	0.8293784751155382	0.26382958272243406	7
89	0.8293857139121356	0.26476591742298766	7
90	0.8298659597485996	0.2657070360160619	7
91	0.8308172185522782	0.26637563141645315	7
92	0.8317625815322525	0.26675906349003237	7
93	0.832180022183	0.26704121996785884	7
94	0.8321809908122141	0.2672480105632228	7
95	0.8320026244891614	0.2671963897928096	7
96	0.8319535196093124	0.2671071703765873	7
97	0.8317979648944631	0.2669760719667982	7
98	0.8319216437170602	0.26655543160745865	7
99	0.8313434989748553	0.2665817401224662	7
100	0.830721405786908	0.2665946758125899	7
101	0.8298066180823601	0.26651923118464127	7
102	0.8293842097007388	0.2663299132490713	7
103	0.828855926245671	0.26631918220040984	7
104	0.8289073329352071	0.2661140883810552	7
105	0.8288005478897185	0.266174177444292	7
106	0.8286704585742195	0.2662165465174655	7
107	0.8288115033254418	0.2660526680245304	7
108	0.8291801813544923	0.2658299995914738	7
109	0.8298475827749082	0.2652506156969732	7
110	0.8305184721718983	0.2644814141250148	7
111	0.8311446174405218	0.2638430963522362	7
112	0.8320265238474042	0.26329979078667815	7
113	0.83332342052033	0.2628199952273182	7
114	0.834883658771229	0.2624184774071828	7
115	0.8365564830309261	0.26212918667304297	7
116	0.8382463795483059	0.26202644445710077	7
117	0.8398653787957184	0.26186326066300075	7
118	0.8411844053089279	0.26165851818047925	7
119	0.8421403968788919	0.2611173294277457	7
120	0.8429163240509812	0.26070319541313686	7
121	0.8435279506588733	0.2600632027648652	7
122	0.8441106407502998	0.2592493593656387	7
123	0.8445998795450012	0.2589793481943022	7
124	0.8447467986041658	0.25927927552876234	7
125	0.8450229938130477	0.2591938156476135	7
126	0.8450507991368641	0.2593080620144828	7
127	0.8451692404162889	0.25959826069749503	7
128	0.8451386496882716	0.2599531421011075	7
129	0.8448732193921413	0.2601807730699393	7
130	0.8446474086966322	0.2602060472482521	7
131	0.8443690680146221	0.2604277229763859	7
132	0.844058813279192	0.2602767519065492	7
133	0.8435871827117601	0.2601001469301158	7
134	0.8429880925868922	0.2598814248410509	7
135	0.8424150942870029	0.2598140998524768	7
136	0.8417850208705754	0.2599781264767449	7
137	0.8413954434544632	0.2605094606329332	7
138	0.8408509362867219	0.26124108029967363	7
139	0.8402697224336279	0.2622413578844094	7
140	0.8400411400375487	0.2636849407388118	7
141	0.8396189565862585	0.26522684465046303	7
142	0.8393137892541407	0.26657910799264367	7
143	0.8388690540241898	0.26785792217642135	7
144	0.8383039591560876	0.26917357310060663	7
145	0.837643599218388	0.27046390373511375	7
146	0.8364876677276867	0.2716100138769378	7
147	0.8352293596907094	0.27289908793014794	7
148	0.8334285652306179	0.2741713482182153	7
149	0.8316936514389127	0.27545151969243803	7
150	0.8297055677540649	0.2765360271703666	7
151	0.8274511668143242	0.2772382704435827	7
152	0.8248561427074326	0.2778325820612589	7
153	0.8224870746060396	0.278202955634384	7
154	0.8202250703292171	0.27864972085306455	7
155	0.8179603676084186	0.2789379502287752	7
156	0.8157895985867345	0.27900809970343576	7
157	0.8136333490525806	0.2790091878494154	7
158	0.8114572069388214	0.279020948714229	7
159	0.809536590252376	0.2790077516071701	7
160	0.8072642558777082	0.2789301564610228	7
161	0.8050972138956897	0.27899042402765617	7
162	0.8051334344749512	0.2790130838433059	7
163	0.8056800318573374	0.2789243180981105	7
164	0.807561250828303	0.27873793457460244	7
165	0.8097010040938145	0.2787141079144474	7
166	0.8110241403422608	0.2786780762338872	7
167	0.8129576312421414	0.2786837567685748	7
168	0.8139169506477197	0.27876841567833277	7
169	0.8150852639517632	0.27916502465188975	7
170	0.8158444980666381	0.27932872387943547	7
171	0.8164482449108326	0.27941000613546924	7
172	0.8177454524201218	0.2791455256309114	7
173	0.8193072680069118	0.27906191249659795	7
174	0.8204074105794567	0.27893678026078156	7
175	0.8214448552694872	0.27877485329817364	7
176	0.8225273899222646	0.27888739831317194	7
177	0.8229943225138522	0.27886211543946	7
178	0.823614645038779	0.27869643602359057	7
179	0.8241354932533813	0.27881824840700925	7
180	0.825377473757288	0.27876520262523435	7
181	0.8264533049195372	0.27868608082543334	7
182	0.8275375392853548	0.27889482662966064	7
183	0.8283442078704134	0.278890695640635	7
184	0.8286809560247589	0.2788272894421472	7
185	0.8297313961746131	0.27870897774057457	7
186	0.8307753161945062	0.27845110825489955	7
187	0.8316755145842085	0.2784360629977559	7
188	0.8324428434755177	0.2782195053618159	7
189	0.8330674576850121	0.2779610116162028	7
190	0.833724189958598	0.2778544646280905	7
191	0.8348836878753292	0.2774880726609737	7
192	0.8360398611276404	0.2771392093142748	7
193	0.8371650494384292	0.2766197158280094	7
194	0.8381025521216038	0.2761039599433076	7
195	0.8392325350325145	0.275482260016616	7
196	0.8402145265981589	0.2751452555858379	7
197	0.8411374824234872	0.2748928350083936	7
198	0.8416426200807475	0.2745586752603027	7
199	0.8419645868545743	0.27422504905001527	7
200	0.8423111737080733	0.27360941188121113	7
201	0.8424886835165347	0.2726955217402078	7
202	0.8425860831894786	0.27214901478529635	7
203	0.8425849473179203	0.2713660010655135	7
204	0.8428375792923092	0.2704976792682335	7
205	0.8431034314858077	0.26974369141938614	7
206	0.8432358038812626	0.2694158950421197	7
207	0.843477867031906	0.2695299280634925	7
208	0.8437503042722497	0.2694735167769473	7
209	0.8440986997023809	0.2693048694218538	7
210	0.8445085216293441	0.26895612463160246	7
211	0.8449289254393803	0.2687168455287471	7
212	0.8451572923548085	0.2684433620871719	7
213	0.8454842029476501	0.268114154175561	7
214	0.8459826962322433	0.2677462828165288	7
215	0.8464342811786151	0.2672273794961411	7
216	0.8468537740649651	0.26650741417901325	7
217	0.8472117871653435	0.26580958231165835	7
218	0.8475959130041844	0.26495270379080815	7
219	0.8479046580223579	0.2640817754584921	7
220	0.848116348538538	0.263584045827314	7
221	0.8482765867788005	0.2632408842531658	7
222	0.8483574785222064	0.26326048609697994	7
223	0.8484675134980314	0.26301767553667	7
224	0.8485113041522989	0.2628712171921801	7
225	0.8486294220026633	0.26299740485211315	7
226	0.8487655650787175	0.26318443086685267	7
227	0.8488970313027029	0.2633748686654645	7
228	0.8490478393888479	0.2635991047873312	7
229	0.8493218871256262	0.26382552270599635	7
230	0.849415968278623	0.26394980390095013	7
231	0.8495836768833269	0.26412063064336094	7
232	0.8497504312672507	0.2643726592864974	7
233	0.8498628954443179	0.2648562111845138	7
234	0.8498429783035608	0.26504216745169124	7
235	0.8498253969719316	0.26489067372828723	7
236	0.8497970297590051	0.26459353021336407	7
237	0.8496716264937448	0.26443324490279213	7
238	0.8495750960232431	0.26449718629278085	7
239	0.8495350358782555	0.26452043438256606	7
240	0.8495223458021429	0.2643175421666167	7
241	0.8496033792029075	0.2640786787437296	7
242	0.8495421755170253	0.2637020205692477	7
243	0.8493527207835534	0.26358759889302374	7
244	0.8490790327134301	0.2634025006718015	7
245	0.8487760646195616	0.2632575170180445	7
246	0.8483871351085183	0.26292927656590487	7
247	0.8480754937572189	0.2624062953022073	7
248	0.8474285248834504	0.26241388495819057	7
249	0.8469254093177226	0.262785242741048	7
250	0.8464623417918831	0.2630622295990277	7
251	0.8461957077090548	0.26374512266643974	7
252	0.8461368357889723	0.2643502722999017	7
253	0.8460907106380798	0.2654133483872195	7
254	0.8460350127575191	0.26637944187253876	7
255	0.8458991474912069	0.267199022709513	7
256	0.8457696499330792	0.26785688827195386	7
257	0.8456370992389268	0.268265397332642	7
258	0.8455683010827234	0.26868283396652054	7
259	0.8455593530413189	0.26892943414017223	7
260	0.8455819766870801	0.26920399775280324	7
261	0.8455845691382863	0.26911362645320025	7
262	0.8456150144237723	0.26918620615836164	7
263	0.8456679134281984	0.2693871952888675	7
264	0.8456419588747289	0.26972439567404527	7
265	0.8457179662868749	0.26984483428824085	7
266	0.8457527858788729	0.27041230395739174	7
267	0.8458351976716737	0.27120881987530426	7
268	0.8458537824395453	0.27206974711122117	7
269	0.8460056929809358	0.2730849391652407	7
270	0.8461085765064045	0.2740862929335375	7
271	0.8461337354181793	0.27517604699367293	7
272	0.8460057120330036	0.27622701213589324	7
273	0.8458669356275065	0.277212924951277	7
274	0.8454915869737414	0.2779704377222462	7
275	0.8450205734636066	0.27911883726273357	7
276	0.8443076911089616	0.28008392442300667	7
277	0.8435281151392019	0.2810825582162066	7
278	0.8428219324145556	0.28228727393315534	7
279	0.8420425036309152	0.2840034678965914	7
280	0.841156331626677	0.28560381552608005	7
281	0.8404998919533068	0.28714386532793823	7
282	0.8400135733773537	0.28849478628926456	7
283	0.8393950532679593	0.2896771408739472	7
284	0.8389367523921226	0.2908844165305899	7
285	0.8384823267690389	0.29206529227019645	7
286	0.8381162130822233	0.2930583312265018	7
287	0.8379721079018113	0.294271228435493	7
288	0.8379674436794182	0.2956622633889538	7
289	0.8379558869430317	0.29711085562853373	7
290	0.8381219905599347	0.29862501628702093	7
291	0.83814421749487	0.3003723026709323	7
292	0.8382877747563365	0.3019955429056889	7
293	0.8384253774642104	0.3036018854397053	7
294	0.8384632421879858	0.305079409355646	7
295	0.8384720656311339	0.30649803369595463	7
296	0.8388464554798297	0.3078870800128887	7
297	0.838965383008726	0.309061443268785	7
298	0.8391711688853657	0.3102925675905645	7
299	0.8396470136017415	0.3112725411994886	7
