# Supplementary material for: High-level cognition during story listening is reflected in high-order dynamic correlations in neural activity patterns
Source: Nat Commun. 2021 Sep 30;12:5728. doi: 10.1038/s41467-021-25876-x (PMC8484677; doi:10.1038/s41467-021-25876-x)
Supplement: Supplementary file 4 — Source Data [file 41467_2021_25876_MOESM4_ESM.zip › results/higher_order_sims/constant/55.csv]

time	1	2	iteration
0	0.6935208271074097	0.24825572526338655	55
1	0.6927485538198899	0.24701072375612793	55
2	0.6916485803200599	0.2457934451181902	55
3	0.6911067996047571	0.24437416357527067	55
4	0.6915448729017989	0.24295870264479927	55
5	0.6913372161579565	0.2420343704467982	55
6	0.6918267241345127	0.24136619527913686	55
7	0.6925652327963764	0.24057168675455048	55
8	0.6929838391589954	0.23974826210187158	55
9	0.6939672415996854	0.23897440324196004	55
10	0.695222272677973	0.238283598482828	55
11	0.6965618901667046	0.2375603121652442	55
12	0.6975893743987781	0.23679146873963552	55
13	0.6984187732985536	0.23600466486530733	55
14	0.698826680769068	0.23507338573039488	55
15	0.6992920787422248	0.23411022874136883	55
16	0.6999854362779492	0.23309088916064988	55
17	0.7006620883399091	0.23239965995051756	55
18	0.7012085859108528	0.23179952979670018	55
19	0.7018697898007124	0.2312192953786045	55
20	0.7023740488408811	0.23068079534702288	55
21	0.7032273011268035	0.23003729681352017	55
22	0.7036206059728184	0.22923564100344426	55
23	0.7040505177696992	0.22850631686273817	55
24	0.7045444227394511	0.22780322656146587	55
25	0.705442041779978	0.22725198843848202	55
26	0.7059759516939911	0.22652411748058054	55
27	0.7063334116242685	0.22598354977219795	55
28	0.7066767205351367	0.22560749854446296	55
29	0.7068718473950816	0.22532523422823597	55
30	0.7071911868442232	0.2249429221141822	55
31	0.7074018485780127	0.2244819963488034	55
32	0.7076160771434995	0.22385249356859138	55
33	0.7075280934920897	0.22367795295741055	55
34	0.7074605509305578	0.22357097582516966	55
35	0.7072688041206758	0.22355639469125765	55
36	0.7069866100714242	0.22355010377200865	55
37	0.7065498923539689	0.22350654677209286	55
38	0.7061650160547732	0.2233073198146683	55
39	0.7058652563688811	0.22295311971858833	55
40	0.7057919127028321	0.222498525969575	55
41	0.7056598207911592	0.22203667271676827	55
42	0.7054229428573483	0.221600820732196	55
43	0.705627928208344	0.22096009659745672	55
44	0.7058895736372346	0.22027722995851864	55
45	0.7061216692446164	0.2197388628899093	55
46	0.7064118876180648	0.21906960039032788	55
47	0.7066778300414809	0.21873754254668615	55
48	0.7066947312680005	0.21842044535573027	55
49	0.7067344158108892	0.2180538352316359	55
50	0.7066787690743558	0.21749815652523846	55
51	0.7067110669079041	0.21702622558173312	55
52	0.7065834769027202	0.21655070974139445	55
53	0.7065423483579238	0.2160343612872167	55
54	0.706459640300987	0.2158986450280405	55
55	0.706351934946487	0.21576144112914153	55
56	0.7063300425658198	0.2155016825159312	55
57	0.7062926556973745	0.215162990840637	55
58	0.7061253048136283	0.2151375745844739	55
59	0.7059727858391522	0.21496488376332704	55
60	0.7058638393927239	0.21473770679168838	55
61	0.705623376832338	0.21457645750225812	55
62	0.7052013750505135	0.21430813497490345	55
63	0.7046101241468916	0.21425097374893162	55
64	0.7039110767520983	0.21419866590231856	55
65	0.7034424226386956	0.21413489530761787	55
66	0.7027722937932805	0.21393928678262725	55
67	0.7024330736332954	0.21364864540694542	55
68	0.7017935325967122	0.21308992401714372	55
69	0.7009973461883465	0.2125684834544253	55
70	0.7006225766694163	0.21197784931253572	55
71	0.7005778886352856	0.2117339032872051	55
72	0.7004046844254269	0.21134856554919199	55
73	0.7002581861262482	0.21076946168945973	55
74	0.7002381186707219	0.210293174260467	55
75	0.7001311308999021	0.2096255765710129	55
76	0.6999559237537333	0.2090726388120098	55
77	0.6999304329709323	0.20844283470429556	55
78	0.6997497014824385	0.2080396317516374	55
79	0.6997446000299006	0.20760879352973977	55
80	0.6995348974866916	0.20705133903058864	55
81	0.6993628838336478	0.2063251919120519	55
82	0.6992057252910492	0.205551553505585	55
83	0.6990675494520989	0.20468663085727698	55
84	0.6991539436142052	0.20365646102086288	55
85	0.6992057859176918	0.20273121882941847	55
86	0.6991276746864137	0.201950107686386	55
87	0.6989338988692282	0.20130738623266728	55
88	0.6991066079668652	0.2007982967764482	55
89	0.6993153568456837	0.20021467917747965	55
90	0.6996549088924993	0.20010488752368316	55
91	0.6998757987316385	0.2001122405844088	55
92	0.7000610049481029	0.19999893639404867	55
93	0.7000753635018108	0.1999307862507519	55
94	0.6999403134764387	0.1997441029457355	55
95	0.6998531338906465	0.1994823384596994	55
96	0.6999693970568202	0.19920476065418463	55
97	0.7001901074201148	0.19903132811049695	55
98	0.7005347185408749	0.19920118103635484	55
99	0.7008860837596727	0.19939690765506932	55
100	0.7012481880298539	0.19953363024618623	55
101	0.7014522354221618	0.19990175732928006	55
102	0.701669563739394	0.2001131227087385	55
103	0.7020195293963188	0.20051696508210956	55
104	0.7024417323251024	0.20068379056479355	55
105	0.7028369311539702	0.20095728295952517	55
106	0.7029921720458938	0.20136699173628322	55
107	0.7030120791354904	0.20159279447378642	55
108	0.7030181185602207	0.20160950909048808	55
109	0.702768940910097	0.20168485390217666	55
110	0.702585460734315	0.20181580946034341	55
111	0.7023128882470513	0.2018482357064675	55
112	0.7019597859696953	0.20198655676554994	55
113	0.7017459038859063	0.20240692568273388	55
114	0.7011935181927068	0.20280394289368694	55
115	0.7007003071171402	0.20307137742101597	55
116	0.7007262561666586	0.20306088011344364	55
117	0.7008963100614966	0.20306940786834257	55
118	0.7009049229080809	0.20306875505306432	55
119	0.7010689321030781	0.20296533162152658	55
120	0.7017430672197892	0.20267003002966105	55
121	0.7024517694925309	0.2024780307139201	55
122	0.7031050765768402	0.20242816075077058	55
123	0.703603880695186	0.20270131808981742	55
124	0.7036293393267694	0.20336975433627688	55
125	0.703122101033045	0.2042731221342264	55
126	0.7032852530450879	0.20479695275914647	55
127	0.7035812123004026	0.2051810780648366	55
128	0.7038100293798798	0.20576349346520456	55
129	0.7041579506565473	0.2062771951298252	55
130	0.704430108044211	0.20667930564696071	55
131	0.7050620562522115	0.2072191345166587	55
132	0.7055262339271573	0.20768607473757167	55
133	0.7057017426105776	0.20813871237709247	55
134	0.705845011045077	0.20871709754091775	55
135	0.7060576861099929	0.20954823193837602	55
136	0.7061526649216503	0.2102640760424931	55
137	0.7062258415150008	0.21100774393373845	55
138	0.7065651957847918	0.21161338585804437	55
139	0.7068363498328166	0.21211614873636367	55
140	0.7068996073337501	0.21251480415611795	55
141	0.7070017645969294	0.21295513037951097	55
142	0.7071710671413596	0.21339049284792655	55
143	0.7072743109107031	0.21370100191773422	55
144	0.7071606484078375	0.21403091306425276	55
145	0.7071073929355518	0.2142921149513115	55
146	0.7070961156616796	0.21468364523512917	55
147	0.7070436614641941	0.2153407945199647	55
148	0.7068936613476111	0.21613083529856938	55
149	0.7067934952412693	0.21675942815369956	55
150	0.7067159793518193	0.2170898518230672	55
151	0.7065991623899911	0.21728425516520938	55
152	0.706527659901541	0.21722442548867943	55
153	0.7064617459490095	0.21691268768420965	55
154	0.7063580074919378	0.21658556429111306	55
155	0.7061823315964626	0.21655753311745396	55
156	0.7060233204093219	0.21682714430577238	55
157	0.7058769429930012	0.21689524896274534	55
158	0.7058121741636397	0.21710831978509637	55
159	0.7058296837727259	0.21722581536680852	55
160	0.7059913557993945	0.21717320317164318	55
161	0.7062230907358956	0.21708709096817777	55
162	0.7064909104935586	0.2169265304521128	55
163	0.706731989363467	0.21654452704386748	55
164	0.7068832510256658	0.21606815222319264	55
165	0.7074495124661005	0.2156150182728397	55
166	0.7081828593603607	0.21487696191321035	55
167	0.7091649159722813	0.21407759039995172	55
168	0.7102578009581859	0.21323276816642836	55
169	0.7112382005997904	0.21239897726482027	55
170	0.7118094395090145	0.21181609336810867	55
171	0.712256679250076	0.21120076410386654	55
172	0.7128868375127086	0.210762248884517	55
173	0.7136089553852445	0.2102531927037782	55
174	0.7137862347414543	0.2098787834988193	55
175	0.7142923551009198	0.21014467218208308	55
176	0.7146441864852632	0.21020088645918877	55
177	0.7149641191973425	0.20997800490088714	55
178	0.7151400047830492	0.20976797412004994	55
179	0.7146864971660329	0.20991220902226082	55
180	0.7146201651100006	0.20995847746594368	55
181	0.7146743765110313	0.20989981499749044	55
182	0.7145813284606402	0.20992151428443268	55
183	0.7144931552373215	0.20983966309342858	55
184	0.7151473343862185	0.2100767112080307	55
185	0.7154681504958545	0.21033081899016703	55
186	0.715559835146327	0.21071472088720328	55
187	0.7154925278909214	0.2110778458850468	55
188	0.7155130315151285	0.21150160169016063	55
189	0.7154428285330218	0.21173666115326986	55
190	0.715491212905769	0.211908540445079	55
191	0.715322723370944	0.2118834087913987	55
192	0.7151479121397373	0.21207593279337397	55
193	0.7143817312359662	0.2121261884018451	55
194	0.7133725110460842	0.21215852867857635	55
195	0.7119057485133556	0.21226558309074287	55
196	0.7108822849458355	0.21235541750261577	55
197	0.7096918011814874	0.21232957051639498	55
198	0.7082797386608205	0.2122696988403518	55
199	0.7073283745032478	0.21202522520830697	55
200	0.7065559389262793	0.21158164200249824	55
201	0.705759743784528	0.2110895994398164	55
202	0.7047825075885961	0.21075844901876423	55
203	0.7036877398170571	0.21057973039404668	55
204	0.7029663246351738	0.21022635028362974	55
205	0.7022539100216252	0.2098469717497323	55
206	0.7014818281933618	0.2099073476080142	55
207	0.7009644941493743	0.20991525420010804	55
208	0.700980394720392	0.2099041265377192	55
209	0.7012757077375469	0.20965047064343348	55
210	0.7017634268733162	0.20962717261470176	55
211	0.7025556905180808	0.2097774257568671	55
212	0.703044254275621	0.2101401498309488	55
213	0.7035120033562935	0.2104174876085296	55
214	0.7039377025752742	0.2106908733879765	55
215	0.704557459634548	0.21077528931700734	55
216	0.7050676416602234	0.21132233669516098	55
217	0.7055096496429324	0.21181927923125915	55
218	0.705753625224599	0.21224619631116587	55
219	0.7058142911735129	0.21252580929293213	55
220	0.7056176967322448	0.21252169591687117	55
221	0.7052000415045943	0.21254475476624055	55
222	0.7048568586163784	0.212794718935897	55
223	0.7044522384627805	0.2129556570476642	55
224	0.7041538593827714	0.2129049421807456	55
225	0.7037399088325116	0.21281017828747067	55
226	0.7036157499439709	0.21272542142249554	55
227	0.7035510558799905	0.21246223880508502	55
228	0.703448423984138	0.21223447744241664	55
229	0.7035114562790521	0.2119040090547219	55
230	0.7035976548323065	0.21126504227635817	55
231	0.7037922732040367	0.21078943221575336	55
232	0.7041080515199918	0.21045631579414092	55
233	0.704485699136406	0.21008935631785486	55
234	0.7048645119228708	0.20971521259783307	55
235	0.7050724745029103	0.20943948658623254	55
236	0.705301056922622	0.20909794996775208	55
237	0.705388761018084	0.2089412550938493	55
238	0.7053006396422231	0.20872239091641867	55
239	0.7051876141508482	0.208600191853409	55
240	0.7049814459703103	0.20841881134161988	55
241	0.7047712878568723	0.2081335912130534	55
242	0.70441790395181	0.20780670195339362	55
243	0.7036961459468115	0.20765283765923426	55
244	0.7028785321582491	0.20779819409553682	55
245	0.7018892407904276	0.2078217468298745	55
246	0.7012482488444666	0.20800830507421775	55
247	0.7005916310028016	0.20827649946984317	55
248	0.6996553836961875	0.20850371071116558	55
249	0.6989120710886941	0.2089152923210272	55
250	0.6978745259026956	0.20927971210409735	55
251	0.6969872430531554	0.20978924629180068	55
252	0.6960746505699363	0.21026654867860822	55
253	0.6955112687713755	0.21080956089180283	55
254	0.6946187475535721	0.211474026675519	55
255	0.6937060792769405	0.212019511641249	55
256	0.6930841927545527	0.21239055649663455	55
257	0.6927229053359334	0.21271195464110237	55
258	0.6925482994523104	0.2128795215094887	55
259	0.6928055045854048	0.21328448487397803	55
260	0.6932841791909146	0.21367812471420308	55
261	0.6935432061395806	0.2139946025942045	55
262	0.6935857007301234	0.21458103886325708	55
263	0.6935685094007756	0.21509142894497377	55
264	0.6938682413399976	0.21560806958251943	55
265	0.6943035745592377	0.21602046836010705	55
266	0.6948486172942433	0.21663577884616775	55
267	0.6953527721289504	0.21729413432309383	55
268	0.6955635531857974	0.21803167626148898	55
269	0.6955486793551918	0.21867840662629756	55
270	0.6960339512774537	0.21935910414617302	55
271	0.6967935195571695	0.21999435503973816	55
272	0.6980755728442013	0.22068697635151424	55
273	0.699441594623004	0.22140374548474445	55
274	0.7004976164631299	0.22209966416397744	55
275	0.7011445630174765	0.22279743163244345	55
276	0.7015183165457545	0.22325897133530392	55
277	0.7018713077226938	0.22376426039554065	55
278	0.7022366775387584	0.2242364683567954	55
279	0.7023743559654126	0.22480569957807206	55
280	0.7027068932433721	0.22537104775927003	55
281	0.7030136164256656	0.22613120411684973	55
282	0.703343554203462	0.22671551231771547	55
283	0.7038189478947355	0.2272991632671093	55
284	0.70395430045355	0.22791121672368034	55
285	0.7040776851078362	0.22865698849008634	55
286	0.7042032433891072	0.2293133322788487	55
287	0.7043957755970457	0.23005242823462402	55
288	0.7046050617754857	0.2306866674462847	55
289	0.7047404035906927	0.23157417955448317	55
290	0.7048497521980446	0.2324538442001741	55
291	0.7051002421203691	0.23349776958151905	55
292	0.705465423883691	0.2352163612518288	55
293	0.7058888348267579	0.23681585396014465	55
294	0.7061915118975592	0.23845182986606864	55
295	0.7064835777218943	0.23997505711570633	55
296	0.7066202679749578	0.24144183238974237	55
297	0.7065060743071568	0.24298650553535533	55
298	0.7063759359002485	0.24423784379006516	55
299	0.7062674233574776	0.2454119220881854	55
