# Supplementary material for: High-level cognition during story listening is reflected in high-order dynamic correlations in neural activity patterns
Source: Nat Commun. 2021 Sep 30;12:5728. doi: 10.1038/s41467-021-25876-x (PMC8484677; doi:10.1038/s41467-021-25876-x)
Supplement: Supplementary file 4 — Source Data [file 41467_2021_25876_MOESM4_ESM.zip › results/higher_order_sims/constant/69.csv]

time	1	2	iteration
0	0.9003461563899284	0.31121599658139154	69
1	0.900317574818829	0.3101950645285725	69
2	0.9005209100920772	0.30898081065851735	69
3	0.9005880665251172	0.30778296867693394	69
4	0.9007880865469414	0.30648594458098366	69
5	0.9009871172948399	0.30508224113040233	69
6	0.9012091579731925	0.3035462308155809	69
7	0.9013535033575379	0.3020948772663793	69
8	0.9014555294060751	0.3006192151319751	69
9	0.9014867134931293	0.2992919669193152	69
10	0.9014813349713515	0.2978321027927683	69
11	0.9014848333474821	0.29619844927415373	69
12	0.901532919063434	0.2944745230095873	69
13	0.9016311721190088	0.29276395080052176	69
14	0.9016713797623843	0.2910556407816922	69
15	0.9017620735351682	0.28911868345454006	69
16	0.9016539063109064	0.2875077692253924	69
17	0.9014207251165517	0.28596729451509917	69
18	0.9011776564396874	0.2846857213873013	69
19	0.9007460356700865	0.283895146405259	69
20	0.9002018799726895	0.2834079618526488	69
21	0.8994624420249215	0.28270247075005606	69
22	0.8985101531084243	0.28186492514405354	69
23	0.8974471868453922	0.2807108618496503	69
24	0.8962776351127472	0.2793784679058368	69
25	0.895113397614946	0.2782847305806477	69
26	0.8936328353072672	0.27739910644763416	69
27	0.8921216711810317	0.27632047039738533	69
28	0.8903801779792349	0.2750939506308918	69
29	0.888990475989077	0.27376714982109	69
30	0.8882046118918095	0.2726822723956616	69
31	0.8874675780880978	0.2713323846898472	69
32	0.8869879177091273	0.2702482211086357	69
33	0.8867292424620014	0.2690651030762182	69
34	0.8864994878614202	0.26807898799844937	69
35	0.8862902501014508	0.2671402343708008	69
36	0.8862243714978749	0.2660356166496584	69
37	0.8865196387890331	0.26545402260683504	69
38	0.8868910778780212	0.26509274314397463	69
39	0.8868594965089256	0.26470985305319455	69
40	0.8869232267106467	0.26445380210989256	69
41	0.8870671843878202	0.264477156051293	69
42	0.887070895518213	0.2644218316342997	69
43	0.8867320948529268	0.2642267883351443	69
44	0.8864109017880033	0.2641384020596319	69
45	0.8860123346662552	0.2644377316575661	69
46	0.8859757638310224	0.2649909205118593	69
47	0.8864168885553819	0.26520301162062443	69
48	0.8867230014289503	0.26546624160768323	69
49	0.8871080739676686	0.2654159239901104	69
50	0.8874874113341181	0.2655280408541868	69
51	0.8872733556349218	0.2655155965024226	69
52	0.8877752955810618	0.2652914192506533	69
53	0.888381158739589	0.26532955168440064	69
54	0.8890993238997946	0.26579383523103844	69
55	0.8902000007813897	0.26628088068169764	69
56	0.891234171676664	0.26648896725515275	69
57	0.8920338086015906	0.26695159224146514	69
58	0.8928677604312262	0.2674187107870985	69
59	0.8937313200331132	0.2678665522173565	69
60	0.8947331720645377	0.2680734001887409	69
61	0.895763587891741	0.2680881993256855	69
62	0.8966763868635421	0.26845061446468765	69
63	0.8974963071950827	0.2687559090840202	69
64	0.8981125096543712	0.2688380106463238	69
65	0.8988729617693073	0.2690976583236166	69
66	0.8994099866969342	0.26923724661437914	69
67	0.899895003784118	0.2693485448785521	69
68	0.9001550343987673	0.2693830621023738	69
69	0.9004282316242475	0.26927756566885586	69
70	0.9004889103177699	0.26897138895303785	69
71	0.9006030655849887	0.2686728748018248	69
72	0.9008697126812077	0.2687889649068057	69
73	0.9011361243724813	0.26874657214128883	69
74	0.9014194239306325	0.2685120167117286	69
75	0.901706378665886	0.2682767630495967	69
76	0.9019768843517403	0.26791509014836357	69
77	0.9022768619554709	0.26743109121284464	69
78	0.9024969322160499	0.267310999785795	69
79	0.9027884487730237	0.26745887648561245	69
80	0.9030356334184777	0.26771305591675054	69
81	0.903164144156011	0.26783573794176924	69
82	0.9034655969967665	0.2678796009439501	69
83	0.9037736905432477	0.2680114570321507	69
84	0.9039924615707795	0.26797736789770965	69
85	0.9041064968772793	0.26774468478226743	69
86	0.9041345352768566	0.2676175800732825	69
87	0.9039601741726132	0.2676913463177191	69
88	0.9035672663003388	0.26766744910581003	69
89	0.9030589258724006	0.2676209555298834	69
90	0.9024659647276102	0.26738388306033806	69
91	0.9017111950675956	0.26706860354931006	69
92	0.9009342682326046	0.267292643388744	69
93	0.8998754085668301	0.26707219116892494	69
94	0.898990441649824	0.2667836130596098	69
95	0.8980951307523454	0.26657463314585156	69
96	0.8971523110632385	0.26638577938948566	69
97	0.8963381785787046	0.2662749203575509	69
98	0.8958219453934626	0.2663209876796906	69
99	0.8953975254071408	0.2660575890702709	69
100	0.8950166882420256	0.26601674843600925	69
101	0.8947505890542814	0.2657004822121018	69
102	0.8945950798208566	0.2654783948456104	69
103	0.894363635493628	0.26535260525040677	69
104	0.8940044184964693	0.26527101640057255	69
105	0.8935011891417924	0.2651744654778788	69
106	0.8929901114825497	0.2650648095632172	69
107	0.89289186404742	0.2650765157657901	69
108	0.8928249762616516	0.265328876452014	69
109	0.8925885092681447	0.265469401449383	69
110	0.8920188670740389	0.2656953769898424	69
111	0.8917576216461791	0.26649351002697247	69
112	0.8916184301023752	0.26711238747239036	69
113	0.8915275482105591	0.26756934474498717	69
114	0.8914522157956407	0.2679055230266874	69
115	0.8914501398242388	0.2681268578337331	69
116	0.8917919732731535	0.2682852794574349	69
117	0.8924645720389851	0.2682632753035368	69
118	0.8933336877572601	0.2681359894358113	69
119	0.8938885878019011	0.2679335634326603	69
120	0.894147511207864	0.26765364527349605	69
121	0.8945011830629257	0.2676261132366266	69
122	0.8945694223180493	0.26778281267650905	69
123	0.894836230250543	0.2681681846368605	69
124	0.8951779901650198	0.2684943716804655	69
125	0.8954895918286981	0.26885749401929426	69
126	0.8957252889795909	0.26910430536093743	69
127	0.8956963769454614	0.269444022849058	69
128	0.8958737313216565	0.26988869169813884	69
129	0.8959399922927934	0.2704067902690282	69
130	0.8954926892939471	0.27058837675071884	69
131	0.8949322814623392	0.2707536117504324	69
132	0.8948041544974792	0.27068015302120174	69
133	0.8944671490365191	0.2707379931885569	69
134	0.8941530101804984	0.27061594867241207	69
135	0.8941561753177447	0.2702719119319918	69
136	0.8945282953408011	0.27017315563712646	69
137	0.8950204792304144	0.2701651937323558	69
138	0.8957589421668889	0.2698984083080281	69
139	0.8961940116692325	0.26958789878608364	69
140	0.8963811709055413	0.2694038928841454	69
141	0.8964844928125818	0.269356331364759	69
142	0.8965656040813311	0.2692295925826391	69
143	0.8966646136365207	0.2692429494717536	69
144	0.8965181041252678	0.26922716310386907	69
145	0.8964247831018421	0.2693595799478495	69
146	0.8964665197238503	0.2692223598327789	69
147	0.8960198714445294	0.26907913747050194	69
148	0.8957317215587026	0.2687379842474424	69
149	0.8955385204014997	0.2685660626559526	69
150	0.8959704670106587	0.26840505351498084	69
151	0.8963216830322507	0.26807029880726824	69
152	0.8962408914107859	0.26746191282061366	69
153	0.8962777378409412	0.26689037561908024	69
154	0.8966166731420179	0.26615461201989726	69
155	0.8969675094187352	0.26531862542236034	69
156	0.8974021005331057	0.2644697577106697	69
157	0.8978362408807383	0.26352494993131004	69
158	0.8979608329975882	0.26231441850195614	69
159	0.8979376399992133	0.26131103773826064	69
160	0.8978738172006406	0.26031229529973005	69
161	0.8977718238139002	0.25966830458083795	69
162	0.8975684993958521	0.25929655898567155	69
163	0.8974434657705195	0.2588110140944334	69
164	0.8972407899918021	0.25866452408871704	69
165	0.8969249075782328	0.25840551225916114	69
166	0.8968145633642534	0.2578712370306146	69
167	0.896747131524753	0.2573216247716215	69
168	0.8966572694600581	0.25671791492391743	69
169	0.8970731127028607	0.2561482894409021	69
170	0.8971484744568649	0.2557704349252489	69
171	0.8971628107379657	0.255652902637375	69
172	0.8974290650261244	0.2557727732790449	69
173	0.8976098780515196	0.25588329485305367	69
174	0.8977884389229689	0.2560338353810289	69
175	0.8979449392932936	0.2561249033711049	69
176	0.8980947693256239	0.2564321732531252	69
177	0.8983747720200324	0.2564526254339327	69
178	0.8984396818298495	0.25651695615119036	69
179	0.8983766150085243	0.25651152665546817	69
180	0.8980246129516388	0.2563702799941328	69
181	0.8978333968193528	0.25603030808330346	69
182	0.8977081713039209	0.25567444744371043	69
183	0.8978469692463383	0.255006711183241	69
184	0.8979519773512022	0.25415244107704044	69
185	0.8983524530899709	0.2533849831017227	69
186	0.8987253902672963	0.25330558626877064	69
187	0.8989140023029882	0.25308399884382926	69
188	0.8989204675212267	0.2530441766767034	69
189	0.8989029996261368	0.25328619528249163	69
190	0.8991208925829816	0.2536869056059404	69
191	0.8991139121390451	0.25405704989095296	69
192	0.899047641133829	0.2546724800618021	69
193	0.8991355389263032	0.2550708049881188	69
194	0.8993256221139942	0.2553861321473323	69
195	0.8994553781415852	0.2556620663747702	69
196	0.8996999940953898	0.2559792936724467	69
197	0.9002197970814626	0.2560727649699741	69
198	0.9006277215021874	0.2563592583678883	69
199	0.9010028527085204	0.2566577701570347	69
200	0.9014473553297191	0.2569222027379978	69
201	0.9018004560809888	0.25740433441177674	69
202	0.902241901409539	0.25799380095801716	69
203	0.90280523480778	0.25838104951690827	69
204	0.9031604967726019	0.2588359071810722	69
205	0.9032939395411788	0.25927753158840344	69
206	0.9033773110235064	0.25980934830358765	69
207	0.9035012971604164	0.2602460484240384	69
208	0.9039748965158122	0.26080249955983603	69
209	0.9044463344174635	0.26118658649724324	69
210	0.9047287495539292	0.261387293318431	69
211	0.9047442283616727	0.2617913475100749	69
212	0.9046612753851658	0.26204598339059326	69
213	0.9045841708723478	0.2622671197395953	69
214	0.9043995725130687	0.26251232015883047	69
215	0.9042190332960368	0.2628333268826937	69
216	0.9040154311004355	0.2631556242177107	69
217	0.9038087901931248	0.26347148851195973	69
218	0.903636381826329	0.2638250350772526	69
219	0.9033589745430044	0.2639103783008334	69
220	0.9030479145863363	0.2636867901781775	69
221	0.9028048807532971	0.2634939069808483	69
222	0.9026464663772092	0.263330100737492	69
223	0.9025249092272882	0.26276748496626373	69
224	0.9022313437331314	0.2623646484563977	69
225	0.9019826770498138	0.2618893674771925	69
226	0.9017273168147028	0.26157505902766787	69
227	0.9014657577003705	0.26164912076406605	69
228	0.9014182036968689	0.2615222417502682	69
229	0.9014679955479882	0.26186800693244894	69
230	0.9016491684963471	0.26221542379364454	69
231	0.9019108325005077	0.2626030697313386	69
232	0.9022700015609285	0.2628746935270395	69
233	0.9026180390532287	0.2631720770450828	69
234	0.9030074189240421	0.26348104455604165	69
235	0.9033843376327414	0.2637150245186644	69
236	0.9036537702759969	0.26385730000719926	69
237	0.9038477483320935	0.26412440748826815	69
238	0.9040091210262349	0.2643759230467905	69
239	0.9040092857692531	0.26474798418086093	69
240	0.9039162762492505	0.26508911852585776	69
241	0.9040872497893893	0.26550086867869366	69
242	0.9039009778555444	0.26600681337088683	69
243	0.9037925376212312	0.26661655636980386	69
244	0.9036237534010937	0.2671243330529558	69
245	0.9036751506618234	0.2681278994221437	69
246	0.904046221456594	0.26897635652398494	69
247	0.9043121830748242	0.2699302078435235	69
248	0.9043652650493754	0.27069524621950325	69
249	0.9045093366562051	0.27187540288642353	69
250	0.9047096515809283	0.2728060227480233	69
251	0.9048075337507445	0.2736108783998317	69
252	0.904780443472608	0.2741088580472631	69
253	0.9048251899590918	0.27449468797878657	69
254	0.9047306480143913	0.2750049254886021	69
255	0.9045963637207756	0.275401721012492	69
256	0.904259571240749	0.275827515932752	69
257	0.9039209310037647	0.276193181942046	69
258	0.9035703813193044	0.2765910793597064	69
259	0.903420957558449	0.27692188585760197	69
260	0.9032764695458209	0.2772403582779839	69
261	0.9031679155981395	0.2774478000039315	69
262	0.9032621823383398	0.277317994336895	69
263	0.9033592148130096	0.27759215416286165	69
264	0.903238788039965	0.27787018503390315	69
265	0.9033140163927232	0.2782031376663148	69
266	0.9034081546920744	0.2785816794712396	69
267	0.9034091560325904	0.2792869633185145	69
268	0.9033744302615635	0.2798976976930332	69
269	0.9033313301955995	0.280666686716366	69
270	0.9033333769736405	0.2813005570069765	69
271	0.9033246540089657	0.2822657188841483	69
272	0.9032873119967451	0.28318767399559486	69
273	0.9033218877973058	0.2840150805166337	69
274	0.903098609579423	0.28475826832674317	69
275	0.9028259759819551	0.2856598750683712	69
276	0.902581056904978	0.28662108598240754	69
277	0.9022562888642284	0.2873050945237239	69
278	0.9020236626273236	0.2884144355153077	69
279	0.9017494591491142	0.2894550852412947	69
280	0.9015131685831657	0.2906024718253421	69
281	0.9013254103195134	0.2918343120911191	69
282	0.900871834244098	0.2931332932091053	69
283	0.9004541000417083	0.29426775848467057	69
284	0.9000059948042246	0.29543799169293816	69
285	0.8996179504519476	0.2965776050626549	69
286	0.899321729220194	0.29756108829679384	69
287	0.8990695078993955	0.29858725273416103	69
288	0.8988535755789199	0.2995529312584088	69
289	0.8986387144901992	0.30076944860370847	69
290	0.8983743735460825	0.30184391002415467	69
291	0.8982356795638735	0.3029524851070514	69
292	0.8984617091536218	0.30387999250155817	69
293	0.8987029018950117	0.3048046931114814	69
294	0.8990202307250683	0.305790067058031	69
295	0.8992579690805771	0.3066356287974046	69
296	0.89945065660871	0.3075008786841759	69
297	0.8996008385893446	0.3084828708561836	69
298	0.8999701019646649	0.30941172077181567	69
299	0.900485519307267	0.31016319141146925	69
