# Supplementary material for: High-level cognition during story listening is reflected in high-order dynamic correlations in neural activity patterns
Source: Nat Commun. 2021 Sep 30;12:5728. doi: 10.1038/s41467-021-25876-x (PMC8484677; doi:10.1038/s41467-021-25876-x)
Supplement: Supplementary file 4 — Source Data [file 41467_2021_25876_MOESM4_ESM.zip › results/higher_order_sims/constant/82.csv]

time	1	2	iteration
0	0.8977718602148431	0.3484175630764747	82
1	0.8979318420635665	0.3487621875518439	82
2	0.8980479656496427	0.34899296687012976	82
3	0.8980397976868287	0.34900657725926093	82
4	0.8979825734258942	0.34900556862963306	82
5	0.8980182018020554	0.34898322527144005	82
6	0.8981588706880302	0.3486789921048259	82
7	0.8981356929733952	0.34836748058280537	82
8	0.8980543141854548	0.34786679585423413	82
9	0.8978839512529525	0.34747658345765453	82
10	0.897906491247399	0.3467883087190786	82
11	0.8980150764948265	0.34576425626180457	82
12	0.8980826744623512	0.34448105589949257	82
13	0.8982031125280439	0.34303518700729246	82
14	0.8983649564812322	0.34146630496549885	82
15	0.8983901535542848	0.33992933218231025	82
16	0.8986092014538576	0.3382882088096071	82
17	0.8986967276149133	0.33671921904072744	82
18	0.8986295175445829	0.33494897969685244	82
19	0.8985067344895348	0.33340988185136927	82
20	0.8982467695599998	0.33199717478037394	82
21	0.8979749007726407	0.3305011026898412	82
22	0.8977514199110889	0.32893068245292084	82
23	0.897606255230767	0.3272446537014681	82
24	0.8972788180940572	0.3259041851813081	82
25	0.8970726116637151	0.32457431117299157	82
26	0.8967828385045437	0.3235250530574766	82
27	0.8966185285291702	0.322820626434668	82
28	0.8964715371895325	0.3220385340957114	82
29	0.8963570780388522	0.3213263081671362	82
30	0.8962947080710912	0.3206362668606922	82
31	0.8963133896308803	0.32003876767735967	82
32	0.8963098864564287	0.3194778947184041	82
33	0.8962084167995051	0.3191381812574459	82
34	0.8961158414580049	0.3185651260398884	82
35	0.8959926715981519	0.31792702666885425	82
36	0.895838983208009	0.31741957266118753	82
37	0.8957320453313119	0.31670712083305713	82
38	0.8956233673338757	0.31586634956643717	82
39	0.8955185522720388	0.3151669681033002	82
40	0.8956122645258954	0.3146023418248254	82
41	0.8957045488231414	0.31387917211184685	82
42	0.8956446995769154	0.313305027609322	82
43	0.8955766362626354	0.31252093215366555	82
44	0.8955953902944357	0.3119890013760876	82
45	0.8956248437736969	0.31135604131225697	82
46	0.8956813085013033	0.310587968119978	82
47	0.8954877416525483	0.31036468678243084	82
48	0.8952607443055004	0.31028782574590436	82
49	0.8950635208712879	0.3101977104352433	82
50	0.8951327246292061	0.309880100966869	82
51	0.8949695251816233	0.30954363010047276	82
52	0.8948328912766559	0.30918539887167834	82
53	0.8946056699739915	0.3089298025476647	82
54	0.8943256523279678	0.3085645455227085	82
55	0.8941193173968288	0.30795657670810894	82
56	0.8938921085527767	0.30730214856119054	82
57	0.8938287991225109	0.3066223315396299	82
58	0.8938577428265814	0.30592772545416513	82
59	0.8936505983849445	0.3052949763149784	82
60	0.8932962926131853	0.30469758908465905	82
61	0.8930980829777267	0.3044885254569179	82
62	0.8927823205687426	0.3041281399520844	82
63	0.8925103101208498	0.3037030991165856	82
64	0.8918559541500235	0.304007291396	82
65	0.8913917762594581	0.304060330776896	82
66	0.8910376688627842	0.30412418089098986	82
67	0.8908922312377167	0.3041730477429088	82
68	0.890926099354365	0.30431555140836325	82
69	0.891002016077432	0.30437722438920944	82
70	0.8912631639530866	0.3045561101358046	82
71	0.8915072424182732	0.3046093071732956	82
72	0.8915243655857406	0.3046006650418228	82
73	0.8917540272635374	0.30489843826576046	82
74	0.8920247121696568	0.305113333084932	82
75	0.8922557793705606	0.3055837504588597	82
76	0.892576250506273	0.30600293860191596	82
77	0.8929519507809607	0.30643040453250303	82
78	0.8931102463230134	0.30696049680509363	82
79	0.8932951086571295	0.30740594528562076	82
80	0.8933616414258919	0.3080790978409344	82
81	0.893410059028684	0.3086670359096354	82
82	0.8934364375139018	0.30929941548960277	82
83	0.8934396561488883	0.30997966781778113	82
84	0.8933608825880238	0.3106882811117165	82
85	0.8932811749006544	0.3113283152416068	82
86	0.8932901218455718	0.3120707316200268	82
87	0.8931859079373312	0.3125973262864898	82
88	0.8932485885839362	0.3129461157828262	82
89	0.8932481878760584	0.3136032056345314	82
90	0.8931796832251849	0.314328392732379	82
91	0.8930325808949774	0.3150440802612851	82
92	0.8928160549754529	0.31565109232879063	82
93	0.8924277107577681	0.3160594422051172	82
94	0.8919688059120392	0.31651944257357073	82
95	0.8916019320676508	0.31681267042679717	82
96	0.8914867361442756	0.31719274669121317	82
97	0.8914069755840386	0.31753292677616113	82
98	0.8914084600962985	0.31786639195300775	82
99	0.8913853173442375	0.31808324408717614	82
100	0.8912610662270052	0.3183684185668983	82
101	0.8911769705054913	0.31887912297912874	82
102	0.8910478007451071	0.3193250996046439	82
103	0.8911495649526547	0.3197470846836109	82
104	0.8912586928062722	0.319877871298362	82
105	0.8911684504976797	0.32001462150025534	82
106	0.8912619163735879	0.3201679851474273	82
107	0.8910347388848561	0.3204529499277868	82
108	0.8910319084397758	0.3208912721512807	82
109	0.8912960913601482	0.3209513996160715	82
110	0.8916310122052858	0.3208136140946004	82
111	0.8921012056960111	0.3208850890750577	82
112	0.8923014415111501	0.32106656682261947	82
113	0.8924303630713214	0.3214120985852047	82
114	0.8926186753892786	0.321804810847662	82
115	0.8927079659527978	0.32206737664683716	82
116	0.8926266423170655	0.3220179839346965	82
117	0.8926445380201665	0.3222008651616893	82
118	0.8927451904322737	0.32249708601998744	82
119	0.8927642619632109	0.3227002200810002	82
120	0.8928290070455429	0.32275540455700136	82
121	0.8930114367148754	0.3223504750353313	82
122	0.8930194173582247	0.3221518001704676	82
123	0.8928548505216364	0.3220738921948118	82
124	0.8928335233010036	0.3220171015580777	82
125	0.8929966993728036	0.3218224994498699	82
126	0.893084053512425	0.3217783397008636	82
127	0.8930820772138918	0.32211307205664325	82
128	0.8929451824929188	0.3224412575273724	82
129	0.8928887295372067	0.322487850812619	82
130	0.8929626783843342	0.32252266912741323	82
131	0.8930685675702302	0.3229453358017737	82
132	0.893062962587144	0.3233700732762181	82
133	0.8929070339912732	0.32390436032330344	82
134	0.8927659243530741	0.32428773745607165	82
135	0.8925700819530344	0.32446339875100344	82
136	0.8922227462145901	0.32470344374969323	82
137	0.8920959554619093	0.325156422721648	82
138	0.8918411071794023	0.32558001125692065	82
139	0.891593798596727	0.32602687246898043	82
140	0.891418117935748	0.32638518616447754	82
141	0.8908166159321141	0.32648257078202925	82
142	0.8903565780306844	0.3263094483854691	82
143	0.8901121387478369	0.32587104633733854	82
144	0.8899856075221875	0.3257312191822499	82
145	0.8898180857728171	0.32554479127968217	82
146	0.8896855470189137	0.3252307463826298	82
147	0.8896482761019894	0.324704597428324	82
148	0.8897723692880846	0.32434376628549294	82
149	0.8898378360039005	0.32397342813894703	82
150	0.8898396630377103	0.3237595812398083	82
151	0.8898609183747044	0.32361976844904794	82
152	0.8896971175207458	0.32351298218662555	82
153	0.8893510922635182	0.3233245233877863	82
154	0.8890907694075659	0.3231393789231207	82
155	0.888700359895591	0.3230367289325223	82
156	0.8884042124303637	0.32294292154490745	82
157	0.8882040389254839	0.3227471365207508	82
158	0.88826709440472	0.32276637650784107	82
159	0.8884845892944391	0.32292163350548797	82
160	0.8889378714072844	0.3230753826257506	82
161	0.8890244697723458	0.32319173342239316	82
162	0.8892249180947378	0.3233141870590028	82
163	0.8890837283891572	0.3236915237064881	82
164	0.8889874356042285	0.3238930858507805	82
165	0.8889847937357195	0.3236920859021261	82
166	0.8888094974103932	0.3233910319667935	82
167	0.8886376276658046	0.32290509038354476	82
168	0.8890923473882207	0.3224951492144735	82
169	0.8893117313796706	0.3223914100181289	82
170	0.8892445069076226	0.32238504096952086	82
171	0.8889795090023054	0.3222847808763172	82
172	0.8885403134649565	0.32228163405335764	82
173	0.8881156291687013	0.322021701200271	82
174	0.887749711070978	0.3215075410139732	82
175	0.8874656840519769	0.32065292049702865	82
176	0.8874103381043081	0.3201717092163741	82
177	0.8868535963879889	0.3198151746522499	82
178	0.8866149401474894	0.31959361111263146	82
179	0.8864430314146995	0.31923695469863167	82
180	0.8861407202625495	0.3188456400914954	82
181	0.8857344217554771	0.3187321350175112	82
182	0.8854993367961044	0.31851241001726316	82
183	0.8854618593785043	0.3184387008955671	82
184	0.8855048202080292	0.3184230365965329	82
185	0.8854009492899176	0.3183708072127663	82
186	0.8850151623410868	0.3185307407315408	82
187	0.8847287305546649	0.318797159196948	82
188	0.8846051640407923	0.3188907420524173	82
189	0.8843279793271581	0.3189586033440756	82
190	0.8839733508283995	0.3189581160342195	82
191	0.8835302079852632	0.3189968323981847	82
192	0.8831751614357285	0.31902723072866973	82
193	0.8826283144601407	0.3190237085321204	82
194	0.8825565640343435	0.31886350589693735	82
195	0.8824263114169613	0.31879561707668547	82
196	0.8824431740054551	0.3192655519203559	82
197	0.8827697763102577	0.3196997191541212	82
198	0.88312235469348	0.31996794578795396	82
199	0.8837025758457904	0.32001009507069794	82
200	0.884597189079803	0.31979771954864866	82
201	0.8853357205789499	0.3195799081351672	82
202	0.8858761027410756	0.31961048970758626	82
203	0.886557198932474	0.31992195748922747	82
204	0.8874192768796578	0.32007361511164717	82
205	0.8883578729643411	0.32040257580759657	82
206	0.8891741892872769	0.32055365221041493	82
207	0.8898591020590746	0.3205310768607687	82
208	0.8906387098759785	0.3203879034865898	82
209	0.8916188872229195	0.32003322261096584	82
210	0.8924172212755117	0.3195353434256226	82
211	0.8929203605342235	0.3190464145713726	82
212	0.8937083966369741	0.3185678392429527	82
213	0.8944213701954337	0.3179126451542034	82
214	0.8951046981571666	0.31714434529267155	82
215	0.8956970236072517	0.3162184560077525	82
216	0.8962188065230229	0.3153436795632729	82
217	0.8966142332958723	0.3145406384391339	82
218	0.8970383048995654	0.31390957006509057	82
219	0.8972044271081439	0.3136376079998942	82
220	0.8972012158748525	0.31350519446661385	82
221	0.8971299838408369	0.31334053519366223	82
222	0.8969799093073847	0.3127916660779198	82
223	0.8968531492992493	0.31221487182105057	82
224	0.8965710536382057	0.31165972141410053	82
225	0.8963237468604389	0.3109595679323128	82
226	0.8961370605034125	0.310366782968905	82
227	0.8960203301185135	0.3097065271134009	82
228	0.8958390745313123	0.3093399791634262	82
229	0.895720395358758	0.3089730970293674	82
230	0.8954946738223135	0.30879033596122646	82
231	0.8954332556230711	0.3090811296075341	82
232	0.8954175834264345	0.3093206899402888	82
233	0.8954556104218312	0.3097207120565179	82
234	0.8953285888765609	0.3102855932181283	82
235	0.8951274862837707	0.31081648973264797	82
236	0.894965137829647	0.31124103635761885	82
237	0.8947329960086046	0.31134600194502754	82
238	0.8945852858747838	0.311371099519825	82
239	0.8945747226079245	0.3112960676569041	82
240	0.8944324224505976	0.31139953726185426	82
241	0.8944010063457242	0.3118387711892619	82
242	0.8943628170211141	0.31210646754134314	82
243	0.8944848188769141	0.3124590222229854	82
244	0.8944450748748085	0.3132478287468551	82
245	0.8942606270719974	0.3141445875270785	82
246	0.894129991026029	0.3151781236172269	82
247	0.8939436238501045	0.3161181786886903	82
248	0.8937853474398244	0.3169561215907556	82
249	0.8937919213033159	0.31760711829993776	82
250	0.8938179172349194	0.3179808529817085	82
251	0.8938081113693999	0.31846443229936255	82
252	0.8937253203258022	0.31889928644485543	82
253	0.8936153734422758	0.3194377894449037	82
254	0.893443735602361	0.3198195776481222	82
255	0.8933053335762359	0.32000526300269555	82
256	0.893235970036964	0.3205236959788669	82
257	0.8933593548791817	0.321150278908311	82
258	0.8934032102936467	0.32183612210616624	82
259	0.893359226890897	0.32273576938191584	82
260	0.8930911916621227	0.32366426528905273	82
261	0.8929212433315358	0.3244763208468218	82
262	0.8926178913301666	0.32516783804784716	82
263	0.8924924969395434	0.32582764933724107	82
264	0.8924157291836439	0.32637274330333005	82
265	0.8926322817233435	0.32670947661399385	82
266	0.8929172657262427	0.32680468949443414	82
267	0.8932688775984645	0.3269603577327372	82
268	0.8936745044639136	0.32706142566777807	82
269	0.8938342605621336	0.327003526002895	82
270	0.8938630035177499	0.32694695124523415	82
271	0.8936255260445202	0.32715470888688086	82
272	0.8937206601819443	0.32736288704439587	82
273	0.8936970351614456	0.32768966702546354	82
274	0.8934427577399047	0.32810830345416614	82
275	0.8929418671261331	0.32887861868810253	82
276	0.8927330203343009	0.32970645897477113	82
277	0.892552135016409	0.33046939582667195	82
278	0.8925226185709961	0.3312887112129048	82
279	0.8923500396506511	0.3319599975443325	82
280	0.89225275160298	0.3325362910641225	82
281	0.8922740361080308	0.33291030117759335	82
282	0.891880461129083	0.3332614708736027	82
283	0.8918937248723813	0.33399961349915197	82
284	0.8919089735685176	0.334741757337079	82
285	0.891895037387867	0.3354501177594461	82
286	0.8919257259949916	0.3360037395653206	82
287	0.8918910183260738	0.3364089874051451	82
288	0.891868441610732	0.33763033036563006	82
289	0.8921082134155334	0.3385868822919413	82
290	0.892270943591219	0.33958924567177673	82
291	0.8921227404996793	0.34051093178188024	82
292	0.8918863697061025	0.3413385182530267	82
293	0.8917283498059387	0.34199119123571614	82
294	0.8917491653588385	0.342533182984701	82
295	0.8916370243313075	0.34298441482204856	82
296	0.8915734578610351	0.34320706307003795	82
297	0.8914538274657103	0.34338945150640765	82
298	0.8914237478868664	0.34362284089994666	82
299	0.8916115913772322	0.3435959151418341	82
