# Supplementary material for: High-level cognition during story listening is reflected in high-order dynamic correlations in neural activity patterns
Source: Nat Commun. 2021 Sep 30;12:5728. doi: 10.1038/s41467-021-25876-x (PMC8484677; doi:10.1038/s41467-021-25876-x)
Supplement: Supplementary file 4 — Source Data [file 41467_2021_25876_MOESM4_ESM.zip › results/higher_order_sims/constant/96.csv]

time	1	2	iteration
0	0.8402501254317101	0.3167198561768264	96
1	0.8401858967765317	0.3158875732342486	96
2	0.8402508191494757	0.31494070473171204	96
3	0.8404249461287753	0.31391578926559205	96
4	0.840561246404307	0.3128650553680808	96
5	0.8405655058781695	0.3118967937871244	96
6	0.8406312374101542	0.3108019055480208	96
7	0.8407415340007207	0.30941613073147434	96
8	0.8408324707009469	0.3079040580345927	96
9	0.8408308407124362	0.30652034853588767	96
10	0.8407261463718715	0.30539691530339874	96
11	0.8405220770748432	0.3042383514783558	96
12	0.8403496693170859	0.30298967229749	96
13	0.8401367534062213	0.3016034375622248	96
14	0.8401185245498024	0.3002630915006153	96
15	0.8401095548501779	0.2989798649583882	96
16	0.8402874786950371	0.29763667095893737	96
17	0.8405458945985591	0.2962867329187293	96
18	0.8405131245860482	0.29486509348146456	96
19	0.8406455850947288	0.293338133572408	96
20	0.8408007592657418	0.2916945870463565	96
21	0.8409120806241953	0.29030582295029694	96
22	0.8409587964718228	0.28917723131560014	96
23	0.8407396826750563	0.28826936096536965	96
24	0.8405986880389761	0.287326389796498	96
25	0.8404410314974442	0.28635356152161945	96
26	0.8403271148459079	0.28546571647154745	96
27	0.8400995909835971	0.28432746921577495	96
28	0.8399871963951279	0.28341263326566163	96
29	0.8401162602332243	0.2827740834449598	96
30	0.8402315899375618	0.2821752975639505	96
31	0.8401641198610755	0.2814752018738282	96
32	0.8403641461712521	0.2807922592625677	96
33	0.8405407116127156	0.2800214576034437	96
34	0.8409491942959294	0.2789865412411802	96
35	0.8410438836065428	0.27810960162381365	96
36	0.8408565922214388	0.2772924483722267	96
37	0.8407761364258249	0.27628637640374737	96
38	0.8408568275099989	0.27538540964637104	96
39	0.8407798751258332	0.2747165349780382	96
40	0.8405311488417581	0.27417106324738394	96
41	0.8402922630504022	0.2733859032873677	96
42	0.8399690439903706	0.27240249158681296	96
43	0.8398419963012778	0.27174903166457576	96
44	0.8397704153587195	0.2712801222132018	96
45	0.8400061331627607	0.27090702514432513	96
46	0.8397052626308406	0.2707330541077524	96
47	0.8390784639746749	0.27099704815620607	96
48	0.838447100547171	0.2712208490581609	96
49	0.8377484297117231	0.27145145081860284	96
50	0.837293388239595	0.27151439342419703	96
51	0.837249826772395	0.2713542601509813	96
52	0.8374232407347032	0.2712087600639453	96
53	0.8376677638727978	0.2711919842284025	96
54	0.8379918732882706	0.27092096592017495	96
55	0.8385133846981878	0.2707873592961048	96
56	0.8391635971495858	0.270997989700402	96
57	0.8397270810808757	0.27097991157375495	96
58	0.8402104791673833	0.2706985402871088	96
59	0.8406907392915054	0.27053774686912263	96
60	0.8408464214835304	0.27018103743323524	96
61	0.840997297492918	0.2697328233631948	96
62	0.8408611796350647	0.2695483374495829	96
63	0.8404337548270412	0.26935249589849025	96
64	0.8398234792844598	0.26941626563043575	96
65	0.8393496662684853	0.26913959980277147	96
66	0.8390715132270745	0.2688277946001818	96
67	0.8389395006467459	0.26860402436085995	96
68	0.8387802259273731	0.2689019071209162	96
69	0.8385973947951223	0.2692492258916863	96
70	0.8384494456679817	0.2696971628614915	96
71	0.8381811556970092	0.2698030162284761	96
72	0.8380319617463652	0.26987493367438314	96
73	0.8378210686164141	0.26990263540605675	96
74	0.8374838185030703	0.26988863784186146	96
75	0.8374348803278976	0.26962078022069097	96
76	0.8377209746983915	0.2691495736618427	96
77	0.8379048059804854	0.26848219961161857	96
78	0.8379407587326844	0.2676229210732021	96
79	0.8381579368707737	0.26674880281430624	96
80	0.8384228566278147	0.2655978950834784	96
81	0.8385447119886024	0.26470575304908445	96
82	0.8388195129067165	0.2637807742192031	96
83	0.8392549675150001	0.26260023428551027	96
84	0.8397420225630349	0.26142046209439557	96
85	0.8401309872512261	0.26035066351791075	96
86	0.8404837248990712	0.259883300644473	96
87	0.8406325641724139	0.25919088586444294	96
88	0.8406619775075277	0.25834319392810945	96
89	0.8406030276670653	0.25759108513350953	96
90	0.8404852551213202	0.2566505475957789	96
91	0.8404337150492788	0.25582615803987113	96
92	0.8402919665016717	0.2550666791668837	96
93	0.840310825362425	0.25429087986244686	96
94	0.8402866530225456	0.25415912752674963	96
95	0.8402122097629273	0.25417042543493196	96
96	0.8403275887025594	0.2539502998454516	96
97	0.840257937968614	0.2542053572020251	96
98	0.8403206299003967	0.2548684820867135	96
99	0.8402218402725907	0.25539465166683994	96
100	0.8401404001157342	0.2557827811730461	96
101	0.8401547685539383	0.25612779607240344	96
102	0.8404428999123288	0.25670224915899853	96
103	0.8408315439653733	0.2572040323006593	96
104	0.8411995077632382	0.25764163670329415	96
105	0.841569647188543	0.2579951913084555	96
106	0.8416669112933743	0.2585251153447093	96
107	0.8415764669831568	0.259045790614645	96
108	0.8414132753517173	0.25959599042284837	96
109	0.8412231143475447	0.25981908507847	96
110	0.8409877050754463	0.2598669931416673	96
111	0.8407729381445952	0.26035155138775923	96
112	0.8403613643935044	0.2607508819059363	96
113	0.8399896979878334	0.2609039360902222	96
114	0.8395792451724016	0.260959929314981	96
115	0.8391924436279474	0.260997633267856	96
116	0.8390468160699726	0.26076883155827946	96
117	0.8388905560039924	0.2612165548626532	96
118	0.8390010280022153	0.26168930479275715	96
119	0.8390875314874686	0.2618283308297703	96
120	0.8391968041050446	0.2622420590388291	96
121	0.8393356184551455	0.2627748198505595	96
122	0.8395591876920542	0.2631434348443507	96
123	0.8396338828519035	0.26336447209307035	96
124	0.8398004966116315	0.2636316505865445	96
125	0.8398642293063784	0.2637220304051673	96
126	0.8400061271442024	0.26348909965901934	96
127	0.8401708652636065	0.26338289362426276	96
128	0.8402300401473418	0.26320298496103134	96
129	0.8401274054857442	0.26330886576926316	96
130	0.8401060052018441	0.26386869828839166	96
131	0.8399679352698999	0.2646061354482615	96
132	0.8394384845789304	0.2654243251239969	96
133	0.8392066281427418	0.26600995523598975	96
134	0.8389476608613783	0.2663822611570363	96
135	0.8385830452203021	0.26675796400746055	96
136	0.8379146140354617	0.2671247333573439	96
137	0.8374153421941	0.2677650700783879	96
138	0.837100609879527	0.2685481938523894	96
139	0.8369793332969193	0.2692414222587972	96
140	0.8370119895202409	0.269896830855319	96
141	0.8370727444108126	0.27058719766705697	96
142	0.8369281840505729	0.2712722176602251	96
143	0.8369007875450863	0.27186699774907713	96
144	0.8366046592633707	0.27220010248136217	96
145	0.8365008162177208	0.27232703956255877	96
146	0.83631906143885	0.27235929746069343	96
147	0.8363642169205263	0.27250257870937555	96
148	0.8362141759243452	0.27273252779959106	96
149	0.836205227162353	0.2728368846140865	96
150	0.8364098780982621	0.2729948980684642	96
151	0.8363976131229367	0.27303626329142233	96
152	0.8361828852324733	0.27310318791190463	96
153	0.83556908285691	0.27282468644532115	96
154	0.8352287315805402	0.2725744046934954	96
155	0.8350530906452683	0.2725534618014749	96
156	0.8344894576339991	0.27274811425148354	96
157	0.8342628840880455	0.2730697486912482	96
158	0.8341163846611603	0.27348296700951863	96
159	0.8340482605744269	0.27361483206633797	96
160	0.8341671707443968	0.273981433558961	96
161	0.8343057384691018	0.2742304385444066	96
162	0.8343681815722115	0.2750128582700452	96
163	0.8344749614946149	0.27568998377273846	96
164	0.8344980521585125	0.27626721482282857	96
165	0.8347194858826088	0.27679769734929527	96
166	0.834951330531731	0.27749432307095917	96
167	0.8349998117960706	0.2781533169702396	96
168	0.8348460601859988	0.2787213209736911	96
169	0.8349099374677516	0.2792854104352563	96
170	0.8350426365070689	0.2797331230620325	96
171	0.83507071367287	0.28043777268659315	96
172	0.8349564750916572	0.2810130599663438	96
173	0.8349788156858629	0.2813498733542493	96
174	0.8352265730133883	0.28145510508949695	96
175	0.8353530600402321	0.2818318940015494	96
176	0.8354565760373092	0.28216088248143006	96
177	0.8353747150510913	0.2822229311571266	96
178	0.8357138158990182	0.28243389613715314	96
179	0.8359637772041254	0.28258799603664414	96
180	0.8361543263857713	0.2827846518590716	96
181	0.8362901524074778	0.2829174003560202	96
182	0.8363341351134695	0.2828930029009274	96
183	0.836200488372081	0.2827785629151292	96
184	0.8361505850165389	0.2828831754254117	96
185	0.836009081022645	0.28296064929938564	96
186	0.8358868933010124	0.2827634786187167	96
187	0.8356053910348232	0.2824813170070504	96
188	0.835782109855823	0.282036687478175	96
189	0.8359465467849057	0.28158639052043477	96
190	0.8361529606732644	0.28098256695016643	96
191	0.8362427909779053	0.28070080244477785	96
192	0.836522003279376	0.2804341291426525	96
193	0.8370675376258155	0.28022684671583714	96
194	0.8374165527284537	0.2799993861011999	96
195	0.8377357504532505	0.2796964946679264	96
196	0.8378047779374183	0.27930979349279095	96
197	0.8377957544896999	0.2789779260849311	96
198	0.8377143808052464	0.27880876210661953	96
199	0.8376441482626051	0.27840243262230774	96
200	0.8377152801402259	0.27798077090933915	96
201	0.8378977805102763	0.27772436367247666	96
202	0.8379056861529259	0.27702045958472243	96
203	0.837833253998855	0.27628298728651385	96
204	0.8376805378028556	0.27557226675722857	96
205	0.8376202230515352	0.2754057675173793	96
206	0.8380104962677505	0.2752731407086993	96
207	0.8385399944066503	0.27525839606028774	96
208	0.8392422620605989	0.27509395996804287	96
209	0.8401299840692555	0.27540163488947844	96
210	0.8406993745020329	0.27574566589111793	96
211	0.8409520975142389	0.27600441391965574	96
212	0.8412393424627255	0.2761858857701779	96
213	0.8417365605001443	0.27637698011985584	96
214	0.8422909573565152	0.2765553838549849	96
215	0.8424412164875176	0.276768761587251	96
216	0.842721989922262	0.2773517198895968	96
217	0.8430324641024713	0.27790589425167744	96
218	0.8432845100032902	0.27840437897404746	96
219	0.8435774964844044	0.27883611926374346	96
220	0.844070198341757	0.2789868202221264	96
221	0.844523604180472	0.27924115256131055	96
222	0.8446834583239113	0.27979004874134594	96
223	0.8447361622953914	0.2803008957417798	96
224	0.8449559225267308	0.28101800586415454	96
225	0.8451670946928094	0.2813644815311909	96
226	0.8452535762735119	0.28146628611864805	96
227	0.845128536360836	0.28180761422040196	96
228	0.8449620126178453	0.28186111832911387	96
229	0.8448309963103072	0.28179581992659014	96
230	0.8444255516876937	0.28182435939784345	96
231	0.8441373929687044	0.2817818129121744	96
232	0.843943253353645	0.281794996864308	96
233	0.8436066848781598	0.2817517106941106	96
234	0.8432414483676536	0.2815438153575073	96
235	0.8429576479237981	0.2812281433142783	96
236	0.8425802558060644	0.2808617854079445	96
237	0.8422125913687935	0.2804120073349617	96
238	0.8417129107843381	0.2800579129068517	96
239	0.8412012740064555	0.2799366803966788	96
240	0.8407478777934138	0.2801068257992206	96
241	0.8399424784816504	0.2805912085287682	96
242	0.8390342493619445	0.28080412618688894	96
243	0.8378216356799387	0.2812891863388989	96
244	0.8363497237252712	0.2817261111195839	96
245	0.8349441441686097	0.2825645852288636	96
246	0.8334965025893064	0.283250916699882	96
247	0.8323174978412924	0.2840133509169425	96
248	0.8312582928639678	0.284557968269687	96
249	0.8301475113665999	0.28537776403763776	96
250	0.8293465915450615	0.28622586437246933	96
251	0.828373357634723	0.28690004776037764	96
252	0.828069591151272	0.2875143872191546	96
253	0.8278991286541351	0.2880335876447373	96
254	0.8284952868626689	0.288289671711648	96
255	0.8290987704725956	0.2887334968654982	96
256	0.829659168858879	0.2892212189411813	96
257	0.8302177298243913	0.28955978194025356	96
258	0.8310850318500254	0.28985317154176576	96
259	0.8319420733229163	0.29030402057574245	96
260	0.8328527971465148	0.29066430020406436	96
261	0.8338526647490374	0.29080704352679354	96
262	0.8350301228612019	0.291364459148952	96
263	0.836335018282173	0.2915746075996998	96
264	0.8374236034041633	0.29168398795910555	96
265	0.8381553398142422	0.2917299476082986	96
266	0.8386014323568198	0.29188349198914176	96
267	0.8390713481055028	0.29199044820911657	96
268	0.8393629074892107	0.2920844271411735	96
269	0.8397347177160984	0.29213431095994885	96
270	0.8398603117849276	0.2923239198416939	96
271	0.8396249752255117	0.29274913574149264	96
272	0.8391704628265917	0.29361468844493976	96
273	0.839087915849595	0.2943146201577553	96
274	0.8387906881950116	0.29521817074958856	96
275	0.8386612664865052	0.29596719927973897	96
276	0.8383256480588371	0.29675800905141414	96
277	0.83800687597915	0.2975444616323093	96
278	0.837735119965	0.29827374572604387	96
279	0.8374060850556356	0.29914912984849307	96
280	0.8373783617738154	0.30003271784923685	96
281	0.837199547967548	0.3009223026838814	96
282	0.8371562572341137	0.3018258850291045	96
283	0.8372920442513885	0.3030517899892951	96
284	0.8368965312374348	0.3046503030664558	96
285	0.8363158625505827	0.30617365811810887	96
286	0.8357601967636429	0.30807349320151595	96
287	0.8351380472826925	0.3096466267321103	96
288	0.8346312709546685	0.3113552087073216	96
289	0.834422713483802	0.31287220751186146	96
290	0.8341319003275294	0.31426057536229546	96
291	0.8339864167116186	0.3154778240216665	96
292	0.8340315078326798	0.3167603419029948	96
293	0.8342126220459476	0.317798391568738	96
294	0.8345452306078838	0.31880952783117833	96
295	0.8349657878275976	0.31964365691897245	96
296	0.8353730966031747	0.3207270181979888	96
297	0.8355615992101209	0.3217995883848843	96
298	0.8358733931371123	0.3227352726965484	96
299	0.8362756464663125	0.32326631456755806	96
