# Supplementary material for: High-level cognition during story listening is reflected in high-order dynamic correlations in neural activity patterns
Source: Nat Commun. 2021 Sep 30;12:5728. doi: 10.1038/s41467-021-25876-x (PMC8484677; doi:10.1038/s41467-021-25876-x)
Supplement: Supplementary file 4 — Source Data [file 41467_2021_25876_MOESM4_ESM.zip › results/higher_order_sims/constant/80.csv]

time	1	2	iteration
0	0.90509144333888	0.3801722975702155	80
1	0.9049173876368936	0.3797528170309662	80
2	0.9047400778857835	0.3793583780263745	80
3	0.9046174915928469	0.37921380953896494	80
4	0.9044470734144671	0.3791179243782191	80
5	0.9042339741430161	0.3789016693557563	80
6	0.9040999019710761	0.3786145415560639	80
7	0.9040287588709396	0.37825870041737647	80
8	0.9040914726983692	0.3779404512033516	80
9	0.9040898466144912	0.3774196215928421	80
10	0.9040663131847163	0.37676136613757283	80
11	0.9040645206486283	0.375992298301424	80
12	0.9039675485708463	0.3751360846979337	80
13	0.9038863538364644	0.37411564839632055	80
14	0.9038178222779794	0.3730320582546166	80
15	0.9037472669795943	0.371802199226749	80
16	0.9036166301818299	0.3704330395051886	80
17	0.9034307816382217	0.36892199813937077	80
18	0.9033302134246896	0.3672780182638594	80
19	0.9032009091462146	0.3656884164843094	80
20	0.9032105922374145	0.36420516454728535	80
21	0.9032106196954818	0.3625339754902872	80
22	0.9033873189291366	0.3611094792648756	80
23	0.9035301477348088	0.35957485264994427	80
24	0.9035559478960117	0.3582238130203133	80
25	0.9034120122302691	0.35701334092882175	80
26	0.9034884965259226	0.35643964725714405	80
27	0.9034547800875241	0.3559319108718751	80
28	0.9036876756288719	0.3556594318616301	80
29	0.903853632094254	0.35522574165965876	80
30	0.9037797850006413	0.35457246116179264	80
31	0.9035701361257972	0.3536497115765715	80
32	0.9032255323749193	0.3526918276710647	80
33	0.902760447027379	0.35157342343526493	80
34	0.9022872966675953	0.35025952061837456	80
35	0.9018494445908898	0.3488474936713109	80
36	0.9013736339413261	0.347898946794108	80
37	0.9011440455676658	0.3468499355277904	80
38	0.900730341719824	0.345927083952223	80
39	0.9006172012142372	0.345599838873202	80
40	0.9006478360038516	0.34515991751647906	80
41	0.9007111085450071	0.34478663135820586	80
42	0.900782186476142	0.34431536155963255	80
43	0.9011232750927084	0.3437011602897513	80
44	0.9016004578881477	0.34322979225471173	80
45	0.9022594394790838	0.3428328648260091	80
46	0.9028557327551474	0.3424604244934139	80
47	0.9030576124900618	0.34239148084621696	80
48	0.9034216358309318	0.34236104345245344	80
49	0.9038409856070233	0.3424895429677294	80
50	0.904243086981499	0.34266791066335944	80
51	0.9046287271766977	0.3428581196152359	80
52	0.9048787538748954	0.34272236603416384	80
53	0.9050778283682507	0.3426326922187613	80
54	0.9052867482941922	0.34239013405940255	80
55	0.9055821394088511	0.3419805091538761	80
56	0.9059040201246479	0.34131410306518445	80
57	0.9060542513827872	0.3407361397950362	80
58	0.9061626828383195	0.3398139226682075	80
59	0.9065097042926469	0.3390722965840641	80
60	0.9066923165042494	0.3383916840509647	80
61	0.9067265865468576	0.33776568086817543	80
62	0.9066833386413411	0.3369535752516827	80
63	0.9065797555089845	0.3361075929735487	80
64	0.9065519234787252	0.33539691696998386	80
65	0.9066143379739654	0.3347010748288996	80
66	0.9066384900670272	0.33399651218784243	80
67	0.9064379960354373	0.33346371048512363	80
68	0.9061984248728965	0.3328131915242585	80
69	0.9059989701926164	0.3324228068214547	80
70	0.905783496983737	0.33197419805909467	80
71	0.9057688464923721	0.3314157610311371	80
72	0.9057868400238104	0.33097514165799174	80
73	0.9058443693804703	0.33045821508641576	80
74	0.9057819197938136	0.330422100955483	80
75	0.905771815404688	0.33063280898798103	80
76	0.9058114347927352	0.33092691808849845	80
77	0.9057860590789749	0.33144136514650363	80
78	0.9055723553200008	0.3318665248056827	80
79	0.9051311164532717	0.332032735324194	80
80	0.9045057166655014	0.332488426908338	80
81	0.9039150390751676	0.33289402691872666	80
82	0.9032562250945997	0.33315438033276207	80
83	0.9025288127398254	0.3330759255768493	80
84	0.9016899542003098	0.33301173790578537	80
85	0.9008413004370059	0.33289843199163177	80
86	0.8999870033200581	0.33296456413731834	80
87	0.8991929881688822	0.333046460724589	80
88	0.8983612438779924	0.3327952321825533	80
89	0.8974651801595527	0.33271797726053104	80
90	0.8967528906083513	0.3325465113861156	80
91	0.8963309150890293	0.3321630936377856	80
92	0.8963477860317711	0.33183852926419477	80
93	0.8964308522665569	0.33125319901443523	80
94	0.8963823404684207	0.3305783353259549	80
95	0.8963463218763905	0.32974151189352663	80
96	0.8964382626772519	0.32865605498393113	80
97	0.8968208215048277	0.3281558679042781	80
98	0.8972050008757264	0.3272790583252291	80
99	0.8976809999562247	0.3263260572848359	80
100	0.8980600105396375	0.3253032273591035	80
101	0.8983550674058881	0.32516779110681837	80
102	0.8989270201348217	0.324822348645657	80
103	0.8995146746534105	0.32440559929771223	80
104	0.9001314569634744	0.32435727795229075	80
105	0.9009976273867244	0.3242053983856567	80
106	0.9018209153353236	0.32390600339174147	80
107	0.9025449712691216	0.3237426312263152	80
108	0.9032868012816218	0.32416166432722365	80
109	0.9038198739373039	0.32475170791654634	80
110	0.9042710663514768	0.32508057048822747	80
111	0.904639627463955	0.32537579703639685	80
112	0.9048968975843564	0.32584225368765257	80
113	0.9052255641213982	0.3263358651821381	80
114	0.9054829117595594	0.32692400834926294	80
115	0.9057746214180357	0.3273913297587306	80
116	0.9059587279992426	0.3274977138480254	80
117	0.9060649021824753	0.3273898897381213	80
118	0.9061768037690775	0.3270580654998883	80
119	0.9062378660100922	0.3267137824382475	80
120	0.9062734270708703	0.3262446509279274	80
121	0.9062308988198745	0.3258593024883659	80
122	0.9062188120867297	0.32539985991650455	80
123	0.9061721776353401	0.32493400112985754	80
124	0.9062014191226557	0.3242653737886605	80
125	0.9062471030878392	0.3235662289787539	80
126	0.9064548053939765	0.3232634926317149	80
127	0.9065226804824569	0.3232160913858094	80
128	0.9064396717460868	0.3232797351696467	80
129	0.9062365795719121	0.32383106422078217	80
130	0.9060801971472526	0.32426887855046466	80
131	0.9058896754209188	0.32542277869814623	80
132	0.9057750681712371	0.3261099394195547	80
133	0.9055615006696668	0.32665343740844627	80
134	0.9053544621183391	0.327110460136156	80
135	0.9052675157795075	0.32737895435371883	80
136	0.9052170589004441	0.32795490821358714	80
137	0.9051024905959196	0.32843687306456293	80
138	0.9050233777614228	0.3289869991129618	80
139	0.9049969775448905	0.3293889541183801	80
140	0.9048834077388925	0.3298393482245249	80
141	0.9048012934790168	0.3302305955274611	80
142	0.9046730715801959	0.33069289110949723	80
143	0.9045699301737332	0.33105703389013796	80
144	0.9044634227327935	0.3311708110352208	80
145	0.9043965561911917	0.33133588450166085	80
146	0.904357473483402	0.3313663765381159	80
147	0.9042564292064049	0.3312664165572918	80
148	0.9042006151420564	0.3310243002178641	80
149	0.9042338307747172	0.3307075562432571	80
150	0.904169597855852	0.330499587139122	80
151	0.9041707791887393	0.3304228974227213	80
152	0.9041382969402274	0.3301910788158359	80
153	0.9040657481448653	0.3297722371627703	80
154	0.903942145997589	0.32915941102085816	80
155	0.9037842796750577	0.3291745226519795	80
156	0.9037089622858029	0.32932123066199764	80
157	0.9036470933161767	0.32977391551479235	80
158	0.903465266807164	0.33036281829585756	80
159	0.9032350239549014	0.330820646951809	80
160	0.902924731083074	0.33107431051589387	80
161	0.9026244612951165	0.3312185083736353	80
162	0.9024300890766431	0.33141103737394717	80
163	0.9022796606149828	0.3316557028397162	80
164	0.9022889405095118	0.3315142251914195	80
165	0.9022890442077045	0.33136367760176844	80
166	0.9022342433029115	0.3311711606294039	80
167	0.9023355547985922	0.33089362714811144	80
168	0.9023983774957334	0.3305890932588686	80
169	0.9024134668152327	0.33022729192895295	80
170	0.9024581316261759	0.3295932186988627	80
171	0.902461278377084	0.32953202939657594	80
172	0.9024825266256585	0.330013542543136	80
173	0.9025274037940265	0.33026372366783785	80
174	0.9025853865274887	0.3303632164957614	80
175	0.9026231992801146	0.3309447660265878	80
176	0.9025646870266811	0.331538111527575	80
177	0.9025691546210282	0.3323687402108271	80
178	0.9026153719680668	0.33318638501591075	80
179	0.9026609466255656	0.3338241010869504	80
180	0.9027042769777134	0.33445818172923153	80
181	0.9024730998672246	0.33489776124630033	80
182	0.902191778142797	0.33539475959840254	80
183	0.9018839412260522	0.3359235601585048	80
184	0.9016012046397113	0.33619145406495626	80
185	0.9014659772155754	0.33642388615676133	80
186	0.9012051890865354	0.33660480247068214	80
187	0.9009874075897163	0.3371154781566129	80
188	0.9010416513449584	0.3372838767580803	80
189	0.9012155264063446	0.3377347301440885	80
190	0.9014138614667326	0.3380705811438713	80
191	0.9015231107467686	0.338425155564767	80
192	0.9015348747404452	0.33862280100593234	80
193	0.9013153663383746	0.33882934810460213	80
194	0.9010480667171997	0.3391080545490668	80
195	0.9007090023581233	0.3395747172259422	80
196	0.9003140599841184	0.3400549584029765	80
197	0.8999215400659772	0.3401482098688187	80
198	0.8995661437357911	0.3399784986403825	80
199	0.8995227993200915	0.34009234781344283	80
200	0.8998368070310314	0.3404399371916511	80
201	0.9002370985865039	0.34078004487104985	80
202	0.9007199480710989	0.34085674351670336	80
203	0.9013358016916458	0.34090978052726084	80
204	0.9022598057835374	0.34088388507118556	80
205	0.9029943121199908	0.3408782439368817	80
206	0.9036242903625672	0.3406843718557035	80
207	0.9041662830930206	0.3405011467964049	80
208	0.9048238307748712	0.34014693022724357	80
209	0.9055597769909056	0.33988794238033454	80
210	0.9063292547407182	0.3394939217794918	80
211	0.9069946745079939	0.33934663942052823	80
212	0.907531470784236	0.3392803994139196	80
213	0.9079100791368174	0.3393223129243707	80
214	0.9081774751717729	0.33933337485833914	80
215	0.9084143204973818	0.3392120767417986	80
216	0.9087080129128243	0.3386934761773602	80
217	0.909026455791714	0.3387149439631884	80
218	0.9094105263467156	0.33878306095093147	80
219	0.9098701254240428	0.3390498533175343	80
220	0.9102639056591484	0.3392480702708691	80
221	0.9104739530571857	0.3393235920550527	80
222	0.9106537025239586	0.33930662173838694	80
223	0.9109264835868068	0.3390337066957193	80
224	0.9111022693627224	0.33885428107017257	80
225	0.9112449353720923	0.3385043299894516	80
226	0.9116334656525761	0.33844428116603426	80
227	0.9118820145759812	0.33874443698550283	80
228	0.9118606156452518	0.33899851730531777	80
229	0.9118586606043767	0.33911044430844955	80
230	0.9116335461431226	0.33928284174182083	80
231	0.9113153777851506	0.339612690371586	80
232	0.910974587394908	0.33981589236741466	80
233	0.9106412539379347	0.33987943753405464	80
234	0.91011849055763	0.33995673225736056	80
235	0.9095527443310681	0.3396842542484839	80
236	0.9088790157553253	0.3391517869580771	80
237	0.9083765790112671	0.33859901238990225	80
238	0.9077215118270829	0.33842458637688794	80
239	0.9070183399544501	0.3382367991977268	80
240	0.9064648626669682	0.33825655257019316	80
241	0.9059508143591896	0.3383355195875532	80
242	0.905279274237969	0.3386499750270576	80
243	0.9048560397434531	0.33876536518241834	80
244	0.9045831901340043	0.33871819252590135	80
245	0.904375421861902	0.3390544469653555	80
246	0.9041186660683087	0.33932904181488077	80
247	0.9038745987831751	0.3398597470786493	80
248	0.9036177411641468	0.340208679805554	80
249	0.9033660662106537	0.34050342251213683	80
250	0.9032068552464945	0.34067421696947386	80
251	0.902888624102381	0.34089339111377404	80
252	0.9026172537604462	0.3413937035106301	80
253	0.9023985018522496	0.34159469367721373	80
254	0.9021369341479929	0.3419678537577493	80
255	0.9020477750687036	0.3424294166378731	80
256	0.9019178339439531	0.3430591812555691	80
257	0.9018772246512656	0.3439662836121869	80
258	0.9017637603072636	0.34489909019103693	80
259	0.9018217029723782	0.3457224216138944	80
260	0.9019189461862316	0.34649830038898727	80
261	0.9019724718117518	0.34698936680705567	80
262	0.9022803320620384	0.3477679210137748	80
263	0.9025152178719141	0.3484227464056254	80
264	0.9026028713779827	0.34896791247641973	80
265	0.9022538500139066	0.3499518181636263	80
266	0.9019225778492896	0.35079048210905595	80
267	0.9015890747177053	0.35158083688867586	80
268	0.9011820765615319	0.3521090963150629	80
269	0.9009527595938999	0.35267318244382984	80
270	0.9008323810046298	0.353457130300503	80
271	0.9006466223512377	0.35417906227104756	80
272	0.9004578707794088	0.3548644659273018	80
273	0.9001799074992336	0.3553890495105519	80
274	0.9002630972362757	0.35574824875504046	80
275	0.9003446496881529	0.35613872427589316	80
276	0.9004722280855126	0.3571623346567507	80
277	0.9004883448630188	0.3580124485003581	80
278	0.9003365554557832	0.3586949463849357	80
279	0.9007264798886168	0.3595422954685506	80
280	0.9010627900612325	0.3599698927705935	80
281	0.9014186252564681	0.3605537791392838	80
282	0.9013261619095261	0.36117066890577704	80
283	0.9012593295819343	0.3617751447832694	80
284	0.9013010963364528	0.3624444451123898	80
285	0.9013118928187378	0.3629648827376883	80
286	0.9015376030449562	0.36346399712440924	80
287	0.9016228370359571	0.3642475791033255	80
288	0.9018709617526937	0.36493126221093347	80
289	0.9022935752560757	0.3656311822749016	80
290	0.9026201529016423	0.36642935357895967	80
291	0.9028090494492118	0.36727626723754664	80
292	0.9031122901553326	0.36854836949139874	80
293	0.9032794435747394	0.3698289248846145	80
294	0.9033782524221893	0.37101372508630787	80
295	0.9034905521615179	0.3721214064511153	80
296	0.9037526414309967	0.3730634806607341	80
297	0.9041675965613458	0.3737751697646989	80
298	0.9043249925496276	0.3744307738605861	80
299	0.9043895249654856	0.37496060751238425	80
