# Supplementary material for: High-level cognition during story listening is reflected in high-order dynamic correlations in neural activity patterns
Source: Nat Commun. 2021 Sep 30;12:5728. doi: 10.1038/s41467-021-25876-x (PMC8484677; doi:10.1038/s41467-021-25876-x)
Supplement: Supplementary file 4 — Source Data [file 41467_2021_25876_MOESM4_ESM.zip › results/higher_order_sims/constant/94.csv]

time	1	2	iteration
0	0.7589127896080248	0.2680648153717661	94
1	0.7592591467247833	0.26672129916218623	94
2	0.7598817606611938	0.26565875148735263	94
3	0.7606556324500415	0.26449253552069896	94
4	0.7613848463417233	0.26332192602506843	94
5	0.7622039122383177	0.26236927972976604	94
6	0.7626629359152317	0.2613852550107125	94
7	0.7632351342605354	0.2601992477194256	94
8	0.7636373936937846	0.2589280315389755	94
9	0.7640553287301844	0.25755834146908124	94
10	0.7641214732532357	0.2560327758901474	94
11	0.7644236750956315	0.2544825309572297	94
12	0.7646622122917871	0.25293469391504325	94
13	0.7649527922737801	0.25172404018082023	94
14	0.7650884193077547	0.25052174676626854	94
15	0.7650317389838959	0.24934773970613308	94
16	0.7649898815223205	0.24826086914093876	94
17	0.765019511687759	0.24728856217032283	94
18	0.7648422399196808	0.24615031494158046	94
19	0.7642315813103017	0.24503143281325246	94
20	0.7637795070365372	0.2438396193772931	94
21	0.763046262272836	0.24255917186797807	94
22	0.7621111431128621	0.2412691689335008	94
23	0.7613138661513494	0.2401118710822624	94
24	0.7605174096645115	0.23901160169001687	94
25	0.7596990107608366	0.2378162671120998	94
26	0.7588897862657277	0.23656477999153772	94
27	0.7580101188380324	0.2353449340937492	94
28	0.7574301673106204	0.23399504952031797	94
29	0.7566829435432193	0.23258279489950195	94
30	0.755895489561693	0.2314123673572213	94
31	0.7547865649107003	0.2303284210897835	94
32	0.7537212987973658	0.22916137903966158	94
33	0.7520736369072669	0.22768135838328538	94
34	0.7512210629700296	0.22623252881213793	94
35	0.7509323916307356	0.22480169159000543	94
36	0.7505151004584018	0.22370228276330925	94
37	0.7503589286003993	0.22272031120112598	94
38	0.7503805891575697	0.2216173995719383	94
39	0.7509302041203351	0.22091964033892197	94
40	0.7511874853457473	0.22002377788927782	94
41	0.7512908271441406	0.21915574069625385	94
42	0.7512049614822327	0.21829025380197387	94
43	0.7510621029514841	0.2175208791412843	94
44	0.7507340976782216	0.2167220446394602	94
45	0.7507959086355966	0.21596770420366632	94
46	0.7511716788206779	0.21526764942445062	94
47	0.7516889139560261	0.2150862235382751	94
48	0.7520517302676659	0.21464363569026573	94
49	0.7524670881003287	0.21396648850336944	94
50	0.752905208523242	0.2132765438890141	94
51	0.7532788157835228	0.2131541377560254	94
52	0.753470493990524	0.21334621694123881	94
53	0.7538711101929314	0.2135375394307962	94
54	0.7542704641992347	0.21352469622460094	94
55	0.7548567787020068	0.2134725516676514	94
56	0.7552278284314224	0.21341383606005251	94
57	0.7558270718002542	0.21331174542860065	94
58	0.7565475865810306	0.2133718667408204	94
59	0.756813495359724	0.2134147719761841	94
60	0.7571064601491343	0.21374152141513064	94
61	0.7573357838768718	0.21401563213352026	94
62	0.7574618090251893	0.21405093291417931	94
63	0.7572870389053393	0.21449276901466	94
64	0.7570249214188874	0.2148998401391377	94
65	0.7569624779161336	0.21513578649234566	94
66	0.7567679879652129	0.21523765071000964	94
67	0.7565530464117898	0.21522733637636524	94
68	0.7564521768860568	0.21504023776839154	94
69	0.7564941301550209	0.2147924806400658	94
70	0.7564910379714591	0.21456018425556378	94
71	0.7567229773718127	0.21428916925902639	94
72	0.7569414847742473	0.21409590416985222	94
73	0.7568518109649777	0.21399363937004032	94
74	0.7567773897281614	0.21398149717395895	94
75	0.7567839017313381	0.21393761286704036	94
76	0.7567169245771734	0.21389734992727177	94
77	0.7564021701658311	0.213922221292149	94
78	0.756379130041279	0.21358928036997038	94
79	0.7565456719127158	0.2133217607374839	94
80	0.7568996223584068	0.2129089046039753	94
81	0.7572323161688352	0.2126020618326641	94
82	0.7576043687977356	0.21264890610435158	94
83	0.7579278292586885	0.21290911007819843	94
84	0.7580780463854313	0.21303352153178756	94
85	0.7579516923890364	0.2132848742024239	94
86	0.7580362470667531	0.21392755373695832	94
87	0.758170837537305	0.21472162326565195	94
88	0.7585189215281711	0.21589955341489658	94
89	0.759052628088258	0.21683040070655887	94
90	0.7595788952991924	0.21759141400574172	94
91	0.7601244766245753	0.21823330611319666	94
92	0.7603286350098792	0.2184601809640945	94
93	0.7605143537932921	0.21861881136401837	94
94	0.7608640604587734	0.2186154809136727	94
95	0.7610244161247505	0.2184362988033061	94
96	0.761131107138554	0.21823208532141974	94
97	0.7611610827821641	0.2179649301373712	94
98	0.7607481167331092	0.21745785250286379	94
99	0.7600618028970942	0.2168417046378156	94
100	0.7593634868835798	0.2165964329363976	94
101	0.7588377029088017	0.2161322016749148	94
102	0.7584811717152963	0.2154484389674303	94
103	0.7579940294018775	0.21466520865020897	94
104	0.7576797987737721	0.21445205634197664	94
105	0.7571544427316271	0.21448021901591546	94
106	0.7566229281886103	0.21429219840159933	94
107	0.7562865954219689	0.21410751566769082	94
108	0.7557561526761836	0.21390415667882384	94
109	0.7555112018040238	0.21348936402955657	94
110	0.7551756617618012	0.21328498514382052	94
111	0.7548970336219105	0.21302952693844698	94
112	0.754958392742404	0.21291797177947824	94
113	0.7553796561031907	0.2124532509970032	94
114	0.7559132469075269	0.21195927079243645	94
115	0.7562301450094656	0.21151093771837268	94
116	0.7567360609204705	0.21090325086268022	94
117	0.7572280410713585	0.21014793830228146	94
118	0.7579628809112657	0.20926440132799212	94
119	0.7592335112987578	0.2089194224554112	94
120	0.7602220819951584	0.2089167365655585	94
121	0.7609106439897441	0.20873927770550432	94
122	0.761446326487179	0.2088864240064223	94
123	0.7615257700161199	0.2093165929597487	94
124	0.7615119038291295	0.20952961805350417	94
125	0.760985284077961	0.20999320093296542	94
126	0.7603774375449573	0.21025501870282415	94
127	0.7598717244987248	0.2102536737022102	94
128	0.7589949646540199	0.21026084107328402	94
129	0.7580330550586691	0.21014699861940644	94
130	0.7570405906791232	0.2100191383595481	94
131	0.7559165899907073	0.20999316182794492	94
132	0.7550529156850261	0.20977361757726734	94
133	0.7543511029984563	0.20959838607902412	94
134	0.753680951370259	0.20966709588393254	94
135	0.7529180508275788	0.2096795304475826	94
136	0.752349822565276	0.2096020918235518	94
137	0.7517765871000295	0.20993556528306417	94
138	0.7511984100288935	0.21033603144404314	94
139	0.7508196206471668	0.21068569397019304	94
140	0.7505922500522169	0.21088057551960152	94
141	0.7504398866067524	0.2111559947187616	94
142	0.7505585738776798	0.21142656252848632	94
143	0.7506632959384707	0.21143479550539043	94
144	0.7508406829615696	0.21122975270592548	94
145	0.7511924210197631	0.21118498645873413	94
146	0.751369850429936	0.21132389311937624	94
147	0.7515960543325005	0.21140915048670178	94
148	0.7522163412887263	0.21130289885551815	94
149	0.7525852559138452	0.2117515148668977	94
150	0.7527984524150045	0.21189637345824205	94
151	0.7528567180901564	0.21201412416518778	94
152	0.7525887703094005	0.21281949958870236	94
153	0.7522786870834234	0.2135493769233094	94
154	0.7518432618953741	0.21422600555121343	94
155	0.7513307412714098	0.2148392210948938	94
156	0.7506200207091103	0.2150656334387717	94
157	0.7495802809131749	0.21534986197037598	94
158	0.7486483600446937	0.21542153302237899	94
159	0.747474157145977	0.21556894271799126	94
160	0.7462397809288447	0.21555032055353934	94
161	0.7449015016506679	0.2154669038650805	94
162	0.743427640358326	0.2152821061889468	94
163	0.7419949426874833	0.21480659651642664	94
164	0.740951452196951	0.21470061987239789	94
165	0.7405184848542326	0.21453126772552544	94
166	0.7402935866908069	0.2144588675930836	94
167	0.7401699134509067	0.21456117545251685	94
168	0.7398182965426348	0.21497329540341148	94
169	0.7392533881563171	0.21528359001501748	94
170	0.7394114391655607	0.21596435862612684	94
171	0.7397399511617333	0.21648935345020442	94
172	0.7405495537395989	0.21675170422873158	94
173	0.741358311386713	0.21691249906001853	94
174	0.7424362674898782	0.21668717501420504	94
175	0.7433149928975679	0.21631371842355876	94
176	0.7444346725788495	0.21587300467878123	94
177	0.7458714936143871	0.21541623308782018	94
178	0.7473689619013374	0.21493152571464547	94
179	0.7496484634353224	0.21418021210584853	94
180	0.7514832786164627	0.21366977047908986	94
181	0.7532135120235894	0.21302647476914435	94
182	0.7551629512290472	0.21294216895850962	94
183	0.7569863506623405	0.2126488442064777	94
184	0.7578297386239435	0.2130579562179296	94
185	0.758656893004691	0.21348524702842084	94
186	0.7592974645865307	0.21381560411442163	94
187	0.7598696450492239	0.21409280337513187	94
188	0.760378854553875	0.21432393299955782	94
189	0.7603731388518828	0.21471679918969291	94
190	0.7600935834012763	0.21489729111379857	94
191	0.759808243552993	0.21520275985647921	94
192	0.7599201244460451	0.2156132230914451	94
193	0.7599829695070629	0.215976397151722	94
194	0.7599766665422869	0.21609185439887577	94
195	0.7599626824520364	0.21641742339300085	94
196	0.760310511619898	0.21687044272264633	94
197	0.7604811933577736	0.21727915469509812	94
198	0.7607647298468135	0.21768253108484703	94
199	0.760979767381852	0.21782824299447195	94
200	0.7611328794439977	0.21792322063086456	94
201	0.7614598940784387	0.21784273678274835	94
202	0.7618304028811893	0.2177911902736535	94
203	0.7619393001676725	0.2177665894772407	94
204	0.7619504329703888	0.21793696039458646	94
205	0.7620660524061964	0.2179391855865201	94
206	0.7621557226501627	0.2177559830437881	94
207	0.7619966027063587	0.2178060818178112	94
208	0.7618773585560387	0.21776785769682194	94
209	0.7617101349436839	0.21764445263398186	94
210	0.7613698841467914	0.21772504697572673	94
211	0.760879855369196	0.21803151934037604	94
212	0.7602960639978215	0.21803565044370096	94
213	0.7598145602187785	0.21801581992829674	94
214	0.7592363269248821	0.21815743391476414	94
215	0.7584888130847973	0.2182115629019249	94
216	0.7575748596517045	0.21859317955659044	94
217	0.7565162550746984	0.21905387446599195	94
218	0.7552447816565203	0.21948055721014204	94
219	0.7538311988881874	0.2198223613148069	94
220	0.7518706452404739	0.22017969535741205	94
221	0.750167836008302	0.2203193277428077	94
222	0.7495083556729857	0.2198652345802825	94
223	0.7488888323781842	0.21938730050318292	94
224	0.7484241442910036	0.2188511963329788	94
225	0.7481457895083596	0.21818152970710963	94
226	0.7473490941323138	0.21754378662589655	94
227	0.7468886173139073	0.2166517251345014	94
228	0.7468964856502577	0.21588372551933352	94
229	0.7468793173947382	0.21511794132319687	94
230	0.7470397900461814	0.21439905111403826	94
231	0.7470803865530347	0.2138401329558026	94
232	0.7472156664203367	0.21326279268064616	94
233	0.7471069977672281	0.21233651862773759	94
234	0.7469692729828241	0.21195704035279792	94
235	0.7472407229781789	0.2116973200072253	94
236	0.7475725468935444	0.21142535007666446	94
237	0.7485658199323166	0.21138140999595417	94
238	0.7495512674097387	0.2114986852569703	94
239	0.750431490655634	0.2118529642826438	94
240	0.7507176041601338	0.21200778754380853	94
241	0.750860208688494	0.21205873722614552	94
242	0.7505830545783256	0.2118349956600034	94
243	0.7505042034500891	0.21135757258263593	94
244	0.7506625582918062	0.21059516585816526	94
245	0.7507222555086686	0.20965137196331032	94
246	0.7507770486291712	0.2092101178049763	94
247	0.7507913160073046	0.20873168240089193	94
248	0.7508266767451495	0.20840896192176459	94
249	0.7509392733064755	0.20842068359402405	94
250	0.7517040309491976	0.2083428150599463	94
251	0.752685813336886	0.2085887694719734	94
252	0.7538893661215885	0.20897831590649285	94
253	0.754852022315443	0.20962355894280424	94
254	0.7556457051785268	0.21039239189210657	94
255	0.7562092422504754	0.2111212933656182	94
256	0.7566723510318953	0.2117869878885748	94
257	0.7570114933769783	0.21238102996598257	94
258	0.7572463480926562	0.2130840267630802	94
259	0.7574558861400852	0.21426861280291531	94
260	0.7576959054412565	0.21571413229535197	94
261	0.758030407527044	0.21715508724572583	94
262	0.7585031172545068	0.21852714287608618	94
263	0.7592425519451148	0.21990679172902441	94
264	0.7597683096727792	0.2210661099311688	94
265	0.7604254618484562	0.22239519328611887	94
266	0.7610854639988249	0.22374269474365105	94
267	0.7618359402207976	0.22492851972602992	94
268	0.7622760064191122	0.22608755079647708	94
269	0.7625160918773591	0.2274810208116895	94
270	0.7625805158644863	0.22910300806131192	94
271	0.7627168702178911	0.2308034818565772	94
272	0.7627344257665855	0.23251103225193773	94
273	0.7627520140192255	0.23410496378740842	94
274	0.7624424587720098	0.23561230007368347	94
275	0.7617445625765361	0.23704870127835384	94
276	0.7611268914027598	0.23829874850924354	94
277	0.7608614532655235	0.23954450706525637	94
278	0.7604721372318727	0.24075335051687086	94
279	0.7605608759497111	0.2419272122953973	94
280	0.7607021671961973	0.24308385026036763	94
281	0.7609471641325846	0.24420558849212964	94
282	0.761113251603793	0.24530680579954636	94
283	0.7611063453332036	0.24637519077387535	94
284	0.7604799989815203	0.24720470579386716	94
285	0.7599175105007958	0.24823747827000694	94
286	0.7593814871929903	0.2492858082784214	94
287	0.7590739573889526	0.2504810862325514	94
288	0.7586203685688881	0.25163043835476184	94
289	0.7578290839253515	0.2530821198676982	94
290	0.7569287984409668	0.25454429877446055	94
291	0.756338173963946	0.2562154128313295	94
292	0.7560051741735505	0.257597546374238	94
293	0.7556197118713621	0.2589064745925414	94
294	0.7553987973391173	0.2603146418721913	94
295	0.7551971953362462	0.2615343196121915	94
296	0.7552588926974237	0.2628686813408307	94
297	0.7553370818951893	0.26432971344061335	94
298	0.7558446865507549	0.265828172326833	94
299	0.7564152634686453	0.2673289881393229	94
