# Supplementary material for: High-level cognition during story listening is reflected in high-order dynamic correlations in neural activity patterns
Source: Nat Commun. 2021 Sep 30;12:5728. doi: 10.1038/s41467-021-25876-x (PMC8484677; doi:10.1038/s41467-021-25876-x)
Supplement: Supplementary file 4 — Source Data [file 41467_2021_25876_MOESM4_ESM.zip › results/higher_order_sims/constant/43.csv]

time	1	2	iteration
0	0.7568002219901547	0.25850174088647904	43
1	0.7558457232555488	0.25686595119662825	43
2	0.7552483283089725	0.2551414680512033	43
3	0.7548600836996079	0.2532717562225753	43
4	0.75411967689528	0.2513158237698667	43
5	0.7533918255912042	0.2497116117956466	43
6	0.7521471824848811	0.2481457052953315	43
7	0.7513507909978785	0.24676444022301	43
8	0.750944408411689	0.2450398013729164	43
9	0.7508300449533971	0.24291253365983956	43
10	0.751110679850278	0.24072743933424098	43
11	0.7515177432066719	0.23859070575600824	43
12	0.7521555295830248	0.23651093637924614	43
13	0.7529124699609036	0.23451436810162565	43
14	0.7537745203350613	0.2325330671577236	43
15	0.7547924360638403	0.2305606068564695	43
16	0.7555236859715305	0.22879332178856393	43
17	0.75599612390423	0.22723423093776735	43
18	0.7563510361282674	0.2258993941801301	43
19	0.7564918220209031	0.2244964723287371	43
20	0.7566622174158997	0.22305708655919848	43
21	0.757068652314433	0.22174261567494322	43
22	0.7571818178952101	0.2206295536531453	43
23	0.7574967806831711	0.2199854739457025	43
24	0.7575364004065968	0.2196808677046123	43
25	0.7574133479830394	0.21934798268519803	43
26	0.7570765267706391	0.21890132531289988	43
27	0.756612481207566	0.21828554438731904	43
28	0.7563661827518603	0.2176915995836015	43
29	0.7562830702970009	0.21702273128050117	43
30	0.7561816679313035	0.21638884274868764	43
31	0.7561799375004742	0.21613739339979807	43
32	0.7564250325029634	0.21628747375892896	43
33	0.7566500665992665	0.21633507827069481	43
34	0.7569322298742326	0.21627610605788883	43
35	0.7570236237670644	0.2164992876658018	43
36	0.7571436735442401	0.21656886516226823	43
37	0.7570558663742337	0.2166002381966839	43
38	0.7569590869204679	0.21669449701284021	43
39	0.75699023339943	0.2168233624468243	43
40	0.7571531451327267	0.21693444122447422	43
41	0.7573608988291067	0.21690208748179535	43
42	0.7574812647121619	0.21704578641031455	43
43	0.757675032264382	0.21730989499083597	43
44	0.7576424997718625	0.21788159791346343	43
45	0.7575150642212586	0.21824059816314528	43
46	0.7574977404026468	0.2183002375659839	43
47	0.7574166592657198	0.2182132985914196	43
48	0.7572278780460512	0.21816275878465521	43
49	0.7570658463448121	0.21811059504205266	43
50	0.7568545283339179	0.217998834466932	43
51	0.7566875735533736	0.21796864262420199	43
52	0.756504418110288	0.21785302962461253	43
53	0.7560626536263262	0.21771600666361954	43
54	0.7556979640791162	0.2175409681293526	43
55	0.755435978413983	0.21729584658112805	43
56	0.7554664365879384	0.21656303832708992	43
57	0.7555729359961619	0.21609906409981827	43
58	0.7555737235219617	0.21611720035612356	43
59	0.7555496791936862	0.21595273641047666	43
60	0.7556680743977635	0.2160209354101269	43
61	0.7559249786626081	0.21597809706294394	43
62	0.7563871396301693	0.2158969196945508	43
63	0.7564369545593679	0.2157153216177548	43
64	0.7563844789489276	0.21539009807745327	43
65	0.7564474850035762	0.2152898078260314	43
66	0.7568811758253401	0.2151607431199852	43
67	0.7573123867632986	0.21493308872680963	43
68	0.7577076503235209	0.21480055041074056	43
69	0.7580132686423482	0.21441756433662534	43
70	0.7580341256900536	0.21405296051833747	43
71	0.758334872318175	0.2136796409789969	43
72	0.7587734484592698	0.21321731386654103	43
73	0.75900297275927	0.21273663663089765	43
74	0.7590177562958209	0.21218323855378315	43
75	0.758767183744444	0.2115870616311494	43
76	0.7587087265692212	0.21069681838712562	43
77	0.7585217624523004	0.2101055016635419	43
78	0.7581136722929097	0.20956100859664328	43
79	0.7576966287458664	0.20927121119082095	43
80	0.7574880084598741	0.20899985416150374	43
81	0.7576544831339932	0.20863017633783534	43
82	0.7579193754677932	0.20812405015411367	43
83	0.7584186398092925	0.2073213523910962	43
84	0.7590248786701287	0.2067122883479581	43
85	0.7600376362279095	0.20629201496010588	43
86	0.7608716002930466	0.205922997394134	43
87	0.7618855134019727	0.205567727412155	43
88	0.7622753731340048	0.20551430504107782	43
89	0.7626224537424034	0.20550112832449832	43
90	0.7632014893282909	0.20548924530355536	43
91	0.7639850932860515	0.20553792695339518	43
92	0.7646594027670002	0.20568092234773197	43
93	0.7649565132747468	0.20575066263612288	43
94	0.7651894133634171	0.20568557590014921	43
95	0.7653549813569612	0.2056102837906135	43
96	0.7653674222687885	0.2059535004470998	43
97	0.7643864962117983	0.20660514873683514	43
98	0.7636769769497118	0.2073978759726711	43
99	0.7634613820395922	0.20814002902368275	43
100	0.762775468879275	0.20873109129433545	43
101	0.7620748566978044	0.20940968138900412	43
102	0.7614859647139992	0.2099279336974223	43
103	0.7605197977194686	0.21035528431273007	43
104	0.7592831712076642	0.21073458810325565	43
105	0.7581445722172854	0.21126155172392094	43
106	0.7567328344877055	0.21189142129025448	43
107	0.7554535232516316	0.21255916927718965	43
108	0.7542794205190101	0.21310978105074643	43
109	0.7531097243779362	0.21354710410338432	43
110	0.7527557061308089	0.2138633835684214	43
111	0.7523017762241865	0.2141256024390772	43
112	0.7522383152576388	0.21427093883732223	43
113	0.7522444026660952	0.2144087384845967	43
114	0.7521315744921736	0.21464497190112014	43
115	0.752178983361401	0.21486209146914478	43
116	0.7525042094778012	0.2151382827462278	43
117	0.7532169986919223	0.21556313781501366	43
118	0.7538871759051945	0.2158650352277888	43
119	0.7542061104935034	0.21599207119490196	43
120	0.7543301595899303	0.21624858507444286	43
121	0.754440166453825	0.21663113140892276	43
122	0.7541134377648859	0.2170666246202832	43
123	0.7546613804446818	0.21745269618212537	43
124	0.7543393691599003	0.2179059827773879	43
125	0.7539239682843611	0.21833237655717927	43
126	0.7537536136288064	0.21855275626792622	43
127	0.753690033889248	0.21868976681017369	43
128	0.7537071944217969	0.21885691483963224	43
129	0.7534217319218504	0.21940087358308258	43
130	0.7534263781342724	0.22007215169460248	43
131	0.7541054760852725	0.2205619166007064	43
132	0.7546913885948178	0.2208679702875903	43
133	0.7549841893048028	0.22128425360184226	43
134	0.7555909888211625	0.22187690885792807	43
135	0.7563263904205324	0.222511679372143	43
136	0.7577699108761236	0.2231730274463606	43
137	0.7594625204562148	0.2238123379196376	43
138	0.7612480041853442	0.22429021440443214	43
139	0.7627810338794084	0.22487084285261602	43
140	0.7639497570798767	0.2251894024130941	43
141	0.7649098022404205	0.22541037130140562	43
142	0.7657675912782096	0.2255000646495449	43
143	0.7663840253046493	0.22555578855882788	43
144	0.7667739650201166	0.22554116892683512	43
145	0.7669004891443806	0.2254300157582123	43
146	0.7669291491561936	0.22546443749982667	43
147	0.7665726063666104	0.22550368874789398	43
148	0.7661863022154238	0.22539922980093433	43
149	0.7652149259421281	0.2253614263464943	43
150	0.7637169482009628	0.22521403726985642	43
151	0.7616948318571907	0.2250010725350123	43
152	0.759332811042015	0.22467995135997376	43
153	0.7570801134307165	0.22449858738103218	43
154	0.7543756020582265	0.2245458651776688	43
155	0.7520518995578803	0.2243795135317557	43
156	0.7496283812725113	0.22424718168091534	43
157	0.7475150173841913	0.22423488240851944	43
158	0.745617324028462	0.22406989387719978	43
159	0.7437654140627783	0.22395876878246632	43
160	0.7427316125832883	0.22404892994499234	43
161	0.7418923642237553	0.2245166579957202	43
162	0.7412020107220637	0.22506848405427365	43
163	0.7407148307560628	0.22536076990187803	43
164	0.7402018416194218	0.2255537508231628	43
165	0.7397346828817524	0.22563976281448805	43
166	0.7396299401970186	0.22559364659889888	43
167	0.7401715981098146	0.22532177866542122	43
168	0.7408474460271753	0.22472672894245435	43
169	0.7423079595175996	0.2241744937022033	43
170	0.7439251006023326	0.22366552954850538	43
171	0.7454332340899813	0.22305908351996812	43
172	0.7469606230550204	0.2225794648855194	43
173	0.7481155260901958	0.22216667873279483	43
174	0.748950088503112	0.22167729697566346	43
175	0.7494248144498327	0.2218129333038297	43
176	0.7501132359772716	0.22185376778741425	43
177	0.7508164380248402	0.2219526910358159	43
178	0.7516789926390117	0.2222755675994139	43
179	0.7527047019196795	0.22278834025688243	43
180	0.7533252753319328	0.22353197681249812	43
181	0.753781787213455	0.224149013674516	43
182	0.7546444595584865	0.22437396931903342	43
183	0.7551435139529415	0.22450344778671352	43
184	0.7555168387093062	0.22456712256679187	43
185	0.7557416412746164	0.22486685618094734	43
186	0.7557352987837953	0.22512594333058975	43
187	0.7556397314042631	0.22530375238822417	43
188	0.7555426205346023	0.2252705697327236	43
189	0.7557818567227906	0.22518746314137345	43
190	0.7561125154086299	0.2249612191947598	43
191	0.7562812682000916	0.2247879825524548	43
192	0.756615771206388	0.22472555411236567	43
193	0.7567305142254142	0.22449114465835324	43
194	0.7567562663290257	0.2239700650933979	43
195	0.7567868997026586	0.22332367456018318	43
196	0.7567534992673691	0.22259645729707075	43
197	0.7567934215499876	0.22185994535757167	43
198	0.7569872574077542	0.22104507515350583	43
199	0.7574001445208632	0.2203964724110094	43
200	0.7577392783582144	0.21959684325827517	43
201	0.7581032130899742	0.21875489195328518	43
202	0.7584496493893377	0.21797989888404584	43
203	0.758707245993625	0.21703652369459084	43
204	0.7591890833003987	0.21605245727033956	43
205	0.7595327750637149	0.21502370013127162	43
206	0.7600941500187384	0.214027542347999	43
207	0.7604308636085437	0.21286306198114957	43
208	0.7600463650530169	0.21193590199676404	43
209	0.7592377613543109	0.21081714376016758	43
210	0.7583850303492587	0.20956834382287243	43
211	0.7574309858526649	0.20845715484314345	43
212	0.7561844283941856	0.20746165055485186	43
213	0.755397628219716	0.20679807944610692	43
214	0.754785912293103	0.20603728926427023	43
215	0.7541793379844226	0.2054826522051176	43
216	0.7535193771069097	0.20488108553485754	43
217	0.753262936094954	0.20443460142063144	43
218	0.752930137262135	0.20426813632731383	43
219	0.7528595779186368	0.2042659339432305	43
220	0.7529343268953518	0.20402280242026094	43
221	0.753200124696771	0.20403342477296868	43
222	0.7535632048883452	0.204057312882119	43
223	0.7538154922984655	0.2038975938574526	43
224	0.7541324920613834	0.20393886408632783	43
225	0.7545306607440257	0.2040380223891346	43
226	0.7549850738590569	0.20435666856872894	43
227	0.7556586449000381	0.2044965012702001	43
228	0.7564099578752382	0.2045786987900947	43
229	0.7572781111563603	0.20476563011348523	43
230	0.7581532981337535	0.2052175535925877	43
231	0.759032461297383	0.2056503275297421	43
232	0.7600857591883964	0.20607916818792985	43
233	0.7610969765928286	0.2066145458202699	43
234	0.7619638454804669	0.20728043223901577	43
235	0.7626275363569389	0.2079837908440038	43
236	0.7633395225981031	0.20866851565318006	43
237	0.7637908303285252	0.2090997958872919	43
238	0.7642484054388365	0.20978957838092396	43
239	0.7646963880159874	0.21047636111487372	43
240	0.7648553241170436	0.2109177555175279	43
241	0.7649025560295091	0.21149610342895178	43
242	0.7649314135245513	0.2120767095282242	43
243	0.7644447302771346	0.21269572220399816	43
244	0.7639844381211149	0.2131693156954003	43
245	0.7635058154579023	0.2136744634829751	43
246	0.7632041659968652	0.21449444259357403	43
247	0.7628374017022809	0.2153277789420165	43
248	0.7625783988984507	0.21604647726368495	43
249	0.7623538137001579	0.21665150412899378	43
250	0.7620626866908105	0.2169987624061305	43
251	0.7618398286448137	0.2173424564399011	43
252	0.761386225549735	0.21751882725039912	43
253	0.7611272250590783	0.21746754093071385	43
254	0.76030041179761	0.21783695376383974	43
255	0.7595420008560924	0.2185647804332878	43
256	0.7584024387679708	0.2192024712093504	43
257	0.7575512731928579	0.21962792218975385	43
258	0.757803445419186	0.21995584585097744	43
259	0.7579419940827274	0.22013862108063578	43
260	0.7582739088437103	0.22034057343950839	43
261	0.7585528771790637	0.22097627102759673	43
262	0.75885411301923	0.22177669691771293	43
263	0.759192235171245	0.22291511862210048	43
264	0.7597264737355384	0.22413672779175367	43
265	0.7600609289623149	0.22504016918469888	43
266	0.7603308096046528	0.22606991441183355	43
267	0.7600479903718514	0.22701158004599384	43
268	0.7599156829464528	0.22799885079094795	43
269	0.7597344979420761	0.22912577609030044	43
270	0.7595811429680099	0.23017041148475498	43
271	0.759220060151177	0.23127998595850574	43
272	0.7590061556999087	0.23226682245150546	43
273	0.758753279529186	0.23314222154794104	43
274	0.7587641443165128	0.23374251751107064	43
275	0.7588719818174611	0.23445297769600054	43
276	0.759007886910123	0.2351482226222306	43
277	0.7593266480827033	0.23599209986611458	43
278	0.7596270589313038	0.23685187897751947	43
279	0.7600072604947137	0.23763747473015068	43
280	0.7608447350403696	0.23836302659330078	43
281	0.7613860226874111	0.23935862854285017	43
282	0.7619280719859721	0.24036495103215674	43
283	0.7623590295435558	0.241679178295021	43
284	0.7625467034576915	0.24319604706589565	43
285	0.7627214645092218	0.24464175781901418	43
286	0.7630551726732612	0.24600864225452798	43
287	0.7631812926725026	0.24725236057365038	43
288	0.7629600929317785	0.24863810823320495	43
289	0.7626845239041552	0.24989985193115347	43
290	0.7624416755021398	0.25103729617417947	43
291	0.7622116679549048	0.2520622120270735	43
292	0.7619204680181578	0.25306053702600795	43
293	0.7616754354481688	0.2540602176358542	43
294	0.7615065993433454	0.255305688596024	43
295	0.7614267812044747	0.25661753514616975	43
296	0.7613891786607897	0.2578731698194318	43
297	0.7612417488997947	0.2588888776276537	43
298	0.7609989060879122	0.25996140097137366	43
299	0.7607378608720605	0.2608979728764262	43
