# Supplementary material for: High-level cognition during story listening is reflected in high-order dynamic correlations in neural activity patterns
Source: Nat Commun. 2021 Sep 30;12:5728. doi: 10.1038/s41467-021-25876-x (PMC8484677; doi:10.1038/s41467-021-25876-x)
Supplement: Supplementary file 4 — Source Data [file 41467_2021_25876_MOESM4_ESM.zip › results/higher_order_sims/constant/57.csv]

time	1	2	iteration
0	0.8532779152281486	0.31948603776886786	57
1	0.8538154904051928	0.3201796717088587	57
2	0.8542827462402922	0.3208716983978903	57
3	0.8548002803167353	0.32142735457373406	57
4	0.8552491862531097	0.32174884296567813	57
5	0.8557477326895916	0.32184780568865656	57
6	0.8562777010330356	0.321698008641997	57
7	0.8566288950610663	0.3215032862530772	57
8	0.856843934394944	0.32096757327221176	57
9	0.8569606460633113	0.32033906873369455	57
10	0.8571662197576703	0.3194298168068843	57
11	0.8569827469939312	0.3188471637146618	57
12	0.8566754395298618	0.3181913415144397	57
13	0.8564203457249426	0.3174749521465674	57
14	0.8559632764095637	0.31655211433052205	57
15	0.8551992728475712	0.31574671506313856	57
16	0.8547296180548125	0.3149235910206349	57
17	0.853954121593114	0.3140165746496969	57
18	0.8529367536799143	0.31348031067267007	57
19	0.8517419330428002	0.313100488797047	57
20	0.8505161693415343	0.3125763712180534	57
21	0.8493065000256461	0.311951005664933	57
22	0.8482712535470364	0.31121913717748306	57
23	0.8473699655116038	0.31059323947836837	57
24	0.8467454676883271	0.3096960486927618	57
25	0.8459836206744925	0.3086816725098932	57
26	0.8453478445699314	0.3075107560637385	57
27	0.8452662405952511	0.3064950686267438	57
28	0.8453100021664288	0.30535213313650555	57
29	0.8459209747381587	0.3041439753285012	57
30	0.8463701820375042	0.30333157201857325	57
31	0.8467357126507041	0.30231965447441916	57
32	0.8472181560573081	0.3012708534114615	57
33	0.8475683456216374	0.3005691146505848	57
34	0.8476566328027432	0.3000065687175462	57
35	0.8478894326998373	0.29931969595191144	57
36	0.8481405334567403	0.29855373383374034	57
37	0.8483092718179219	0.2975604678081906	57
38	0.8484168695864718	0.2966931082686608	57
39	0.848491622909429	0.2963623414684905	57
40	0.8488240517105161	0.2957775045419135	57
41	0.848912662248709	0.2952784086541586	57
42	0.8487701205870689	0.2950423733918637	57
43	0.8484303887506142	0.2947699817450837	57
44	0.8480315667498262	0.2944135664547095	57
45	0.8478223820683403	0.29414691916007074	57
46	0.8478640684753381	0.29344644777472056	57
47	0.8478443358170024	0.29282311286184926	57
48	0.8476166928883102	0.2923797165017821	57
49	0.8474655519358442	0.29211095600540754	57
50	0.8477367001917864	0.29210796350237983	57
51	0.8481256321773933	0.29207879552164734	57
52	0.8484149293916139	0.29181705655641504	57
53	0.8486048297203134	0.29159161073473594	57
54	0.8484257938141102	0.29149629373508956	57
55	0.8483765383074754	0.2914899573007287	57
56	0.848142630329901	0.29133152804688356	57
57	0.8478371693421224	0.29133711780323746	57
58	0.847505753975157	0.29176927433466376	57
59	0.8472340095387811	0.292113664645846	57
60	0.8470415816894776	0.29227242946828974	57
61	0.8470401708541925	0.29285412833008817	57
62	0.8470203292001146	0.29331401593797024	57
63	0.8470568871234222	0.2936418323947788	57
64	0.847283521065875	0.29412390122209536	57
65	0.8472915774880128	0.29451075319338854	57
66	0.8474755912458249	0.2951490536967931	57
67	0.8475245526370702	0.29555602085553706	57
68	0.847563962272823	0.2959815906636935	57
69	0.8473404550370306	0.2967784325327813	57
70	0.8472561179945943	0.2971636999739905	57
71	0.8472217155256925	0.29752070864113694	57
72	0.8469918692615606	0.29788284288540723	57
73	0.846471570957639	0.29811903539449197	57
74	0.8457644362254848	0.29828015630076204	57
75	0.8455789315537372	0.29804965436236946	57
76	0.8449659792586214	0.2978279943793069	57
77	0.8436924250322844	0.29766395081648206	57
78	0.8430551778382294	0.2975516820919014	57
79	0.8427639643845366	0.29770743107348685	57
80	0.8421531682851514	0.29772845358439515	57
81	0.8418796541965908	0.2978955489621304	57
82	0.8413869495136413	0.298131016482281	57
83	0.8408431396619178	0.29815267986655564	57
84	0.840546366108629	0.29831848187443377	57
85	0.8405014132488499	0.29842247477087996	57
86	0.8404249055102341	0.2983272047065514	57
87	0.8402438778481518	0.29831052585509044	57
88	0.8402400655542384	0.29804344919031467	57
89	0.8404112382306875	0.2977585566089638	57
90	0.8409594816553335	0.29768008719194594	57
91	0.8414008810016835	0.2974322811674979	57
92	0.8418362504362927	0.2972997240514072	57
93	0.8424644639110203	0.2974123070483035	57
94	0.8424440951852934	0.29756727019845625	57
95	0.8426856443921468	0.29755747474854205	57
96	0.8431965090470336	0.2976361999842146	57
97	0.8437375515566438	0.29741508468511224	57
98	0.8441254607137193	0.2972909923662109	57
99	0.8443841996542795	0.29701413447281144	57
100	0.8444342297702699	0.2969359960974782	57
101	0.8443204404900639	0.29695534643043847	57
102	0.8442948912702637	0.29689453710740255	57
103	0.8442886804849354	0.2967565360207903	57
104	0.8441261727095682	0.2965172503714983	57
105	0.8443680533928561	0.29606459450463735	57
106	0.8447669376255776	0.29544670634711534	57
107	0.8455289299784621	0.29491879476786936	57
108	0.8463988642803442	0.29451700494274136	57
109	0.8471413902011155	0.294035876230082	57
110	0.8479364580856593	0.29342665506607346	57
111	0.8487409255596283	0.29277504019832457	57
112	0.8492867651322024	0.29278587952092094	57
113	0.8501282193768293	0.29277463229483475	57
114	0.8507659214141664	0.2925988217410397	57
115	0.8510576707061063	0.29268823219105455	57
116	0.8512863982400748	0.2927560667789018	57
117	0.8517409867339356	0.29262650397717194	57
118	0.8521604130099569	0.2922648917173656	57
119	0.8524233351314259	0.2917909434000421	57
120	0.8525519488940928	0.29157877384993064	57
121	0.8525715263695387	0.2912706157878152	57
122	0.8524410136911786	0.2910221298129977	57
123	0.852193156810555	0.2906808790047356	57
124	0.8518508859768774	0.29024349311556263	57
125	0.8516041133343385	0.28969750134250866	57
126	0.8511496431013428	0.2893469951995152	57
127	0.8507898028901456	0.2889419985069598	57
128	0.8504419999648491	0.2884776759060079	57
129	0.8500499254040473	0.28779636677025017	57
130	0.8496939400237403	0.2871725967307377	57
131	0.849329783828266	0.2866752689104244	57
132	0.849058390226727	0.28620751338405986	57
133	0.8490321596239191	0.28563702985735295	57
134	0.8488965102174221	0.28511504183700687	57
135	0.8488188285178329	0.2847091396255064	57
136	0.8484409463358487	0.2843843171262936	57
137	0.8482462515629452	0.2837708332737047	57
138	0.8483142521386232	0.28317075818389315	57
139	0.8485753543148145	0.2823931721859626	57
140	0.848870590174571	0.281931216655464	57
141	0.8492352158695251	0.2820467379361541	57
142	0.8496371879341008	0.2818879665600189	57
143	0.849960970351033	0.2816113634064884	57
144	0.8501740671442435	0.2817486378455374	57
145	0.8502836709966735	0.28240192612315246	57
146	0.8502010162766522	0.28306250259854976	57
147	0.8502288024685155	0.2835195250173226	57
148	0.8501221772432229	0.2840044330936347	57
149	0.8500772189719358	0.2844772998686429	57
150	0.850151517396514	0.2848881924000223	57
151	0.850133370244944	0.2855715578186701	57
152	0.8501041869854393	0.28639832483424976	57
153	0.8499133160252963	0.2871131045443452	57
154	0.8498994958875544	0.28765944069848187	57
155	0.8495964700060704	0.28808175365576877	57
156	0.8491844428121452	0.28874210071731216	57
157	0.848766552971885	0.28968203714347057	57
158	0.8483097535035375	0.29033705545753424	57
159	0.8477245860150091	0.2909762509718428	57
160	0.8474133327722868	0.2914790913578505	57
161	0.8474457135160594	0.29191080398157343	57
162	0.8472835016112251	0.2924579857808265	57
163	0.8471699481633765	0.29298747437202377	57
164	0.8468607132020994	0.293863623161161	57
165	0.8465696503631842	0.29444879240132593	57
166	0.8460833671459356	0.29490601267945976	57
167	0.84588570608693	0.29507524856760803	57
168	0.8459200404316537	0.2951333887637471	57
169	0.8459152935954776	0.2951060092687753	57
170	0.8461670513596055	0.2949513122727546	57
171	0.8465422873186372	0.2947446071588586	57
172	0.8473627673036146	0.2944612231759196	57
173	0.8482485694366342	0.29403518473706247	57
174	0.8492217415123363	0.2935265613368556	57
175	0.8502919315882891	0.29332307602190766	57
176	0.8513678145776107	0.2932251254153019	57
177	0.85226764569952	0.2929975408816129	57
178	0.8527608184021241	0.2929106150446855	57
179	0.8531892287548413	0.29279539805265353	57
180	0.85339195749553	0.2927552585872443	57
181	0.8537242570906204	0.2927791907183693	57
182	0.8537444722828195	0.2929995303194789	57
183	0.8537526310603718	0.2931347734565616	57
184	0.8537094498186698	0.2932543045342147	57
185	0.8533656966822508	0.29323135369255815	57
186	0.8531006273101089	0.2934363856967852	57
187	0.8529926547206381	0.2935400779887102	57
188	0.8525613358559154	0.2936460200568207	57
189	0.8517319033087931	0.2939418564131532	57
190	0.8511873105716184	0.29394950086416205	57
191	0.8507991148489448	0.2941109072193158	57
192	0.8504873426080705	0.2942071177448359	57
193	0.850049197588235	0.29415512406030647	57
194	0.8494817676860326	0.2941634805935861	57
195	0.8489221393557578	0.2943823929225189	57
196	0.8484687678789948	0.29432545411668276	57
197	0.8481229281837344	0.29426916255783153	57
198	0.8478199898020445	0.29461474225260265	57
199	0.8475662996240139	0.2948485403687991	57
200	0.8473355933559882	0.2952643282489934	57
201	0.8470971133780629	0.29570329569798365	57
202	0.8468390386472	0.2958429597025381	57
203	0.8465650140198093	0.2962789388369639	57
204	0.8463987831864845	0.296801772103829	57
205	0.8463853799686941	0.2973100452916851	57
206	0.846598029726301	0.29791297300322095	57
207	0.8469871057093248	0.2986253894765699	57
208	0.847390567662764	0.29906827412147846	57
209	0.8478559496974698	0.2996281136131217	57
210	0.8482961063687199	0.3001473979331383	57
211	0.8486941317703334	0.3005424130181746	57
212	0.8490252563080916	0.3009246434958439	57
213	0.8494365911856698	0.30149948533118254	57
214	0.8498031908763554	0.302019141489574	57
215	0.8499423777853315	0.3023128214230072	57
216	0.8497804607998785	0.3025270696483182	57
217	0.8494947402544379	0.30232214137852226	57
218	0.8491724341674323	0.30201726315889477	57
219	0.8486758190983392	0.30170937390542496	57
220	0.848204581336635	0.3011818121624554	57
221	0.8477695621366736	0.30080770348694613	57
222	0.8472609350710342	0.30044582854455626	57
223	0.8470907498273739	0.2998807454187654	57
224	0.8472877373391564	0.29948691865366184	57
225	0.847380947836974	0.2991392911039233	57
226	0.847299864537186	0.2987983549454818	57
227	0.8472225058827049	0.29844153414100555	57
228	0.8468489750508874	0.2981212494606111	57
229	0.846560950077646	0.29781436826471924	57
230	0.8462566465102991	0.29815334648653374	57
231	0.8458419095665023	0.2986370537719749	57
232	0.845395136616941	0.2991570935675513	57
233	0.8452517919200139	0.29942340323428157	57
234	0.8452037115827999	0.29966341277139247	57
235	0.8452621854270926	0.3000363372940983	57
236	0.8452406725337526	0.3002473015015332	57
237	0.8455741799036843	0.300723095865069	57
238	0.8462443590952422	0.3011695354323316	57
239	0.8468658070150495	0.3016386155785521	57
240	0.8472168139985327	0.3019293465534004	57
241	0.8473106680237312	0.30239215449807766	57
242	0.8473391998810126	0.3028577520720696	57
243	0.8471500214651473	0.303402800463251	57
244	0.8470884177803578	0.3039076546896225	57
245	0.8471250630003929	0.30421676045097734	57
246	0.8474196890500225	0.3046593185261979	57
247	0.8474521587383045	0.30516544750124447	57
248	0.8476364437577695	0.3056780125335734	57
249	0.8477258035105896	0.30620593994668	57
250	0.8477930298645073	0.3069923798856134	57
251	0.8478942095513782	0.30769100690383905	57
252	0.8480252435180327	0.30827264673196036	57
253	0.8479153210031724	0.30900853544984663	57
254	0.847621501627213	0.3094167500007892	57
255	0.8476383308594673	0.30963063052536005	57
256	0.8477045489660854	0.31024107168628223	57
257	0.847947269621578	0.31067574115587976	57
258	0.8480468710470475	0.3109880141743062	57
259	0.8482526804581701	0.31127038992465794	57
260	0.8484962486290323	0.31145073620870783	57
261	0.8489881302239558	0.31140402214555696	57
262	0.849417887529905	0.3113782190658701	57
263	0.8497487699313354	0.3113446946633082	57
264	0.8501784245275997	0.311285204922344	57
265	0.8504369061165417	0.31087570291801525	57
266	0.8506136336289021	0.3103671573379409	57
267	0.8507890771087318	0.30997478193260714	57
268	0.8509557648773682	0.3096505673049204	57
269	0.8512082372437416	0.3092974987096519	57
270	0.8513164086973353	0.30916049237088955	57
271	0.8513055709449918	0.30908136556453664	57
272	0.8512442296003221	0.30924364312940633	57
273	0.8511663086790325	0.3092473409061701	57
274	0.8509860500241805	0.30941564499154744	57
275	0.8507987034590675	0.3098836628020357	57
276	0.8506649678378141	0.3104358959400734	57
277	0.8505018886506616	0.3108867481407003	57
278	0.8503982894095027	0.31140155917420925	57
279	0.8503839531168017	0.3119376980623679	57
280	0.8502196377483777	0.3127141055550682	57
281	0.849825992004272	0.3135701149336757	57
282	0.8495623529345641	0.31425397455710485	57
283	0.849214210065768	0.31502508253101996	57
284	0.848902749016016	0.3157761587234277	57
285	0.8488928260499057	0.3163304622622291	57
286	0.8489218399612518	0.3169941283020882	57
287	0.8489003250116942	0.3178528576088881	57
288	0.8489364849919557	0.31864315411100963	57
289	0.8488180811558046	0.31933087238317776	57
290	0.8490118675154884	0.31996473204913933	57
291	0.8491179645794041	0.32069685768371103	57
292	0.849047393416306	0.32171447120514207	57
293	0.8489990245083726	0.32238826340912735	57
294	0.8488954610337883	0.3228633952684274	57
295	0.848888757758421	0.32322285686745383	57
296	0.8489837680523658	0.3235153925699611	57
297	0.8487800874244055	0.32364067069642016	57
298	0.8486154363966849	0.323795304080665	57
299	0.8484625228377758	0.3237770863448053	57
