# Supplementary material for: High-level cognition during story listening is reflected in high-order dynamic correlations in neural activity patterns
Source: Nat Commun. 2021 Sep 30;12:5728. doi: 10.1038/s41467-021-25876-x (PMC8484677; doi:10.1038/s41467-021-25876-x)
Supplement: Supplementary file 4 — Source Data [file 41467_2021_25876_MOESM4_ESM.zip › results/higher_order_sims/constant/5.csv]

time	1	2	iteration
0	0.8879414939108022	0.30796496963482667	5
1	0.8876832286537	0.30626755757480606	5
2	0.8874739013239292	0.30433927550139034	5
3	0.8871917812254845	0.3021505725621421	5
4	0.8868789786455099	0.29981172019309665	5
5	0.8865218465242749	0.2973360132417616	5
6	0.8861128948360075	0.29477778330498866	5
7	0.8858188978156478	0.2920250952841363	5
8	0.8860116651648582	0.2893060986676323	5
9	0.8862810273646589	0.2865498669004174	5
10	0.8865672186221292	0.2839628920798469	5
11	0.8869438169872815	0.28192826978374197	5
12	0.8871998182275566	0.280151474540076	5
13	0.887335084094838	0.2786521975156056	5
14	0.8874618776658896	0.2772598435368391	5
15	0.8873641571352907	0.2758393351066381	5
16	0.8872771078699778	0.2745742333595399	5
17	0.8872336649732963	0.2732358762193853	5
18	0.8869915169492708	0.272133924446964	5
19	0.8866247232655091	0.27125110559678134	5
20	0.886060800564166	0.27069994387653257	5
21	0.8855575694539539	0.2702632868969675	5
22	0.8850167665141655	0.26979666408394254	5
23	0.8844232514348038	0.2693471096069391	5
24	0.8840908488007071	0.2689406108624457	5
25	0.8839281465648821	0.26855080729071074	5
26	0.8840724487140766	0.2682798135072399	5
27	0.8840361363774158	0.2683126270903911	5
28	0.8837557278777773	0.2683238110798888	5
29	0.88350763667556	0.2681934952263673	5
30	0.8832142447990603	0.2677827030039914	5
31	0.8825717360151571	0.26727048035912215	5
32	0.8819867635486844	0.2666192731989991	5
33	0.8813156140624891	0.26609537817922546	5
34	0.8805247004021982	0.2658825321863878	5
35	0.8796041969909332	0.26549854901543174	5
36	0.8786862492457078	0.2651177170890941	5
37	0.8777363171830094	0.2646794371093601	5
38	0.8769312371369973	0.2642618852143659	5
39	0.8763480312977547	0.2640478009284635	5
40	0.8757070079305984	0.26366700444455154	5
41	0.8753073913244881	0.26346219620810557	5
42	0.8748389869480157	0.263729121396228	5
43	0.8748814090678461	0.2640380138458977	5
44	0.8751345977351404	0.2643768649267774	5
45	0.8753566573798973	0.2645392190810407	5
46	0.8754226073813651	0.2644977287986218	5
47	0.8756574426519597	0.26476040392795397	5
48	0.8758360931637325	0.26504525403460055	5
49	0.8759458852522768	0.2653177127766561	5
50	0.876527362865652	0.2656048993491117	5
51	0.8769699186122589	0.26584372854420313	5
52	0.877269000618985	0.266022108380171	5
53	0.8773936385763701	0.26612055893410447	5
54	0.8771416031647519	0.2660902036258338	5
55	0.8771409209854591	0.26578129465591444	5
56	0.877013588712805	0.2652285444656534	5
57	0.877452637909834	0.2646981623799035	5
58	0.8779714594051269	0.2639963299882492	5
59	0.8783130836251042	0.26317176364630906	5
60	0.8789330215841251	0.26230014997494033	5
61	0.8798269977274358	0.2616302118269599	5
62	0.8805637105959025	0.26092429700598224	5
63	0.8811159988612258	0.26002951883044517	5
64	0.8817680072064923	0.25914702218727337	5
65	0.8824668378400947	0.2583966349689038	5
66	0.882967104472993	0.25752424958179093	5
67	0.8833970447945834	0.25662146985169976	5
68	0.883841690034702	0.25591003736583084	5
69	0.884247574297625	0.2554188978253905	5
70	0.8845960347758998	0.2554601409632055	5
71	0.8847427127344979	0.2553547504026885	5
72	0.8850669771990614	0.2555366120060324	5
73	0.8851997437921951	0.25564828190137473	5
74	0.8852364676357807	0.2561983321582812	5
75	0.8852544479745841	0.25661712939114323	5
76	0.885535770289759	0.25701189505648725	5
77	0.8857804719786222	0.25723177903331923	5
78	0.8859169325388352	0.25739117805580336	5
79	0.8860430153806071	0.25737600893582446	5
80	0.8861669686575828	0.2574170527610414	5
81	0.8863164686195434	0.2574361278980265	5
82	0.8864663094765003	0.2573645185263787	5
83	0.8866459644653755	0.25736692182784693	5
84	0.8868422373662496	0.2572873954971092	5
85	0.8870528312965718	0.25718669513489434	5
86	0.8872325295334131	0.25680405673333806	5
87	0.8875534069061678	0.25633075116683746	5
88	0.8879706095432865	0.25556922542304256	5
89	0.8881500783434847	0.2551455313204056	5
90	0.8883232339380787	0.25469095820418075	5
91	0.8882346577725416	0.2547164342720175	5
92	0.8882314194096046	0.2547519214952127	5
93	0.8882301901784299	0.2548638436933939	5
94	0.8883200682733998	0.25510118104557794	5
95	0.8881999602586118	0.25534760776628	5
96	0.8881667207451599	0.2555090967451212	5
97	0.8882226578639285	0.25544726044558436	5
98	0.8883300707264643	0.2554604575997467	5
99	0.8879461064534104	0.25594780317421756	5
100	0.8875792008385717	0.2562875709141565	5
101	0.8874018056174597	0.2567253437023909	5
102	0.8873337396376829	0.2571517459378926	5
103	0.8873378805861721	0.25738889523234604	5
104	0.8874410148316872	0.25774178589625985	5
105	0.8875220823305242	0.2579169753426876	5
106	0.8878040773416473	0.25801363886629425	5
107	0.887978943753827	0.2580575904747865	5
108	0.8881193921552009	0.25781253847030206	5
109	0.8880929073682021	0.25757515540066267	5
110	0.8880470281317137	0.257581876882847	5
111	0.8882017134777959	0.25752736365881373	5
112	0.8881028022653804	0.2576334758570138	5
113	0.8880742300596471	0.25758009517854635	5
114	0.8879147951661226	0.25748346649301096	5
115	0.8876784945566123	0.2574660527867007	5
116	0.887470624899587	0.2574116693986911	5
117	0.8872017663227788	0.25718136825405363	5
118	0.8870399469223986	0.2568050418410775	5
119	0.8869105237827708	0.256598032537032	5
120	0.8867316048414695	0.25643445216584265	5
121	0.8866619998667415	0.25612952609135703	5
122	0.8865881605259249	0.25577542394749664	5
123	0.8864363061723779	0.25543440827191055	5
124	0.8861870115480985	0.2555315464691588	5
125	0.8859871244538255	0.25574448781367165	5
126	0.8858777762078466	0.25577213685028316	5
127	0.8858178986621932	0.255924999544491	5
128	0.8856924392603891	0.25590163646744235	5
129	0.8855922983812958	0.2558293466305445	5
130	0.885501982317999	0.25578247148910266	5
131	0.8854798041180497	0.2555704546170134	5
132	0.8855101266249698	0.25561525692591314	5
133	0.8855741030675801	0.25564055678249387	5
134	0.8856327530125445	0.255780265259484	5
135	0.885538700158219	0.25572425621466993	5
136	0.8855068923481703	0.25560393908060725	5
137	0.8854883329367286	0.25546241807213965	5
138	0.8856379506966062	0.2550835243364982	5
139	0.8854060412782194	0.25451745125323094	5
140	0.8851126740201798	0.2538462369659456	5
141	0.8848680887518221	0.2538619714308432	5
142	0.8846101007095677	0.2536762598699611	5
143	0.884455940128927	0.2531858120181407	5
144	0.8843358235173437	0.2528885922739512	5
145	0.8843587428760163	0.2525046040286967	5
146	0.8844747751714113	0.2522710171546922	5
147	0.8847861918046099	0.25237187371563297	5
148	0.8849938398923942	0.25263187868984716	5
149	0.885030501352144	0.2527855212534137	5
150	0.8849932072727237	0.25300583728114606	5
151	0.8850117312418567	0.25319130862945394	5
152	0.8850744688526472	0.2535295232299521	5
153	0.8850820241161571	0.2538872155510885	5
154	0.8850752484339879	0.25420124668962873	5
155	0.8849257404229925	0.25496608237210233	5
156	0.8849867699425633	0.2559536705167633	5
157	0.8850093101943087	0.2565394621799915	5
158	0.8849469939271623	0.25718797086490475	5
159	0.8847990472120565	0.25764043016557564	5
160	0.8846734372530204	0.25795850001596393	5
161	0.88450524393667	0.25838752321370423	5
162	0.8843154973659508	0.258935790899868	5
163	0.8843302091263106	0.2589995861293788	5
164	0.8844885596371738	0.25922512430110106	5
165	0.8846255128244987	0.25935606180386417	5
166	0.8846199733604367	0.2593162699949145	5
167	0.8847046920200626	0.2591997461771324	5
168	0.8847994960136565	0.25955041836925824	5
169	0.8849411269971729	0.25968269927952675	5
170	0.8851040609881184	0.2601324863573476	5
171	0.8855018225721383	0.26042205914325406	5
172	0.8859454068901257	0.26062367099240713	5
173	0.8861778410509593	0.26119886506480067	5
174	0.8864883791702364	0.2615739050532981	5
175	0.8867106410118676	0.2621896832594122	5
176	0.8868140418902142	0.26278715157266586	5
177	0.8868332885169417	0.2633592335484019	5
178	0.8868955998497038	0.2639985481884454	5
179	0.8868938210427438	0.264333942092427	5
180	0.8867253896010159	0.2645772426950836	5
181	0.8865534264755901	0.26498593295930245	5
182	0.8864129378504719	0.26531610559075564	5
183	0.8861629748828688	0.2657307074090841	5
184	0.885882496183356	0.2659460687288578	5
185	0.8855061694816435	0.2661021202071308	5
186	0.8851115560243151	0.2663810248420159	5
187	0.8848213904820983	0.266515213961581	5
188	0.8845539461537297	0.26653185593750217	5
189	0.8842577086034455	0.26655468424362017	5
190	0.8840040183068691	0.2664465689607641	5
191	0.883859984474603	0.2662533571648639	5
192	0.8836729717167862	0.2660343222011247	5
193	0.8835343657243383	0.26572878477462	5
194	0.8836681577762072	0.26511922370264	5
195	0.8835246936489419	0.2645388454452338	5
196	0.8833189796534494	0.2639944397521623	5
197	0.883270302282437	0.2633482664475662	5
198	0.8834799261764479	0.26291990595946835	5
199	0.883646431682548	0.26238514210340985	5
200	0.8836098400588995	0.2616374116051275	5
201	0.8835905960153155	0.2609892000198452	5
202	0.8836028716300348	0.2600856865977767	5
203	0.883570660032527	0.2596630535907736	5
204	0.883567588574599	0.2600105599991863	5
205	0.8837736892324417	0.26063842487382666	5
206	0.8838462321038639	0.26129382912675975	5
207	0.8837594485412474	0.2619577672736616	5
208	0.8836315970936963	0.2624653085652638	5
209	0.8833861420838972	0.2628732116811546	5
210	0.8831568177468926	0.26334698457481587	5
211	0.8828969465307316	0.26389650315741914	5
212	0.8826186117988232	0.26453914881039997	5
213	0.8824065614739364	0.26504190109412973	5
214	0.8823156476487186	0.26559185251716855	5
215	0.8821426165493427	0.26602554984619764	5
216	0.8821279133789938	0.2662552934642548	5
217	0.8821647559761419	0.2663415369114114	5
218	0.8824524149141728	0.26623891711617625	5
219	0.8828177966188945	0.26593774560204586	5
220	0.8831767167786477	0.26556196176122276	5
221	0.883647358729437	0.26497338087584876	5
222	0.8841113402818309	0.2643532266812628	5
223	0.8846516972810508	0.2638549171884721	5
224	0.8851864262097543	0.26328416195820387	5
225	0.8855745467187548	0.2624463746065719	5
226	0.8859258837893921	0.2618217556067053	5
227	0.8864178351172423	0.2610370755045326	5
228	0.8868308118194352	0.26041071540693367	5
229	0.8871755081603345	0.25967440077777043	5
230	0.8873887863556971	0.2590465206540732	5
231	0.8875149285183851	0.25843775156447824	5
232	0.8877244168679059	0.2577925891691607	5
233	0.8879589600270714	0.25724081279296973	5
234	0.8882094950215101	0.25648274912934305	5
235	0.8883993509732337	0.2556067117776568	5
236	0.888601829836663	0.2549321389627376	5
237	0.8887953256344159	0.25429008507826906	5
238	0.8889268173510725	0.2541745244366769	5
239	0.8889728507740103	0.2539970336996488	5
240	0.8891138940274711	0.2537334252416421	5
241	0.8892550489162611	0.2533354293758783	5
242	0.8893819524613222	0.2529249482935138	5
243	0.8896280936655675	0.25275357016001454	5
244	0.8897544871777348	0.2528021089578555	5
245	0.8897778185431089	0.2530728686367109	5
246	0.8897120420408744	0.2534525206265382	5
247	0.8892012596528874	0.2539103614991369	5
248	0.8886928459430369	0.25426580271998905	5
249	0.8880918539548263	0.2545433297174048	5
250	0.887632861946606	0.25473568287276904	5
251	0.8870804870681978	0.25524573151823615	5
252	0.8865815477721823	0.255676270421315	5
253	0.8858642088591568	0.25598563704724564	5
254	0.8852532440383805	0.25618714807535714	5
255	0.8847918299895313	0.2565503547223937	5
256	0.8844125317302003	0.2569322026352246	5
257	0.8840299163662557	0.25711993930710636	5
258	0.8836294340618187	0.25736919357514726	5
259	0.8830435620311428	0.25757803978416743	5
260	0.882677355485659	0.257855086527602	5
261	0.8824273382156386	0.25837906481246203	5
262	0.8822381331893736	0.25922451841131183	5
263	0.8819931790320241	0.26029050257233816	5
264	0.8817352047393752	0.2610444443690381	5
265	0.88152229069352	0.2617924298974155	5
266	0.881523548670783	0.2623413933820167	5
267	0.8815891598972744	0.26285024310855853	5
268	0.8820540767699763	0.26385672046443437	5
269	0.8826022566523872	0.2650185278998878	5
270	0.8831003648429707	0.26621787560129845	5
271	0.8835772453959377	0.2673819048512015	5
272	0.8841137221267676	0.26903976904968635	5
273	0.8844159648900065	0.27066398546740417	5
274	0.8846634533426061	0.2723809814795206	5
275	0.8846330969599279	0.27421743515070157	5
276	0.8843004706015496	0.2760668992946255	5
277	0.8838790444124248	0.2778821634236161	5
278	0.8835055439355823	0.27965675203733964	5
279	0.882995181815317	0.2814998363610996	5
280	0.8829105424167436	0.2830494819855784	5
281	0.8830359051078325	0.2849310725578402	5
282	0.883193914157258	0.2867363333656999	5
283	0.8833655990030308	0.28850939167515427	5
284	0.8834503537377523	0.29020039398418873	5
285	0.883453622209282	0.291869681692411	5
286	0.8835269787939886	0.29363470492298555	5
287	0.8836223081799025	0.2952324235712945	5
288	0.8835656618600004	0.2968282866367546	5
289	0.8834444351855133	0.2985498774199063	5
290	0.8832259290937471	0.3002363580657049	5
291	0.8831545547112799	0.3019770355713095	5
292	0.8830360707099589	0.3036500812846332	5
293	0.8828650187026069	0.3052176573992248	5
294	0.8827404490363917	0.30672676206893773	5
295	0.8825514389966298	0.3083544012845456	5
296	0.8823666129811478	0.30977844603580007	5
297	0.882071407758833	0.311011167123343	5
298	0.8819039766688846	0.31217910390749254	5
299	0.8817980500326448	0.3131683635052991	5
