# Supplementary material for: High-level cognition during story listening is reflected in high-order dynamic correlations in neural activity patterns
Source: Nat Commun. 2021 Sep 30;12:5728. doi: 10.1038/s41467-021-25876-x (PMC8484677; doi:10.1038/s41467-021-25876-x)
Supplement: Supplementary file 4 — Source Data [file 41467_2021_25876_MOESM4_ESM.zip › results/higher_order_sims/constant/56.csv]

time	1	2	iteration
0	0.6182854200809935	0.23929797624875887	56
1	0.6183338837539725	0.23808973070070083	56
2	0.6185821451241412	0.23678157153402996	56
3	0.6188455776892642	0.23531760477423502	56
4	0.6196889544648818	0.2335957591943347	56
5	0.6202816447378345	0.23183075280789522	56
6	0.6206436109543488	0.23012639813972313	56
7	0.6203538431856553	0.22875956286580015	56
8	0.6202462974947599	0.22728033274450932	56
9	0.619882889819266	0.22561781728361635	56
10	0.6192531278406329	0.22384693007701745	56
11	0.6187054999677873	0.22192688371116678	56
12	0.6178953832339914	0.22030906258863187	56
13	0.6172175742272149	0.2186581551599946	56
14	0.616780295167268	0.21746232863143544	56
15	0.6162604825069881	0.21651641555583195	56
16	0.6152435153448228	0.21570742252729758	56
17	0.6147017225058385	0.21482502418979957	56
18	0.6149730248735366	0.21412666072264425	56
19	0.614554685597537	0.21346107083756305	56
20	0.614568748258914	0.2130254648499507	56
21	0.6145798492380163	0.21278091457255635	56
22	0.6147872756077707	0.21267964415203672	56
23	0.6150703647361793	0.21261136566181318	56
24	0.6164110827603415	0.2125569555679308	56
25	0.6177506550874552	0.2123672205911272	56
26	0.6194449767931807	0.2120652694693888	56
27	0.6209112757482252	0.2116142105805363	56
28	0.6222752710345685	0.2112146335415575	56
29	0.6230886428421807	0.21081963097676268	56
30	0.6239916076187286	0.21048638173409143	56
31	0.6242528409751981	0.21043251102186208	56
32	0.6243882282464777	0.21040305728499464	56
33	0.6244130789504785	0.21046408420735455	56
34	0.624153283677555	0.2105439401885296	56
35	0.6240096778403422	0.21086104699737168	56
36	0.6236316722411857	0.2110229475838213	56
37	0.6234011546067496	0.2110454351669096	56
38	0.6232545644601809	0.2110851793158099	56
39	0.6231859641490883	0.21098266519860082	56
40	0.6226423235783066	0.21147195405067135	56
41	0.6219132841789577	0.21178739394853266	56
42	0.6214230301673973	0.2124437742764265	56
43	0.6210296197116895	0.21298773554901765	56
44	0.6209386826477301	0.21355848358130652	56
45	0.62068167057335	0.21379175753337198	56
46	0.6202887444181008	0.21379142532964168	56
47	0.6204535943875561	0.21367326653330998	56
48	0.6207791716358857	0.21360566070777698	56
49	0.6217674972065701	0.2133082169972033	56
50	0.6226627057503112	0.21300870257740664	56
51	0.623056867993856	0.2127170797850023	56
52	0.6234351767180155	0.21225393191773884	56
53	0.6244718320725479	0.21170549074360545	56
54	0.6254820143369574	0.21122092109741697	56
55	0.6263490100490524	0.21054119096548973	56
56	0.6274510840532866	0.21003463470366404	56
57	0.6285419240971988	0.20938480794372671	56
58	0.6294783802265717	0.20875758242929282	56
59	0.6301094297771083	0.20822798285017258	56
60	0.6307244145303808	0.20778997073923874	56
61	0.631813416811745	0.2071744511410616	56
62	0.6326262350371697	0.20668154057379096	56
63	0.6328600702209928	0.20621531070905819	56
64	0.6324563321288915	0.20589816592845686	56
65	0.6316454245374727	0.2055939762193944	56
66	0.6313132358032193	0.20578154002476762	56
67	0.630659418531986	0.20600541040031073	56
68	0.6301115985452864	0.20593067054732347	56
69	0.6295548151986404	0.20587677219959377	56
70	0.6291631186340795	0.20574248330820322	56
71	0.6286187965220598	0.2056739110196587	56
72	0.6282578656775574	0.20538028887860468	56
73	0.6285197940462598	0.205255653617296	56
74	0.6287123984570931	0.2051369059528868	56
75	0.6289916957914554	0.20517367858908234	56
76	0.6295720563472911	0.20521870592915856	56
77	0.6304513883330107	0.20505205337085952	56
78	0.6312201520025271	0.20475864884730824	56
79	0.6315879413202443	0.20431763107596793	56
80	0.6309349415905499	0.20424737567075493	56
81	0.6302143745653621	0.20415343254127363	56
82	0.6296852666716444	0.2040564501431625	56
83	0.6289189491999297	0.2040250674449035	56
84	0.628009904523169	0.20401260943203867	56
85	0.6272395162409409	0.2038691611306013	56
86	0.6266102988451077	0.20362666340888627	56
87	0.6258434916913667	0.20329868875625173	56
88	0.625125475479468	0.20293180891511292	56
89	0.62416177372119	0.20269809109905956	56
90	0.6232450758860626	0.20225272524313503	56
91	0.6232249461596661	0.20222845383118646	56
92	0.6234397640551147	0.20237896095688576	56
93	0.6237729597162495	0.20257000516808413	56
94	0.6241014378027536	0.20258145544974993	56
95	0.6243929605621448	0.20251383913539084	56
96	0.6246324631737649	0.20229726041838653	56
97	0.624524405041351	0.201832213020638	56
98	0.6242935736182937	0.2015283400428875	56
99	0.6240193974343534	0.2010661135628781	56
100	0.6241107725669455	0.20094393121288406	56
101	0.6241846090392877	0.20064037115565742	56
102	0.6241254459864136	0.20059344957905195	56
103	0.6240271118819002	0.20050262150569687	56
104	0.6234747345079145	0.20066187265208532	56
105	0.622787001888535	0.200725792273305	56
106	0.6221137210093651	0.20077157131829973	56
107	0.6210033718938126	0.20090275830797052	56
108	0.6197220310866929	0.20096074712134393	56
109	0.6187567945467594	0.20131766155572858	56
110	0.6178305283374423	0.20200682968100087	56
111	0.6174817738190752	0.20255899047742443	56
112	0.6167341468971471	0.20301546596236442	56
113	0.6156065519561418	0.20362515556996647	56
114	0.6148007214308564	0.2043920643844446	56
115	0.6137344806864317	0.20500528294462117	56
116	0.6134195551982898	0.20529765365779587	56
117	0.6134048519761752	0.2056327253561994	56
118	0.6136168011082308	0.20598098289850858	56
119	0.6140513706019158	0.20651767520072742	56
120	0.6143253057598307	0.2070732304276786	56
121	0.6145092998918728	0.20755785724743256	56
122	0.6151572812389304	0.20789548805068345	56
123	0.6154855911530162	0.20828825834049575	56
124	0.6158185764716051	0.20832814742159886	56
125	0.6164131537596685	0.20832051193934883	56
126	0.6170967866811053	0.2083081472537353	56
127	0.6173438893222597	0.20804250005737981	56
128	0.617499735346523	0.20767436141279882	56
129	0.6179668741213344	0.20734129711143973	56
130	0.6186889870186604	0.20694241140787425	56
131	0.6194845171498561	0.20653956347996266	56
132	0.6199406518705513	0.20605189731346552	56
133	0.6205432542263147	0.2054060761852935	56
134	0.6213687706942748	0.2047641018361166	56
135	0.6220741455707023	0.2043882636818845	56
136	0.622447691993547	0.20389188385142956	56
137	0.6233116662575244	0.20374001983481294	56
138	0.6241413313160566	0.20353295523901588	56
139	0.6250356618666622	0.20316739852266694	56
140	0.6259418723528316	0.20256329115202557	56
141	0.6264982322462871	0.20212234193444323	56
142	0.6269958151223597	0.2016864923793106	56
143	0.6275033781113624	0.2015920613797897	56
144	0.6280473147214524	0.20120180155984857	56
145	0.62852778669921	0.20072812541951826	56
146	0.6293816005227307	0.20026639342596145	56
147	0.6301115390380725	0.20007782986214778	56
148	0.6310105678164458	0.19959372287596597	56
149	0.6315116453629749	0.1989352743645464	56
150	0.631578998100326	0.19852172929446021	56
151	0.6317134370130147	0.19794118188569493	56
152	0.6316399839946113	0.19753987052816788	56
153	0.6320837305180166	0.1972278852802243	56
154	0.6325122295243364	0.19687595393470575	56
155	0.6327400234627604	0.19660880211909865	56
156	0.6324860688330527	0.1964740319141779	56
157	0.6321061202330327	0.19635336474826404	56
158	0.631719465214267	0.19632216775987782	56
159	0.6313408207421256	0.19614535758147403	56
160	0.6309315295240338	0.1959507169431852	56
161	0.6306823342595245	0.19609390853544742	56
162	0.6302938504938543	0.19614101626568928	56
163	0.6301900849754232	0.19646425329186373	56
164	0.6298871852080763	0.19661686868161854	56
165	0.6294231475844037	0.19664156921825446	56
166	0.6291502338546048	0.19643891258540155	56
167	0.6283523502571119	0.19630653503111806	56
168	0.6274391164579045	0.19652265070203898	56
169	0.6265634510725228	0.19685666141750294	56
170	0.6262887535189983	0.19700768136713698	56
171	0.6260821652378284	0.19746866795193685	56
172	0.6260160867330389	0.197992695388112	56
173	0.6260144785556667	0.19845938019539913	56
174	0.6260334089877003	0.19888611719642763	56
175	0.6258813253415534	0.19932183610138957	56
176	0.6254453400976876	0.19972170990596383	56
177	0.6251398249348492	0.20046399380583882	56
178	0.6251382516752354	0.20097295039505766	56
179	0.625140467583402	0.20133554463437972	56
180	0.625334113919282	0.2017305675318927	56
181	0.6254067105202863	0.20197721384432007	56
182	0.6256605780479422	0.20222291865978215	56
183	0.6261624479434544	0.20244223805037237	56
184	0.6263529364033872	0.20263782979570977	56
185	0.6265790291224691	0.202688055787819	56
186	0.6269565202103883	0.2027609837176351	56
187	0.6276663107476385	0.20310474373671739	56
188	0.6283224125395948	0.203456605044916	56
189	0.6285395599879288	0.2041160844198426	56
190	0.6286169188993124	0.20493376246083903	56
191	0.628737348420426	0.20561231221434548	56
192	0.6290054356641537	0.20625020900364416	56
193	0.6291282229460525	0.2068250568888074	56
194	0.6290671279378723	0.20732902830636896	56
195	0.6293804334947757	0.20793053275005452	56
196	0.6298645479483768	0.20829296581147966	56
197	0.6302884486850419	0.20868895887938663	56
198	0.6303005251682129	0.20886861561984846	56
199	0.6304688188036677	0.2088130071177059	56
200	0.6304721183370228	0.20876255175382397	56
201	0.630362218711749	0.20865555301548888	56
202	0.6301995875173388	0.20841236106772745	56
203	0.6298446243813313	0.20801663706031687	56
204	0.6293295135115399	0.20784300410758821	56
205	0.6286377179028775	0.2078003335694981	56
206	0.6275659605026461	0.20774971738554532	56
207	0.6264034382713218	0.20771313924411483	56
208	0.6253847408939893	0.2077645016085853	56
209	0.6239872624639913	0.20783799721785193	56
210	0.6228133853650452	0.20792679801008393	56
211	0.6215572830531753	0.20805089605126575	56
212	0.6201699976174789	0.2081537064054465	56
213	0.6188493505192438	0.2082766037595861	56
214	0.6181351026344726	0.20855385786486097	56
215	0.6180756060986163	0.20878088682397264	56
216	0.6181985630802563	0.2087971943955523	56
217	0.618657671684222	0.20873016662493815	56
218	0.6192442311402393	0.20873146991754107	56
219	0.6197346260063641	0.20884473958756886	56
220	0.6200992114529748	0.20899188233045912	56
221	0.6206116308799549	0.20915898520861	56
222	0.6208406129537037	0.2093538577409033	56
223	0.6207316657485675	0.20926515506476231	56
224	0.6206372717253648	0.2092107590708966	56
225	0.620823502126764	0.2092198774699949	56
226	0.620786784685294	0.20906139222038564	56
227	0.6208121921979902	0.20879670454949878	56
228	0.6207937415988117	0.20865400411434484	56
229	0.6207441971558026	0.20844055462534447	56
230	0.6209355896733016	0.20799884600580057	56
231	0.6207226162620989	0.20776259788858661	56
232	0.6201265168947863	0.2075991847764346	56
233	0.6195303492794434	0.20730377698837607	56
234	0.6186570296864466	0.20725416585248194	56
235	0.617780740868665	0.20691224302631767	56
236	0.6174958575910339	0.2064736210937785	56
237	0.6167072654065084	0.20621482567733676	56
238	0.6158890930638448	0.20608605253549664	56
239	0.6154979697362531	0.20620910409380433	56
240	0.615140582650404	0.20645831896099018	56
241	0.6153690271052458	0.2066829846653187	56
242	0.6157518183203708	0.2068704590784438	56
243	0.6161575499630522	0.20704560104197692	56
244	0.6166931093170485	0.2073219213321215	56
245	0.6171350582539745	0.20779339518420042	56
246	0.6176135865551865	0.20821097321516358	56
247	0.6180393913425091	0.2086640659648321	56
248	0.6180449579935191	0.20928194068640515	56
249	0.6182083286735585	0.21020952040486093	56
250	0.6182787637899296	0.21115727540908932	56
251	0.6186144128728857	0.21203277607507867	56
252	0.6190178420377758	0.21295806768926312	56
253	0.6196201283100916	0.21409548350086824	56
254	0.6203391362670594	0.21518650377281995	56
255	0.6213950359289938	0.21632246194496785	56
256	0.622397193983253	0.21741091299825496	56
257	0.6233239771187832	0.2183909832421884	56
258	0.6241683898520154	0.2193761286516818	56
259	0.6251666153732157	0.22045587341122208	56
260	0.625932022072285	0.2215450693461914	56
261	0.6266412448786925	0.2226308954041327	56
262	0.627156035793831	0.22364606956817815	56
263	0.6277273427404967	0.22442758888337586	56
264	0.6282580318042051	0.22518748611162764	56
265	0.6287726609236969	0.22582114501933323	56
266	0.6291207439277647	0.226240544387176	56
267	0.62908537692876	0.22668691218398132	56
268	0.6291125643211805	0.2269694033226568	56
269	0.6294103647173095	0.22710040501437678	56
270	0.6293607812763266	0.22717511718234842	56
271	0.6293498152373469	0.2274977287602346	56
272	0.6295899547310074	0.2276219008861845	56
273	0.6297639503903143	0.2278021183927221	56
274	0.6301536113020889	0.22789553937247514	56
275	0.630252247223697	0.22799112084441928	56
276	0.6302659833557427	0.22817825211303727	56
277	0.6299299526575807	0.22843429373978463	56
278	0.629504001814505	0.22879841648188953	56
279	0.6291389300464233	0.22941687455211252	56
280	0.628401085779793	0.2302899089112954	56
281	0.6279623884666296	0.23127842299398152	56
282	0.6274738163771568	0.2323721133297926	56
283	0.6269698795301377	0.23334495004329045	56
284	0.6262301164843693	0.23448116830478677	56
285	0.6257270141958773	0.23564966080542618	56
286	0.6257369843771267	0.23662474756294222	56
287	0.6257391020114272	0.23771009089886405	56
288	0.6258281543316483	0.23880703569341377	56
289	0.625679953143318	0.23988569208040636	56
290	0.6257191782169584	0.2411387634404981	56
291	0.6258924783831439	0.24237817644884654	56
292	0.626003476085179	0.24361166134706083	56
293	0.6261161875537203	0.24481287594313247	56
294	0.6259411328537712	0.24635863722444487	56
295	0.6258422647209735	0.2479305053390756	56
296	0.625946790259717	0.24920242419101515	56
297	0.6256206221385965	0.25043609558674	56
298	0.6252920903915433	0.2512944944555203	56
299	0.6250314342141381	0.25206427711663537	56
