# Supplementary material for: High-level cognition during story listening is reflected in high-order dynamic correlations in neural activity patterns
Source: Nat Commun. 2021 Sep 30;12:5728. doi: 10.1038/s41467-021-25876-x (PMC8484677; doi:10.1038/s41467-021-25876-x)
Supplement: Supplementary file 4 — Source Data [file 41467_2021_25876_MOESM4_ESM.zip › results/higher_order_sims/constant/4.csv]

time	1	2	iteration
0	0.8255725303476952	0.28564944853340196	4
1	0.8257743022504542	0.28514532456268216	4
2	0.8260530703475044	0.28450599709072427	4
3	0.8264763691486381	0.28363407208732755	4
4	0.8266740743498269	0.2825908351724247	4
5	0.826933902176757	0.281324045059901	4
6	0.8268774517219512	0.2801118937751164	4
7	0.8266310458665137	0.2789505150346992	4
8	0.8269005921036958	0.2781217359595018	4
9	0.8275356589598933	0.27712980011881316	4
10	0.8279783533787349	0.276060945257007	4
11	0.8285564774959304	0.2749946296079899	4
12	0.8291460856665961	0.2741796974096966	4
13	0.8293428150559662	0.27348609506388916	4
14	0.8292729410357088	0.27273722932235334	4
15	0.8291151880306702	0.2719310118472269	4
16	0.8287733036890146	0.2710439978573278	4
17	0.8284429541111471	0.27002486262277087	4
18	0.8278120461493661	0.26892760401364874	4
19	0.8271963227412834	0.2674865577812316	4
20	0.826304243846412	0.2659561239256565	4
21	0.8258065531897116	0.26463440973414937	4
22	0.8251016217722106	0.26327433011393103	4
23	0.8242863686357516	0.2619780965806934	4
24	0.8233212831143533	0.26089098397029786	4
25	0.8226371598132782	0.25966746672863206	4
26	0.8220290892892572	0.25861586760360794	4
27	0.8214607689844726	0.25757099092541996	4
28	0.821166379947084	0.25657815783747123	4
29	0.8207905445421824	0.25547482360060125	4
30	0.8204074584437794	0.25460621792527727	4
31	0.8199508889378628	0.2539705921088638	4
32	0.8197235635704003	0.25382325611727286	4
33	0.8195978154222046	0.2539028096825501	4
34	0.8192429581289669	0.254165967773081	4
35	0.8188994143139015	0.25439017782919376	4
36	0.8185491669664976	0.25464550954005943	4
37	0.8185101046735154	0.254946449542343	4
38	0.8184965393270337	0.25530548722801727	4
39	0.8182953430001497	0.2557563992975174	4
40	0.8180941998126853	0.2560667553404246	4
41	0.8181790086095415	0.2563018023905877	4
42	0.8181856604940991	0.2564591573702304	4
43	0.8183085628304856	0.2565891213720092	4
44	0.8184214745674192	0.256756409954147	4
45	0.8183852200110754	0.256986527971993	4
46	0.8185686644791049	0.25701649078979466	4
47	0.818679636414955	0.2569865660876697	4
48	0.8187580809423933	0.25665116736745996	4
49	0.8186802191194722	0.2562311728396184	4
50	0.8186154276557401	0.2558601799726626	4
51	0.8187413797814784	0.25536802009335907	4
52	0.818983750247228	0.2549364066905569	4
53	0.8190434513382785	0.25440379281709385	4
54	0.8190399033403498	0.25389497960170737	4
55	0.8190105602626909	0.25332637302681393	4
56	0.8192084728291342	0.25289325584490513	4
57	0.8194475174829687	0.25242690330425765	4
58	0.819705483085121	0.2519713506777125	4
59	0.8202213440372679	0.2514983347677667	4
60	0.8206098099455069	0.25092863334957716	4
61	0.8206601256230136	0.25023557757554116	4
62	0.8206575459631764	0.24948500729751405	4
63	0.8212705150925859	0.2486896572281339	4
64	0.8215600966482844	0.24811536975832865	4
65	0.8218609094699131	0.2476826981642172	4
66	0.8218736129265377	0.2473918367699441	4
67	0.8224212092858368	0.2473135429365957	4
68	0.823064835493039	0.2475417887589819	4
69	0.8236058060125936	0.24755738567650676	4
70	0.8244403994034997	0.24718453682644045	4
71	0.8252089040909752	0.2466739822673244	4
72	0.8256228255767214	0.2464904861467603	4
73	0.8257258405834285	0.2464991042131182	4
74	0.8259170414350625	0.24644200589541784	4
75	0.8256798863490796	0.24657515465086677	4
76	0.8252441621808482	0.24673187145151548	4
77	0.824689870313514	0.2471309597654379	4
78	0.8242947494895629	0.24729511078256028	4
79	0.8241255253026508	0.24727040991947752	4
80	0.8238130519159583	0.24713921950310666	4
81	0.8235603581319689	0.2470467296933945	4
82	0.8232617553992613	0.2471644691367114	4
83	0.8229917078728581	0.24708279205411363	4
84	0.8229468305477231	0.24731207698434993	4
85	0.8228259251951182	0.24727759146049444	4
86	0.8225994168400149	0.2471662106104969	4
87	0.8222200409122999	0.24706673296285445	4
88	0.8217950854189408	0.24693041945724242	4
89	0.8215466342361221	0.24686145016781352	4
90	0.8213459685311499	0.2467204519010958	4
91	0.8210404933037597	0.24693266324716967	4
92	0.8208549815498282	0.24712018268735492	4
93	0.8208376700941128	0.2473034917141996	4
94	0.8207787043718765	0.24742502572421163	4
95	0.8207932728086319	0.24720776286255375	4
96	0.8206172193450281	0.24700909338285304	4
97	0.8204212565661229	0.246810303729782	4
98	0.8202393084624343	0.24603097270021684	4
99	0.8201265865667705	0.24541187840905285	4
100	0.8199261042385589	0.24492558636434297	4
101	0.8197728653608141	0.24461661192851122	4
102	0.8196802169975084	0.2441697274423396	4
103	0.8196427425667484	0.2439542428097655	4
104	0.819583784487384	0.24351201362445632	4
105	0.8193870781242419	0.24312451280835076	4
106	0.8190292723413124	0.24252537198499086	4
107	0.8187580865891755	0.24167004375216916	4
108	0.818531029568206	0.24098976895619365	4
109	0.8184021888685229	0.2402149907489649	4
110	0.8182636736708686	0.2398199683879684	4
111	0.8181296628730694	0.2396079786969753	4
112	0.8182374399456327	0.23936039752382046	4
113	0.8180275132933256	0.23881966990296755	4
114	0.8179632080572427	0.23801587271664762	4
115	0.8178522352661902	0.2374184798941885	4
116	0.8178330366596354	0.23687269525631033	4
117	0.817834163497283	0.23636564394993323	4
118	0.8177581796171832	0.23591335486988244	4
119	0.8176270988237224	0.23562747383943186	4
120	0.81768757614213	0.23538385036317336	4
121	0.8177675306214827	0.23525824463032005	4
122	0.8179176196909695	0.23520039701464607	4
123	0.817915777206229	0.2349576662399524	4
124	0.8180182721453754	0.23442485731097037	4
125	0.8183533050769319	0.23374200035792533	4
126	0.8185865809678914	0.2333823473942483	4
127	0.8189188157137249	0.23323640489598566	4
128	0.8192083170306439	0.2332713412229015	4
129	0.8198105547994152	0.2333106580329302	4
130	0.8201174087290801	0.23312992248306433	4
131	0.8205552003805888	0.23291039895547969	4
132	0.8210452721477225	0.2327551988559738	4
133	0.8214912276956297	0.23262555569508944	4
134	0.8217618802408484	0.23273336386898327	4
135	0.8222228644491323	0.2331259234346241	4
136	0.8227704235249987	0.23362919900386547	4
137	0.8235340042808036	0.23427970257439004	4
138	0.8242503411128506	0.23478131616215628	4
139	0.8249061805457651	0.23496752582692998	4
140	0.8254756353798925	0.23496895407486718	4
141	0.8261285838994405	0.23477534330399988	4
142	0.8262840496624825	0.23473401392994234	4
143	0.8264347856293645	0.23446843441869727	4
144	0.8262304774227733	0.23412569698124103	4
145	0.8261732726213915	0.2338206964665376	4
146	0.8259867401836196	0.23392283658058707	4
147	0.8255844331012562	0.23385772315097972	4
148	0.8253219992399188	0.23366558315575342	4
149	0.8248023536971606	0.23341420205737068	4
150	0.8242878329506431	0.23306313280102892	4
151	0.8242207017406546	0.23273300770753183	4
152	0.8239002205134527	0.23216364366302827	4
153	0.8235328517547524	0.23155131595135328	4
154	0.8228695728427625	0.23111835663924757	4
155	0.8228088984677102	0.231038297905157	4
156	0.8227274847089011	0.23041508852590814	4
157	0.8224347105828634	0.2296257313200911	4
158	0.8220518447060935	0.22908769618574784	4
159	0.8219159920063633	0.22881097827928223	4
160	0.8218530525618035	0.22858500027356007	4
161	0.8218425948939163	0.22851359034456345	4
162	0.8216530040116667	0.22864204858230502	4
163	0.8213837288840267	0.2287850969655547	4
164	0.821159145968966	0.2287540344764756	4
165	0.8211596165858428	0.2286055376212709	4
166	0.8212205671583799	0.22840564560430968	4
167	0.8214627803934466	0.22820691202796412	4
168	0.8215692069167954	0.2279946978899192	4
169	0.8214038932040321	0.2276893440072029	4
170	0.8210511920574556	0.22743830938241835	4
171	0.8205002948295428	0.2273973118328967	4
172	0.8200977643978363	0.22728080131094183	4
173	0.8196323473262563	0.22737126494811077	4
174	0.8195202739269335	0.22744045692420262	4
175	0.8194755773116787	0.2278572415423848	4
176	0.8194114615959245	0.22802747440510707	4
177	0.8193039074500841	0.22829742407126216	4
178	0.8194782273587934	0.2286721611700555	4
179	0.8194763298725704	0.229572511525728	4
180	0.8196981552408735	0.23008429830500207	4
181	0.8196679523681067	0.23044706445686877	4
182	0.8196719869197572	0.23083228899472943	4
183	0.819859387780595	0.23121298179675306	4
184	0.8199628882620948	0.231817379895193	4
185	0.8199823407728452	0.23240915435197	4
186	0.8200030749026461	0.2327309519215448	4
187	0.8199057849712417	0.2332027341038685	4
188	0.8198316575740182	0.23375923585267805	4
189	0.8194167461460371	0.23422325496790217	4
190	0.8191733418925613	0.23483266082402965	4
191	0.8187697326109183	0.23530072840814203	4
192	0.8183484542950895	0.23538942962524156	4
193	0.8180262754481272	0.23545367884448334	4
194	0.8178466873301073	0.2353598326705907	4
195	0.817953652750667	0.23552730755652426	4
196	0.8181670368661792	0.23557060578524186	4
197	0.8182971313242955	0.23570503163702042	4
198	0.8183335564797349	0.2360676570184677	4
199	0.8186024353625334	0.23642330500371397	4
200	0.8188913850227622	0.23671524068927252	4
201	0.8189855621838042	0.23717362117853996	4
202	0.8190759721574185	0.23766123544742726	4
203	0.8193363088127046	0.23824787512604914	4
204	0.819971504595657	0.23850817156012713	4
205	0.820397884070321	0.23836830186518762	4
206	0.8205788928877769	0.238023125953194	4
207	0.8206281460374465	0.2379453745555484	4
208	0.8205296647288838	0.2374888113518272	4
209	0.8204016047468279	0.2370865081518983	4
210	0.820286535712202	0.23641846001446237	4
211	0.8204058686311839	0.23574205658987554	4
212	0.8206184216760444	0.2349535474349982	4
213	0.8205731635182013	0.23434987331116133	4
214	0.8204780319973443	0.2338123674250593	4
215	0.8206502344369133	0.23344531977015323	4
216	0.8206084680423102	0.23331802404951207	4
217	0.8206015386958537	0.2333457368033407	4
218	0.820470585390746	0.23350287991538554	4
219	0.8205872256770983	0.2338896018576433	4
220	0.8205479438708654	0.23417754763460855	4
221	0.8206058626204132	0.23460637135765605	4
222	0.82038839326208	0.23532654662028818	4
223	0.8201746330004234	0.23615469261942154	4
224	0.8201073846081469	0.2369689282653198	4
225	0.8200410216204553	0.23769988196380046	4
226	0.8201839688941317	0.23826385432092906	4
227	0.8201518734481047	0.23863588120740897	4
228	0.8199711857535917	0.23896069057816138	4
229	0.8199210508674046	0.23908588782043758	4
230	0.8201584996351138	0.2389656141285372	4
231	0.8204079621923822	0.2387708828840903	4
232	0.8205963937149663	0.23858992762453132	4
233	0.8204622887231371	0.23868866812447634	4
234	0.8203708646636935	0.23860219183629572	4
235	0.8203021191606699	0.23842996311584674	4
236	0.8203285316784054	0.23826056512261373	4
237	0.8202250721019259	0.23820279674919204	4
238	0.8197763702344875	0.23842570817946904	4
239	0.8190973095348133	0.23838677645184653	4
240	0.8184363373540671	0.23829696439844045	4
241	0.8177863726197127	0.23840872311966968	4
242	0.8171202992152589	0.2385719218873967	4
243	0.8168735463499315	0.23852452399134727	4
244	0.8163490594032801	0.23808114087472773	4
245	0.8160625340825188	0.23800408700944833	4
246	0.8156311677518292	0.23792559729245497	4
247	0.8154635012822378	0.23798488552284205	4
248	0.815323501088488	0.23830222369966214	4
249	0.8151895339361522	0.23848877738613752	4
250	0.8151654509674585	0.23899267199865407	4
251	0.8151307151977826	0.2393857853414452	4
252	0.8150293490973423	0.23966350286489316	4
253	0.8152778683865988	0.24000704053934196	4
254	0.815464072175832	0.24050463207608874	4
255	0.8156301088905096	0.24114798021947376	4
256	0.8159189848089645	0.24155400679777927	4
257	0.8160085106348073	0.2418712730071672	4
258	0.8161091614654129	0.24194713985945812	4
259	0.8163402531288575	0.24260547481224942	4
260	0.8163311825973638	0.24320340218450956	4
261	0.8164554110002508	0.24419727330840113	4
262	0.8167935553733617	0.24563627747931976	4
263	0.8168771286786451	0.24678573441810883	4
264	0.8167598873919234	0.24811343596680582	4
265	0.8168846871616825	0.24974076619630411	4
266	0.8171163680422884	0.25156369170295345	4
267	0.8173940255393731	0.25348171203564895	4
268	0.8180784058573072	0.2551754243835801	4
269	0.8186762811402162	0.2566069662409103	4
270	0.819307468344239	0.2577877656465625	4
271	0.8196394274584479	0.2587871349688513	4
272	0.8199400666719253	0.25986266973436684	4
273	0.8203567653776004	0.26078765714086577	4
274	0.8204367359972609	0.2619246847366547	4
275	0.8206892083041303	0.2630725058188971	4
276	0.8208778666285622	0.2640912817895389	4
277	0.8212230611627974	0.2650919574802329	4
278	0.8213533699823324	0.2660249995615081	4
279	0.82127791553799	0.2670971084324901	4
280	0.8209420806432833	0.2680662190473171	4
281	0.8208439222072071	0.2689093248301962	4
282	0.8204195813066868	0.2697136920715069	4
283	0.8200467921025197	0.2705069908646096	4
284	0.8197151008451166	0.27113717576962376	4
285	0.819538723175823	0.27155913052470326	4
286	0.8197077255688293	0.2720293181790074	4
287	0.8199589355623353	0.2723451656898551	4
288	0.8203676418847103	0.27279183908760785	4
289	0.8210264206682316	0.2735630864124354	4
290	0.8216397630830768	0.27440427092131814	4
291	0.8219143105121404	0.2751508086389614	4
292	0.8218819048522003	0.276010047383321	4
293	0.821564500765149	0.2769291577098113	4
294	0.8211649226782245	0.277697075781821	4
295	0.8204225929447795	0.278507217366567	4
296	0.8199263794288218	0.27916885429309596	4
297	0.819652148298063	0.2797033586330128	4
298	0.8192297103952283	0.28018909693436744	4
299	0.8192071663937693	0.28091352562391764	4
