# Supplementary material for: High-level cognition during story listening is reflected in high-order dynamic correlations in neural activity patterns
Source: Nat Commun. 2021 Sep 30;12:5728. doi: 10.1038/s41467-021-25876-x (PMC8484677; doi:10.1038/s41467-021-25876-x)
Supplement: Supplementary file 4 — Source Data [file 41467_2021_25876_MOESM4_ESM.zip › results/higher_order_sims/constant/42.csv]

time	1	2	iteration
0	0.7519920066086331	0.2343722274197528	42
1	0.752457237832261	0.23220636781806864	42
2	0.753037987575344	0.22996835923040027	42
3	0.7534900279049749	0.22781899710692818	42
4	0.7535487411012035	0.2257857202011159	42
5	0.7534035308677545	0.22366367301678827	42
6	0.7529367440319954	0.22182448389816473	42
7	0.7526638745397364	0.2198385877523665	42
8	0.7522199799689636	0.2180983536303682	42
9	0.7520423289127711	0.21625665899306423	42
10	0.7517045965851895	0.21450824416090233	42
11	0.7519187440416483	0.21355304180898432	42
12	0.7520842884093581	0.21250162989249305	42
13	0.752065177070076	0.21172130708850942	42
14	0.7519995505913583	0.21062879891194747	42
15	0.752253609154635	0.20982275748114035	42
16	0.7525130909202881	0.20914006547011407	42
17	0.7527597836670689	0.2085918462545033	42
18	0.752685881939294	0.20834963837715692	42
19	0.7526414305922488	0.20830035366666708	42
20	0.7523657007685884	0.20872653681497644	42
21	0.7520708795634345	0.20918206621579616	42
22	0.7516088593447373	0.20941276973868184	42
23	0.7514244460462185	0.20950938486396595	42
24	0.7511985226076934	0.20955107452439434	42
25	0.7510292992206297	0.20959979963600497	42
26	0.7510064702344527	0.2098158819161075	42
27	0.7510484985218405	0.21001136035663612	42
28	0.7512482420962957	0.21019566148846372	42
29	0.7515284507654667	0.2105928868250952	42
30	0.7520127593647778	0.21074289669509896	42
31	0.7527311029015176	0.2106214419677204	42
32	0.7533124048231977	0.21039583892373764	42
33	0.753958389334924	0.21054423930589186	42
34	0.7543449873852558	0.2109613217447534	42
35	0.7548222041231183	0.2113061145456418	42
36	0.7553811453722258	0.21190799416024422	42
37	0.7555970742674489	0.21249715503260277	42
38	0.7559972170051537	0.21277503928111444	42
39	0.755892174014137	0.21277243954201616	42
40	0.755635652178257	0.2128297940549587	42
41	0.7552625063257653	0.2126471687576656	42
42	0.7552065647246142	0.21250484176563095	42
43	0.7547064818506686	0.21270781740097816	42
44	0.7540191704848372	0.21271643781826022	42
45	0.7535851508617285	0.2129730304733748	42
46	0.7534852176053182	0.21321260266639594	42
47	0.7534394799450619	0.21342850029428156	42
48	0.7536353769688774	0.2135584061681245	42
49	0.7539170449423924	0.21362445456912643	42
50	0.7544595404787636	0.2139500195121949	42
51	0.7548875167638367	0.21447739642089877	42
52	0.7554866670072596	0.21479553830776488	42
53	0.7556311412767998	0.21483090986119074	42
54	0.7555456567461392	0.21489759403980585	42
55	0.7555413895548996	0.2149324929717115	42
56	0.755469229259974	0.21553729533689564	42
57	0.7550469639572444	0.2162553243497711	42
58	0.7544346004431909	0.21690575304074974	42
59	0.7537611756257019	0.217220926016631	42
60	0.7529427259298281	0.2174732897824161	42
61	0.7520559487666738	0.21755178237019301	42
62	0.751170386309933	0.21764012173640238	42
63	0.7499998437208125	0.2180003903244925	42
64	0.7487153656726064	0.21826455414297796	42
65	0.747707731494503	0.2185529019091148	42
66	0.7463896723142961	0.2189957013861289	42
67	0.7452810995769198	0.21935256084159752	42
68	0.744470162452969	0.21970558284406505	42
69	0.7437441567329774	0.22005240826475653	42
70	0.7430122596993434	0.22025345294765913	42
71	0.742335225087825	0.22040707999356926	42
72	0.7416790999970645	0.22043721003596303	42
73	0.7414434585338698	0.22066877286912986	42
74	0.7414961777999816	0.22081237819080124	42
75	0.741908618356597	0.22072316251064536	42
76	0.742086167844637	0.22068637928141496	42
77	0.7428010835548199	0.22073341676382188	42
78	0.7433930738611209	0.22082307727882317	42
79	0.7437901311988716	0.22084492001776246	42
80	0.7436983073875468	0.22105231403947098	42
81	0.7433134069088366	0.22104868576863496	42
82	0.7431509102754219	0.22093738863546275	42
83	0.7430827210614696	0.22080278192124292	42
84	0.7430394864586348	0.22077603015366287	42
85	0.7424651285983164	0.2206238751668057	42
86	0.7423345450178829	0.22080430769570725	42
87	0.7423039100823735	0.22114044739572325	42
88	0.7424494989255533	0.22135322317118608	42
89	0.7425415809375375	0.22144046759471403	42
90	0.7422545774760011	0.22173865541476692	42
91	0.74200245176141	0.22182375847032293	42
92	0.7415770450479292	0.2217676440204326	42
93	0.7412994937105587	0.22173808744423534	42
94	0.7415959639300962	0.22183270152637719	42
95	0.7422723195035087	0.22192306816139845	42
96	0.7427998743646504	0.22191861707885097	42
97	0.7431152980052953	0.22185866817845562	42
98	0.7432948912897726	0.22185784944371104	42
99	0.7431697534380768	0.22180100327257593	42
100	0.7430572179182835	0.22184651514698026	42
101	0.7436228544325798	0.2215871858029071	42
102	0.7442850844860672	0.22128928031666603	42
103	0.744114527237585	0.22054338252594788	42
104	0.744209368164818	0.21968607512786886	42
105	0.744404607581007	0.218964450500745	42
106	0.7445202730580269	0.21824054674037766	42
107	0.7443594963930431	0.2177119651158393	42
108	0.7441399401901571	0.21713876770058319	42
109	0.7439508700952275	0.216767626363086	42
110	0.7443470482211823	0.21617062257204614	42
111	0.7452771669105525	0.21549510888154916	42
112	0.7458028586632472	0.21482157941247096	42
113	0.7460384586499977	0.2140905683207895	42
114	0.7465198275648585	0.2132920070415826	42
115	0.7470331034346349	0.2123203864228427	42
116	0.7478295358727893	0.21103372617560798	42
117	0.748811559614067	0.20960829981275397	42
118	0.7500970463853632	0.20839618084712067	42
119	0.7511309528327685	0.20719037830291348	42
120	0.7526905928971825	0.20604533909898573	42
121	0.7534151328311326	0.20496785756064495	42
122	0.7546255343134763	0.20368896503773515	42
123	0.7551538078882435	0.20318129005673927	42
124	0.7558944026700404	0.20250076474802348	42
125	0.7575648065176129	0.20176836441116622	42
126	0.758717964847008	0.20101337370348876	42
127	0.7599531077999179	0.20005695474280177	42
128	0.7608354096975607	0.19906091414026	42
129	0.7607992725400496	0.19801660096727028	42
130	0.7605423944842661	0.19703051694148474	42
131	0.7598155406797427	0.19645512688072658	42
132	0.7592322429291998	0.19590022902440585	42
133	0.7586465675604588	0.19524489390132904	42
134	0.7572482066819544	0.19471446405222978	42
135	0.7566829516519781	0.1945858356790446	42
136	0.7557386934739463	0.19442365523486163	42
137	0.753796501006586	0.1946618597050998	42
138	0.7511916549666484	0.19498638317424213	42
139	0.7480838100583767	0.19559226643839325	42
140	0.7454520896494753	0.196188831058599	42
141	0.742698806532349	0.19690843336063826	42
142	0.7405414305739897	0.19754814708089827	42
143	0.7394427810562197	0.19808328904971464	42
144	0.7388739394607052	0.19883030700265658	42
145	0.7386064002188509	0.19949586352277582	42
146	0.7383313215688752	0.19998322147017433	42
147	0.7379001471527787	0.2006300451590082	42
148	0.7377172148125022	0.20141115187872605	42
149	0.7377045370567653	0.20233451819437676	42
150	0.7381335461235239	0.203742198758159	42
151	0.7385829276349608	0.20486420218058213	42
152	0.739091535101452	0.20610423026007307	42
153	0.7396032729829716	0.20729941939671095	42
154	0.7399805087347763	0.20849824838939998	42
155	0.7403787732185467	0.20938004024606835	42
156	0.7408569770583556	0.210143864770851	42
157	0.7417653960573325	0.21078842063286785	42
158	0.742321592042876	0.21129580352355729	42
159	0.7429649876360306	0.21178281812943023	42
160	0.7436334884476447	0.21204548490411423	42
161	0.7441699060066098	0.21195424837616028	42
162	0.7446658692975512	0.21185870411566712	42
163	0.7455123944732456	0.2119368910157268	42
164	0.7462323684557747	0.21196824190698463	42
165	0.746743645197914	0.21211421269665817	42
166	0.747266495246514	0.21224548076840094	42
167	0.7478249168576457	0.21196933689125994	42
168	0.7485243312691163	0.21152791488212272	42
169	0.7495781949878708	0.21106843582377338	42
170	0.7504385071018234	0.21050220175930492	42
171	0.7510992674790181	0.20983036911715378	42
172	0.7514410093557174	0.2090928383243632	42
173	0.7518217466061986	0.20824593032406882	42
174	0.7518576563703471	0.2078982404782732	42
175	0.7518220847315708	0.20766914712065923	42
176	0.7514913947813472	0.20759771125977133	42
177	0.7509578041457252	0.207388996803588	42
178	0.7507329946810527	0.20720390198105035	42
179	0.7504563496281953	0.20708951699389824	42
180	0.750078197252225	0.20673176016220166	42
181	0.7495254473477211	0.20611598413313814	42
182	0.749202087825954	0.20543123124123008	42
183	0.7486233303617171	0.2052688802276503	42
184	0.748344192294568	0.20534635625057684	42
185	0.7482681438939149	0.20516284522959827	42
186	0.7483278344543907	0.204896996563889	42
187	0.7484986063702703	0.204793708245127	42
188	0.7487770019781679	0.2045977432793528	42
189	0.7491932243466929	0.20450092187218782	42
190	0.749600521285125	0.2043586608771004	42
191	0.7498824538848803	0.20398825540017537	42
192	0.7500218050512852	0.20333471075219628	42
193	0.7500031952680725	0.2025181536025331	42
194	0.7496887941716647	0.2018693905899764	42
195	0.7491677820749576	0.2012801632275331	42
196	0.7487015477031468	0.20042596651827366	42
197	0.7482275920220972	0.1994815725206232	42
198	0.7476738595647452	0.1987517837466468	42
199	0.7470152464156428	0.1982725513457825	42
200	0.7466057109633201	0.19810722932133268	42
201	0.7464585978998874	0.19784684327573837	42
202	0.7462305799768373	0.1975129672197579	42
203	0.7457977998741395	0.19710460022549858	42
204	0.7456144577037744	0.19666162702245107	42
205	0.7450598690186923	0.19600510897181567	42
206	0.7440381288307655	0.19513011866690727	42
207	0.7431524432074402	0.19447817907824877	42
208	0.7424767581328163	0.19371248599261906	42
209	0.7420865462778358	0.19322090837107647	42
210	0.7423315410715348	0.1925105608163053	42
211	0.7425499617286879	0.19219478355175165	42
212	0.7428751247729487	0.19184185841753118	42
213	0.7433502922451305	0.19138755392976076	42
214	0.7441334205405871	0.19089071360436358	42
215	0.7447413603177623	0.19081734735157135	42
216	0.745036791605331	0.19108354287577514	42
217	0.7451168259551646	0.19105961323078846	42
218	0.7453339426438618	0.1911658391587471	42
219	0.7453106080252748	0.19135246085584826	42
220	0.7452946408659996	0.1914894875043225	42
221	0.7454366939395736	0.1915856464316096	42
222	0.7455112415541453	0.19151438457332834	42
223	0.7453782919500394	0.19138285569411656	42
224	0.7454537689731248	0.19107067527170862	42
225	0.7454370316713664	0.19091541593112224	42
226	0.7454546823033381	0.19160868179785556	42
227	0.7455396236270245	0.19204862397327843	42
228	0.7456259280895584	0.1925093605458474	42
229	0.745778829122082	0.1929029252327007	42
230	0.745788213072017	0.19327859359461122	42
231	0.7457701638631395	0.19342605027403528	42
232	0.7458661035495893	0.19383302641875486	42
233	0.745752432066298	0.19471332329950175	42
234	0.7455554490637089	0.1954475735160907	42
235	0.7452668581394041	0.19602924891134813	42
236	0.7449333543485706	0.1966430413813126	42
237	0.7444953712934445	0.19706794411217202	42
238	0.7439193780417991	0.19769508154010682	42
239	0.7434930115440115	0.19816284244302432	42
240	0.7428557390570817	0.19875189811666483	42
241	0.7425080252959815	0.19916915471072053	42
242	0.7420377339541265	0.19944335803742133	42
243	0.7409340942346662	0.19950562220064988	42
244	0.7400327156486298	0.19966639474457498	42
245	0.7389012263171274	0.1998670989314639	42
246	0.7381729868886976	0.2004562111596707	42
247	0.7372996359974326	0.20115490837217623	42
248	0.7359514706433283	0.20190150509928598	42
249	0.7339055402424078	0.20277102750305095	42
250	0.7315792210981495	0.20337156736383147	42
251	0.7294821745574698	0.20377114235782565	42
252	0.7276250430316179	0.20412974845880658	42
253	0.7263724302069178	0.2044879511559582	42
254	0.724780997682295	0.20477205857790487	42
255	0.7228454914806735	0.2051608938201805	42
256	0.7205695111068975	0.2054854395810104	42
257	0.7193546105579595	0.20558372775979453	42
258	0.7187071832837746	0.20600187508291645	42
259	0.7181894873192657	0.20640292701154336	42
260	0.71770343905569	0.20685082269307484	42
261	0.7175341998674191	0.20718184597463943	42
262	0.7175447000445369	0.20740394468984072	42
263	0.7183465741421993	0.20818794000424629	42
264	0.7192127313120911	0.2093319648974995	42
265	0.7202171738632349	0.21078030645397194	42
266	0.7216454160665644	0.21228882033805263	42
267	0.7220226585422123	0.2136611982175772	42
268	0.722688384957228	0.21518233498252484	42
269	0.7228431788281524	0.21682739408304205	42
270	0.7232124741784629	0.21842767239633765	42
271	0.7235817378338693	0.22014173485325636	42
272	0.7233863910745613	0.22243344626702907	42
273	0.7230332837697655	0.2245852761047746	42
274	0.7224900721038885	0.2267356499654354	42
275	0.722119658908659	0.22892412816962424	42
276	0.7214328467706794	0.23089795308721336	42
277	0.7207130930206749	0.23287755575372543	42
278	0.7203714487147725	0.23458321730564993	42
279	0.719371414877077	0.23610005879586055	42
280	0.7189432471045162	0.2374526575609626	42
281	0.7189083482569121	0.23857514493615833	42
282	0.719580320101667	0.23970970806770323	42
283	0.7199026975461832	0.2408248936668335	42
284	0.7205743727444087	0.24185050114985063	42
285	0.7213237118346846	0.24276605528865514	42
286	0.7213084028738742	0.2440099478578809	42
287	0.7207799155888939	0.2453126290791031	42
288	0.7210644532250087	0.2463067487960252	42
289	0.7213180160686885	0.2473490782046043	42
290	0.7225120805894686	0.24838019522306262	42
291	0.723910800268582	0.24922678882852	42
292	0.7254321499077522	0.25032241665232385	42
293	0.7271035374316148	0.2514669524500342	42
294	0.7288434258565899	0.25248543596848216	42
295	0.7305428322197515	0.2536124792256506	42
296	0.7315271454929841	0.25514135253970066	42
297	0.7333828555948361	0.25635200046913503	42
298	0.7347943388376226	0.25747889681333114	42
299	0.7360930200996278	0.2585099738757764	42
