# Supplementary material for: High-level cognition during story listening is reflected in high-order dynamic correlations in neural activity patterns
Source: Nat Commun. 2021 Sep 30;12:5728. doi: 10.1038/s41467-021-25876-x (PMC8484677; doi:10.1038/s41467-021-25876-x)
Supplement: Supplementary file 4 — Source Data [file 41467_2021_25876_MOESM4_ESM.zip › results/higher_order_sims/constant/95.csv]

time	1	2	iteration
0	0.7186962022092427	0.23753452092622046	95
1	0.7179794600628088	0.23663812425838743	95
2	0.7180995461050087	0.23573705955341764	95
3	0.7180771967338225	0.23459209641844989	95
4	0.7179830490887062	0.23332130306149726	95
5	0.7178604973769525	0.23218541649483473	95
6	0.7173921050435388	0.23114401069961313	95
7	0.7170165123179182	0.23009757069434197	95
8	0.716834866335345	0.2287739867760756	95
9	0.716775174008995	0.22746537100842262	95
10	0.7165124293915868	0.22618353942159977	95
11	0.7159081740684373	0.22555605295666595	95
12	0.7148070156886899	0.2253119021183387	95
13	0.7139232173785371	0.22508957258955506	95
14	0.7123772190640121	0.22499723816513753	95
15	0.7106663473009815	0.22475631263638338	95
16	0.7092725978586641	0.22482127974999408	95
17	0.7083752318822115	0.224805041917291	95
18	0.7081901611774608	0.22467133628069463	95
19	0.7080629898786137	0.22461826707864646	95
20	0.7083245804826304	0.22434913746919583	95
21	0.7081566492320018	0.22398723085265268	95
22	0.7081403218029696	0.22344779109681803	95
23	0.7079116987120271	0.2226944891554039	95
24	0.7078100537759091	0.22179851104547485	95
25	0.7076833667405757	0.2213865935401498	95
26	0.7072555494064365	0.22093274562659854	95
27	0.7064554836074622	0.2205259595741778	95
28	0.7064677508740681	0.2202919443881951	95
29	0.7068577174496433	0.22002690107436457	95
30	0.7072438064392313	0.21983409938939943	95
31	0.7073608488105254	0.2196238992750858	95
32	0.707465926316869	0.2195205307690959	95
33	0.7075388896913142	0.21922022489899776	95
34	0.7076771642043751	0.21890438625652128	95
35	0.7074390523536737	0.2190998288219189	95
36	0.7072027551010895	0.21945357192615325	95
37	0.7073178097159348	0.21966240619276195	95
38	0.7078396506528437	0.21990027106913246	95
39	0.7082323843743662	0.22018691245987654	95
40	0.7085166968100866	0.22034193937434618	95
41	0.7092262364536759	0.22017695121711756	95
42	0.7100344516467394	0.21987047560314218	95
43	0.7109025043911875	0.2194772886506357	95
44	0.7120607874780688	0.21898013468458769	95
45	0.713040575585728	0.21844872187477468	95
46	0.7142391417808025	0.21791513035874274	95
47	0.7154046804571369	0.21772923327091626	95
48	0.7162161086900914	0.21742065767582858	95
49	0.7170106865383234	0.21705092820699728	95
50	0.717676198476559	0.21647830622719144	95
51	0.7180660569015801	0.21635627416906275	95
52	0.7182450903336309	0.21603836583201633	95
53	0.7189924023956502	0.21597414860034272	95
54	0.7198771672766753	0.21583140665599568	95
55	0.7207713097227115	0.21555241092970245	95
56	0.7209519423134091	0.21532507551685878	95
57	0.7215446823358104	0.21525704138184146	95
58	0.7223075548821052	0.21496753069768143	95
59	0.7231643584799966	0.21456640194106105	95
60	0.7237668031311144	0.21432358609284047	95
61	0.7248360742850091	0.21430126926584167	95
62	0.7258533056621387	0.21435233107765364	95
63	0.7269069062388532	0.21424891630508494	95
64	0.7280641860246597	0.2141393201073573	95
65	0.7296905998823117	0.21423586633707198	95
66	0.7312334359497853	0.21433145318951174	95
67	0.7327518501651551	0.21482396923908975	95
68	0.7338410196036226	0.21511463616621465	95
69	0.7344311635897729	0.2154002831216387	95
70	0.7351710549059489	0.21589864686730684	95
71	0.7359582685020672	0.21619006241163422	95
72	0.7367686301710306	0.21624385517045874	95
73	0.7372596051621313	0.21610991548667208	95
74	0.7370613868251209	0.21606048154088653	95
75	0.7367244267229416	0.2158670537278375	95
76	0.7363007814058148	0.2158020959055359	95
77	0.7361981367460714	0.2155595146045805	95
78	0.7358112950480687	0.21546556680281476	95
79	0.7354053647167869	0.2154731387870028	95
80	0.7350216219497628	0.21528490855636068	95
81	0.7351533065059912	0.21496470299421858	95
82	0.7352229672520074	0.21472160202323073	95
83	0.735447778715364	0.21467362141888224	95
84	0.7359408279300444	0.21476129996802487	95
85	0.7358785137962666	0.21491185622660525	95
86	0.7355216062732637	0.2147609712800714	95
87	0.7350241558182476	0.21453922308470388	95
88	0.7348384649071934	0.21422115613909742	95
89	0.7351978975318506	0.21413621084128792	95
90	0.7356318425683487	0.21430712109219735	95
91	0.7355594038255607	0.21446355070103398	95
92	0.7355822000282222	0.21481978200414895	95
93	0.7354055571161741	0.21507677831809102	95
94	0.7351357910243289	0.21522050880721225	95
95	0.7341478254716087	0.2153969818552489	95
96	0.7336773768416407	0.21537734776872144	95
97	0.7333642260676192	0.21512269507675544	95
98	0.7324480752460868	0.21491458705346542	95
99	0.7312764114049931	0.2149805351110238	95
100	0.7301156816917398	0.21489285076062908	95
101	0.7293118081515912	0.21471954885237363	95
102	0.7280159838994332	0.2142906770274127	95
103	0.725915092111256	0.21388627266144145	95
104	0.7239626160238095	0.21354326751803218	95
105	0.721820727092676	0.21315341037709193	95
106	0.7196729254610681	0.2125380976621886	95
107	0.718031617044775	0.21194759012729592	95
108	0.715937522190148	0.2115893444147867	95
109	0.7134740690198647	0.21148203729763168	95
110	0.7116797976815187	0.21152789930629207	95
111	0.7099731729701534	0.21156230618326208	95
112	0.7081480051752284	0.2116541260588919	95
113	0.7057996764821869	0.2116325250763253	95
114	0.7039914802287106	0.2114834000111978	95
115	0.7025797197803034	0.21116494859960339	95
116	0.7013820894530488	0.21089904014197405	95
117	0.7001424871924055	0.2107560978087392	95
118	0.6989112210148354	0.2106043291885022	95
119	0.6980671638336986	0.21040882937443167	95
120	0.6972600408478951	0.21041968474483885	95
121	0.6960895415731825	0.21059849974796385	95
122	0.6952248304611971	0.21111826828304636	95
123	0.6952900824760342	0.21135310181049477	95
124	0.6958905359317827	0.21132776504621972	95
125	0.6961691107916453	0.21113712207168406	95
126	0.6965801670012818	0.21100557326284805	95
127	0.6972034888623427	0.21083985104372574	95
128	0.6978135959835015	0.21031372817486924	95
129	0.6989543498390125	0.20979908865537278	95
130	0.7004145239829184	0.2090778838018265	95
131	0.7023300858798345	0.2082919195921542	95
132	0.7043397194902898	0.2075906884451447	95
133	0.7063575521302385	0.2070030206526751	95
134	0.7077738048195376	0.20626113128748935	95
135	0.7090828413494696	0.20550285396031057	95
136	0.7100058283603903	0.2047676628958119	95
137	0.7111761970373088	0.20401061675080998	95
138	0.7122919844512057	0.20322903594853312	95
139	0.7132573775680513	0.20221780921650576	95
140	0.7138383583246429	0.20124781905526554	95
141	0.7143507161582904	0.20006490591642442	95
142	0.7147951892346196	0.19864016114699037	95
143	0.715598786818628	0.19771923186061008	95
144	0.7162977585556993	0.1967479081926496	95
145	0.7165655575669413	0.19619885127039974	95
146	0.7175705516132385	0.19620838562763535	95
147	0.7187398552869144	0.196238377856211	95
148	0.7196928225865064	0.19639596818501637	95
149	0.7205499378849842	0.19648884320929466	95
150	0.7211482405073171	0.19608316251129304	95
151	0.7211578454599662	0.19608767409639227	95
152	0.7207035308367218	0.19645791293561635	95
153	0.7203976816918718	0.19672529377870251	95
154	0.7199972329872215	0.19716491414617773	95
155	0.7195307496058846	0.1976365025066774	95
156	0.7188975938170211	0.1982694832244731	95
157	0.7183353785456217	0.1988930749090187	95
158	0.7177497644038663	0.19939060403652453	95
159	0.7171091066357784	0.19997215859584588	95
160	0.7166229120038783	0.2005366693298296	95
161	0.7164291340145544	0.20123162194648808	95
162	0.7161101756860948	0.2017852815747027	95
163	0.7156066903105126	0.20223252136678305	95
164	0.7154034508005717	0.2029052403474706	95
165	0.7153276544453262	0.20337130718977428	95
166	0.7155708925200543	0.203670742783254	95
167	0.7158334150392471	0.20412223859785233	95
168	0.716051732475146	0.20422719351490803	95
169	0.7161107951669813	0.2041581652165336	95
170	0.7160985365813947	0.20405125723195133	95
171	0.7158357313362584	0.2045427953445035	95
172	0.7155799525520412	0.20500995451808524	95
173	0.7157139765252225	0.20551575992122562	95
174	0.7159100386803352	0.20590275896005122	95
175	0.7163952086933615	0.20621558510333587	95
176	0.7169987871035998	0.20653936173711016	95
177	0.7176475186894669	0.20682036905215959	95
178	0.7183064017283141	0.20694267923775717	95
179	0.7188462686329363	0.2068529475448165	95
180	0.7195055677643807	0.20658754185554612	95
181	0.7200413313072915	0.20617159467378895	95
182	0.7202065335992522	0.2058323231568741	95
183	0.7204074689928465	0.2053567104471788	95
184	0.720807168946896	0.20470144815611438	95
185	0.7215413726864325	0.20417317815361893	95
186	0.7221403600241961	0.20352960217980365	95
187	0.7224553586027183	0.20319315073391192	95
188	0.722802290480295	0.20293922123433134	95
189	0.722827121305781	0.20274830888592452	95
190	0.7229036349656505	0.2023440851997278	95
191	0.7229701161411993	0.2020521282374075	95
192	0.7228030897981779	0.2015900210426332	95
193	0.7227528713597927	0.2009658957009977	95
194	0.7227849607673114	0.2003490238150174	95
195	0.7225289068994605	0.19984010329847515	95
196	0.7221816348177269	0.1997058557625117	95
197	0.7216926296530466	0.19982959414871435	95
198	0.7209083636347461	0.19991689247714645	95
199	0.7202985274026386	0.20000269198084175	95
200	0.7193776648132352	0.20043020260556887	95
201	0.7184682943674671	0.20060888382531633	95
202	0.7176804470258615	0.20060023001222257	95
203	0.7161850588904011	0.20100139377931422	95
204	0.7153093016199167	0.2010061232898311	95
205	0.7143226662979943	0.20080016783123453	95
206	0.7133307982646244	0.2006312780264528	95
207	0.7125038168512267	0.2006676598908532	95
208	0.7110936405159338	0.20109678551156232	95
209	0.7101865642366171	0.20143016857006896	95
210	0.7097885343507928	0.2017125111033373	95
211	0.7090884072908593	0.20206887726250597	95
212	0.7087147108553428	0.20233615927702722	95
213	0.7078742418506839	0.20270911433447006	95
214	0.7077551986191265	0.20318745603352936	95
215	0.7078222513803714	0.20367616362440644	95
216	0.7080531937853388	0.20385078247158275	95
217	0.7079616341823431	0.2045289854738513	95
218	0.7078509347631108	0.20486850425159056	95
219	0.7079319386312416	0.2050208868537565	95
220	0.7080320611643	0.20504310782383553	95
221	0.7084170662023688	0.2050058227145382	95
222	0.7089118843993032	0.204917405753558	95
223	0.709867487359841	0.20511434241869847	95
224	0.7107452415202291	0.20529004070334986	95
225	0.7112551234094077	0.20535594838004614	95
226	0.7121222563053069	0.20557568803011017	95
227	0.7127477271257258	0.20579908899926883	95
228	0.7135060008051722	0.20627954050257777	95
229	0.714116073466139	0.20654762810756364	95
230	0.7145790691988458	0.2067470137646786	95
231	0.7149650886085892	0.20657626225604359	95
232	0.7153755036590325	0.2064681868136379	95
233	0.7158147037880833	0.20634100637094444	95
234	0.7161924500117437	0.20621392666250807	95
235	0.7164049644339265	0.20616900724652232	95
236	0.7164349812415421	0.20612305167856246	95
237	0.7163329396912576	0.20601393845388952	95
238	0.716165653754755	0.2060215246340819	95
239	0.7162543957715545	0.20589834784511393	95
240	0.7162516723455575	0.2058401518684826	95
241	0.7162404721716644	0.2057262000908212	95
242	0.7160449699899585	0.2062582069438885	95
243	0.7159264284273676	0.20662857188598344	95
244	0.715743670128982	0.20721332212196547	95
245	0.7153684844207384	0.20776344125398133	95
246	0.7148906847859816	0.20823735951995592	95
247	0.7145072656690162	0.20869918296773454	95
248	0.7142783781024203	0.20897663291326027	95
249	0.7138913454751662	0.20932682522784776	95
250	0.7134141347195061	0.2094450863869966	95
251	0.7129545290348553	0.20964170144835645	95
252	0.7127103714131982	0.20955956157029373	95
253	0.7124315351368661	0.20976349035844194	95
254	0.7124067231136036	0.2102417955281512	95
255	0.7125319910592591	0.21071622119181402	95
256	0.7126705894037889	0.21140344720141865	95
257	0.7128521852082268	0.2119751313168151	95
258	0.7131857558774833	0.21257495923677278	95
259	0.7136381495952964	0.2132075560775892	95
260	0.7143895443868387	0.21372170937747687	95
261	0.7149136898091075	0.21427375354891334	95
262	0.7153953564227752	0.21489610671641884	95
263	0.7157752609719178	0.21550125772083178	95
264	0.7162226895109289	0.2161505661887933	95
265	0.716684252877104	0.21684495806270448	95
266	0.717357005813655	0.21761997092509253	95
267	0.7181879569367458	0.2184709455368788	95
268	0.7188437845874398	0.21935953020447935	95
269	0.7191969326137657	0.2200365546610497	95
270	0.7192855310287384	0.22069676727095416	95
271	0.7191937784546785	0.22118761811500692	95
272	0.7192678273196066	0.22192619990989054	95
273	0.7194750056616235	0.22230814937584498	95
274	0.7199112467423235	0.22258288686537675	95
275	0.7203757534376707	0.2227838963374673	95
276	0.7208070443806515	0.22278401568507647	95
277	0.7211228005014225	0.22276891140531924	95
278	0.7218383916058407	0.22304440197818995	95
279	0.7222028074722014	0.2236819046141235	95
280	0.7221587250916727	0.22469679148732452	95
281	0.722046664419035	0.2256914461595109	95
282	0.7219253716380198	0.22650991003712703	95
283	0.7220545937059282	0.22727037638514933	95
284	0.7220110187598775	0.2281765782923161	95
285	0.7213353820933794	0.22968834618304945	95
286	0.7211884677008596	0.2314224478299433	95
287	0.7209930054545111	0.23307071236335758	95
288	0.7215342476986807	0.23443845787766399	95
289	0.7220722130220472	0.23568124125197049	95
290	0.7227206962359373	0.23667575539311905	95
291	0.7241021848418788	0.23764917863434853	95
292	0.725396685325971	0.23860354490880636	95
293	0.72618154428105	0.23980823039523427	95
294	0.7265599196843637	0.2409833448536827	95
295	0.7268009550188647	0.24201367325833192	95
296	0.7271008007274596	0.24325830525276954	95
297	0.7273283202901754	0.2444145680825828	95
298	0.7270782250879402	0.24550416758737517	95
299	0.7266730616116063	0.24638400330207383	95
