# Supplementary material for: High-level cognition during story listening is reflected in high-order dynamic correlations in neural activity patterns
Source: Nat Commun. 2021 Sep 30;12:5728. doi: 10.1038/s41467-021-25876-x (PMC8484677; doi:10.1038/s41467-021-25876-x)
Supplement: Supplementary file 4 — Source Data [file 41467_2021_25876_MOESM4_ESM.zip › results/higher_order_sims/constant/81.csv]

time	1	2	iteration
0	0.8413589550503816	0.3305416239494871	81
1	0.8414281299002347	0.33032847136613147	81
2	0.8414005434235938	0.3300657430279706	81
3	0.8413218302279875	0.32960844930032507	81
4	0.8412871995142114	0.32929876513716344	81
5	0.8413537436814347	0.32895728427888526	81
6	0.8415448826262055	0.3284707033640765	81
7	0.8417786229303634	0.32770098793787994	81
8	0.8419165749023393	0.3265368993112494	81
9	0.8420768003473688	0.32543196079054215	81
10	0.8420739935824171	0.32452085215021625	81
11	0.842036560146184	0.3237535409089226	81
12	0.8417709702294692	0.32322143168715556	81
13	0.8415051930469791	0.3224555056575398	81
14	0.8412055248346606	0.32159925584878807	81
15	0.8411604313608013	0.3207595908107212	81
16	0.8412359672528236	0.32002430738406795	81
17	0.8411177177778226	0.3193389778270945	81
18	0.8409016625749631	0.3185872823020522	81
19	0.8406841118030395	0.31775655933739594	81
20	0.84047727191636	0.3168594117819312	81
21	0.840361799338334	0.3160723773926751	81
22	0.8402960346174043	0.3155484890749176	81
23	0.8403825782134897	0.3148153993554125	81
24	0.8403237501346369	0.31442868072281577	81
25	0.8404956103497709	0.31391785608239103	81
26	0.8405367695138343	0.3134566789114163	81
27	0.8404278782846644	0.31283782259190923	81
28	0.840417985977787	0.3122731925735887	81
29	0.8404838857055842	0.3114825370451839	81
30	0.840546690975207	0.310851304203427	81
31	0.8404665881553058	0.31064251343876137	81
32	0.8402622506850426	0.31049878003685993	81
33	0.8401234904185132	0.3103393776283189	81
34	0.840162215049056	0.31031420745394717	81
35	0.8401231536863512	0.31020129556137827	81
36	0.8401877495341622	0.3099344206454018	81
37	0.840232098870884	0.30965752851671285	81
38	0.8402648647914959	0.3097972384009204	81
39	0.8403581700500484	0.30990049078297227	81
40	0.8405679311543853	0.31016522461293566	81
41	0.8407079140296558	0.3105261761553045	81
42	0.8408137711769424	0.31074276446171795	81
43	0.8408865805708292	0.31095460266802805	81
44	0.8409649020136057	0.31101449824855915	81
45	0.8411343926744664	0.31089613822047263	81
46	0.8410918946860638	0.3109282205866918	81
47	0.8409265695256913	0.31115056183741246	81
48	0.8408836406969398	0.3113633218437381	81
49	0.8408781732940428	0.3114910923136731	81
50	0.8410598353442026	0.311949754492134	81
51	0.8411899057715709	0.31229373728130105	81
52	0.841331159585313	0.3126160387421133	81
53	0.8413120197925655	0.3128276116024544	81
54	0.841196409431702	0.31283619870243723	81
55	0.8411190635305175	0.31270762025204996	81
56	0.8410223246757583	0.3125258952393345	81
57	0.8408878685878228	0.31230798917322405	81
58	0.8408945722928007	0.31213582723123706	81
59	0.8408769083312351	0.3118951104550265	81
60	0.8409247437918701	0.311485273973014	81
61	0.8407655730407522	0.3110875304098852	81
62	0.8405167320940492	0.31061078224943584	81
63	0.8402456180182108	0.3101339170085332	81
64	0.839911298479858	0.3095656964681219	81
65	0.8394251315128719	0.3089325023300322	81
66	0.8389088234764625	0.3080680157903106	81
67	0.838098266333834	0.30747575492669743	81
68	0.8374134887731431	0.3073724092153054	81
69	0.8367975322760561	0.30720888649421835	81
70	0.836197372991338	0.30693940233294464	81
71	0.8354466668520407	0.3066440359285919	81
72	0.8349745165873798	0.30642079223617075	81
73	0.8343185364956113	0.3060311924121846	81
74	0.8333820316184997	0.3056518802300049	81
75	0.8324084787936672	0.30518340418307627	81
76	0.8321108903229266	0.3047227189434345	81
77	0.831814690508121	0.30469771926580497	81
78	0.8319291564837435	0.3049689222377236	81
79	0.8320680321322164	0.30502976297902024	81
80	0.8323693913541873	0.30495615975471085	81
81	0.8323691984615297	0.3049099323605432	81
82	0.8326737247477272	0.30478839087164616	81
83	0.8326924085479119	0.30462718049325493	81
84	0.8328234265692118	0.30470078831256664	81
85	0.8333280290507248	0.30496813846584153	81
86	0.8341641247503445	0.305411124714533	81
87	0.8346738097137529	0.30578921696564937	81
88	0.8355533703600011	0.3062471119876554	81
89	0.8364451867862548	0.3066536208705342	81
90	0.8367132950217221	0.30667732243118007	81
91	0.8368086838822779	0.3067756641755315	81
92	0.8369906256552663	0.3066556619347278	81
93	0.8372134437837094	0.30639966529789703	81
94	0.8373505100322702	0.30617367365174114	81
95	0.837304043696446	0.30603578750491744	81
96	0.8373984973026998	0.30572374352786585	81
97	0.8375112821766545	0.30553418044718417	81
98	0.8376337297621015	0.30536832536510744	81
99	0.8374498576989905	0.3050540379305602	81
100	0.8373185849926477	0.3046273506274026	81
101	0.8372394817231457	0.30425958819896626	81
102	0.8370968712651795	0.30392385419141377	81
103	0.8371361559189126	0.30377727180909103	81
104	0.8370713983156312	0.30349324031075425	81
105	0.8372221362716679	0.3035257480526646	81
106	0.8375046530370067	0.3036145672290881	81
107	0.8376336302268821	0.3035007280600573	81
108	0.8377340955201722	0.3033090891409172	81
109	0.83769622781146	0.3029668852427284	81
110	0.8377719174004772	0.3026637755322175	81
111	0.8378403440130605	0.30232183738268614	81
112	0.8380742660766333	0.3018998336042713	81
113	0.8379261603621319	0.30131253125582985	81
114	0.8378414831594211	0.30063781322289174	81
115	0.8378134265173097	0.29986988604986814	81
116	0.8377588062554224	0.29895011835586577	81
117	0.8376090438950042	0.298380773248289	81
118	0.8377635526756223	0.29785071541455743	81
119	0.8377697957049964	0.29774975825801137	81
120	0.8376982450533368	0.2974039204741392	81
121	0.8376199556588704	0.29741404659203186	81
122	0.8377981557333138	0.2974036471979354	81
123	0.8377803016969232	0.29719117997012445	81
124	0.8376247700813063	0.2975339724163095	81
125	0.8375386816537512	0.2977686192077013	81
126	0.8372132748472024	0.2977249713677785	81
127	0.8369484460573093	0.2976450374782922	81
128	0.8366122741270646	0.29755320533091056	81
129	0.8363870164771958	0.2974064991606461	81
130	0.8362464782693754	0.297754533699424	81
131	0.8359034968856518	0.2979842523066235	81
132	0.835621256293077	0.29869914615386717	81
133	0.835335887984237	0.299279465040974	81
134	0.8351626238969934	0.29974811039074867	81
135	0.835059379768385	0.30028257274824743	81
136	0.8350180986495285	0.30070930759132936	81
137	0.8349635641602542	0.30105984438099864	81
138	0.8350728336213549	0.3014627557948296	81
139	0.8351841864798889	0.30165217965499286	81
140	0.8355129807740008	0.3017172254083892	81
141	0.8360602723091021	0.3015067249539944	81
142	0.8364197787965963	0.3013157640526472	81
143	0.8368335162870134	0.3010522986148366	81
144	0.837091439748166	0.3004732413540474	81
145	0.837284042967576	0.30008767823749194	81
146	0.8375599973708441	0.29975574899823393	81
147	0.8377271955272843	0.29929203742558835	81
148	0.837951465637273	0.2988557659666873	81
149	0.8381268708857428	0.29886034691473956	81
150	0.8383830534054474	0.29882005713799287	81
151	0.8385253076543253	0.29886637916565706	81
152	0.8387640605769223	0.29883056959882504	81
153	0.8388461348822661	0.29865364438314873	81
154	0.8395792581902145	0.29901913280598974	81
155	0.8403339078463045	0.299215311247799	81
156	0.8410656051351248	0.29991144793722524	81
157	0.8418024478090105	0.30020718769011767	81
158	0.8425217459748663	0.30025455213265995	81
159	0.8433287142524164	0.3003448010546515	81
160	0.8440997879105251	0.3007209350387551	81
161	0.8446405800371312	0.3009264550582613	81
162	0.8451844865077027	0.3011914277989638	81
163	0.8456064016885103	0.30126308626082443	81
164	0.8459477856891863	0.30133350089995187	81
165	0.8461397728487009	0.3012970823730204	81
166	0.8462599636007533	0.30144420860123927	81
167	0.8463212307941393	0.3015725796826641	81
168	0.8465263173461657	0.30183431361629826	81
169	0.8465959625261581	0.30242197370043167	81
170	0.8463388797042523	0.30310565179487986	81
171	0.8460966897301326	0.30357706927147715	81
172	0.8457495389721024	0.3040858804837984	81
173	0.8453917687839004	0.3043781773864227	81
174	0.8448823527005273	0.3045854484029795	81
175	0.8442715534219488	0.30492589989281926	81
176	0.8438351360380111	0.30496409225666365	81
177	0.8434928556465559	0.3048908921213508	81
178	0.8431111101936661	0.30480284070164393	81
179	0.84278321830195	0.3048516875147614	81
180	0.8424837132502809	0.3049283577957607	81
181	0.842182831775468	0.3054157262035144	81
182	0.8419855787583542	0.30570873871943005	81
183	0.8419399503070272	0.30588862792068927	81
184	0.8418718288249688	0.30599937361755386	81
185	0.8419332886461518	0.30578169936611294	81
186	0.8416430494655005	0.3056452740830468	81
187	0.8412033325264568	0.3056931867471745	81
188	0.8406016604500524	0.3056901928508346	81
189	0.8402157712043887	0.30538892139903834	81
190	0.8396606527506945	0.3049898224432398	81
191	0.8390309150737487	0.30456629495217286	81
192	0.8388519658271408	0.30406394232069234	81
193	0.8387204054066614	0.3035103653188955	81
194	0.8386989105822211	0.30354804222687726	81
195	0.8384919387706854	0.3033143920840261	81
196	0.8383600866135279	0.3030332335602565	81
197	0.8378457525515639	0.3026411860234942	81
198	0.8374223640996921	0.3022046489746138	81
199	0.837133878153278	0.30173628391301976	81
200	0.8367415287738852	0.30132247084708536	81
201	0.835839031416324	0.30137311451544757	81
202	0.8349354442156416	0.30133366477330414	81
203	0.8340739356559856	0.30128593887855193	81
204	0.8330569446401928	0.30154168207442705	81
205	0.8321750670562839	0.3015958718365877	81
206	0.8314394670513583	0.30176641370975055	81
207	0.8309349337220259	0.30201568040287036	81
208	0.830986191326713	0.30236775306243413	81
209	0.8309102685559616	0.30276204090868614	81
210	0.8309318221915729	0.3032446163914637	81
211	0.8312385953853894	0.3035753304529126	81
212	0.8314628535760393	0.3037550766672998	81
213	0.8312360793544273	0.3039246899814498	81
214	0.8311177091011875	0.304254911920975	81
215	0.8309639679630578	0.3046601051146013	81
216	0.8307743774409807	0.30523985997007724	81
217	0.830802560089621	0.30586096462822404	81
218	0.8305222329168611	0.306430098998129	81
219	0.8308849546174918	0.30691867080747226	81
220	0.8309958556679024	0.3071587917805212	81
221	0.8309784405884987	0.3074762985315303	81
222	0.8308103489647796	0.30817181381159847	81
223	0.8312072870265107	0.3089705259590115	81
224	0.8313549894015098	0.3095781422806074	81
225	0.8315409781904071	0.31007781443800414	81
226	0.8316072308229306	0.310852180526077	81
227	0.831698145915348	0.3116245786059705	81
228	0.8321637906736844	0.31226050063868255	81
229	0.8326285695740256	0.31291511101938146	81
230	0.8330078383240698	0.31337103154940316	81
231	0.8333153981003356	0.31370013875385594	81
232	0.8335359070539098	0.31425749351538107	81
233	0.8337114138571762	0.31496789503546807	81
234	0.8342558961277097	0.3153020919591368	81
235	0.8347460818609317	0.31547103850675584	81
236	0.8351463184710104	0.3156799765125853	81
237	0.8355350158752142	0.3159074321499205	81
238	0.835862617458216	0.31592889002816366	81
239	0.8359931507382294	0.3160111154222992	81
240	0.8359514860598182	0.3162503003076534	81
241	0.8357435422864619	0.3164101389216427	81
242	0.8353987499113857	0.3167182381737058	81
243	0.8350456249714712	0.3170160470248605	81
244	0.8351702513009376	0.31731067556884546	81
245	0.8353074406017442	0.3177359177598633	81
246	0.8358788562176371	0.3184231425481221	81
247	0.8362879300658256	0.3190956758501937	81
248	0.8366802791440974	0.319870096138923	81
249	0.8373930707798566	0.32072221511210247	81
250	0.8382353105052387	0.32150267655487424	81
251	0.8388782120297187	0.32207700823969115	81
252	0.839447973753382	0.32247265130463726	81
253	0.8398446226463175	0.32290035471606393	81
254	0.8399329631348184	0.3232245304353634	81
255	0.8401135980816906	0.3233693680524779	81
256	0.840336687796801	0.3236915872837097	81
257	0.8405897684673754	0.3238741475418265	81
258	0.8408503701788994	0.3239687378050258	81
259	0.8410655459478248	0.32390962196395556	81
260	0.8411879628019794	0.32376639569992194	81
261	0.8412697067864359	0.32355525789120176	81
262	0.8412419830015524	0.32408437133077683	81
263	0.841185692606083	0.32458604867688456	81
264	0.8411846644710185	0.3251168036571436	81
265	0.8411468939729722	0.32592797970686216	81
266	0.8410831005550603	0.32667744915620317	81
267	0.8409450072603498	0.3274685800894193	81
268	0.8407660809200768	0.32818810184661307	81
269	0.8405688231247098	0.32881441557852137	81
270	0.8403396492746802	0.3294867588634144	81
271	0.840035837072789	0.33017706651888823	81
272	0.8397242834512219	0.3307592921231412	81
273	0.8394081690059874	0.33133188939130453	81
274	0.8392673635698376	0.33180188598821253	81
275	0.8390431577972279	0.3322992043401279	81
276	0.8385283176344669	0.3327194861013927	81
277	0.8380043801552075	0.33341786347999813	81
278	0.8374962177597841	0.3340285572679127	81
279	0.8371228019092956	0.3346987019280146	81
280	0.8367605656131536	0.335342545051097	81
281	0.8366855493210298	0.336280063769132	81
282	0.8366805727858242	0.33716710624764723	81
283	0.8366055557324784	0.3379831339820475	81
284	0.8367716846283583	0.3390389922305586	81
285	0.8370483935138409	0.34014800550954555	81
286	0.8370869591590047	0.3413072061659173	81
287	0.8375062739432321	0.34226956050998636	81
288	0.8377419078820426	0.3432034127623019	81
289	0.8382882309902493	0.34384014081293945	81
290	0.8389075320251561	0.3446357315067236	81
291	0.8398301328845199	0.34529860792788736	81
292	0.8403220960363821	0.3459507568735048	81
293	0.8405223828332853	0.34643503635295075	81
294	0.8405972076327985	0.3466624256264281	81
295	0.8404877140668051	0.34667644355571375	81
296	0.8404267211945543	0.34681198219396414	81
297	0.8401521372243929	0.3467526739919193	81
298	0.8398725999337678	0.34641754337599945	81
299	0.8396919604535181	0.3457565346622637	81
