# Supplementary material for: High-level cognition during story listening is reflected in high-order dynamic correlations in neural activity patterns
Source: Nat Commun. 2021 Sep 30;12:5728. doi: 10.1038/s41467-021-25876-x (PMC8484677; doi:10.1038/s41467-021-25876-x)
Supplement: Supplementary file 4 — Source Data [file 41467_2021_25876_MOESM4_ESM.zip › results/higher_order_sims/constant/85.csv]

time	1	2	iteration
0	0.8350065479908321	0.268963279877861	85
1	0.8354841810983136	0.2677305346623874	85
2	0.8359530460556405	0.2665887195381119	85
3	0.8362981450841273	0.2653425821097838	85
4	0.8369281225333123	0.2638813677388699	85
5	0.8373868134678358	0.2625625294015711	85
6	0.8378919860535546	0.2613027513149883	85
7	0.8381059650503704	0.2601864739802403	85
8	0.8383817276969271	0.25904067987966084	85
9	0.8386168036687068	0.2579767214964582	85
10	0.8388872889115341	0.25672891284286364	85
11	0.8392521255785469	0.2556805634943925	85
12	0.8396088327298051	0.25476588542843615	85
13	0.8397951895584416	0.25379272111837364	85
14	0.8400082145145877	0.2525838133241853	85
15	0.8398119415178137	0.25160692006203494	85
16	0.8393916976452104	0.25073083405165275	85
17	0.8390846500865852	0.24981491971971978	85
18	0.8384918220955168	0.24890865307430005	85
19	0.8378640185647686	0.24794777422264622	85
20	0.8371181573274582	0.24688801946327862	85
21	0.8367077374596502	0.24590625314407524	85
22	0.8361647683313765	0.24455315954453852	85
23	0.8355194830719823	0.24329321442544724	85
24	0.8351427104714721	0.24196577046305304	85
25	0.8340163974750757	0.24125502828801595	85
26	0.8329581417431905	0.24066945027000447	85
27	0.8319013676381011	0.23995154394806706	85
28	0.8311831140371608	0.23926939595198965	85
29	0.830405006973408	0.23886376883459226	85
30	0.8298761939674796	0.2384101107389349	85
31	0.8294293044038481	0.23799250714310083	85
32	0.8291359325368368	0.23739818925319967	85
33	0.8289435647009222	0.23680012733591144	85
34	0.828665248473777	0.23604427778592452	85
35	0.8282414514785347	0.23532822241741067	85
36	0.8277719630012534	0.2346460731224015	85
37	0.8273707840778082	0.23402489329733486	85
38	0.8273669790635968	0.23362351862964334	85
39	0.8268868624492248	0.23287496548257158	85
40	0.8266726778328457	0.23175087849695042	85
41	0.8263085875854336	0.23066024260000947	85
42	0.8262846842574434	0.2298304200141526	85
43	0.8263605989488496	0.22914450232449488	85
44	0.8261186898136408	0.22909387583882923	85
45	0.8258583076399783	0.2287386486192488	85
46	0.8254581354610564	0.22850001017088079	85
47	0.824754986597451	0.22828617514233146	85
48	0.8245726077423461	0.22822710026428145	85
49	0.8245416422304537	0.2282677774405369	85
50	0.8246638072829507	0.2280891694605774	85
51	0.8247092221893085	0.22792622598810341	85
52	0.8247373316335214	0.22780389001369425	85
53	0.8248006513949214	0.22774472548113828	85
54	0.8246217083114408	0.22785794339610993	85
55	0.8242837011202087	0.22770121960209438	85
56	0.8240906057222535	0.22764424658011337	85
57	0.824136356801482	0.22780608743443134	85
58	0.8242610884382483	0.2279914715948356	85
59	0.8240963908065446	0.22790845373109025	85
60	0.8239882541498698	0.22764095513293345	85
61	0.8239541956254198	0.22718795959116495	85
62	0.8245195223254822	0.22645486436501985	85
63	0.824751547723956	0.22574658241013368	85
64	0.8248985546504198	0.22505765658168145	85
65	0.8249594061615159	0.22457416476185005	85
66	0.8252430083598082	0.2242846265670649	85
67	0.8255149459657325	0.22390207310405236	85
68	0.8261474620132339	0.2236820706159104	85
69	0.8268156719985951	0.22355513568911026	85
70	0.8273828841633731	0.22365311031049834	85
71	0.8281687481859462	0.22349973262142492	85
72	0.8290378999126357	0.2234137373931412	85
73	0.8297502203051631	0.22322380348650114	85
74	0.8302266220016171	0.22291807254058787	85
75	0.8308089694689874	0.2227417260194342	85
76	0.8315623273423883	0.22270030639820912	85
77	0.8323060600213452	0.22255045686758002	85
78	0.8330325018215737	0.22224647210767876	85
79	0.8334407982784972	0.22212081097886546	85
80	0.8339011408270045	0.2218388506400216	85
81	0.8344525712523985	0.22202661677076202	85
82	0.8350988804764182	0.2221369602804754	85
83	0.8353734475096571	0.2224649876782766	85
84	0.8350493416097619	0.22264252360612413	85
85	0.835279895358611	0.2227893691341964	85
86	0.835856245544338	0.22304992793180867	85
87	0.8362043410897129	0.22328715321030534	85
88	0.8360343804978357	0.22378549053585747	85
89	0.8356828750015745	0.22427204810697557	85
90	0.8354496961443953	0.224414587506599	85
91	0.8353257204174481	0.224429560652323	85
92	0.8350558807611577	0.22441427486389803	85
93	0.8349704662653344	0.22415686749290153	85
94	0.8348362146063091	0.22398432987467115	85
95	0.8349567284117149	0.22364966757040328	85
96	0.8352319326489045	0.22327493092142314	85
97	0.8350790172369777	0.22303584273143948	85
98	0.8354413006637843	0.22273084698102388	85
99	0.8367384588714711	0.2223209540701252	85
100	0.8385865220649341	0.22196480331553395	85
101	0.8399601310525836	0.2217060003690268	85
102	0.8409634928801598	0.22148647711007227	85
103	0.8425051011485548	0.2214014375273204	85
104	0.8438992262589561	0.22134485792188108	85
105	0.8449423405807573	0.2211305599965474	85
106	0.8456432145917984	0.22060995885422824	85
107	0.8460225020205718	0.21992579968417228	85
108	0.8464618067088904	0.21894828041749265	85
109	0.8462567783250663	0.21814668651379177	85
110	0.8462636137143769	0.217286883617315	85
111	0.8467186033421997	0.2167005879269425	85
112	0.8466780850862577	0.2162184092100835	85
113	0.8465888617980569	0.21588821693728083	85
114	0.8460930564519353	0.21534352051000596	85
115	0.8458371198917836	0.2149123812158119	85
116	0.8453040326671616	0.21487813265122274	85
117	0.84485405795084	0.21516634190981168	85
118	0.8441226528064026	0.2153714188510072	85
119	0.8432410002642877	0.21555355329390205	85
120	0.8422218894060225	0.21595475745175602	85
121	0.8413410039839968	0.21619100311746162	85
122	0.8399853392806275	0.21618442397047571	85
123	0.8384460746400504	0.21595760696881255	85
124	0.837039203140752	0.21577311482136055	85
125	0.8355495866533507	0.21553208864453272	85
126	0.8349336990460143	0.21513021710515998	85
127	0.8344478011489751	0.2146970601025091	85
128	0.834062912096137	0.21447044609943003	85
129	0.8335817461611611	0.21441631160325902	85
130	0.833226524452597	0.21423437524850145	85
131	0.8325587852953782	0.21409712378669102	85
132	0.8318948865017826	0.21405316013538214	85
133	0.8314235229275986	0.21395155458679266	85
134	0.8307198939388938	0.21370663922196892	85
135	0.8300996529550565	0.21354799292763	85
136	0.8303073375676003	0.21360394121721168	85
137	0.830100339577648	0.2138558858737399	85
138	0.830365736517355	0.21424011911865704	85
139	0.8303123193352118	0.21435299642715408	85
140	0.8305193200057347	0.21416110340234312	85
141	0.829983034343808	0.21406455636645014	85
142	0.8292719721039141	0.21357280149545652	85
143	0.8288805821854099	0.21324635583565604	85
144	0.828526975981229	0.21319183547050485	85
145	0.8280367392143883	0.21285094217964165	85
146	0.8274724314219333	0.21280261192225	85
147	0.8268491343527581	0.2130663360488576	85
148	0.8262465616478895	0.21351103291935344	85
149	0.8256216857665795	0.2139052497396206	85
150	0.8250565213602865	0.21429920716642678	85
151	0.8248745080397043	0.2147043658897678	85
152	0.8247433870825946	0.21503038310857628	85
153	0.8247134948835981	0.21549828513164618	85
154	0.8248208912581035	0.2159671839898597	85
155	0.8248752941870916	0.21642411106224435	85
156	0.8247817890119487	0.2167988877096284	85
157	0.8245857278633354	0.21716393670581996	85
158	0.824520235158385	0.2174694210746402	85
159	0.8245757912572338	0.21780912095809274	85
160	0.8249478189057763	0.21788926578598494	85
161	0.8253341971909613	0.21789358476431714	85
162	0.825667123957267	0.21792186964269195	85
163	0.8259750444704386	0.21781849754240576	85
164	0.8261835411338391	0.2175597297323301	85
165	0.8266552302299193	0.2176715187008183	85
166	0.8272026014495429	0.21762910560190055	85
167	0.8277184276866278	0.21759849579108922	85
168	0.8280802344915791	0.21779246947090855	85
169	0.8284334230928526	0.21844897228018625	85
170	0.8287458283378716	0.21912991451316918	85
171	0.8291974118735764	0.2195774630854757	85
172	0.8296922523373224	0.2202290747149691	85
173	0.8302766924434584	0.22095967414026554	85
174	0.8308051330105423	0.22146489425239776	85
175	0.8303862995225416	0.22173313617710694	85
176	0.8301034528624436	0.22180262650338553	85
177	0.8298996462791557	0.22172321665539876	85
178	0.8295274580578192	0.22155167921468455	85
179	0.8294135008366991	0.22171055936886835	85
180	0.8293787974012433	0.22193702072816093	85
181	0.8293611095190772	0.22198668954067408	85
182	0.8294115754122909	0.2218822666689909	85
183	0.8294141519067374	0.22200620360961354	85
184	0.8295504424571295	0.2222004202564096	85
185	0.8300499157202258	0.22254232883196887	85
186	0.8300392482285176	0.22273344079214838	85
187	0.8302270821225177	0.2229645127214463	85
188	0.8304585511419423	0.22311041533305825	85
189	0.8302897106686649	0.2232175459476269	85
190	0.8304314245782637	0.22352854299695427	85
191	0.8303157874314053	0.22378520317169096	85
192	0.8301860171362887	0.22406977198899306	85
193	0.8300708124934094	0.22444164212216614	85
194	0.8300549343047067	0.22458576486668672	85
195	0.8298643762656446	0.22513112675215635	85
196	0.8296086482555647	0.22589322003098886	85
197	0.8297615509765248	0.22685989618409474	85
198	0.8299222960721045	0.22779394735286554	85
199	0.8298952446420641	0.22852874305262272	85
200	0.8299754502083075	0.22913913626020513	85
201	0.8303848969784097	0.22956842852218062	85
202	0.8307674178457897	0.22998467594797195	85
203	0.8310127397690394	0.23043916446273013	85
204	0.8312752081391511	0.23083564316707317	85
205	0.8313074856929157	0.2313025674082304	85
206	0.8313653313667555	0.2313893918113562	85
207	0.8313462434899908	0.23143148010740225	85
208	0.8315604653951626	0.2315899912461117	85
209	0.8313475332793724	0.2320653847265374	85
210	0.8308631398579277	0.23286407582325566	85
211	0.8305129523946125	0.23353611065201163	85
212	0.8299190009704978	0.2342673149535217	85
213	0.8291062883955783	0.23499948623901307	85
214	0.8284533928986506	0.23564967053607586	85
215	0.8279209762457936	0.23607317776183293	85
216	0.827533616261261	0.23629908838242775	85
217	0.827235448405634	0.2363101305031843	85
218	0.8268535879043387	0.23632508815613654	85
219	0.8264765915167882	0.23628925843320686	85
220	0.8259679809221385	0.23610485673530993	85
221	0.82559951072186	0.2358595443345185	85
222	0.8253720450692944	0.2356485120973967	85
223	0.8252494814908476	0.2358819376584086	85
224	0.825081122318617	0.23605498145181691	85
225	0.8250900897936965	0.23593229204014443	85
226	0.8248203311231498	0.23557056215025232	85
227	0.8244985817339286	0.23526052245860976	85
228	0.824056728994498	0.235085314139226	85
229	0.8234607638095145	0.23492519329335274	85
230	0.823508296258194	0.23467900706136616	85
231	0.8234454319511826	0.23455661028569547	85
232	0.8234133382259194	0.23436167165915195	85
233	0.8232820579093415	0.23428862402253334	85
234	0.8231268310964973	0.23416370978809836	85
235	0.8228570565907369	0.23367902140072622	85
236	0.8227348772317565	0.2334111497580367	85
237	0.8222909749298004	0.23309572428696587	85
238	0.8218596281222197	0.23280416018993658	85
239	0.821088142201911	0.2325730018128171	85
240	0.8208565021886681	0.2323086249832406	85
241	0.8206545933160834	0.23227397366742875	85
242	0.8204290400902577	0.2321545782761417	85
243	0.8202686702456808	0.23232716762034708	85
244	0.8203034290419208	0.23235213147431186	85
245	0.8203274131190892	0.23236296902549525	85
246	0.8201443087982959	0.23236015160375917	85
247	0.8200438349599638	0.23232981078818637	85
248	0.8198394063600775	0.23212758056236976	85
249	0.8193421733172119	0.2317930664087687	85
250	0.8190623388631342	0.23150108677881245	85
251	0.8188355253091469	0.23139346187378634	85
252	0.8185094118944364	0.2312077102422577	85
253	0.8183644839382574	0.23126643545093997	85
254	0.8181892793871459	0.23135878088876413	85
255	0.818063000242342	0.23138806005419288	85
256	0.8184739949621125	0.2312631815583859	85
257	0.8191635662513027	0.23100332952395305	85
258	0.8200720059428032	0.23049313976243394	85
259	0.8209727900412909	0.22998093779890455	85
260	0.8214907961548408	0.2291405546454316	85
261	0.822094893438043	0.22823111418338962	85
262	0.8225031936664265	0.22752111561410296	85
263	0.8230066272491511	0.2266865308651124	85
264	0.8233604339122057	0.22600272295002918	85
265	0.8237432763854875	0.22519779396114908	85
266	0.8238522963025081	0.22446941902708284	85
267	0.8238597279912541	0.22410700336535092	85
268	0.8236703486520993	0.22392781749516205	85
269	0.823349311785043	0.22405735412741348	85
270	0.8226779308816332	0.22449734750841593	85
271	0.8220765148821267	0.225417280250963	85
272	0.8217866038849322	0.22628257622671796	85
273	0.821550292820246	0.22689427349045863	85
274	0.8213688711860357	0.2273975060347028	85
275	0.8213683571020702	0.22807547861942068	85
276	0.8214375107896471	0.2288589298946566	85
277	0.821600834275572	0.22962882457797437	85
278	0.8215842057911814	0.23036635278684073	85
279	0.8215303543139093	0.23082834574239333	85
280	0.8219387712634344	0.23146831966957349	85
281	0.822089301516785	0.23219903074573106	85
282	0.8222523091401404	0.23294619896711743	85
283	0.8221328064139438	0.23396261753341618	85
284	0.822033539008968	0.23511799071655537	85
285	0.8219412475008424	0.2364969250369507	85
286	0.8221062716417307	0.23807577889877676	85
287	0.8221949229837027	0.23990167684257904	85
288	0.8222856667589551	0.2416629851284002	85
289	0.8224846426669449	0.24363629648819393	85
290	0.8227446763930002	0.24555715663651823	85
291	0.8231910569850317	0.24769560692501463	85
292	0.8237240607455688	0.24983277969175666	85
293	0.8242166664184835	0.25174195979653136	85
294	0.8246118228910511	0.25345584581877717	85
295	0.8246992153712263	0.2551881639355011	85
296	0.8249021554691955	0.2568328369669421	85
297	0.8251169047798524	0.2584440786023304	85
298	0.8249558060840803	0.2602238041703722	85
299	0.8246742089061332	0.2620202288092584	85
