# Supplementary material for: High-level cognition during story listening is reflected in high-order dynamic correlations in neural activity patterns
Source: Nat Commun. 2021 Sep 30;12:5728. doi: 10.1038/s41467-021-25876-x (PMC8484677; doi:10.1038/s41467-021-25876-x)
Supplement: Supplementary file 4 — Source Data [file 41467_2021_25876_MOESM4_ESM.zip › results/higher_order_sims/constant/91.csv]

time	1	2	iteration
0	0.8800532982034589	0.32710267036283047	91
1	0.8801257865465415	0.32529419008285154	91
2	0.8801907866539755	0.32345118337123946	91
3	0.8801489907494902	0.3217586034035448	91
4	0.880100234009787	0.3200047381024423	91
5	0.8800335208152643	0.3181022528883949	91
6	0.879923901551913	0.3163173347436543	91
7	0.879872993973171	0.31462948023737036	91
8	0.8797691846842299	0.31284238933672814	91
9	0.8796448922709297	0.3109372951502857	91
10	0.8795226679585368	0.30896143033163437	91
11	0.8793913359931976	0.3069581011922844	91
12	0.879375287357827	0.3050977945368948	91
13	0.8792878961299363	0.30335511605595	91
14	0.8791352897718402	0.30150150780554963	91
15	0.8787997346829542	0.3000689169055134	91
16	0.8784978505992764	0.29845011884339784	91
17	0.8782070643823635	0.2968180469332045	91
18	0.8779801891498793	0.29509188511307716	91
19	0.8776531429830897	0.2935968229157925	91
20	0.8774213466208541	0.29225635766403985	91
21	0.8775982274881245	0.2910265466000327	91
22	0.8779946593378116	0.2898394954055511	91
23	0.8783631166850815	0.28873223437415174	91
24	0.8784350681760753	0.2884000929008235	91
25	0.8785916825442307	0.2878943988234753	91
26	0.8784812792521892	0.2874729038499916	91
27	0.878192073898962	0.2875198626581787	91
28	0.8779104623105882	0.2874178987786411	91
29	0.8774694608898633	0.2871579170660939	91
30	0.876941725683201	0.2867722648744159	91
31	0.8763826726196107	0.2860685643127071	91
32	0.8759287060094572	0.2852835612757838	91
33	0.8755266377039932	0.2843850076385651	91
34	0.8752715437809122	0.2835012406649965	91
35	0.8750541733020792	0.2824962911793385	91
36	0.8751838324592344	0.28146718032164336	91
37	0.8753797042268189	0.28027181778720067	91
38	0.8752547580833883	0.27918405971276156	91
39	0.8750661503128524	0.27794274609093317	91
40	0.8752089356639758	0.2765117805155389	91
41	0.8749367561800908	0.27502789414136203	91
42	0.8747112625855021	0.2733861383156339	91
43	0.8744864010944017	0.2717436680712898	91
44	0.8742075391518416	0.27039458479185824	91
45	0.8739396770956844	0.2688942426991087	91
46	0.8737490200532667	0.26776865389581406	91
47	0.8736729476221646	0.26719020949937855	91
48	0.8739625216932584	0.26650419160990335	91
49	0.8741776608474527	0.26587768105340354	91
50	0.8742441284063704	0.26535460901108776	91
51	0.8744736739757953	0.2651142109715589	91
52	0.8750792235106437	0.2650463232795323	91
53	0.8756093459322066	0.2647864300638277	91
54	0.8761094836587333	0.2645892553206574	91
55	0.8761804493687959	0.2643480737218154	91
56	0.8764323440808267	0.26391625419221426	91
57	0.8767451876248968	0.2635201498431859	91
58	0.8771478093626514	0.26297737217266104	91
59	0.877751774125001	0.2622450925888665	91
60	0.8781366485591816	0.26133547149534486	91
61	0.8785591845468497	0.26041405511232846	91
62	0.8789663705781807	0.259295055773274	91
63	0.8792288800969312	0.2581804524142668	91
64	0.879300886008695	0.2574712615394552	91
65	0.8793700932174607	0.2565875333666651	91
66	0.8795613362893142	0.2557462185453909	91
67	0.879893314934135	0.2549253528017527	91
68	0.8804743981166203	0.2544368687200439	91
69	0.8806915407995057	0.2541009856625508	91
70	0.8807783894384797	0.2539292658087328	91
71	0.8804959861819237	0.25428076172720177	91
72	0.8801477204204654	0.25432442813013256	91
73	0.8797898381761304	0.2544701260303097	91
74	0.8793257726845385	0.25450783731556503	91
75	0.879084750316838	0.2544128106744182	91
76	0.8792064852631089	0.2547536969682962	91
77	0.8793850230507783	0.2555067952991695	91
78	0.8797325492029798	0.25638979511903337	91
79	0.8802763093969793	0.25703348057400244	91
80	0.8808853451339651	0.2578347063024176	91
81	0.8812229608438641	0.2588420127357861	91
82	0.8813718536011235	0.25984037194752624	91
83	0.8814440824985099	0.2608849809658528	91
84	0.8816430970266473	0.26205800138408475	91
85	0.8817634028586234	0.26309772461020375	91
86	0.8817068183618069	0.2639273182875594	91
87	0.8815796435362422	0.2645670103086441	91
88	0.8815054391193267	0.26508294813139077	91
89	0.8813159934287423	0.265545681103719	91
90	0.8812352772743596	0.26597961983160917	91
91	0.8812103459163587	0.2662981877263398	91
92	0.8813316077513835	0.26644889338540845	91
93	0.8815102205360884	0.2666161955380932	91
94	0.8815942761352825	0.2666206204989803	91
95	0.8817004103776233	0.2666803619033516	91
96	0.8817378796842852	0.2666747269379036	91
97	0.8817859112944327	0.26653752638587835	91
98	0.8818994808780731	0.26624183621464775	91
99	0.8821656452064451	0.2659844729471881	91
100	0.8823860096955456	0.2660695125524127	91
101	0.8826438464412811	0.2662190231448127	91
102	0.8828367474912012	0.26617729664127393	91
103	0.8830599142635734	0.26634458033384967	91
104	0.8831686873701945	0.26676134410080243	91
105	0.8833446281042274	0.26698018608047724	91
106	0.8834692074106778	0.26704696052333177	91
107	0.8833441096267841	0.2669641515839291	91
108	0.8830734033935559	0.2667159709260708	91
109	0.8828316601241416	0.26671992277201556	91
110	0.8827014055269886	0.2666524142691468	91
111	0.8827435617610395	0.2666573912599842	91
112	0.8827526329062869	0.2666207495139572	91
113	0.882793826983513	0.2664337610256365	91
114	0.8827486620564878	0.26612732063765915	91
115	0.8826924410871544	0.2656864689606469	91
116	0.8825083323738959	0.26521446869757626	91
117	0.8823916097244536	0.2645728332491198	91
118	0.882219176278851	0.26399252446636223	91
119	0.8822701077734797	0.2633591344356412	91
120	0.8821992171522148	0.2635366417627639	91
121	0.8823941852842059	0.26358170896346084	91
122	0.882487248608313	0.2638963738945227	91
123	0.8824307689625701	0.2641078750597648	91
124	0.8823043360501881	0.2642189667176801	91
125	0.8823128735139951	0.2641954142927953	91
126	0.8822958300797848	0.2642435465332259	91
127	0.8821853134861365	0.26432079081794374	91
128	0.8822720673451377	0.26444015301657287	91
129	0.88232163903773	0.2645905670111374	91
130	0.8824545757864283	0.26483807778423574	91
131	0.8824445028285645	0.26505399438904087	91
132	0.8823685112175613	0.26510208411316405	91
133	0.8823435717449413	0.265248562026911	91
134	0.8823137275731638	0.26614690098322785	91
135	0.8820935352750382	0.2670728965286349	91
136	0.8819494761208599	0.2679919851424689	91
137	0.8818591358952316	0.2688537052304528	91
138	0.8817376627559199	0.26960455516173126	91
139	0.8817090576401581	0.27018539677821696	91
140	0.8818284759020557	0.27059117976864194	91
141	0.8821392708699756	0.27090635731413093	91
142	0.8822999789010463	0.27112154721013776	91
143	0.882372393482277	0.2710898388081548	91
144	0.8824593909707812	0.2711053728088343	91
145	0.8826560651252267	0.2710701204124241	91
146	0.8827368496134165	0.27104738490932095	91
147	0.8827405776128583	0.27085002399330943	91
148	0.8826848368437161	0.27064466384388786	91
149	0.8827357125360576	0.2704142958044611	91
150	0.8825693121241653	0.27017868287324465	91
151	0.8824221374450495	0.2699934442326616	91
152	0.8822997147563237	0.2697389518418987	91
153	0.8822503242336776	0.26977961300900416	91
154	0.8823473007657641	0.26966282120700136	91
155	0.8823820215706776	0.2694348356495298	91
156	0.8824090850151033	0.2693324147963539	91
157	0.8824215909591014	0.2693671812110609	91
158	0.8823483067048182	0.26915109296819284	91
159	0.8821740690022418	0.2688478246779602	91
160	0.8820158853219201	0.2683668882204489	91
161	0.8819213094472486	0.26787580536038813	91
162	0.8816628407602385	0.26773919082907993	91
163	0.8812702406979814	0.2674272810446432	91
164	0.8808168881956153	0.2674625115943685	91
165	0.8805024933314802	0.2678000636102994	91
166	0.8801813269115852	0.26817691325342835	91
167	0.8799517722565987	0.26850490563418716	91
168	0.8797483562258401	0.2687271755446942	91
169	0.8794186449762859	0.26868148795235486	91
170	0.879149001901738	0.2688383555956481	91
171	0.8789254860831699	0.26894549177735105	91
172	0.878854364823625	0.26931330097236594	91
173	0.878664866204547	0.26981268978469014	91
174	0.8785976718116248	0.27074171332019636	91
175	0.8788054287399854	0.2716049746119641	91
176	0.8791740605675591	0.2722559605856267	91
177	0.8794938597363006	0.27267795225392466	91
178	0.879821305806904	0.2729684064625782	91
179	0.8800430374640271	0.2730163388278581	91
180	0.8803392474804396	0.273105953802369	91
181	0.8805910154734167	0.2729866869053542	91
182	0.8807911156930514	0.2729093838841049	91
183	0.8809802557318271	0.27312984750105584	91
184	0.8812549825622203	0.27326822720731075	91
185	0.8815202710402058	0.27310308426915936	91
186	0.8818799667282357	0.27306460600743987	91
187	0.8823660738285111	0.2730042625983393	91
188	0.8830643656902036	0.2731487354319285	91
189	0.8837371553403083	0.2735476770137488	91
190	0.8845737263574813	0.27384958749739424	91
191	0.8852003457588364	0.27462215464655126	91
192	0.8855607993927607	0.27561663243254897	91
193	0.8859261838872141	0.2764466535104006	91
194	0.8860170977827342	0.2777165241192627	91
195	0.8858923160026008	0.27874694210625034	91
196	0.8855196878220714	0.2799051454669823	91
197	0.8850805107829097	0.2811805114173425	91
198	0.8845160496729784	0.2822003165453109	91
199	0.884030381590977	0.2828633266585563	91
200	0.8836269443215855	0.2836005592688771	91
201	0.883490782000717	0.28419527111219717	91
202	0.8832646557658328	0.284629545631616	91
203	0.8828621227094006	0.28514964891551814	91
204	0.8827393882745175	0.28555516998947233	91
205	0.8825456302928967	0.28600307433806604	91
206	0.8823802977448227	0.28672691352593727	91
207	0.8819178783496101	0.2873503513232374	91
208	0.8814932512397006	0.2878561677337256	91
209	0.8813510250501915	0.28817965206776514	91
210	0.8813929174381202	0.2882389899879003	91
211	0.8810408986736589	0.2882321842933903	91
212	0.8808013290753092	0.28816792112308004	91
213	0.8804091128435677	0.28791104535714396	91
214	0.8800537716978549	0.28755728597942626	91
215	0.8797991891634643	0.2873622283003018	91
216	0.8795704915672062	0.2871203825601458	91
217	0.8794785963890617	0.28670072737949676	91
218	0.8793820336265965	0.2864737538926027	91
219	0.8797533769019324	0.2859732577781321	91
220	0.8800989886729077	0.2853534937880754	91
221	0.880288672108104	0.2847412628320388	91
222	0.8807736396489718	0.28418569643765457	91
223	0.8811220968156327	0.2836890617462736	91
224	0.8813905398265645	0.28316955309727454	91
225	0.8815043141563551	0.2823870194284131	91
226	0.8818665543467158	0.28143691962495127	91
227	0.8821368545298464	0.2804759026182669	91
228	0.882372817048764	0.2794947947469047	91
229	0.8825577212574792	0.27843819469634484	91
230	0.882829473998824	0.27754913387567165	91
231	0.8830663017849915	0.27658482549554564	91
232	0.8829973456409322	0.2760601606925239	91
233	0.8830528546135378	0.27533073658425017	91
234	0.8832349827106023	0.2744571680771246	91
235	0.8834572724239879	0.274139108295924	91
236	0.8837113452393662	0.27358530335817094	91
237	0.8837697383371108	0.27307438145775925	91
238	0.8838199636437156	0.2727013765933746	91
239	0.883862881599512	0.2722316679002588	91
240	0.8837798963325317	0.2721352800927468	91
241	0.883755616201694	0.2723479005573689	91
242	0.8839171510926719	0.27269040060232747	91
243	0.8839790869924852	0.2729740012973405	91
244	0.8840051391619049	0.27310352536910676	91
245	0.8838743920276625	0.2736297159372764	91
246	0.8835773609966648	0.27433820235211825	91
247	0.8833840278436393	0.2749621456952031	91
248	0.8833750811526424	0.275488823451599	91
249	0.8833827346460149	0.27613046439569144	91
250	0.8833698438987657	0.27651075991618	91
251	0.8833142687374311	0.27695147111115265	91
252	0.8832132782274489	0.2773087957096704	91
253	0.8831533048005998	0.27757122474540247	91
254	0.8831777260257203	0.2779392376207242	91
255	0.883232221599689	0.2785941567116645	91
256	0.8832141083143172	0.2795600106970502	91
257	0.883175190297982	0.2804129560741467	91
258	0.8832783303427026	0.2811753971368375	91
259	0.883522693854415	0.2816519695943655	91
260	0.8837073276239663	0.2823125547474932	91
261	0.8838637015563032	0.2830675587474465	91
262	0.8839108112747647	0.28391853056380306	91
263	0.8837718197325325	0.28459887303561215	91
264	0.8835908553640132	0.2856252921000599	91
265	0.883359582759028	0.28642234356537655	91
266	0.8831577793268092	0.2874298239367426	91
267	0.8830160038722662	0.2882113733649421	91
268	0.882824380141858	0.2888366072267539	91
269	0.8825540227619539	0.2893957112906034	91
270	0.8822750131788119	0.28991573398651255	91
271	0.8820388114517111	0.2904045946508477	91
272	0.881790623686966	0.2911911507806306	91
273	0.8815629433644454	0.292083985156386	91
274	0.8814647759234462	0.2929422689165371	91
275	0.8813398967021643	0.2940196399168048	91
276	0.8809956246872885	0.29485534431307	91
277	0.880698190831502	0.2954929838528145	91
278	0.880481119798426	0.29613497129936767	91
279	0.8804669256429674	0.2965587258732637	91
280	0.880522736105998	0.2970058175096416	91
281	0.8805420245365884	0.29742428835405066	91
282	0.8804793190585404	0.2980393225308871	91
283	0.8805543792767002	0.29851157755473323	91
284	0.8805891691630419	0.2990692692657245	91
285	0.8806164149467536	0.29969800454143336	91
286	0.8806884684955123	0.3002585116368454	91
287	0.8809662658378554	0.30133828029719784	91
288	0.8812292482824059	0.3023062331997592	91
289	0.8814061742046261	0.3032960556804326	91
290	0.8816481781414353	0.30399533912006543	91
291	0.8817656614241419	0.30510541388017925	91
292	0.8819673789419047	0.3062425912570713	91
293	0.8819927740868256	0.3075308432951506	91
294	0.8819881700981435	0.3088144547278986	91
295	0.8819179902845145	0.30996881401307436	91
296	0.8817974083127885	0.3111525888448045	91
297	0.8817789265126548	0.31259206827701164	91
298	0.8816642109473215	0.3141816152652565	91
299	0.8815341478589774	0.3154986251763444	91
