# Supplementary material for: High-level cognition during story listening is reflected in high-order dynamic correlations in neural activity patterns
Source: Nat Commun. 2021 Sep 30;12:5728. doi: 10.1038/s41467-021-25876-x (PMC8484677; doi:10.1038/s41467-021-25876-x)
Supplement: Supplementary file 4 — Source Data [file 41467_2021_25876_MOESM4_ESM.zip › results/higher_order_sims/constant/46.csv]

time	1	2	iteration
0	0.8438294950869832	0.2918667340480909	46
1	0.8434245633759749	0.2903487872997528	46
2	0.8431651924003984	0.2886131978888206	46
3	0.842808031885866	0.28669429918157585	46
4	0.8421629371561206	0.2849722712406458	46
5	0.8415039645723648	0.283152369264268	46
6	0.8404707994681551	0.28158409858443595	46
7	0.8396065760693965	0.28025728704108005	46
8	0.8391061049851237	0.2787392105489861	46
9	0.8391622397112087	0.277052773329458	46
10	0.8392869940705122	0.2752139321748572	46
11	0.8392660603458783	0.2733412421376879	46
12	0.8390452848623967	0.2716857225437281	46
13	0.839035577121075	0.2700188862303724	46
14	0.8390040216432569	0.26827051384255435	46
15	0.8384728990847585	0.2666125288789781	46
16	0.8378330372044268	0.2651284138577711	46
17	0.8363158808656992	0.2641299916584683	46
18	0.834105511802546	0.2630587319039755	46
19	0.8320994151282097	0.2619145736945206	46
20	0.830958404363464	0.26094637944247423	46
21	0.8298186211739136	0.2599493943066382	46
22	0.8289547860279705	0.2593024904344295	46
23	0.8282081779996838	0.2588871210037595	46
24	0.8280049521325764	0.25848988257864647	46
25	0.8279646729227266	0.25805268700928763	46
26	0.8280946700349153	0.257676596115865	46
27	0.8278669421009903	0.2577215451077064	46
28	0.8279126707432174	0.25799794420696603	46
29	0.8282080157239746	0.2581255002073862	46
30	0.8286488794971182	0.2581327981529644	46
31	0.8289519770172559	0.2578050045226639	46
32	0.8292432174759787	0.2574767174774746	46
33	0.8292777171080814	0.2573686965746473	46
34	0.8292738074665158	0.25706350900715375	46
35	0.8294482605807866	0.25644488368309704	46
36	0.830086339782848	0.25569094852574814	46
37	0.8309487616585104	0.2548157173829867	46
38	0.8309935985868191	0.25393989455328436	46
39	0.8309396389119714	0.25308170140777553	46
40	0.8309183180158931	0.2525646453083514	46
41	0.8311462872177139	0.25211008538880847	46
42	0.83138126073615	0.25207242530784624	46
43	0.8312621018355009	0.25189357840674403	46
44	0.8312881421256507	0.25152278685226326	46
45	0.831245992889337	0.25116179121672894	46
46	0.8313844718749851	0.2507262221384502	46
47	0.8310560121649198	0.2507042167157459	46
48	0.8307364604844087	0.2510758085121955	46
49	0.8309419119475313	0.25138519962347494	46
50	0.8311036945969118	0.25151253729350037	46
51	0.8309017189579148	0.25145666078326845	46
52	0.8308591892358264	0.25112885820644504	46
53	0.8313457086600059	0.2506990833696588	46
54	0.8315178169215964	0.25024546954262566	46
55	0.8321705964982067	0.25009361536381536	46
56	0.8329334034710372	0.24978652493699807	46
57	0.8336857431498113	0.24960568036506525	46
58	0.8346407627017668	0.24971924024779815	46
59	0.8351549850427246	0.25001664748979396	46
60	0.8363461851158561	0.2502451359019209	46
61	0.8373109654407237	0.25041902720571485	46
62	0.8379974345839983	0.25080512838005453	46
63	0.8387619911021957	0.25099481860687284	46
64	0.8391650537864458	0.2510011910894848	46
65	0.8392576061063423	0.25122854915866094	46
66	0.8389972594314046	0.25179754005492416	46
67	0.8388448980476276	0.25208829703439734	46
68	0.8385699783538897	0.25222254936903765	46
69	0.838131161537942	0.2523504603333171	46
70	0.8376822127547371	0.2522524107185655	46
71	0.8367595525057405	0.25214953977929666	46
72	0.8356881736287294	0.25198997752678154	46
73	0.8344067886850226	0.2514165912746644	46
74	0.8337070273519648	0.2507755188628447	46
75	0.8330567387844248	0.2504504853067143	46
76	0.8317780570628608	0.25066500796091373	46
77	0.8303929659274956	0.25057025953431594	46
78	0.8296693784647189	0.25046831182990403	46
79	0.8294385830797061	0.250550202640567	46
80	0.8296425258298259	0.25083820671487067	46
81	0.8299022419290605	0.2511335923878721	46
82	0.830732093269393	0.2516899018167641	46
83	0.8310195592140633	0.2519961073013352	46
84	0.8313539619207144	0.2519917181347809	46
85	0.8319403853782052	0.25205638092574484	46
86	0.8330419157238933	0.252313873357012	46
87	0.8342360884204716	0.25264898200889946	46
88	0.835142314473356	0.2528242805339721	46
89	0.8361385497910635	0.2532259080326927	46
90	0.8366627185916132	0.25368830797448816	46
91	0.8374432821617999	0.25408993436881194	46
92	0.8386993044906296	0.25444091598286933	46
93	0.8394452653358866	0.2551354408798748	46
94	0.8398680064911258	0.2558067964427978	46
95	0.8401504535394656	0.25643654542891053	46
96	0.8407690307345722	0.25715196081874653	46
97	0.8412873926279614	0.2579200957845371	46
98	0.841943177669398	0.2585091640424079	46
99	0.8421469552909894	0.2589852488950193	46
100	0.8421977354046624	0.2592961953238993	46
101	0.8423417504794276	0.2596480071911307	46
102	0.8425619443958315	0.25997093808862	46
103	0.8425773968188014	0.2604914331916349	46
104	0.8423365500050232	0.2610423200928501	46
105	0.8420457077540388	0.26144921463326815	46
106	0.8418386937414257	0.2617613061821083	46
107	0.8416913153917296	0.26200400554749165	46
108	0.8415184543255646	0.26228524576887424	46
109	0.8413715520632151	0.2625579403773763	46
110	0.8410439536188278	0.2629625218614249	46
111	0.8407539547401097	0.26296093957831074	46
112	0.8403523827975732	0.2628175422320718	46
113	0.8401473791729254	0.2624942783703311	46
114	0.8399388407334267	0.2622165821759095	46
115	0.8396403205323711	0.26212243031335836	46
116	0.8395580331178565	0.26202073289002187	46
117	0.8396193756413464	0.2620756944900339	46
118	0.8397014685794973	0.26207571792556006	46
119	0.839970904940834	0.2620984167257462	46
120	0.8403214705012944	0.2621086906656629	46
121	0.8407531129388813	0.26205160994811577	46
122	0.8412630449369126	0.2619812351457691	46
123	0.8415615495341405	0.26161006635824047	46
124	0.8419083555456999	0.2611802005816937	46
125	0.8420815774344371	0.26056743574097196	46
126	0.8420660376552622	0.26010789066669665	46
127	0.8419950190139096	0.25940510723871235	46
128	0.8418562235414236	0.25855827534030124	46
129	0.8416894229449505	0.257666226089985	46
130	0.8415835615529432	0.25688597136930846	46
131	0.8415247632850028	0.25626822153155737	46
132	0.8413787906217116	0.25564290447283106	46
133	0.8414681323348113	0.255160246919259	46
134	0.8414617621792249	0.25456351985560227	46
135	0.8413022896151978	0.2539789716670497	46
136	0.841091369199805	0.2534628584243922	46
137	0.8408085342529686	0.25297396316223464	46
138	0.8402476489552583	0.252643756701139	46
139	0.8398019920644076	0.2524863544818227	46
140	0.8395948487541064	0.2523339833250187	46
141	0.8392645089099545	0.25245266911416675	46
142	0.8390781686452896	0.2523976883566074	46
143	0.8390035118167375	0.2526135487885668	46
144	0.8386418818860728	0.252573728299361	46
145	0.8384674550997573	0.25251715467621905	46
146	0.8382104912862623	0.2523802207322716	46
147	0.8380611468000734	0.2521571716903654	46
148	0.8379411794636701	0.25184743679170224	46
149	0.8382927600622486	0.251536000039953	46
150	0.8386564578028992	0.2511041582462418	46
151	0.8390725266981465	0.25082667900281097	46
152	0.8392306187991229	0.25055403175370505	46
153	0.8392984438930882	0.25012223186347626	46
154	0.8395040944422918	0.24953059378838408	46
155	0.8397590854533237	0.24908337029663544	46
156	0.8400907836431223	0.2485806037087176	46
157	0.8403086185903559	0.24835618281858018	46
158	0.8409159172061648	0.24784835307105235	46
159	0.8416349627046515	0.24730382903786435	46
160	0.8419530979448362	0.2469402072539187	46
161	0.8422485783999477	0.24678583925586337	46
162	0.8427050771835181	0.24680804103488982	46
163	0.843711194385716	0.24653409584540822	46
164	0.8445992326347259	0.24632365725591043	46
165	0.8451594132369428	0.2459339191792218	46
166	0.8453968506453794	0.24524706128392462	46
167	0.8453822223130159	0.24444696020307935	46
168	0.8456863930736785	0.2433665529040968	46
169	0.8457309254799598	0.24266624585061464	46
170	0.8452526338680395	0.24226090023193	46
171	0.8445694003336877	0.24184180092826185	46
172	0.8440709031230392	0.24141303174951428	46
173	0.8435411257027108	0.24112123974371288	46
174	0.8430038154773701	0.240905776209043	46
175	0.8428511401696207	0.2406929089867011	46
176	0.8427282207048101	0.24057194337387222	46
177	0.8425188381121944	0.24071684580661382	46
178	0.8426126040938153	0.24070541122399258	46
179	0.8426413254330356	0.24049742997193282	46
180	0.842519302720655	0.2408001805020611	46
181	0.842178591563095	0.2416186247038657	46
182	0.841780707877959	0.24225660776462918	46
183	0.8414603402805368	0.2432646378308222	46
184	0.8412055808927967	0.2439498116779361	46
185	0.8412051611863303	0.24447506474866842	46
186	0.8413398491380756	0.2448225105196586	46
187	0.8415036219910205	0.24506960277685574	46
188	0.8417711797855529	0.24518407865868735	46
189	0.8419953082479371	0.2452653797576463	46
190	0.8422957464403784	0.24516899764273484	46
191	0.8426785786944426	0.24498743621769767	46
192	0.8429285488381221	0.24490243573190723	46
193	0.8430206188313125	0.24498115075979324	46
194	0.8430040324982591	0.24483195475887018	46
195	0.8429434181745592	0.24500766555738737	46
196	0.8429438040083089	0.24534932755891464	46
197	0.8428955504926332	0.24575814097250476	46
198	0.8425677887679018	0.24618802595162706	46
199	0.842117523819355	0.24651416229433823	46
200	0.8414272467309296	0.24676862289009738	46
201	0.8405848824819071	0.24694409208755355	46
202	0.8397439332828458	0.24689629094099264	46
203	0.8388666670016156	0.24691817925951923	46
204	0.8379981736263459	0.2472160497629215	46
205	0.8377732161982159	0.2478059649361756	46
206	0.8376655059625724	0.24832776738815676	46
207	0.8374342887559786	0.2491122663207693	46
208	0.8372342813803296	0.24988097905982298	46
209	0.8366817239154296	0.25063781889516695	46
210	0.8358115301527045	0.2514472709207045	46
211	0.8356428340841116	0.25203050775033425	46
212	0.8353609202536739	0.25245108686292766	46
213	0.8349607375712603	0.25281357503532115	46
214	0.8349653556087789	0.2531270753720455	46
215	0.8352578645270105	0.25359258127759615	46
216	0.8354592475362093	0.2538442665329105	46
217	0.8356272693339455	0.2539303597580111	46
218	0.8361823654062391	0.2540759015880998	46
219	0.8365916568634787	0.25414369598538733	46
220	0.8368422982731869	0.2542763557754661	46
221	0.8365868020451541	0.25459136094898027	46
222	0.8362929643368197	0.25494895548915425	46
223	0.8363859527843676	0.25529927753856524	46
224	0.8361875128554085	0.25572574534366543	46
225	0.8364696258972596	0.25586385918943355	46
226	0.8369806196965613	0.2560284868334311	46
227	0.8375044767617172	0.2562058079754864	46
228	0.8381720387887546	0.25613537475394915	46
229	0.8391381893410833	0.2560470051966456	46
230	0.8399705996187037	0.2564896530141508	46
231	0.8405963829921157	0.2567197024350199	46
232	0.8409540167220257	0.25712199100463157	46
233	0.8415052659467266	0.25739669858592584	46
234	0.8419828526013783	0.2577427652342527	46
235	0.8426364014864344	0.2584880491613171	46
236	0.8434481073400991	0.2589792159785206	46
237	0.8439901536660909	0.2594608044681361	46
238	0.8445718117611082	0.2595853185963874	46
239	0.8448970216506844	0.2601897447989998	46
240	0.8449059158291531	0.26065457987936785	46
241	0.8449079793498437	0.26085679882883583	46
242	0.8445225887299475	0.2612966917523665	46
243	0.8441658543148286	0.2617563861279829	46
244	0.8437159086883347	0.26216098931287835	46
245	0.8432523351559671	0.2625338650460549	46
246	0.8426247031886663	0.2628687963105119	46
247	0.8418940424191123	0.26311970928921197	46
248	0.8411655276762358	0.2633195703972698	46
249	0.8404794118842093	0.2634816359134519	46
250	0.8402581603318475	0.2632957726871968	46
251	0.8400921985241215	0.26288598753960213	46
252	0.8399970196388398	0.2625359267764185	46
253	0.8399299702899818	0.2624792112922368	46
254	0.8398972381435563	0.2624244177502185	46
255	0.8397508196586365	0.26240187596183323	46
256	0.8396913587489448	0.2624428410327113	46
257	0.8398294750695747	0.2628132072022396	46
258	0.8398784571369867	0.26309874755883095	46
259	0.839536738640289	0.2633419394114974	46
260	0.8393902437597011	0.26351899608968904	46
261	0.8394033066664609	0.26356921612318146	46
262	0.8391503587945855	0.2636947274515465	46
263	0.8388784779802044	0.2636903818270306	46
264	0.8385824640295889	0.2638627939008398	46
265	0.8382777279552565	0.264123940262825	46
266	0.8380885957725226	0.26434018466013476	46
267	0.8380374114762362	0.2644025291846875	46
268	0.8379940983492592	0.26429091063976506	46
269	0.8376039772020757	0.2641490600247711	46
270	0.8373481385699177	0.2640609694226026	46
271	0.8372891034690048	0.2644746806871242	46
272	0.8374013887169911	0.2647834569286089	46
273	0.8374362961657605	0.2651215406454342	46
274	0.8372759395359376	0.26550954112931174	46
275	0.8371902005334647	0.2658074617573704	46
276	0.8372998973672685	0.26615851117075634	46
277	0.8377690716001048	0.2661402908911308	46
278	0.8381828808242819	0.2661555150887806	46
279	0.8386587232745568	0.2665451494408987	46
280	0.8387683261162017	0.26764110679332576	46
281	0.8388853627290436	0.2685237051968584	46
282	0.8392278887461135	0.2692617614691078	46
283	0.8395068672271031	0.26991705637344376	46
284	0.8399446127820587	0.27074815011176956	46
285	0.8404906002722398	0.27176132463396546	46
286	0.8409037118380923	0.27303261659675004	46
287	0.8412982263621422	0.27457368788491493	46
288	0.8417852701900856	0.27618047526864914	46
289	0.8426713430396451	0.27781210262409783	46
290	0.8432727212044289	0.2792299286343874	46
291	0.8437520145903304	0.28056413411684644	46
292	0.8440515805449521	0.2817633246162366	46
293	0.8441353673280618	0.282962977036503	46
294	0.844216580141805	0.2841247434054392	46
295	0.8442214342981387	0.28558115881268725	46
296	0.8443773316532704	0.2872385932867414	46
297	0.8444741750565454	0.2888377808599408	46
298	0.8445726077827169	0.2901568064014942	46
299	0.8447475886137392	0.2914482769984734	46
