# Supplementary material for: High-level cognition during story listening is reflected in high-order dynamic correlations in neural activity patterns
Source: Nat Commun. 2021 Sep 30;12:5728. doi: 10.1038/s41467-021-25876-x (PMC8484677; doi:10.1038/s41467-021-25876-x)
Supplement: Supplementary file 4 — Source Data [file 41467_2021_25876_MOESM4_ESM.zip › results/higher_order_sims/constant/0.csv]

time	1	2	iteration
0	0.7687972181060664	0.23945643265717895	0
1	0.7683696216296658	0.2378180817993267	0
2	0.768130320724647	0.23629888624198925	0
3	0.7677365451769019	0.23458133093618563	0
4	0.7673851597003464	0.23291716416347566	0
5	0.7673857897881449	0.23141011896345642	0
6	0.7673830734684687	0.22982249895522608	0
7	0.7674706991486097	0.2283553202803068	0
8	0.7677744884833115	0.22708613481800394	0
9	0.7679546771746564	0.226165978804019	0
10	0.7681869319939244	0.22523085587226166	0
11	0.7684367418668628	0.2239475629652598	0
12	0.7686113752481865	0.22311306186484742	0
13	0.7683825242696508	0.2222961266416308	0
14	0.7682611686810948	0.22144907933000846	0
15	0.7681192188947745	0.22046334582590754	0
16	0.7681125955334369	0.21957846152386995	0
17	0.7680773173333656	0.21849738775012167	0
18	0.7680742751005555	0.21737410316878425	0
19	0.7681174796264865	0.21671747127553326	0
20	0.7682253549147611	0.21617043687410678	0
21	0.7683069160588756	0.21565882816731688	0
22	0.768269411885926	0.21559702904630657	0
23	0.768171141551048	0.2155851017096776	0
24	0.7679286276419761	0.2154024915958139	0
25	0.7675255897659755	0.21537827497448914	0
26	0.7671965638987073	0.21528435704824833	0
27	0.7669520848959189	0.21515934502162526	0
28	0.7665038094637796	0.2153225067472545	0
29	0.7658735866769486	0.2154057759739533	0
30	0.7660579679067473	0.21521166575408143	0
31	0.7669032739503127	0.2149086542892678	0
32	0.7678454605215612	0.214783667025637	0
33	0.768879240550176	0.21446643720071468	0
34	0.7697642644952658	0.21393382363039523	0
35	0.7705532752992521	0.21335741649913142	0
36	0.7713018026764118	0.21280197529607384	0
37	0.7720398705600009	0.21239541812712223	0
38	0.7728019762247352	0.2120104748733152	0
39	0.7735358341204707	0.21178239529085438	0
40	0.7742009626395824	0.21134388799530204	0
41	0.7744980508762255	0.21113132999005577	0
42	0.7744000696998213	0.21063679087068146	0
43	0.774161177429789	0.20997156513756207	0
44	0.7734543627782592	0.20917916056454747	0
45	0.7723389090298323	0.20830149575525164	0
46	0.771157274624379	0.2073816906878076	0
47	0.769782038093227	0.20699487776345435	0
48	0.768518335072137	0.20653928734728416	0
49	0.7673546449995834	0.2057777727418783	0
50	0.7664953507220458	0.20494369162259543	0
51	0.7652132866766409	0.2039333275385899	0
52	0.7639648188090521	0.2029102907295738	0
53	0.7627073552143524	0.20223037316016268	0
54	0.7614785139965433	0.20163278198771256	0
55	0.7589564487110247	0.20154234631299545	0
56	0.7572872608792697	0.2013687060390386	0
57	0.7556519919292456	0.20091426716870395	0
58	0.754540617679999	0.2003323129451023	0
59	0.753975042368384	0.19998337953261694	0
60	0.7532165954667521	0.19979465688798928	0
61	0.7526922487061586	0.19973146799043845	0
62	0.7527754806480143	0.19968418086867534	0
63	0.7525496607959656	0.1996666838254393	0
64	0.7525446542812843	0.19999953183457736	0
65	0.7528335895300596	0.20080035009265504	0
66	0.7532131128932388	0.20148824235670726	0
67	0.7535176128267481	0.20191045538191976	0
68	0.7536307365400096	0.20224797855689347	0
69	0.7546881774533356	0.20230204554846806	0
70	0.7563383504534196	0.20262750074105904	0
71	0.7572693447239671	0.20274512087070867	0
72	0.7580950571971192	0.20265839618207182	0
73	0.7586249185656844	0.20267095121445652	0
74	0.7586759602232832	0.2032404146201112	0
75	0.7581720736879791	0.2038328744028708	0
76	0.7573972047294731	0.20431998321728215	0
77	0.7560878495563944	0.20474368364008594	0
78	0.7547384273264864	0.20497936706243636	0
79	0.7535855222736025	0.2050101820595658	0
80	0.7524219718716582	0.2052848766983769	0
81	0.7510260894338092	0.20556696176852685	0
82	0.749796541718999	0.20621166008153619	0
83	0.7486884876420975	0.20680844372382096	0
84	0.7484095455745643	0.2074773390417785	0
85	0.7477999370007492	0.20808354414171248	0
86	0.7479955265308417	0.20854674179057278	0
87	0.7481500724327964	0.2089954223188734	0
88	0.7482165971511163	0.20972562431806516	0
89	0.7490126432481766	0.21045443909305678	0
90	0.7498068737062666	0.21114714863134756	0
91	0.7501972097115378	0.2118124880270936	0
92	0.750803448993056	0.2123962809533393	0
93	0.7513986125508698	0.21286198685068905	0
94	0.752375151520437	0.21310335695346883	0
95	0.7536517922732298	0.2133129213595783	0
96	0.7550109482319172	0.21361401186792955	0
97	0.7556775228799839	0.2138299597427349	0
98	0.7568109523415799	0.214106662474837	0
99	0.7583911990484199	0.21447004691115995	0
100	0.7598169424815998	0.21446944914012792	0
101	0.7609132841224975	0.2145646528429868	0
102	0.7615286283861648	0.2145925549573233	0
103	0.7620849897414652	0.21429819667481115	0
104	0.7623694988329288	0.21398137893442667	0
105	0.76271682937403	0.2135520183470333	0
106	0.7638655732798256	0.2129924812593879	0
107	0.7649563946516627	0.21274075068213638	0
108	0.7657466206702828	0.212493772923383	0
109	0.7659289922451253	0.2120916984709427	0
110	0.7663491397687835	0.21166440664924804	0
111	0.7663131073049526	0.2112439179872525	0
112	0.7666930517988182	0.21110514555243184	0
113	0.767183574120217	0.2108372260825969	0
114	0.7677993966061409	0.21044788385072472	0
115	0.7685957496060023	0.21009159562267402	0
116	0.769547663169742	0.20963233541104834	0
117	0.7705108891402304	0.20885443561298458	0
118	0.7714423703534727	0.20801441024156608	0
119	0.7722819360133139	0.20718120072086987	0
120	0.7727410935421287	0.20629190021489965	0
121	0.7730448333326101	0.205154538393429	0
122	0.7729770771114725	0.204180111288023	0
123	0.772716599252953	0.20317283563946503	0
124	0.7725527819798631	0.2025273073627617	0
125	0.7724056702068	0.2018485228515223	0
126	0.7722571889727119	0.20108197893318827	0
127	0.7719774163776427	0.2002642809791489	0
128	0.7718397573426604	0.19952459173826895	0
129	0.771509136723874	0.1987758546629484	0
130	0.7709440996382168	0.19836239461341432	0
131	0.770417284531009	0.1980487131731451	0
132	0.7698349391157773	0.19785000049284993	0
133	0.7692245738142468	0.1981001905874542	0
134	0.7684334486129879	0.1982578919503054	0
135	0.7674539256694108	0.19861045008522263	0
136	0.7662589929289414	0.19866741731357995	0
137	0.7651594375243956	0.19861305193467912	0
138	0.7644420987138804	0.198360075975952	0
139	0.764079208512956	0.19797319519913975	0
140	0.763924134776701	0.19755672863574955	0
141	0.763553127354549	0.19734872723889585	0
142	0.7637591050614022	0.19709803491987915	0
143	0.763821781723619	0.19674198081237898	0
144	0.763895233575978	0.19643297639410073	0
145	0.7642186604211891	0.19634252348836534	0
146	0.7646960274105659	0.19626276534718376	0
147	0.7651863250891545	0.19593853840746597	0
148	0.7656091133204626	0.1956311857541782	0
149	0.7658173286931352	0.19531057991628537	0
150	0.7665910090599324	0.19469307086019771	0
151	0.7673173970007566	0.19404810220301844	0
152	0.7677893606589824	0.19342815378440606	0
153	0.7687365161088041	0.19297348351585444	0
154	0.7698669970348047	0.19227029150745442	0
155	0.7713485681768858	0.19176352964208634	0
156	0.7725840252015567	0.19117977715188955	0
157	0.7737845153677678	0.19083209526889006	0
158	0.7746772074160208	0.1904305455154477	0
159	0.775406466083558	0.19074553285127396	0
160	0.7757745359686616	0.19084867908902384	0
161	0.7763999902028407	0.19098532924185418	0
162	0.7769140762097755	0.1912779510530282	0
163	0.7779348731110759	0.1914589337622526	0
164	0.7788067009580059	0.19177458489195884	0
165	0.7792651289439463	0.19206663881355335	0
166	0.7789936807784287	0.19284642833728396	0
167	0.7787180655862258	0.193361839912705	0
168	0.7788113035937729	0.19401178018003196	0
169	0.778865605904271	0.19464250109781905	0
170	0.7791374221388595	0.1948015333807949	0
171	0.7786326570804096	0.19543407982960098	0
172	0.778231589255196	0.19587680525222798	0
173	0.7776994455651848	0.19622963210463087	0
174	0.7766642065765672	0.19672507121475608	0
175	0.7755108048499041	0.19690926390649413	0
176	0.7747522265041064	0.19694962044257625	0
177	0.7735550207864589	0.19705130262571172	0
178	0.7723782589952161	0.19740830249743296	0
179	0.7714282354259149	0.19761069246571797	0
180	0.770577841423878	0.1977350826001566	0
181	0.7694731743735569	0.19774797915722597	0
182	0.7674994143087812	0.19775279975503673	0
183	0.76561149190112	0.19773029662961616	0
184	0.7642117876581226	0.197628854219965	0
185	0.7625121710869555	0.198032286120686	0
186	0.7608636341085503	0.19830559329922343	0
187	0.7598247335563579	0.1985248797844243	0
188	0.758645623878833	0.19867717386314587	0
189	0.7575860319059129	0.19875672140291079	0
190	0.7568785193083984	0.19907293526186237	0
191	0.7559024291134351	0.1991234010516519	0
192	0.7555076918160767	0.1994381091430831	0
193	0.7548028543963007	0.19969496745926216	0
194	0.7545205443023474	0.19990276911281998	0
195	0.7532876652196107	0.19992289271213762	0
196	0.7520512138965192	0.1999588117245687	0
197	0.7512533450475611	0.19993636256261288	0
198	0.7506406893491439	0.19988533039437353	0
199	0.7508903095347207	0.19957390476396547	0
200	0.7519255631857842	0.19913310186887237	0
201	0.7529658401200898	0.1986574646910476	0
202	0.7541191523457698	0.19805380570236597	0
203	0.7559614273544674	0.19741666638485242	0
204	0.7580141100499417	0.1970298010761213	0
205	0.7602137566054535	0.19673981970038348	0
206	0.762217256356711	0.19625414913534048	0
207	0.7643641452424159	0.19571677074435584	0
208	0.7662653765089092	0.19526654321398362	0
209	0.7681659507400143	0.1946094428287333	0
210	0.7693748852305327	0.19390590742814592	0
211	0.7704924360771468	0.19345556550676143	0
212	0.7715675461246726	0.1927359746620687	0
213	0.7723530283697556	0.19205829823139303	0
214	0.7730076468723011	0.19159437559820058	0
215	0.7736002492485855	0.1912241165282369	0
216	0.7741022535104499	0.19135378070299397	0
217	0.7742933189235808	0.1915501657984811	0
218	0.7743579039836611	0.19153303047998907	0
219	0.7743632755920544	0.1917517156879441	0
220	0.774401487357865	0.1919152640443425	0
221	0.7744697303862412	0.19204272361193767	0
222	0.7745434638231794	0.19222635702793936	0
223	0.7745598683366758	0.19257253118433215	0
224	0.7746199088432271	0.19300421588540598	0
225	0.7745845291456321	0.1934890293704695	0
226	0.7745321104156498	0.19395863143879452	0
227	0.7740402872549905	0.19441557600394055	0
228	0.7734738449932147	0.19462320366290006	0
229	0.7727957196733038	0.1951383005921142	0
230	0.7718702351631337	0.1955816579052665	0
231	0.7707814240021333	0.19610645932750684	0
232	0.7696565621634611	0.19669496055107424	0
233	0.7686713497720382	0.1971915537955065	0
234	0.7678463877334255	0.19754437120128013	0
235	0.7672094933668674	0.19786306301607945	0
236	0.7667004854523376	0.19820086877102916	0
237	0.7660625278370905	0.19848237622546175	0
238	0.7654758119734975	0.19862406103404942	0
239	0.7654220868804693	0.19887849986633918	0
240	0.7655629024002659	0.19923941200353407	0
241	0.7656671520131326	0.19946746037613763	0
242	0.766521445533405	0.1999580874402858	0
243	0.7674151687728236	0.20077464499394856	0
244	0.7682721065214768	0.20170344671659798	0
245	0.7688100492379059	0.20251337332868205	0
246	0.7690306517880374	0.20333038556104396	0
247	0.7695642096574755	0.20467105335595154	0
248	0.7704519137493039	0.20612951470752627	0
249	0.7715222749902012	0.2073591006212913	0
250	0.7722018622197189	0.20882450516590267	0
251	0.7732058682327291	0.20965124458867404	0
252	0.7744330056335891	0.21039803570068658	0
253	0.775559983852988	0.21101910492716078	0
254	0.7762412059484713	0.21161492323469605	0
255	0.7765545119598138	0.21238309407901437	0
256	0.776371675236605	0.21294992910582877	0
257	0.7765627329751079	0.21316545199523892	0
258	0.7770072390936054	0.21362896345471336	0
259	0.777460844312252	0.21410616204486274	0
260	0.7773279547345086	0.21456065096121688	0
261	0.7773152553099572	0.21490339168139516	0
262	0.7775288911398115	0.2150386194577319	0
263	0.7776985233645276	0.21535188827408985	0
264	0.7777462386231144	0.21574649635632018	0
265	0.7775204285480378	0.21609621566530562	0
266	0.777192020186965	0.2164893348006561	0
267	0.7768347759737079	0.21688933518212652	0
268	0.7763223468637679	0.21713572985890464	0
269	0.7760586954140423	0.2173864063221814	0
270	0.7753381683066202	0.2173996747681163	0
271	0.7745676619219922	0.21734612328839542	0
272	0.7740962575382899	0.21738611057899324	0
273	0.7737192722042792	0.2177782425559399	0
274	0.7735231631284772	0.2181524775688959	0
275	0.7733743315782066	0.21838601189867896	0
276	0.7733057816580369	0.21868699704652864	0
277	0.7729171352721581	0.219051164828788	0
278	0.772511047946804	0.21929073034368587	0
279	0.7718179485704416	0.21939232425143582	0
280	0.7715587009558859	0.2199693489388501	0
281	0.7713236609808121	0.22045953973176874	0
282	0.7707709499086898	0.2210101233639052	0
283	0.7702285225955585	0.2217581110704278	0
284	0.7702856601320979	0.22297433571479067	0
285	0.7702574297048183	0.22415178149004567	0
286	0.7695564975442556	0.2255196086761587	0
287	0.7687459036191873	0.22691916111973828	0
288	0.7681817469396935	0.22818714534480683	0
289	0.7680413008658837	0.22958825663498544	0
290	0.7684149960526454	0.23082565737511834	0
291	0.7695083525786757	0.23196501455981575	0
292	0.7703162197491003	0.23319094856192082	0
293	0.770862351122171	0.23434845020275405	0
294	0.7715039797340165	0.23544865321601235	0
295	0.7720321183775471	0.23645434718985653	0
296	0.7726440253388211	0.23739484281746062	0
297	0.7730730126348604	0.2382608153592715	0
298	0.7733079116479407	0.23902262825492915	0
299	0.7740627992233743	0.2400877506362777	0
