# Supplementary material for: High-level cognition during story listening is reflected in high-order dynamic correlations in neural activity patterns
Source: Nat Commun. 2021 Sep 30;12:5728. doi: 10.1038/s41467-021-25876-x (PMC8484677; doi:10.1038/s41467-021-25876-x)
Supplement: Supplementary file 4 — Source Data [file 41467_2021_25876_MOESM4_ESM.zip › results/higher_order_sims/constant/52.csv]

time	1	2	iteration
0	0.7313793164383098	0.2605729583261965	52
1	0.7310714427204219	0.2593891098192577	52
2	0.7308049887353337	0.2580883804746981	52
3	0.7305572609374404	0.2567038309133649	52
4	0.7302314198568781	0.2553683342234671	52
5	0.7300568313560853	0.2542067594797375	52
6	0.7297637973341402	0.2534285404113389	52
7	0.7294610334277061	0.25299442282083945	52
8	0.7292264610738912	0.25245947150607145	52
9	0.728949218499749	0.2518684540561177	52
10	0.7286458000830042	0.25113286421093295	52
11	0.7283821081252335	0.2506163452195218	52
12	0.7283408470564245	0.25018227896039136	52
13	0.7281379858464675	0.24982037432938797	52
14	0.7276866706359115	0.24952580172021596	52
15	0.7273045661595122	0.24931212089132393	52
16	0.7268717610276856	0.24894814845216096	52
17	0.7263974763692739	0.24859629445119996	52
18	0.7261035423421884	0.2481735338995901	52
19	0.7259393332416868	0.2477155680918728	52
20	0.7258599145996788	0.2472798134507425	52
21	0.7258325102476678	0.24687621781981897	52
22	0.7260075586209788	0.24623775437132633	52
23	0.726064623044497	0.2455701707021368	52
24	0.7261882104729427	0.2450514825622293	52
25	0.7261765697284596	0.24452428382202715	52
26	0.7263488559592477	0.24413402740581627	52
27	0.7265134115705111	0.2437810020148798	52
28	0.7267846512661298	0.243347474778655	52
29	0.7265118055462773	0.2429527555992213	52
30	0.7258418602443215	0.2423404033078216	52
31	0.7252820403332912	0.24155662288674107	52
32	0.7245586527705469	0.2409102264242054	52
33	0.7239910295534059	0.24044320347665069	52
34	0.7233841071510364	0.24016961990322586	52
35	0.7229338180014454	0.2399508400750384	52
36	0.7226348261374724	0.23957108796253285	52
37	0.7220281858327716	0.23917313700621462	52
38	0.7209602213533487	0.23878606588830412	52
39	0.720007352258322	0.2384744162241754	52
40	0.7199310536718246	0.23794402160373035	52
41	0.7201051500116522	0.23732618573749176	52
42	0.7201229940051398	0.23711528704820437	52
43	0.7197494416881633	0.23696068123646777	52
44	0.7192371834145143	0.23718847100076457	52
45	0.7184943710482516	0.23739230861896768	52
46	0.7178083601284733	0.23754747523470746	52
47	0.7172659120419056	0.23760395250646266	52
48	0.7167088626754754	0.23767300585184256	52
49	0.7163923704092058	0.23752040769429367	52
50	0.7158535628042257	0.23762932418378693	52
51	0.7156088585939526	0.2377021679672221	52
52	0.7155687491531665	0.2383897747469927	52
53	0.7152865290970097	0.23882884970832088	52
54	0.7152954777374994	0.23906272036308465	52
55	0.7153531703164183	0.2391095905600915	52
56	0.7149947123438893	0.23900842671994388	52
57	0.714161972245799	0.23892578215660565	52
58	0.7137145298014916	0.23877507403364553	52
59	0.7128073559067216	0.23885661208923947	52
60	0.7119239008743133	0.23872257316747997	52
61	0.7110059649538423	0.23842082559119537	52
62	0.7099032669721677	0.2379345363444167	52
63	0.7084963438608646	0.2378719351212441	52
64	0.7077332901407747	0.23766228968816588	52
65	0.7072088891222994	0.237669798743038	52
66	0.7065316570185035	0.23785118468588076	52
67	0.7061647972431727	0.2382156420561145	52
68	0.7065230563966389	0.23857349230557348	52
69	0.7072305974935854	0.2390205354756601	52
70	0.7081243667796548	0.23941316613938365	52
71	0.7090415632206084	0.23972039084825156	52
72	0.7109425416544791	0.23983526307649314	52
73	0.7121919463324989	0.24013494626252532	52
74	0.713144600786179	0.24046585674536824	52
75	0.7138832987615156	0.2407281654307155	52
76	0.7152457415723454	0.2408360215833939	52
77	0.7165145271587503	0.24111496994579784	52
78	0.717329360913061	0.24134142915588083	52
79	0.7180567149579687	0.24133378585196394	52
80	0.7189887829504085	0.24116616873389818	52
81	0.7195077909752838	0.2411400749614434	52
82	0.720103089861587	0.24123498417985023	52
83	0.7209587623561549	0.24126554244749937	52
84	0.7215892472321433	0.24132127886344437	52
85	0.7223413043395414	0.24161450018653088	52
86	0.7234455464169812	0.2418793926435675	52
87	0.7245035806744768	0.24205446415574897	52
88	0.7252835989570658	0.241988294595058	52
89	0.7255521748765876	0.24187709366017973	52
90	0.7258247156722469	0.24166617095916682	52
91	0.7261573942748376	0.24172206155140966	52
92	0.7265976773863017	0.24191284789641282	52
93	0.7268800765754101	0.24216233753051433	52
94	0.7272456848645903	0.24238876245625918	52
95	0.7276583107735718	0.24250622207096564	52
96	0.7281080279001981	0.2426076015292381	52
97	0.7288432579142604	0.2426371095347146	52
98	0.7293869959182461	0.24246167842278762	52
99	0.7300602531945226	0.24228881293775176	52
100	0.7306608794834868	0.24201740761930404	52
101	0.7308914005981159	0.24217401128024904	52
102	0.7314053798577176	0.2422364209214535	52
103	0.7317759931540744	0.24199069144522498	52
104	0.7319440633280199	0.24169213293035333	52
105	0.7319840963670373	0.24174565936421624	52
106	0.7320736206467631	0.24192486585074335	52
107	0.7322977106032804	0.24210682183821675	52
108	0.7325565648127381	0.24226137227174582	52
109	0.732930669288693	0.24227931707966238	52
110	0.7331246597746405	0.24225028417814323	52
111	0.7331691329369652	0.24196280560763658	52
112	0.7331672187959836	0.24146379932304152	52
113	0.7330236488157863	0.24087429575978364	52
114	0.7331459336738103	0.24050944821780462	52
115	0.7330098216365857	0.23996454953515298	52
116	0.7328930879142127	0.23918126859865194	52
117	0.7328387457032574	0.23852178093258855	52
118	0.7327229483157035	0.23847768247149212	52
119	0.7324633641797927	0.2383598631622211	52
120	0.732000207164394	0.23822796112720349	52
121	0.7315872524321851	0.2379206324601731	52
122	0.7312756067676182	0.23754170674823763	52
123	0.7310570444038181	0.2371834766031233	52
124	0.7307614181292555	0.23765971381880005	52
125	0.7305418270778002	0.238063619811734	52
126	0.7304864251072478	0.23871141665680284	52
127	0.7304853112167394	0.2391448299797086	52
128	0.7305329305847922	0.23933989461114058	52
129	0.7307174591815092	0.23937707567320615	52
130	0.7310250194378778	0.2392949723334636	52
131	0.7313834602107229	0.23913897766175155	52
132	0.7317050049209194	0.23897348242323269	52
133	0.7317461719958301	0.23887097269604785	52
134	0.7317817189099525	0.23877336834314217	52
135	0.7317997514623168	0.23852631995030815	52
136	0.7318211983209743	0.23816951270161504	52
137	0.7318367315047257	0.23766372720285847	52
138	0.7318638747470362	0.23683650119637933	52
139	0.731911515399807	0.2359881859927361	52
140	0.7316977573267573	0.2351538192390782	52
141	0.7313562351653993	0.23440081928070516	52
142	0.7309013534177817	0.2336445626109138	52
143	0.7305200953459879	0.2328476421054806	52
144	0.7301688651683717	0.23199904778463462	52
145	0.7297985298913303	0.23111573975105992	52
146	0.7295335890673955	0.23027737985194202	52
147	0.7291502369537289	0.22948038832880807	52
148	0.7287781887329846	0.22879468972507042	52
149	0.7283474282684418	0.22798897308607	52
150	0.728042225651413	0.22722583893316695	52
151	0.727583045020712	0.22657964426337868	52
152	0.7273897577064676	0.22572621247039285	52
153	0.727256301647179	0.22531785519301306	52
154	0.7271641631981471	0.22514137601197212	52
155	0.7272051306322506	0.22523493197499914	52
156	0.7271837894626724	0.225606775117658	52
157	0.7273541319069856	0.22583156015101893	52
158	0.7277476571900672	0.2260354298461395	52
159	0.7281221094816456	0.2260165482952181	52
160	0.7280366346671299	0.2261970325495226	52
161	0.7276969277926328	0.22643382473480367	52
162	0.7272150748593499	0.22662742599589467	52
163	0.7268172643995988	0.2269541106925711	52
164	0.7266368960151462	0.22742984461366123	52
165	0.7265055471275755	0.22779878250314983	52
166	0.7262648991388108	0.22811193560729032	52
167	0.7260956847708651	0.2283992414222255	52
168	0.726214443675404	0.22873341299013045	52
169	0.7262103906726927	0.22919837959512265	52
170	0.7262800857930847	0.22961427753052938	52
171	0.7261437716313908	0.22977162917996394	52
172	0.725913932775315	0.22972438579174215	52
173	0.7257186535797164	0.22966117931291594	52
174	0.7252482636851169	0.22990425344694204	52
175	0.7252214826883934	0.23025107105215417	52
176	0.725395327091951	0.23030850444020443	52
177	0.7257660490382362	0.23020943176657555	52
178	0.7262907433995202	0.23026147640040326	52
179	0.7265521632357671	0.23028128508685808	52
180	0.7267436923498727	0.23016834796811242	52
181	0.7273692339805318	0.2299473433241415	52
182	0.7279072458550362	0.22977801469706993	52
183	0.7283688624411733	0.22946989790479852	52
184	0.7287708294415541	0.22908865717333857	52
185	0.7291517574778311	0.22874169249989423	52
186	0.7294591350675116	0.2285027974915082	52
187	0.7297131563352296	0.22813528826895993	52
188	0.7298603501065961	0.22805849261336547	52
189	0.729856593485804	0.22819763632876855	52
190	0.7299268155743095	0.22839086363932734	52
191	0.7299562513960208	0.2286195287866254	52
192	0.7299640832921502	0.22896030964031922	52
193	0.7298777678136819	0.22908981661516706	52
194	0.7297736228103968	0.22939247803363574	52
195	0.7295939624650717	0.22966178300961257	52
196	0.7295200741436771	0.2298410638250262	52
197	0.7297523597430133	0.2298242734780925	52
198	0.7298792151558603	0.2299660876392257	52
199	0.7304906350745334	0.22986047951994962	52
200	0.7309866432659268	0.22957522037573677	52
201	0.7314610441323488	0.22942782266151576	52
202	0.7317541122910036	0.229401409107627	52
203	0.7318782442701827	0.22960848693674563	52
204	0.7319901778199378	0.22982434570107255	52
205	0.7321844813324729	0.2301033995281012	52
206	0.7322870668326058	0.23038793219044232	52
207	0.7322412703864409	0.2308904805304315	52
208	0.732270602849215	0.23144806577966479	52
209	0.732201631851912	0.23199348833900169	52
210	0.7321010417261159	0.23235514016401287	52
211	0.7316786174036749	0.23269781076555116	52
212	0.7313755969165545	0.23337783823111144	52
213	0.7311457638172522	0.23416753285088715	52
214	0.7311701866914382	0.23509915485144928	52
215	0.7314645439117011	0.23604581099717314	52
216	0.731640068754022	0.23695293924489075	52
217	0.7318100675265633	0.23764840803323806	52
218	0.7319007635889683	0.23833181021503902	52
219	0.7324843933945162	0.23887632993511326	52
220	0.7330177340971146	0.23927904305686018	52
221	0.7333641475273879	0.23991964534912394	52
222	0.7337912917987611	0.24043971953287538	52
223	0.7341199259760386	0.2408475456672365	52
224	0.7346027694365318	0.24109258547298631	52
225	0.7348229869513206	0.24139122264098328	52
226	0.7349876156305682	0.24162797134582878	52
227	0.7349745138435287	0.24197563134078365	52
228	0.7349688809406039	0.24251255250179435	52
229	0.7346842399546993	0.24299352037266383	52
230	0.7344504282461084	0.24337520191243636	52
231	0.7344259655148422	0.2437364111175328	52
232	0.7343118598521002	0.24392154350221903	52
233	0.7345201772362326	0.2440689399463863	52
234	0.7348459189225283	0.24425343676207015	52
235	0.7351055319766244	0.24436298253721472	52
236	0.7354271501926675	0.24458762410657794	52
237	0.7355339486037268	0.2450389281603823	52
238	0.7354517552628007	0.24538430704391612	52
239	0.7352453307793028	0.24563231524637127	52
240	0.7347805256007787	0.24564379003412584	52
241	0.7344105945091821	0.24562648543585774	52
242	0.7337347681455185	0.24585430348794526	52
243	0.7332945137962067	0.24574873178735818	52
244	0.732776404911771	0.24560193205526007	52
245	0.7323038473993044	0.24530185818222738	52
246	0.7316868309650237	0.24528507455177653	52
247	0.7309881503132144	0.24518611801478957	52
248	0.730297905110778	0.2449601214434741	52
249	0.729451064095067	0.24483173543192865	52
250	0.7286969086579104	0.244835068556648	52
251	0.7278899885690533	0.24478255093184645	52
252	0.7271567366447425	0.24479513076997222	52
253	0.7266681994301287	0.24479033236044703	52
254	0.7266178616733586	0.24506871640713915	52
255	0.7266862909407283	0.24528263339545323	52
256	0.7268168823386862	0.24543309726719545	52
257	0.7272359445262953	0.24552414219458157	52
258	0.7275310017852232	0.24573016988635984	52
259	0.7280069894298362	0.24606642377571594	52
260	0.7281628142672413	0.24602305546975306	52
261	0.7280925983533642	0.2459711398250341	52
262	0.7277917147346532	0.24603757776374677	52
263	0.727158196795757	0.24606443030401529	52
264	0.7259153580685881	0.24636768546892449	52
265	0.7244536984944225	0.24674652324974924	52
266	0.7233152871307527	0.24713768157133198	52
267	0.7222725535447969	0.24752574770115754	52
268	0.7212657309372803	0.24796405940375552	52
269	0.7201289437402313	0.2485669117509492	52
270	0.7190286707322161	0.24901735207323883	52
271	0.7176716348767422	0.24921723626281264	52
272	0.7160056309723961	0.2495259421647148	52
273	0.7147888515481339	0.2497719559129439	52
274	0.7134654783820534	0.25022258500158107	52
275	0.7117326263500658	0.25064704942976446	52
276	0.710305768677757	0.2510842366832098	52
277	0.7094987810758718	0.25163092618010885	52
278	0.7098525275377044	0.2525603002650968	52
279	0.7103891323753927	0.2531969416756159	52
280	0.7117847389087237	0.25372522102298967	52
281	0.7130160200400696	0.2543128243687622	52
282	0.7143170232997763	0.2550064478150986	52
283	0.7154168873993868	0.25595368782657757	52
284	0.7162853835466165	0.25684916184421897	52
285	0.7172316936474407	0.25788572189145864	52
286	0.7187761946671587	0.25913409539136245	52
287	0.719893514873865	0.26057642053259156	52
288	0.7208925943723473	0.2619670634929254	52
289	0.7217563521490793	0.26344759035824805	52
290	0.7226828588921691	0.2650581194150323	52
291	0.7229059544697105	0.2666995808206634	52
292	0.7232648447350022	0.26829639460404636	52
293	0.7233973293907753	0.2698015873869543	52
294	0.7236639004437827	0.2711959773073056	52
295	0.7238568091073437	0.2726351453938393	52
296	0.7240617219815912	0.2739787858023133	52
297	0.7242166916985946	0.2753439120085016	52
298	0.7246407199157365	0.2765818199124766	52
299	0.7248896679388065	0.2776317695136734	52
