# Supplementary material for: High-level cognition during story listening is reflected in high-order dynamic correlations in neural activity patterns
Source: Nat Commun. 2021 Sep 30;12:5728. doi: 10.1038/s41467-021-25876-x (PMC8484677; doi:10.1038/s41467-021-25876-x)
Supplement: Supplementary file 4 — Source Data [file 41467_2021_25876_MOESM4_ESM.zip › results/higher_order_sims/constant/1.csv]

time	1	2	iteration
0	0.867427873361625	0.28518359811133587	1
1	0.8670208659156751	0.28422698834920973	1
2	0.8666657269185692	0.2832702615578444	1
3	0.8665431164741607	0.28226242609256985	1
4	0.8665818588926274	0.2811158366567576	1
5	0.8662505253401992	0.28005019452752994	1
6	0.8660701066597213	0.2787813496458046	1
7	0.8659267320501249	0.2776194193965342	1
8	0.8659185594874677	0.2764000471911059	1
9	0.8659019732839301	0.2751438442210867	1
10	0.8658974183185292	0.27385450758821656	1
11	0.8656793130841856	0.27273794699979476	1
12	0.8655012264775362	0.2715548185424999	1
13	0.8649785939979995	0.27070313387489336	1
14	0.8645854035634809	0.2697204040433743	1
15	0.8640238689525465	0.26872060689969574	1
16	0.8634631892031489	0.26749071109714945	1
17	0.862991128562505	0.26610430149049435	1
18	0.8624864350186991	0.26498313115873007	1
19	0.8621110843953055	0.2641447156688094	1
20	0.8616095076265403	0.263374472849129	1
21	0.8608458491368551	0.26241470077978385	1
22	0.859867325659809	0.26162587706357965	1
23	0.8588803516172412	0.26112167808666203	1
24	0.8581351030738447	0.2606947278165476	1
25	0.8580323245821369	0.2602018419934932	1
26	0.8574237585764245	0.25956375316293767	1
27	0.856815783714902	0.2591004406897961	1
28	0.856122478905949	0.258762827341445	1
29	0.8557165664052816	0.25825440533576094	1
30	0.8557987338425438	0.2575850866625532	1
31	0.8559446054253353	0.2569622476373175	1
32	0.85581492722147	0.25642274976699436	1
33	0.8557966753141927	0.25582938778933256	1
34	0.8556063334826877	0.2552632975844451	1
35	0.8558772396421203	0.25462075646306237	1
36	0.8558749383815624	0.25405615707945794	1
37	0.8564530274531172	0.2537029669743449	1
38	0.8575484397600044	0.2532827319183596	1
39	0.8582652767416289	0.2528513313616429	1
40	0.8589968104709919	0.2525762742304935	1
41	0.8597221422942863	0.2522655830313884	1
42	0.8597912704180296	0.25191484563217403	1
43	0.8595943313768338	0.2514422624934335	1
44	0.8593457281105461	0.2510284652491177	1
45	0.8586661357086234	0.2505895054500601	1
46	0.857809085693566	0.2502748533125937	1
47	0.8572728919912408	0.24978411439437329	1
48	0.8571208835089643	0.24927923760152926	1
49	0.8568953140140695	0.2489064911077649	1
50	0.8567883224875	0.24867862667813642	1
51	0.857288738645698	0.24815417434213913	1
52	0.8575952214982382	0.2478236280160594	1
53	0.8577668815544681	0.24728956396606797	1
54	0.8578396549442479	0.2471739379962642	1
55	0.8582621419679289	0.2470386364806392	1
56	0.8584804491957341	0.24691137324610196	1
57	0.8588952882663927	0.24678667844815014	1
58	0.8598801658363399	0.24655829524379433	1
59	0.8611318195988811	0.24638682818168153	1
60	0.8621154414011727	0.24616551690993355	1
61	0.862524084179739	0.24578814939751742	1
62	0.8628101553189305	0.24539046945980802	1
63	0.8631248428668377	0.24523428754205376	1
64	0.8634227296106284	0.24522837464731723	1
65	0.8637851799617947	0.24533472082264002	1
66	0.8640595427187348	0.24551044300915037	1
67	0.8646879645990272	0.2458278461776772	1
68	0.8651390050854642	0.245920309981766	1
69	0.8654325601079017	0.24656388305120686	1
70	0.8654844053842801	0.2471385216253477	1
71	0.8654145640839053	0.24771057152136822	1
72	0.8654924560126688	0.24804149451414945	1
73	0.8661553619941135	0.24872961715330136	1
74	0.8667052355337512	0.2493044760512979	1
75	0.867433079866537	0.24993196251343883	1
76	0.8685526768016344	0.25044596296152283	1
77	0.869415717200806	0.25084801223971637	1
78	0.8698491144691749	0.2508980078638347	1
79	0.8703454482756812	0.2508841080258581	1
80	0.8708005394275311	0.25106234939083755	1
81	0.871327350890522	0.25107407726028425	1
82	0.8715466065474542	0.2510956000075453	1
83	0.871947232631847	0.2511216684914235	1
84	0.8722931457574525	0.250869758309371	1
85	0.872641689254817	0.25056606262565634	1
86	0.8730620661020293	0.25033182549829563	1
87	0.873602332577628	0.25010144404346774	1
88	0.8741684495519144	0.24982304736637587	1
89	0.8746278932333443	0.24952630258400296	1
90	0.8751712865724627	0.24930353591736676	1
91	0.875794530492346	0.24887738663855136	1
92	0.8765467590808156	0.24854875612446586	1
93	0.8772775196899171	0.24819914588450998	1
94	0.8776674856992307	0.24781887715899348	1
95	0.8781838184249271	0.24728538356714808	1
96	0.87888067303393	0.24702985960239485	1
97	0.8794626712731575	0.24651790909534574	1
98	0.8798924731790522	0.24621043583748506	1
99	0.8801827205540386	0.24581691850031023	1
100	0.8804088926053323	0.24531865196542688	1
101	0.8804357943564639	0.24487753238133486	1
102	0.8806364213032909	0.24453033069567656	1
103	0.8804921442553812	0.244131683968067	1
104	0.8805907936469556	0.24356100870710623	1
105	0.8808027561197015	0.24315726692250966	1
106	0.8809677661203372	0.24305435121858646	1
107	0.8811015769049695	0.24314052646642526	1
108	0.8813540795608014	0.24307994552168885	1
109	0.881420177755278	0.2429877137107682	1
110	0.8812729946148115	0.24313520402150707	1
111	0.8806032683923859	0.2433394089579694	1
112	0.8799213296835118	0.24337854338289833	1
113	0.8791544337654188	0.24340148683746402	1
114	0.8783113027401903	0.2434862927203571	1
115	0.8773968935691259	0.24351500366202652	1
116	0.8766392785520842	0.24363030067536454	1
117	0.8759209121011969	0.243564393053929	1
118	0.8750736530199781	0.2436264084718729	1
119	0.8742658222262272	0.24362669571178178	1
120	0.8736703939420977	0.24363626507535685	1
121	0.8730189092450921	0.24338369604687773	1
122	0.8724103610195691	0.2429495625269312	1
123	0.8718833116090237	0.24293031693899414	1
124	0.8711611136001544	0.24310359001540113	1
125	0.8703968965711159	0.24350916777071283	1
126	0.870102613199649	0.24389287753166725	1
127	0.8699065305216829	0.24408166882808907	1
128	0.869822547706909	0.24395545690744672	1
129	0.8698230045229676	0.24410411559737244	1
130	0.8698776602761159	0.24418141013823563	1
131	0.870025401235814	0.244293782808854	1
132	0.8699418584113517	0.24431287302453936	1
133	0.869726666320227	0.24462437132957723	1
134	0.8694896216217791	0.24470080691851784	1
135	0.8692482327772967	0.24502056234023453	1
136	0.8690065528063936	0.24523392530875357	1
137	0.8689414763821055	0.2452607375769763	1
138	0.8687808957229252	0.24526370232759587	1
139	0.8687388940592501	0.24527805284829077	1
140	0.868767731365543	0.24537704008302544	1
141	0.8686152021447974	0.245907230783769	1
142	0.8684093570639168	0.24644753696028476	1
143	0.868452233074851	0.2471115261296905	1
144	0.8685582686836755	0.247486044368993	1
145	0.8689173471315214	0.24789844958948382	1
146	0.8691378224198978	0.24804391164748657	1
147	0.8693999436498735	0.24832643524835762	1
148	0.8699430316599913	0.2487297491169168	1
149	0.8705267505117462	0.24915608620064708	1
150	0.8712870688437213	0.2493131857918864	1
151	0.8720706611409066	0.24953516094910913	1
152	0.872888489248951	0.24996572436949852	1
153	0.873265531012217	0.250588971158527	1
154	0.8736908903460922	0.2512174913497401	1
155	0.8742560290183623	0.25186847560921194	1
156	0.875045830738096	0.25236539159099836	1
157	0.875414466484326	0.2527563014419839	1
158	0.8755322892538965	0.25281716927453807	1
159	0.8755459332139355	0.2531215651264561	1
160	0.8756067961090501	0.25343080351579383	1
161	0.8749431351987498	0.2539212406934006	1
162	0.874115973739449	0.2543336533699927	1
163	0.8732697255452934	0.2546562613288892	1
164	0.8727585753085764	0.2549394880209856	1
165	0.8726237546227206	0.25527460547326153	1
166	0.8724825872479497	0.25547432955758825	1
167	0.8723801954117557	0.2556680797424168	1
168	0.8721559471737296	0.25569802378761514	1
169	0.8717646864035037	0.25602420294965467	1
170	0.8712428983799275	0.25632973485672195	1
171	0.870664748928228	0.2568217807111065	1
172	0.8700847561419502	0.25701798695681705	1
173	0.8698922176303714	0.25726459201634194	1
174	0.8696071740139598	0.2575098435554019	1
175	0.869584216620133	0.2574515993053768	1
176	0.8695366291181126	0.25751616757737705	1
177	0.8693109541123195	0.25740787106439933	1
178	0.8690320365024489	0.257552668624178	1
179	0.8687172981750882	0.2576604636192769	1
180	0.8683382894070851	0.2580054000195337	1
181	0.8681656860059256	0.25816131500359596	1
182	0.8679635164549827	0.2582012446178593	1
183	0.8679684758893234	0.25827643992481936	1
184	0.8679434203927372	0.25841108109879724	1
185	0.8683014083636962	0.25846586044677855	1
186	0.8683934495893517	0.2584001985851957	1
187	0.8683521515186523	0.258348752383794	1
188	0.8681381822852094	0.2583706501893767	1
189	0.8681631288495185	0.258387752044609	1
190	0.8679750982394379	0.2583140801227633	1
191	0.8679664395556376	0.2583327503788136	1
192	0.8679523948737148	0.2582560436865223	1
193	0.8678448587420629	0.2581608399660253	1
194	0.8679607492455693	0.25823338992138434	1
195	0.868114481823726	0.25838302025586485	1
196	0.8681103489357749	0.2584387072536545	1
197	0.8682019817212842	0.258529803683962	1
198	0.8684876303081535	0.2584543964087573	1
199	0.8687467088256788	0.2582985706599604	1
200	0.8689698925851117	0.25797716233900614	1
201	0.8692034644985251	0.25759657897704025	1
202	0.8695344229046875	0.25708121292663666	1
203	0.8698390210502899	0.25681237230484705	1
204	0.8700303518492192	0.2566399208856051	1
205	0.8701475215990742	0.2562715753673507	1
206	0.870142535806838	0.25586743971118453	1
207	0.8699868197159837	0.2552427197755969	1
208	0.8700145976276934	0.2545804927403195	1
209	0.8700144228457423	0.2536573597082821	1
210	0.8698854320817596	0.2525918047561601	1
211	0.8700467415605635	0.25159248924136385	1
212	0.87023677612564	0.2505789065083784	1
213	0.8704038725690753	0.24963604340733095	1
214	0.8705253941365493	0.24854292725175386	1
215	0.870611563923764	0.2474399653559655	1
216	0.8706549118436869	0.24653555541252903	1
217	0.8706384908789189	0.2458033414035302	1
218	0.8706789171579035	0.24491732197762453	1
219	0.8706931747797642	0.2444294264194299	1
220	0.8707239993004532	0.24398778558367637	1
221	0.8707171074401597	0.24335089892777836	1
222	0.8707105194417907	0.24289294521385643	1
223	0.8707145430068852	0.24242468141021897	1
224	0.8706609963672945	0.24219685849136913	1
225	0.8706749805809613	0.24184932802282236	1
226	0.8706369857701195	0.24135069996748082	1
227	0.870630120968036	0.2407895333377774	1
228	0.8706177202566628	0.2401165404296659	1
229	0.8706843710760647	0.2393279943130276	1
230	0.8708051756539327	0.23855901008411554	1
231	0.8708859285159583	0.23803078643823875	1
232	0.8708356451157286	0.23775093148048482	1
233	0.8707947441521865	0.23771726193203913	1
234	0.8707527252977579	0.23737295717354545	1
235	0.8706414164171808	0.23733893713592547	1
236	0.8709490795838577	0.23766988630341934	1
237	0.8713016862661724	0.23859086117869513	1
238	0.8713637731686513	0.2392553046020823	1
239	0.8711030938540567	0.239723568572455	1
240	0.8710142478114512	0.2402738406069788	1
241	0.8707468475048895	0.2408861198028423	1
242	0.8704210481879605	0.24142954519202164	1
243	0.870442805195952	0.24197930443002608	1
244	0.8704555039838658	0.2424264744931315	1
245	0.8702021423987754	0.24337653058061082	1
246	0.8700364943071665	0.24444337157359755	1
247	0.8699682107457789	0.245244298295195	1
248	0.8699481857361296	0.24606271456787632	1
249	0.8699473092945029	0.24673444276020493	1
250	0.8702929561210982	0.24769628769514107	1
251	0.8704423978742083	0.2485186158312763	1
252	0.8705657162570954	0.24934887035371567	1
253	0.870954970956266	0.25017364174847107	1
254	0.8712561353100351	0.25087380324115843	1
255	0.8715867691223761	0.2516576357495033	1
256	0.8716850354667297	0.25215839953713653	1
257	0.8716284702686277	0.2527099509235878	1
258	0.8715951759103117	0.2532390238181615	1
259	0.8716855185836965	0.2535758383640819	1
260	0.8717856061702068	0.2538429362428035	1
261	0.8719402211758251	0.2542092866108391	1
262	0.8723391300454484	0.25452352515823373	1
263	0.8727753530171022	0.25477057460894187	1
264	0.8734435825102614	0.25479516264630603	1
265	0.873823291300623	0.25526200544988886	1
266	0.8743783210547209	0.2555796836593427	1
267	0.8747041931569568	0.2559476913240362	1
268	0.8749449796473716	0.2563300311490889	1
269	0.875190637517374	0.2567095423485825	1
270	0.8753139274448969	0.25704897779295055	1
271	0.875347257164526	0.2574836616377267	1
272	0.8752761203929827	0.2579573916913966	1
273	0.875113598798521	0.25832117015045414	1
274	0.8747075882452789	0.25864813833725786	1
275	0.8743174388874684	0.25885839320076454	1
276	0.8739933448960506	0.2591906992767761	1
277	0.8737303270346082	0.25982717492609003	1
278	0.873475668266363	0.26057271336911714	1
279	0.8732198986687252	0.2614242053197356	1
280	0.8728882900402906	0.2622674166755612	1
281	0.8725126145677357	0.2629444524569477	1
282	0.8722646081599832	0.26380191151847	1
283	0.8720126322344383	0.2646252111420757	1
284	0.8716751079322069	0.26526972204015986	1
285	0.871359968591675	0.26632067029658857	1
286	0.8709744387150938	0.2673654833529647	1
287	0.8705999496944835	0.26837764551005894	1
288	0.8703082409922308	0.26950532430579976	1
289	0.8699120292859125	0.2709001219483696	1
290	0.8696363218353369	0.27228710075100937	1
291	0.8693293611063294	0.27337945312113654	1
292	0.8691305376636415	0.27452209770718555	1
293	0.8692803808844781	0.2755956174304838	1
294	0.8693857823967228	0.2765610936209301	1
295	0.8694607475999109	0.277676525250273	1
296	0.8696120224910592	0.2786486058622518	1
297	0.8697521662375957	0.2794630667403469	1
298	0.8699214345962818	0.2803126453485014	1
299	0.8699717650994041	0.2811203656844498	1
