# Supplementary material for: High-level cognition during story listening is reflected in high-order dynamic correlations in neural activity patterns
Source: Nat Commun. 2021 Sep 30;12:5728. doi: 10.1038/s41467-021-25876-x (PMC8484677; doi:10.1038/s41467-021-25876-x)
Supplement: Supplementary file 4 — Source Data [file 41467_2021_25876_MOESM4_ESM.zip › results/higher_order_sims/constant/53.csv]

time	1	2	iteration
0	0.704399714189869	0.25824397741185995	53
1	0.7040400709991996	0.2568725539829941	53
2	0.7039516051432875	0.25542998892750335	53
3	0.7040423681838746	0.25397715443997854	53
4	0.7049208178217657	0.25251304383211076	53
5	0.7062709586456136	0.2511888506651565	53
6	0.7071706038285903	0.24984757297036972	53
7	0.7076718479045002	0.24817202414726658	53
8	0.7078980520526907	0.2464877787738721	53
9	0.7079569402866392	0.24486045259556724	53
10	0.7082657951837873	0.24331905642442372	53
11	0.7094665191949102	0.24227242787555353	53
12	0.7105044389868942	0.24125095008531	53
13	0.7112970118128557	0.24030796670021287	53
14	0.7120034295655062	0.23944750130503792	53
15	0.713417787803894	0.23900388844071171	53
16	0.7147810097136023	0.2385147078308335	53
17	0.7158070860615809	0.23783342221995257	53
18	0.7165240846714548	0.23721117032744474	53
19	0.7163527227080475	0.23666493627042265	53
20	0.7159295181850002	0.23617777852951666	53
21	0.7151664186394274	0.2357736704973694	53
22	0.7145365541689321	0.23527764272519067	53
23	0.7137548565235134	0.23478996446243255	53
24	0.7132848010069043	0.23421043402133326	53
25	0.7130687907917866	0.23352016532697667	53
26	0.7123813522346876	0.23301772021192302	53
27	0.7117081283899253	0.23239916324791254	53
28	0.7109113620650981	0.23165159829658222	53
29	0.7102645875051362	0.23100413529601085	53
30	0.709440760193091	0.23051883659367128	53
31	0.7085652427324823	0.22990711933975452	53
32	0.7084186110105559	0.22940186966330012	53
33	0.7082847667809228	0.22889309664219643	53
34	0.708400382439324	0.22866206455690036	53
35	0.7087158502615267	0.22883366426026688	53
36	0.7094245809964901	0.22884487591139074	53
37	0.7100094880424099	0.2286947454657092	53
38	0.7104389924224679	0.22842163672968085	53
39	0.7107845040353628	0.22810926690107752	53
40	0.7113046677475976	0.2277350690627614	53
41	0.7114940721085917	0.22740506254922155	53
42	0.7117450310214362	0.22711256623453932	53
43	0.7121126504705273	0.22671685861748775	53
44	0.712612911319489	0.22626223956003294	53
45	0.7126264754057223	0.22561679079069644	53
46	0.7128098825777687	0.22486663548360308	53
47	0.7128269171812992	0.22393760188825468	53
48	0.7132600405926612	0.2229105995602275	53
49	0.7138068391250252	0.22183835128906088	53
50	0.7143444536321389	0.22068275740237045	53
51	0.7148095314164643	0.21949457450220217	53
52	0.7149385567806138	0.2184411449098827	53
53	0.7149905585802038	0.21768580851161506	53
54	0.7154317983836683	0.21674287960516284	53
55	0.7157034710217056	0.2158450742561937	53
56	0.7161743241273956	0.2147579172102811	53
57	0.7165991160208476	0.2135745056075593	53
58	0.7169046710270117	0.21229734029556382	53
59	0.7169748186707839	0.21079511635815953	53
60	0.7169034247594281	0.2097062635904034	53
61	0.7170020292282493	0.2088724407526578	53
62	0.7171426706527763	0.2083085697039325	53
63	0.7169263333712338	0.20785968891845827	53
64	0.7167525011069383	0.2074047616839086	53
65	0.7163759832023753	0.20699240170790148	53
66	0.7157677444627445	0.20685300625716294	53
67	0.7152693081770228	0.2064038431777398	53
68	0.7148329153252915	0.20602503248814608	53
69	0.7144473558752336	0.20567169871350505	53
70	0.7141878824386924	0.2052682819083907	53
71	0.7140380947574851	0.2044009650747826	53
72	0.7136912010133311	0.2041047471405833	53
73	0.7133540613056268	0.20396895756635827	53
74	0.7131837701241011	0.20365911346435867	53
75	0.7129219106590151	0.20357003752314343	53
76	0.7126025058315463	0.2033576234109905	53
77	0.7122049351023572	0.2030642914410889	53
78	0.7117792522706438	0.20256606161420243	53
79	0.7112734797509723	0.2021616754220346	53
80	0.710422854183093	0.2018534205660394	53
81	0.7098589462689412	0.20145179298684748	53
82	0.7097068855893183	0.20091802166412984	53
83	0.7092616254441599	0.20054522971907127	53
84	0.7090710227267997	0.20006403575671886	53
85	0.7093346471579074	0.19951946814623356	53
86	0.7094819074397044	0.19917078435905838	53
87	0.7091280565781332	0.19876656398371206	53
88	0.7092870937209834	0.198626169395495	53
89	0.7095266577424164	0.19884813332499127	53
90	0.7099677459971576	0.19899527778077297	53
91	0.7102209096227667	0.19925120170205163	53
92	0.7104148279105537	0.19983816533755158	53
93	0.7104406683977875	0.2004962409093767	53
94	0.7101640352303071	0.20098615665975506	53
95	0.7095118853658566	0.20200174495879894	53
96	0.7091168591871424	0.20289824476200488	53
97	0.7088811457264909	0.203757568106184	53
98	0.7087376430261039	0.20431287905475437	53
99	0.7083668146858592	0.20471859108773108	53
100	0.7078754941971496	0.2053740863347448	53
101	0.707529790138912	0.2057959106392015	53
102	0.7072978264380868	0.20619726807270816	53
103	0.7068985012499055	0.20663881167800902	53
104	0.7072627299144582	0.20718337329682154	53
105	0.7077173911106874	0.207600439162045	53
106	0.7077742504305642	0.2077571991395397	53
107	0.7082628278215397	0.20779694907266608	53
108	0.708520300210285	0.20816634533346598	53
109	0.7096059668858146	0.20877164367503956	53
110	0.710910477627188	0.20932181164020036	53
111	0.7122223909534188	0.20979211837146683	53
112	0.7135293553301655	0.21029905634574939	53
113	0.7144717867242274	0.2108864806493455	53
114	0.71558506319995	0.21169252300548666	53
115	0.7167585499690757	0.2124462452401624	53
116	0.7179620998258711	0.21301806476692656	53
117	0.719179201252581	0.21357647267024385	53
118	0.720065756681483	0.21423170976804762	53
119	0.7211527199935973	0.21466710546283194	53
120	0.7221670089219494	0.21486075810833713	53
121	0.7229795530274895	0.2148173067595974	53
122	0.7239938385496305	0.21456564129139633	53
123	0.7254060990885357	0.21428104177569476	53
124	0.7265358852184166	0.21418520846109843	53
125	0.7277219861943311	0.21378934662937596	53
126	0.7293408619636327	0.21333122251737985	53
127	0.7312551854925395	0.21293461725713103	53
128	0.7323740505587896	0.21242265428620605	53
129	0.7332789116819736	0.21155710928115412	53
130	0.7345231121477774	0.21071886794969533	53
131	0.7352323364036003	0.20993389034942175	53
132	0.7357557968065087	0.209122789402545	53
133	0.7371275344156883	0.20873077406144508	53
134	0.7388955258838801	0.20847639726047704	53
135	0.7405995953561109	0.2079751767554516	53
136	0.7423150111484322	0.20744110783618766	53
137	0.7438851026701535	0.20708777401224326	53
138	0.7455239926102415	0.2068068793446533	53
139	0.7473697199668385	0.20660357933721882	53
140	0.7481860494623257	0.20672762617986418	53
141	0.7489983498733558	0.20675458140846084	53
142	0.7491554718605576	0.20680155816829865	53
143	0.7486064979923812	0.20704949408300094	53
144	0.7474446515775811	0.20726876623539184	53
145	0.7461158080936336	0.2074947805269507	53
146	0.7448292778432729	0.20736216848711855	53
147	0.7432870755175295	0.2073169772943271	53
148	0.7418849113872633	0.20726137270827757	53
149	0.7403764413985601	0.20696629697998642	53
150	0.7391393255981175	0.20659890635414185	53
151	0.7380689928337577	0.20626412732659832	53
152	0.7370195426020539	0.20605452970044905	53
153	0.7358493198505468	0.20582499852316868	53
154	0.7352132318656434	0.20535745713018988	53
155	0.7340502268727891	0.2048874712847492	53
156	0.7319490336248232	0.2048638401903921	53
157	0.7299339534487065	0.2048266983385823	53
158	0.7281526803043451	0.20460195213500293	53
159	0.7259708992129846	0.20455201848143004	53
160	0.7240802996477395	0.20423587484311426	53
161	0.7224665869675531	0.2038091127767501	53
162	0.7212403100105778	0.20319295151182923	53
163	0.720232536919953	0.20254139411504257	53
164	0.7197195378220479	0.2020741093601601	53
165	0.7195032297546458	0.20166993180674517	53
166	0.7195787662054991	0.20124163629882907	53
167	0.7199178948410603	0.20084692046240457	53
168	0.7201448678068852	0.2003956961985272	53
169	0.7212051909124793	0.1999018460104403	53
170	0.7220127605523254	0.19955477504680671	53
171	0.7223627428925911	0.19917699174841816	53
172	0.722081401968056	0.1989659680279162	53
173	0.7213489657678374	0.19934352296812993	53
174	0.7209565278176538	0.19975572437486838	53
175	0.7209091248369524	0.19988798301138327	53
176	0.7208849570421311	0.19980616527928022	53
177	0.7211879435604872	0.1997318307071423	53
178	0.7215059700859027	0.19925153421433603	53
179	0.7221727187620829	0.19871787370717683	53
180	0.7226760371494464	0.19805544304674114	53
181	0.7225199874977949	0.19772966561296074	53
182	0.7228592483855067	0.19762204029219493	53
183	0.7240922613273165	0.1979772152396282	53
184	0.7250079505811353	0.1978926613569206	53
185	0.725454325588109	0.1977281166798648	53
186	0.7257999234580438	0.19777939078171056	53
187	0.7256381468533526	0.19774051312916258	53
188	0.7252665726136758	0.1978532763744236	53
189	0.7248119247336803	0.19806738036247787	53
190	0.7242833559371615	0.1983150591822829	53
191	0.7239310851899339	0.19837217011121838	53
192	0.7235519641896554	0.19845813453731062	53
193	0.7235517733708262	0.1986867198936253	53
194	0.7236376917936965	0.19899695969549078	53
195	0.7238587051255184	0.1992288130067455	53
196	0.7235676684138539	0.19953842315710732	53
197	0.7233119979405233	0.19971889527836825	53
198	0.7232196536604906	0.19980242206384857	53
199	0.7229293772577607	0.19993537469452452	53
200	0.7220178651379359	0.19995841366448946	53
201	0.7212141626529174	0.2001474033871894	53
202	0.7206048059141482	0.20039988232899117	53
203	0.7197207132499229	0.20057861395945387	53
204	0.718945235403978	0.20131082253434684	53
205	0.7180426553162618	0.20204882132974117	53
206	0.717218954411254	0.20260644370882433	53
207	0.716356122355609	0.20316650067845174	53
208	0.7155817912945599	0.20380342275787036	53
209	0.7148718040266805	0.20413105352063424	53
210	0.7142469429127825	0.20442226867551555	53
211	0.7135822291068333	0.20468257436270662	53
212	0.7131774198872285	0.20506047541052874	53
213	0.7130450576737667	0.20523364896877744	53
214	0.7127796148985737	0.20550118808747425	53
215	0.7123905808436715	0.20603071180285445	53
216	0.7115985675258779	0.20658494782422573	53
217	0.7115864038340899	0.20750676881398977	53
218	0.7118262050255267	0.20836270881170038	53
219	0.7119305279629662	0.20923011616715823	53
220	0.7125140490438602	0.21002173220412101	53
221	0.7130704475501445	0.2106013381882204	53
222	0.7134931938266751	0.2110761588471464	53
223	0.7139963451113849	0.2113084374476828	53
224	0.7144575967404188	0.21138410512693234	53
225	0.7149669417764627	0.2113953480936396	53
226	0.7151600318672189	0.21103931939895088	53
227	0.7152930234627011	0.21094964709113342	53
228	0.7151521953251909	0.21107834151251248	53
229	0.7148701962836005	0.21126263175952245	53
230	0.7146683045742644	0.21141069259460213	53
231	0.7144885937487884	0.21154512427046737	53
232	0.7140435127189729	0.21170218170275434	53
233	0.7137744051926167	0.2119922996923152	53
234	0.7138021298158848	0.21237926861322623	53
235	0.7133222285537435	0.21262162871570542	53
236	0.713201957342708	0.21269015145097192	53
237	0.7130964833670556	0.21267167388913755	53
238	0.7132815159018666	0.2125047553728345	53
239	0.7133922307167552	0.21216352140006317	53
240	0.713601929297276	0.21173138610538608	53
241	0.7137326725261081	0.21139234583056873	53
242	0.7138543173978285	0.21119614037420653	53
243	0.7148911306551853	0.21129560021909677	53
244	0.7160217886636785	0.2113283097069679	53
245	0.717026312762876	0.21130664113890937	53
246	0.7178846726115353	0.21118846630382604	53
247	0.7188133415893029	0.2114760817104965	53
248	0.7195584631813968	0.2116345738918481	53
249	0.7201178851970289	0.21163297731359434	53
250	0.7207020455123834	0.2116475606624449	53
251	0.7212588625086832	0.211502179192337	53
252	0.7219018747473344	0.21180613648234156	53
253	0.7226912066338659	0.21234345478447475	53
254	0.7231057411094015	0.2130831280824041	53
255	0.7233071722232955	0.21394656811101195	53
256	0.7232569422786431	0.21461496450517414	53
257	0.7235921346970425	0.2151999848378413	53
258	0.7234726828230599	0.2159866755265757	53
259	0.7229022053213505	0.21703355419261516	53
260	0.7225458846841154	0.21780517991801676	53
261	0.7219899206353432	0.21841067910085205	53
262	0.7214928311519427	0.21892603771376098	53
263	0.721668478812911	0.21959214562104884	53
264	0.7219113884173654	0.22026055733874192	53
265	0.7223590247256927	0.22078031231220818	53
266	0.722674071599469	0.2214847303875599	53
267	0.7230643209818667	0.2220690718869207	53
268	0.7238747193303726	0.22268130703081787	53
269	0.7246242404248296	0.22324261345931987	53
270	0.725479343230595	0.22370496160258027	53
271	0.726491186956047	0.2240190616680498	53
272	0.7270115875962734	0.2250900504047472	53
273	0.7275147349621928	0.22600881611828502	53
274	0.7278497928271723	0.22721646130197445	53
275	0.728203178705034	0.2284991903822001	53
276	0.728387018817364	0.22970676921785527	53
277	0.7284051750833224	0.23104227542988615	53
278	0.7286001299305614	0.2324149350465077	53
279	0.7282314542353749	0.23372278785806513	53
280	0.7277900143744231	0.23495049500215084	53
281	0.7271647029993964	0.23622362495072657	53
282	0.7267441619573793	0.23736966894689285	53
283	0.726442975225116	0.2384036366363194	53
284	0.7260145546774155	0.23934798517914846	53
285	0.7255666273100533	0.24026862375750677	53
286	0.7249897706785623	0.24151047095532727	53
287	0.7248420440204036	0.24296987155117053	53
288	0.7247209665958414	0.2443876912172531	53
289	0.7244664309184097	0.24573922090172234	53
290	0.7242787150852233	0.246953876151478	53
291	0.7238485569829843	0.2480459605444526	53
292	0.7230372248956871	0.2492937423671104	53
293	0.7220456633995128	0.2505588909747505	53
294	0.7208111048504052	0.2519795377570411	53
295	0.7197425524279667	0.2536187514927327	53
296	0.7189379477610125	0.255398591064643	53
297	0.7182428575321718	0.2572631746930862	53
298	0.7177692235215073	0.25906204944159295	53
299	0.7172602765958362	0.2606016481300659	53
