# Supplementary material for: High-level cognition during story listening is reflected in high-order dynamic correlations in neural activity patterns
Source: Nat Commun. 2021 Sep 30;12:5728. doi: 10.1038/s41467-021-25876-x (PMC8484677; doi:10.1038/s41467-021-25876-x)
Supplement: Supplementary file 4 — Source Data [file 41467_2021_25876_MOESM4_ESM.zip › results/higher_order_sims/constant/47.csv]

time	1	2	iteration
0	0.8638234718310258	0.3257394019432999	47
1	0.8637337833473993	0.32451677529891776	47
2	0.8637526077682685	0.3232116377633154	47
3	0.8637757483483577	0.32193327306987696	47
4	0.8638867310100652	0.3206461103095678	47
5	0.8639342976171772	0.3192653001149433	47
6	0.8639587503107456	0.3181238168491326	47
7	0.8639914969555624	0.317090472658933	47
8	0.8640467187482154	0.31599636295707717	47
9	0.8639646902231694	0.31481582476973186	47
10	0.8638273613177622	0.3134668008773923	47
11	0.8635583424905435	0.3122148890329487	47
12	0.8632192172689787	0.31112917996712947	47
13	0.8627799791062749	0.30996613887584584	47
14	0.862385037253605	0.30876383756651465	47
15	0.8619681415601321	0.30751668379812486	47
16	0.861556324565196	0.3060682707325559	47
17	0.861241034604303	0.30463941872733297	47
18	0.8608780006779106	0.3034081484123083	47
19	0.8607150753027984	0.3023461006245931	47
20	0.8606936785532255	0.30172940083196226	47
21	0.8608860436969671	0.3009619542773622	47
22	0.8610781018956548	0.30013853093016196	47
23	0.8614448759406855	0.2992101750565912	47
24	0.8618177326674975	0.29825595155689744	47
25	0.862505231835918	0.2970840337425928	47
26	0.8629108736675012	0.2958060751396067	47
27	0.8631575747820684	0.2947750563596997	47
28	0.8631959914401367	0.2935667198359804	47
29	0.8634378579302749	0.2923650948267637	47
30	0.8639859881641777	0.29110850438126185	47
31	0.8646347308594164	0.289907620219632	47
32	0.8652719100000285	0.2886567452647377	47
33	0.8658384451683556	0.287361624125133	47
34	0.8664027758002711	0.286369657353797	47
35	0.8669505154330122	0.2855304731406236	47
36	0.8674037036612016	0.2848300831350295	47
37	0.8674861333226358	0.28403921275852284	47
38	0.8676510310879024	0.28352521328600516	47
39	0.8677346753227465	0.2831182719642767	47
40	0.8678516421253547	0.28290890167425414	47
41	0.8682170156860974	0.28284360732678904	47
42	0.8683472626902977	0.2829275983759506	47
43	0.8684351736893087	0.28282427212098304	47
44	0.868380184101282	0.28260947124709557	47
45	0.8682442332736949	0.2826395356221664	47
46	0.8680793275158944	0.282727591367944	47
47	0.867839560967764	0.282582193984591	47
48	0.8675720552405892	0.282339570985279	47
49	0.8673645818854786	0.2818712920408641	47
50	0.8670974123195625	0.2813644123459607	47
51	0.8666878896695075	0.28101508543729103	47
52	0.8661893722318674	0.2808577344155437	47
53	0.8656427979406831	0.2806176581171416	47
54	0.865096907095563	0.28036961133495564	47
55	0.8646311129727694	0.2804737372392542	47
56	0.8639300035585696	0.28048612719300003	47
57	0.8629141553469407	0.2804978543052244	47
58	0.8619844985773545	0.2805706212929307	47
59	0.8612497949998704	0.28054562648748077	47
60	0.860669002212758	0.2804279823799387	47
61	0.8601595747357306	0.2802210141333437	47
62	0.859666490956563	0.2798238775542002	47
63	0.8588565616328439	0.2799958444532656	47
64	0.8581941299075374	0.280276306430028	47
65	0.8578192064221811	0.2802809985353394	47
66	0.8577155743596369	0.27977623997556256	47
67	0.8579679397730711	0.27951204130774526	47
68	0.858211107215451	0.27909304049783007	47
69	0.8587547004132855	0.2787042840585931	47
70	0.8591791155800329	0.278333161780122	47
71	0.8592933767371854	0.27797913550288833	47
72	0.859453989102845	0.2774483344800676	47
73	0.8597403899853309	0.27671365850259505	47
74	0.8597817351174476	0.27638208975127715	47
75	0.8598415201595575	0.2759442771308984	47
76	0.8599106237859515	0.2757560060688375	47
77	0.8600975015539252	0.2754701166482555	47
78	0.8603923050774063	0.2751596842856738	47
79	0.8609487233424059	0.2749642625320422	47
80	0.861334572457045	0.2749373670311416	47
81	0.861565012013974	0.27497938920764886	47
82	0.8618105839897638	0.27489685464257135	47
83	0.8620217946817875	0.2746618822791799	47
84	0.8619370561540521	0.2740467127958989	47
85	0.8618726203508797	0.27337061454998784	47
86	0.8620261280697811	0.2729041007975315	47
87	0.8621514814284922	0.27213932996800255	47
88	0.8619158780345273	0.27168658979363947	47
89	0.8615456551453108	0.2713029306852049	47
90	0.8614610461307397	0.27100131077556794	47
91	0.8615019286818052	0.27083302603818754	47
92	0.8616227867827756	0.27056242646269246	47
93	0.8618348569876608	0.27007180151447446	47
94	0.8622999499000363	0.2694192238187176	47
95	0.8628825161182199	0.26938848692285533	47
96	0.8633585859642443	0.2694956610089365	47
97	0.8636731216055565	0.26962321864695776	47
98	0.8639901823633033	0.2701669821959576	47
99	0.8641457557944198	0.2705775518667865	47
100	0.8639929685122981	0.2711525434902393	47
101	0.863507415620042	0.27157619659011406	47
102	0.8629470688179143	0.27248840375295924	47
103	0.8624413156905962	0.27343911165998774	47
104	0.8618430632788894	0.2743000322909609	47
105	0.8611052860448243	0.2751895471735872	47
106	0.8605081547275772	0.2758614387422586	47
107	0.8598618886865779	0.2763722244500706	47
108	0.8589904723116453	0.27700800347595295	47
109	0.8582898629894331	0.27768071265005745	47
110	0.857453028987783	0.2781479461563724	47
111	0.8567493947011066	0.27889737026990535	47
112	0.8564548006548792	0.28000681206145234	47
113	0.856047640863856	0.28114073580403	47
114	0.8557279068396787	0.2823128852613439	47
115	0.8556690831018181	0.2832200073038262	47
116	0.8551985805617098	0.28426466251270943	47
117	0.855114209119286	0.2854262868118803	47
118	0.8552345540381642	0.2862739033564176	47
119	0.8553366917814654	0.28700369200787623	47
120	0.8554414393430803	0.2874893314656725	47
121	0.8557486756712566	0.2877345544616282	47
122	0.8562998431360402	0.2881690598483014	47
123	0.856837723801235	0.2882944797444817	47
124	0.8576266060499662	0.28858270498541916	47
125	0.8584426436895857	0.2887925633672351	47
126	0.8588331871102514	0.2890056352081277	47
127	0.8589522612330107	0.28880602117544163	47
128	0.8587723104004639	0.2882620063601682	47
129	0.8588419416043009	0.28801427084223546	47
130	0.8585567215176516	0.28742894745336484	47
131	0.8582810972127649	0.286672120612065	47
132	0.8583479821884055	0.28591094377674775	47
133	0.8579588636351705	0.2851116473906637	47
134	0.8577618759242741	0.28420895311527533	47
135	0.8576779351419487	0.2830601594636317	47
136	0.8575914690003928	0.28169232125424115	47
137	0.8576187247123466	0.2801661543956581	47
138	0.8580830019269216	0.2785262210607277	47
139	0.8590399914757294	0.27696027774571225	47
140	0.8595455915333374	0.275683700077638	47
141	0.8597386823347737	0.27481629431620647	47
142	0.8597606855326584	0.273848899363323	47
143	0.8596947454225939	0.2728900022965571	47
144	0.8596892025119638	0.2719895062564213	47
145	0.8595227428269921	0.27092825682192717	47
146	0.8591763323851211	0.26966282312984247	47
147	0.8586973654178632	0.2686948847291534	47
148	0.8580699497317407	0.26793600350663865	47
149	0.8574079373296597	0.26710459376168255	47
150	0.8569247116282789	0.2661706589511482	47
151	0.8569343757732262	0.2653123366976991	47
152	0.8569383398412234	0.264518590844517	47
153	0.8565980232120134	0.2640724131652464	47
154	0.8565996714933314	0.26368871256239984	47
155	0.8561530868150333	0.2630482337405156	47
156	0.8556752327421849	0.26248465070652627	47
157	0.8558024392884657	0.2618145403117325	47
158	0.855983061118855	0.26129173825877944	47
159	0.8565179566874376	0.26113358656179164	47
160	0.8563296036796233	0.261108090562072	47
161	0.8558208379728786	0.261166140571831	47
162	0.8551913109402491	0.26119167382333613	47
163	0.8544980449390907	0.26095665026444687	47
164	0.8539626133219123	0.26098620264863115	47
165	0.8533141615151844	0.26073824706261045	47
166	0.8529273378690968	0.26075764544293717	47
167	0.8523609927520445	0.2605813504597202	47
168	0.8514171356444872	0.26051106601583746	47
169	0.8510540536363508	0.26055391501748254	47
170	0.8510635214455795	0.26038184927028807	47
171	0.8511086462706833	0.2601676341356055	47
172	0.8507939280155113	0.26023069742081056	47
173	0.8507021876125875	0.26031391366185214	47
174	0.850936089871872	0.2603295350601356	47
175	0.8510975852684743	0.26023186598158743	47
176	0.8510941215894774	0.2602526396092452	47
177	0.8511640252605769	0.2604712586091137	47
178	0.8510394067836501	0.260685757354699	47
179	0.8514341007594279	0.2606298987063008	47
180	0.8520196148147764	0.2605852608073171	47
181	0.8530537407926854	0.26072440408844233	47
182	0.8545059516006714	0.2605226900061256	47
183	0.8553809403722856	0.26037805453428836	47
184	0.8561662282951891	0.26010353107844325	47
185	0.8568614248960729	0.2596465354623249	47
186	0.857627483207575	0.25926833559397083	47
187	0.8582594558677139	0.25876155988897886	47
188	0.8588643900134066	0.2581714207130409	47
189	0.8594711012989807	0.25739200885998703	47
190	0.8603027826865541	0.2566654450565617	47
191	0.8615115506897427	0.2561407594143069	47
192	0.8626421547258623	0.2556996198851451	47
193	0.863287052841628	0.2556709600260995	47
194	0.8639240425397455	0.2557456327364875	47
195	0.8645328488144618	0.25556334672552106	47
196	0.8650971527728524	0.255294867527547	47
197	0.8659195876677075	0.25475171201374713	47
198	0.8666895360361315	0.2543302837307985	47
199	0.8671817000224065	0.2538269464250972	47
200	0.867635146745497	0.25329977084756444	47
201	0.8674677972952688	0.2532674350461714	47
202	0.8675183275054164	0.25358277025336357	47
203	0.8673312651325239	0.2539863984821251	47
204	0.8674388689802303	0.2542972419870935	47
205	0.8674461210838755	0.2546846745421999	47
206	0.8673992393028137	0.255121008629591	47
207	0.8672330174183441	0.25555967844447114	47
208	0.8668455021894386	0.25609334359083286	47
209	0.8664703828530839	0.2564296455429234	47
210	0.8659857415533866	0.2568972050327262	47
211	0.8653726063002629	0.2572271330657019	47
212	0.8651193288675029	0.2576808551376943	47
213	0.8651205793095852	0.2584914254361439	47
214	0.8652424006084501	0.2591302130023537	47
215	0.8653625863529637	0.25984374919848396	47
216	0.8659932391030815	0.26058136784297964	47
217	0.8668781126927639	0.2612036166002743	47
218	0.8675788992176584	0.26180037646948884	47
219	0.8681917653215375	0.2626513249837447	47
220	0.8687442052808876	0.2634031345522773	47
221	0.8690598984850009	0.263893002554573	47
222	0.869203287774036	0.2641462992896867	47
223	0.8694264284766405	0.2643815870280497	47
224	0.86952227582981	0.26461224586014365	47
225	0.8695604208777634	0.2649168755991251	47
226	0.8696044936445121	0.2651463069603328	47
227	0.8695101578113525	0.265475109319965	47
228	0.8692050187363682	0.2662339695387599	47
229	0.868944012286124	0.26720396065348884	47
230	0.8688526307861646	0.2682197688743687	47
231	0.8686084342794589	0.2690444243486085	47
232	0.8687178322202159	0.2696255384286282	47
233	0.8690365642950023	0.2699508861666831	47
234	0.8692288755754035	0.2704273767169618	47
235	0.8692018671756254	0.2708458746822019	47
236	0.8692082295654092	0.2711057798052237	47
237	0.8692337527240204	0.271244025982881	47
238	0.8693028964107925	0.2714941005911488	47
239	0.8693284851173926	0.2717362214301235	47
240	0.8695383866657225	0.272029220532875	47
241	0.8697446727947585	0.27229839050131177	47
242	0.8699095919251771	0.27261718304545624	47
243	0.8699507657637271	0.2728539801638207	47
244	0.8700031916492076	0.2731729313342389	47
245	0.8701094300594475	0.2733313392426324	47
246	0.8699899102025395	0.2733457113500724	47
247	0.8698780769184001	0.2735310256455039	47
248	0.8694365271718738	0.2735888156997601	47
249	0.8689816759663792	0.27364464441686087	47
250	0.8685797103406436	0.27372781228470683	47
251	0.8681012501250563	0.2736870808222698	47
252	0.8677207553486309	0.27381684474449836	47
253	0.8674997919818942	0.2741595008501004	47
254	0.8672447205568081	0.2748524486883076	47
255	0.8669274665033226	0.2754196348600742	47
256	0.8667296836539051	0.27615705244260796	47
257	0.8666364872868574	0.2768244866007763	47
258	0.8663697007343008	0.27723977383347115	47
259	0.8662086465060522	0.27764030395335093	47
260	0.8660898721592711	0.27800295863629554	47
261	0.8658885799511807	0.2784007312379689	47
262	0.8657762591723684	0.27926124469567803	47
263	0.8656475718125635	0.2798551216996834	47
264	0.8653980849704181	0.280379284531116	47
265	0.8652048832489637	0.28080610831442254	47
266	0.8648958824140723	0.28126223662466926	47
267	0.8645875078254331	0.28196385844375343	47
268	0.8643835894969267	0.2824938078220212	47
269	0.8641491245325059	0.28314296261804134	47
270	0.863941333436717	0.28392594634489776	47
271	0.8635170967872855	0.2847887710800087	47
272	0.8627741619647911	0.2856145296018818	47
273	0.8620416022516741	0.2868158993529738	47
274	0.8613342290675515	0.2881538675412573	47
275	0.8606999321921779	0.2893458377655396	47
276	0.8602044701026591	0.29062879948998127	47
277	0.8597911451181329	0.2919703260739579	47
278	0.8592075657772202	0.2935646207319901	47
279	0.8585569036430019	0.29518750392196214	47
280	0.8579981036303291	0.29676096222117293	47
281	0.8571392042131039	0.2985563973054687	47
282	0.8563391894909482	0.3004104246181077	47
283	0.8553833591145716	0.30218285563781644	47
284	0.8547386117936087	0.3040148335998177	47
285	0.8542475549292244	0.30558797346801886	47
286	0.853154547223535	0.30730472766798766	47
287	0.8522179878393702	0.3090296027587487	47
288	0.8510891512587667	0.3106152944368619	47
289	0.8503191764758482	0.31226288682781017	47
290	0.8497563839998804	0.3138276497723659	47
291	0.8494680633719344	0.3152563386182958	47
292	0.8501219534826697	0.3165060474964725	47
293	0.8506128978127144	0.3177060991599104	47
294	0.8509657073558563	0.31893506659806176	47
295	0.8515691199047708	0.32038068920208645	47
296	0.8525689260711659	0.3218668964720875	47
297	0.8540855625690253	0.3232730073612422	47
298	0.8552905622733373	0.32465565976335636	47
299	0.8564879919174427	0.32606893802652037	47
