# Supplementary material for: High-level cognition during story listening is reflected in high-order dynamic correlations in neural activity patterns
Source: Nat Commun. 2021 Sep 30;12:5728. doi: 10.1038/s41467-021-25876-x (PMC8484677; doi:10.1038/s41467-021-25876-x)
Supplement: Supplementary file 4 — Source Data [file 41467_2021_25876_MOESM4_ESM.zip › results/higher_order_sims/constant/90.csv]

time	1	2	iteration
0	0.8063013773773107	0.2646866173478374	90
1	0.8063702123586618	0.2632563858169459	90
2	0.8068004328832095	0.2615777151912182	90
3	0.8072914091685093	0.25980281868498273	90
4	0.807791421506342	0.258119755926394	90
5	0.8080603558375916	0.2564693942725924	90
6	0.8084682480534312	0.2547530371225911	90
7	0.8085115602033879	0.25302330026951947	90
8	0.8083281811157942	0.25123002612491313	90
9	0.8084090618951428	0.2495286594234629	90
10	0.8085520338199386	0.24788167206260212	90
11	0.8089601487212162	0.2462323107832553	90
12	0.8095370699629589	0.24459854088573046	90
13	0.8099929210221272	0.24307090405552417	90
14	0.8105604350769224	0.24147166601202621	90
15	0.8112446189219341	0.23963457524896162	90
16	0.8117492958697177	0.23837214109119875	90
17	0.8122947726985317	0.23697094181181694	90
18	0.8128633647671734	0.23611192904587347	90
19	0.8130137007947241	0.23518938022531466	90
20	0.8133151615092687	0.23469339583589108	90
21	0.8137617345479276	0.23398347357946275	90
22	0.8144019380910271	0.23339450272356693	90
23	0.815110894076917	0.23299289260575734	90
24	0.8157387364188641	0.23255485503159296	90
25	0.8162890269027174	0.23217838655020004	90
26	0.8169594154688024	0.2318616537870383	90
27	0.8176068325705652	0.2312691352014173	90
28	0.8180688711368264	0.23073256433912	90
29	0.8183448994345349	0.2300117394321015	90
30	0.8183797372217141	0.2295964207135195	90
31	0.8185108565783463	0.2290226327056674	90
32	0.8183673038960493	0.228374016278701	90
33	0.8182128887892789	0.2278239977818197	90
34	0.8179573090146406	0.22712043531444856	90
35	0.8177050831252881	0.2265332130113269	90
36	0.8175567849690437	0.22580281327662405	90
37	0.8175525245271922	0.2252325748874676	90
38	0.8173257019963889	0.22480255557464407	90
39	0.8170904630433667	0.2242398795945925	90
40	0.8173983337901468	0.22357832724641466	90
41	0.8174754346274311	0.22277931265468093	90
42	0.8172586412631453	0.2219097826557505	90
43	0.8176520491837915	0.22139286045442888	90
44	0.8177844392893768	0.2211199804225175	90
45	0.8180643522383112	0.2208509182339999	90
46	0.8180787864911365	0.22047412363805918	90
47	0.8177905727157104	0.22012497138030543	90
48	0.817631528080872	0.21972179175659926	90
49	0.8172933923606986	0.21939009593475747	90
50	0.8167935472476459	0.21901304559937235	90
51	0.8165695324582981	0.21865216865987055	90
52	0.8164763762551136	0.2182644532418282	90
53	0.8161054987039598	0.21819581328936305	90
54	0.8159681314800032	0.21836451912305666	90
55	0.8156323933402291	0.21852209502054343	90
56	0.8150103606179167	0.21866043132391783	90
57	0.8144060226719516	0.2189889671721298	90
58	0.8139401439987779	0.2194301307713416	90
59	0.8135487821043226	0.219822296687299	90
60	0.8130472056676146	0.22002707664953852	90
61	0.8126436588740438	0.2202756078401738	90
62	0.811839027502503	0.22088413450074784	90
63	0.8112017624302154	0.22128659192203765	90
64	0.8107204072857922	0.2216238108369138	90
65	0.8105033894716646	0.22177681375287034	90
66	0.8101942615151887	0.2222313711879338	90
67	0.8100215588334465	0.22264125133714402	90
68	0.8099230088838517	0.22305185325049315	90
69	0.8096435820083133	0.2233529574635748	90
70	0.809143647090318	0.2237753328042649	90
71	0.8084129395171679	0.22432944981892206	90
72	0.8077024207573352	0.22475615356196768	90
73	0.807387600198985	0.22508397067165356	90
74	0.807203045135844	0.2254686238195311	90
75	0.8072728492851166	0.22583117996869778	90
76	0.8073591986700356	0.2262704606900929	90
77	0.8075695839243038	0.22687411627793755	90
78	0.8077956116983213	0.22741765571837	90
79	0.8080416307047035	0.22760666242622407	90
80	0.8083315786385349	0.2277601340102015	90
81	0.8086796166954773	0.2276982214031381	90
82	0.8088205861258055	0.2276106344763452	90
83	0.8087906778750891	0.227480693607269	90
84	0.8088240113951323	0.22731849388475522	90
85	0.8085679732859506	0.2273034404931399	90
86	0.808923049127637	0.2272124438132245	90
87	0.8091416564289494	0.2272792005340777	90
88	0.8088820789056153	0.22725920672892586	90
89	0.8093467489786432	0.22732592827407688	90
90	0.8094688693608959	0.22737935005994694	90
91	0.8097219606627866	0.22754020635985375	90
92	0.8103655558957042	0.22772178518750666	90
93	0.8112235649915679	0.22798600296870664	90
94	0.8120466219454845	0.22809058565230597	90
95	0.8123679739647789	0.2280436891975917	90
96	0.8129523530718605	0.2280281607990344	90
97	0.813330007840297	0.22797478682590697	90
98	0.8139953189422713	0.22799607943658917	90
99	0.8145561849712077	0.22782639989365916	90
100	0.8145955635503164	0.2276635731760801	90
101	0.8142946674114024	0.22722719482964107	90
102	0.8143007222795263	0.22665569122773854	90
103	0.8144421389151165	0.22597874493021222	90
104	0.8141379774174772	0.22543733898590793	90
105	0.8139650092370768	0.2249268589493519	90
106	0.8133307954145563	0.22439284706583185	90
107	0.8124554909438808	0.22376654026431114	90
108	0.8114449895531188	0.22317143747181198	90
109	0.8101332471099507	0.22271354818830655	90
110	0.8089961110207026	0.222186882634003	90
111	0.8085056867528503	0.2219532385157487	90
112	0.8079837314088609	0.22124406283291265	90
113	0.807587769373633	0.22062616192641762	90
114	0.8070243416933514	0.22030172444685603	90
115	0.8065594462254215	0.21972484541214807	90
116	0.8060469507309631	0.21925311389814225	90
117	0.805415895947757	0.2189894518267552	90
118	0.804858862095906	0.21887290702729176	90
119	0.8045168382574611	0.21869505054126492	90
120	0.8042780414372742	0.21880091502329876	90
121	0.8040959830317912	0.21878320852799538	90
122	0.8040256333371124	0.21858434905340138	90
123	0.804243320249735	0.21827256367704817	90
124	0.804542764382306	0.21800310033001935	90
125	0.8045952301161718	0.21748100787704544	90
126	0.804525684096539	0.21688262480939674	90
127	0.8044573568195427	0.21597812285176535	90
128	0.8041430143407805	0.21505201672699692	90
129	0.8036845879670684	0.2142844581620894	90
130	0.8032761317701097	0.21365962922806306	90
131	0.8028876314482961	0.21275512154916956	90
132	0.8028626149297904	0.21222956880311383	90
133	0.8026068880535586	0.21171822085126657	90
134	0.8026437334719253	0.21139965360584254	90
135	0.8024682056403749	0.21117550293360043	90
136	0.8027862769106496	0.21159625879354532	90
137	0.8032306212319771	0.21198761354070045	90
138	0.8037046939764281	0.21222538562234783	90
139	0.8041264587892895	0.2123201861493453	90
140	0.8044037056962475	0.21241057626773316	90
141	0.8047306504538764	0.21273835692369958	90
142	0.8049431180194461	0.21316598488572386	90
143	0.8053087172281165	0.2134490038482308	90
144	0.8053362285000355	0.21387320343988164	90
145	0.8059327143604565	0.2139839982362294	90
146	0.8066309004378178	0.21419373178787474	90
147	0.8072023113416209	0.2144800335292795	90
148	0.8076441645527409	0.21459745760112414	90
149	0.8079909023868882	0.21469401523906267	90
150	0.8079203449606067	0.21487443650329735	90
151	0.8077376760387993	0.21530456701150003	90
152	0.8077531169161025	0.21557954252036113	90
153	0.8079931559388827	0.21583927189804417	90
154	0.8082040872825933	0.21607497936909137	90
155	0.8083618904055162	0.216394225159686	90
156	0.8086492265849741	0.21651863931958448	90
157	0.8090655779518247	0.21666682569242765	90
158	0.8093587311973737	0.21676585188925496	90
159	0.8096295530204262	0.21700992294041052	90
160	0.8097802494366009	0.21713873973596545	90
161	0.8099091362676019	0.21738122624630438	90
162	0.8097792866106202	0.21752029493294023	90
163	0.8096642392517418	0.21765306505145282	90
164	0.8095230090886448	0.2177234903883556	90
165	0.8094482083710471	0.2180364440065738	90
166	0.8094581954571621	0.21833199018919455	90
167	0.8096805971246741	0.2186484459401127	90
168	0.8099093548334705	0.2188039839565986	90
169	0.8100523871410931	0.21910196229734716	90
170	0.8103071193711912	0.21970602348354176	90
171	0.8104041012928693	0.22016182012277494	90
172	0.8103971394126394	0.22034903284198043	90
173	0.8105212049947866	0.220625829333278	90
174	0.810789531266398	0.2210402920475907	90
175	0.8110344521106094	0.22193301180386033	90
176	0.8113386574381144	0.22287565151280306	90
177	0.8116293934229742	0.223687115443408	90
178	0.8118440959842709	0.22439556387073975	90
179	0.8120053477029362	0.2252729243136787	90
180	0.8122217453515044	0.22612744621146363	90
181	0.81241114629328	0.22701688358816993	90
182	0.812609136219096	0.22785665985815867	90
183	0.8129347495278227	0.2285763488541547	90
184	0.8134021071022994	0.22929950386634146	90
185	0.8137268041481432	0.2301557252275872	90
186	0.814153068338446	0.23101376822866324	90
187	0.8145480894767146	0.23185586437077002	90
188	0.8148818754465142	0.2324135988881342	90
189	0.8151284945636009	0.23292341292181937	90
190	0.8152805127874008	0.23335232018161717	90
191	0.8153100716270113	0.23367009715093073	90
192	0.81497389524627	0.23427850686883422	90
193	0.8146244901817679	0.23460528026255018	90
194	0.8139683298774573	0.23466979344602165	90
195	0.8135136509623379	0.23466975303040474	90
196	0.8129539894962293	0.23490692554325462	90
197	0.8124515196159544	0.23520299799540148	90
198	0.8118609324552276	0.23537713208435118	90
199	0.8112865102667619	0.23575428656971686	90
200	0.8109049254734036	0.23645584379573026	90
201	0.8105904528321223	0.23714084005319808	90
202	0.810243373555244	0.2375848580235839	90
203	0.809952161653702	0.2381302797014374	90
204	0.8096629407925859	0.23862341776190876	90
205	0.8094038838237172	0.23924274014276858	90
206	0.8090694877662686	0.23988287490017696	90
207	0.8084394419940715	0.24036505009386014	90
208	0.8078544610885858	0.2407633429912599	90
209	0.8070875235333945	0.2410773583387947	90
210	0.8062473732482799	0.24135424042527165	90
211	0.8049493343655689	0.2413624072342674	90
212	0.8040062761835083	0.24138982665952113	90
213	0.8032490926285445	0.24149218607960474	90
214	0.8028092228146837	0.24152199033890356	90
215	0.8025076019412369	0.24144757820348092	90
216	0.8016210977759912	0.24143558772638002	90
217	0.8012124665570779	0.2410916401112146	90
218	0.8008050332269404	0.24075304726969915	90
219	0.80056049679301	0.24044152256047366	90
220	0.7999760853508864	0.24007815909921204	90
221	0.7999391581236711	0.24020066512525498	90
222	0.8002254186951777	0.24030055940629358	90
223	0.8006864042173503	0.2402692417221014	90
224	0.8007041462764375	0.24017514994151043	90
225	0.8010269393476629	0.24017551488215308	90
226	0.8017199429718879	0.2402064873282864	90
227	0.8019056866496891	0.24015669478916907	90
228	0.8020218639783512	0.24042252883967963	90
229	0.8020930150511627	0.24083267047385185	90
230	0.8018731832477467	0.24103350835366183	90
231	0.8015281575126422	0.2411833397781437	90
232	0.8011499929512357	0.24126384062388226	90
233	0.8003909238242545	0.2414197770798829	90
234	0.8004448520586275	0.2413109967831614	90
235	0.8006439530194691	0.2409807729318245	90
236	0.8005140092214088	0.2405252179314816	90
237	0.8009905994127184	0.24011673568775288	90
238	0.8018144229302189	0.23959662230852558	90
239	0.8025077838512367	0.23896789825258752	90
240	0.804017498481404	0.23822585782459596	90
241	0.8054696208626131	0.23797631890167445	90
242	0.8066602956331059	0.23768082753194286	90
243	0.8075786522418271	0.2372636196875075	90
244	0.8079842111725124	0.23687293208625387	90
245	0.8077068844196147	0.236535542351393	90
246	0.8078163287075335	0.2360527194577725	90
247	0.8085518026015135	0.23528105759172288	90
248	0.8084873566767834	0.23423479359046534	90
249	0.8081912903435329	0.2331140926537048	90
250	0.8080913333359172	0.23242816699282487	90
251	0.8080947871223374	0.231862661116831	90
252	0.8076984161989277	0.23136681922166186	90
253	0.8077791338657878	0.23082495752799015	90
254	0.8077167181578131	0.23020844694228396	90
255	0.8078852155541216	0.2294789766318506	90
256	0.8079417468472276	0.22869226130061754	90
257	0.8082056206392354	0.22783862538951621	90
258	0.8080822740624163	0.22710662859284525	90
259	0.8081847676389362	0.2263786671792298	90
260	0.808250609631172	0.22557861791563313	90
261	0.8084464816906273	0.2249966942171126	90
262	0.8085311441301072	0.22428125583507413	90
263	0.8088336349439651	0.22368462955537036	90
264	0.808954331160436	0.22376958841251582	90
265	0.8092150935518143	0.2237117642011974	90
266	0.8093935467984373	0.22416390876557074	90
267	0.809697139786193	0.2247498138488533	90
268	0.8101775959731481	0.22529002938136045	90
269	0.8109245668796305	0.22588730623487405	90
270	0.8117784159907345	0.22641530793684875	90
271	0.8124043593762902	0.2270937725034607	90
272	0.8130018128936025	0.22770208154553293	90
273	0.8134720796061622	0.22835353402271674	90
274	0.8139688931145616	0.2289073499821621	90
275	0.814511834351614	0.22955179407618923	90
276	0.8149506392800272	0.23028744884308308	90
277	0.8154275328615749	0.23107459927050444	90
278	0.8159165006971142	0.23195098324588495	90
279	0.816218375010238	0.23301107654826633	90
280	0.8161009163643649	0.23417220454058338	90
281	0.8158527867257337	0.23521574546900817	90
282	0.8156044326228956	0.23635595929702805	90
283	0.8150280743649121	0.2376207583756759	90
284	0.8143195372762927	0.23926406136109202	90
285	0.8135437455636477	0.24078058391453344	90
286	0.8129504665817006	0.24239203207223067	90
287	0.8124406168533235	0.24418467351351666	90
288	0.8121687111585658	0.24603807234761352	90
289	0.8116660211270013	0.24803963635183493	90
290	0.8111859891445431	0.2501837450079818	90
291	0.8106536334419316	0.2519463634962365	90
292	0.8100090052022555	0.253869811994955	90
293	0.8095548190568219	0.25554974163066435	90
294	0.8092390339128891	0.25712774874525257	90
295	0.8088523345468707	0.25868746031616896	90
296	0.8089359115670027	0.2600980299255341	90
297	0.8092546266440337	0.26136772158462857	90
298	0.8096259430196118	0.26252542104649756	90
299	0.8098257157012954	0.2635318967075587	90
