# Supplementary material for: High-level cognition during story listening is reflected in high-order dynamic correlations in neural activity patterns
Source: Nat Commun. 2021 Sep 30;12:5728. doi: 10.1038/s41467-021-25876-x (PMC8484677; doi:10.1038/s41467-021-25876-x)
Supplement: Supplementary file 4 — Source Data [file 41467_2021_25876_MOESM4_ESM.zip › results/higher_order_sims/constant/84.csv]

time	1	2	iteration
0	0.9104555571520013	0.3318865827853651	84
1	0.9103379856986665	0.3309288001419949	84
2	0.9101784872733804	0.32964701319871226	84
3	0.9098398496559031	0.32833504203528113	84
4	0.9097381897637354	0.32691630449242454	84
5	0.9094680222654057	0.3253373712995298	84
6	0.9092406172249385	0.32401228002598303	84
7	0.908841792561341	0.32239768203356034	84
8	0.9083310163342303	0.32077751847523484	84
9	0.9079941492981075	0.3192373940487715	84
10	0.9077281313003471	0.3180051857538181	84
11	0.907487892049295	0.31687051215075707	84
12	0.9070256401356454	0.3158638204465895	84
13	0.9062055130701064	0.3155103977255738	84
14	0.9056304828336839	0.31506230186692896	84
15	0.9049602700566141	0.3145755755688891	84
16	0.904145640097406	0.3141818799639754	84
17	0.9033269818592046	0.31358067834384395	84
18	0.9023582005001459	0.31289922370149764	84
19	0.9012783091684774	0.312153002064346	84
20	0.900339494509664	0.3111633485600476	84
21	0.8995417994537248	0.31016783662583797	84
22	0.8987642670040284	0.3091679440402088	84
23	0.8977841182358873	0.3081106167056276	84
24	0.8975491421658849	0.30678057586955076	84
25	0.8973318068049765	0.30546502582045204	84
26	0.8971525396887091	0.3040846228328994	84
27	0.8972774766654177	0.303023256359845	84
28	0.8976794028359993	0.3020573602882665	84
29	0.8982066156405861	0.30096400356548514	84
30	0.8984397921366313	0.29985930953411755	84
31	0.899016660627967	0.2990893097417523	84
32	0.8997192105456967	0.29831094528032115	84
33	0.9003441651501554	0.2977304079151369	84
34	0.900779270533444	0.2974094230079052	84
35	0.9014098548846609	0.29728785420189924	84
36	0.9018981492942921	0.2974670789984662	84
37	0.9026620679818974	0.2974449610690606	84
38	0.9033708861494731	0.29771413469105135	84
39	0.9042126089997748	0.29804846153630615	84
40	0.9049296218850194	0.29835631424794284	84
41	0.9056171109695876	0.2986390126161788	84
42	0.9061120292085479	0.29891553562851153	84
43	0.9065068673388689	0.2991819333999143	84
44	0.9067845411063824	0.29936181470951323	84
45	0.9067718151231684	0.29954544566976454	84
46	0.9067086229057916	0.29969564769892376	84
47	0.9069927952023463	0.29966183944279484	84
48	0.9072556106303148	0.2996404465070572	84
49	0.9076692457493608	0.29924490529372993	84
50	0.9076291303291922	0.2991728230997649	84
51	0.9078220216589316	0.2987993991189772	84
52	0.9079558732320785	0.29815219170200746	84
53	0.9082449934399689	0.29756939598246035	84
54	0.9084818658495635	0.29673931833197825	84
55	0.9084222425155337	0.2957828680923437	84
56	0.9084874731410214	0.2948594316069796	84
57	0.9084417566828495	0.2941350330861539	84
58	0.9084971901854045	0.2932145630975828	84
59	0.9087020810465694	0.29226715433886424	84
60	0.9088431940988984	0.2915723151745309	84
61	0.9089759592111631	0.29060729607665836	84
62	0.9092449743536116	0.2896797145555497	84
63	0.9095217738280399	0.2890316403119255	84
64	0.9095723465371892	0.2880161684687177	84
65	0.9097312194563136	0.2872710639364325	84
66	0.909968520640916	0.28643675912298916	84
67	0.9103695793905614	0.28552614722977926	84
68	0.9106738131304748	0.28451156613966827	84
69	0.9108243699249541	0.2835188807132048	84
70	0.9110150051121472	0.2825520390960112	84
71	0.9112101120474574	0.28214342019123534	84
72	0.9113062980768757	0.28179985680625047	84
73	0.911338053878328	0.2815306307619195	84
74	0.91129946638972	0.28118875662441006	84
75	0.9113523718885301	0.28088491852549735	84
76	0.9114120105572002	0.2810884494064229	84
77	0.911517304031134	0.2812386893055016	84
78	0.9118154110311576	0.28124693730991385	84
79	0.9120239180704498	0.2811871723942254	84
80	0.9121392063685966	0.2809517063550478	84
81	0.9123969015821843	0.2805781951844979	84
82	0.912840058516492	0.28004588839957745	84
83	0.9134409217599828	0.27925922705741374	84
84	0.9139985947193773	0.27856696683252613	84
85	0.9143482726465382	0.2779986695951168	84
86	0.9148546861924594	0.2771242439804854	84
87	0.9154304206017525	0.2762418628359553	84
88	0.9163692077793277	0.27523805547973107	84
89	0.9171033073173837	0.2744324668358766	84
90	0.9177421257415801	0.27423503423326945	84
91	0.9180661995549884	0.2744893456195403	84
92	0.9182807327673782	0.27488061988070633	84
93	0.9183422688441351	0.2751509125782161	84
94	0.9183027452403885	0.2756266365352412	84
95	0.9179113495316397	0.2759346683530353	84
96	0.9174384622433658	0.2758514804765283	84
97	0.9171396195710275	0.27611770943846364	84
98	0.9169711473628062	0.2764779150618309	84
99	0.9164279222922316	0.27674507353345273	84
100	0.9158504444210802	0.2771901166129783	84
101	0.9152273908577793	0.2775229978602328	84
102	0.9147340594214012	0.27804289901768314	84
103	0.9143814569372926	0.27879501858817834	84
104	0.9140102439120097	0.2794746289282007	84
105	0.9135288673510731	0.2802062746154032	84
106	0.9129505438657346	0.28075346164758364	84
107	0.9121192635895538	0.28128528950884046	84
108	0.9112382906723993	0.2815618776238422	84
109	0.91048628816192	0.28204490564839896	84
110	0.9098351354166486	0.28263310275493353	84
111	0.909317552242137	0.28320631930399376	84
112	0.909276911909956	0.2832435278977106	84
113	0.9093570486835582	0.28315897219190195	84
114	0.9093878178752292	0.2830014251428579	84
115	0.9093850167336575	0.2831229721568916	84
116	0.909309327693394	0.28322194483056184	84
117	0.9090063583372565	0.2837807162593651	84
118	0.9089911915610397	0.2843054848186445	84
119	0.909343240455398	0.28469309610652854	84
120	0.9095437768145527	0.2854202689889969	84
121	0.9098504922303048	0.2862324235687383	84
122	0.9101693091326019	0.28703505713176414	84
123	0.9103032800635612	0.2877436191960688	84
124	0.9107543086295506	0.2882167192183226	84
125	0.9112089396210644	0.28857761242215013	84
126	0.9113752055363037	0.28883507149101784	84
127	0.9115867678411478	0.28891245148270356	84
128	0.911679855633207	0.28918900388728924	84
129	0.9118672945307758	0.28942559072155233	84
130	0.9119047176794104	0.2895565893301096	84
131	0.9119421754740986	0.2895099123120397	84
132	0.9121207243997688	0.2896698770885679	84
133	0.9121359091734992	0.28998693347918564	84
134	0.9123821394135894	0.2903692889002419	84
135	0.9127863926632392	0.29047832715404137	84
136	0.9129862902779555	0.2903734071347561	84
137	0.9132761191244655	0.29023444100587814	84
138	0.9133110454612802	0.2901080346112775	84
139	0.9134482214720585	0.28973615302361616	84
140	0.9135129207786474	0.28913931463499387	84
141	0.9137440671145093	0.2888197236652395	84
142	0.913940390794785	0.28884169718382074	84
143	0.914241627510021	0.2887969457839989	84
144	0.9146505155588595	0.28912331661528046	84
145	0.9149489629302328	0.2894751790109817	84
146	0.9153143041477491	0.28982934479789113	84
147	0.9157596282729826	0.29017020105606944	84
148	0.9161659306988927	0.2904659853644871	84
149	0.9162129247505995	0.29048214100523806	84
150	0.9165685125280075	0.2903448552050084	84
151	0.9168775954469872	0.290088487303578	84
152	0.9169754061035402	0.290295906636736	84
153	0.9170813037907478	0.2902293978447152	84
154	0.9171021668325872	0.2900725820359913	84
155	0.9169514371443214	0.2901948068620025	84
156	0.9165708476414843	0.2904829851403661	84
157	0.9163732897814634	0.29106533024579934	84
158	0.9159903741162476	0.2914528174415244	84
159	0.9154687787072596	0.2918208467213178	84
160	0.9151131009007404	0.2921558826413579	84
161	0.9144930534918193	0.2924464116830347	84
162	0.9140397819609407	0.292843414041848	84
163	0.913493634734922	0.29327629251956167	84
164	0.913051311257248	0.293560422139935	84
165	0.9128300273898442	0.29390911760987265	84
166	0.9125860494313591	0.29424784707218626	84
167	0.9123523699316	0.2944406890380192	84
168	0.9121373256848757	0.2945303983809403	84
169	0.9123327432776522	0.2949214944184344	84
170	0.9123753468942769	0.2952766513656531	84
171	0.9124243018835099	0.29569062822986425	84
172	0.9124077113473325	0.2959011395862642	84
173	0.9123648567038847	0.29602141474941907	84
174	0.9124397484554394	0.29614055331032463	84
175	0.912444156372517	0.29618241037834053	84
176	0.9124427528678132	0.29611292500376923	84
177	0.9123746264528053	0.29594773787425405	84
178	0.9121898378077652	0.2956837421507666	84
179	0.9119516898453583	0.29557044965958934	84
180	0.9117284173884437	0.2954845759092752	84
181	0.9114149788052711	0.2954074629606168	84
182	0.9112946714721277	0.2952276713863739	84
183	0.9113462307554222	0.29509878643477805	84
184	0.9112641720558291	0.29477144795328286	84
185	0.9111343967332405	0.29433605566032184	84
186	0.9110140890738797	0.294011339355046	84
187	0.9107768050792422	0.2935068241910467	84
188	0.910838505191444	0.2931428058032694	84
189	0.9107325955729205	0.2927183056717033	84
190	0.9106030978267954	0.29233726690794865	84
191	0.9106088035302973	0.29202717819326207	84
192	0.910388559267983	0.29149497738899116	84
193	0.9100991502547969	0.29110674964447547	84
194	0.9096962265873874	0.29061844211063514	84
195	0.9091783349168263	0.29054200056421436	84
196	0.9085444334886957	0.29065096410615443	84
197	0.9077826155127514	0.2905886358626051	84
198	0.9066075016283184	0.2904261455442838	84
199	0.9053229178950309	0.29024784149737387	84
200	0.904382180234852	0.28986924605329534	84
201	0.9033376022286975	0.2895035178888599	84
202	0.9025300625608951	0.2895169850578194	84
203	0.9018354663324004	0.2896862744483949	84
204	0.9008469725371359	0.28977726886757443	84
205	0.9002293033007268	0.28990648380170303	84
206	0.8993003764649704	0.2897810519025016	84
207	0.8980677117391849	0.2900298979149193	84
208	0.8973849988482111	0.29013540257738246	84
209	0.8964571796685148	0.2901463474284717	84
210	0.8952749632072656	0.2900927442881328	84
211	0.8944736514484821	0.2900728220196153	84
212	0.8938888975686344	0.2901298890973728	84
213	0.8935099294547321	0.2900917780159355	84
214	0.8935789138430141	0.29027289557203734	84
215	0.8938960905345908	0.2907288635554034	84
216	0.8950077062533778	0.2911386257676466	84
217	0.8960470680298871	0.29152547153702585	84
218	0.8972451024286358	0.2920755998499291	84
219	0.8984100274538883	0.2926125445081921	84
220	0.8994151989288809	0.29325894335374536	84
221	0.9003410949191814	0.29390238159698395	84
222	0.9011332146259926	0.2948405036956448	84
223	0.9024345909944889	0.29561626384882433	84
224	0.9036730613283214	0.2961213492411248	84
225	0.9049636125938771	0.2967568787381671	84
226	0.9059445971788396	0.29735945773580674	84
227	0.9069282945926244	0.29779874834302245	84
228	0.9079963674247709	0.29819317495002096	84
229	0.9087613274446656	0.29895255133971826	84
230	0.9093229721194629	0.2995671559587864	84
231	0.9098521547383223	0.30003703297107703	84
232	0.9104483042327949	0.3003879713718331	84
233	0.9108886216340343	0.3005993496962058	84
234	0.9112848793973204	0.30100996942778324	84
235	0.911618309505278	0.3013641234323834	84
236	0.9116975601890323	0.30177430269201866	84
237	0.9117233282120308	0.301954901978365	84
238	0.9116544098076885	0.30199266261248464	84
239	0.9115465016201425	0.3018822147531097	84
240	0.9115354379567896	0.30258161691033303	84
241	0.9115751842995946	0.3033317121655989	84
242	0.9115481666054804	0.3042859595405362	84
243	0.9114612260307214	0.30538006213907815	84
244	0.9114197806545168	0.3064518400856131	84
245	0.9113593869974072	0.30748964639201853	84
246	0.9114342255327521	0.3085425354265007	84
247	0.9113007276772948	0.309402566860986	84
248	0.9110126266130483	0.3101102248808872	84
249	0.9105173233521944	0.31077085463336374	84
250	0.9100841252114166	0.3112857495273957	84
251	0.9094305289843568	0.3117203256986411	84
252	0.9088746225974197	0.3119656815627165	84
253	0.9085140463708661	0.31217065804479177	84
254	0.9083305063750788	0.3127269952455439	84
255	0.9083660837589697	0.3131144033365628	84
256	0.9086275926383046	0.3133828470407864	84
257	0.9090560637066554	0.31364798732918875	84
258	0.9095486546128208	0.3137634646074386	84
259	0.9100272194480752	0.31410978008225804	84
260	0.9105306273628085	0.3143057634116598	84
261	0.9111355984899558	0.31439230156186376	84
262	0.9119779789016739	0.31487543983878674	84
263	0.9122860847558347	0.31591246432878545	84
264	0.9124929204935036	0.31686351196218443	84
265	0.9126856291653699	0.3176176554390628	84
266	0.9131766057048561	0.31840824463449674	84
267	0.9139689917722146	0.3188253955615409	84
268	0.9147893085402421	0.3191686248517897	84
269	0.9154425019136843	0.3194231331652494	84
270	0.916225106590743	0.3195263722186124	84
271	0.9168302244077291	0.3196787420673168	84
272	0.9173713658492242	0.3198020779752487	84
273	0.9179533629601458	0.31992319460070695	84
274	0.9180109715900362	0.3202628897062121	84
275	0.9180195193068956	0.3206243223195095	84
276	0.9178071838469951	0.3212288831888146	84
277	0.9174416443861939	0.3217426673007269	84
278	0.9170690747477477	0.3223563282251914	84
279	0.9168152513550447	0.32320519158887684	84
280	0.9165441404389911	0.3240312250820855	84
281	0.9163470967913435	0.3247288067013227	84
282	0.9162979323487488	0.3254615218600851	84
283	0.9162030600952557	0.3267435226019805	84
284	0.9162872457452894	0.32797868944909403	84
285	0.9163924576404354	0.3293215293688143	84
286	0.9164768320732388	0.33039414731172095	84
287	0.9165595045160934	0.33124867713465433	84
288	0.9165186207171571	0.33178447051104754	84
289	0.9165231756007064	0.3322730784689594	84
290	0.9163425646663905	0.33306671278601835	84
291	0.9158611234364896	0.3340163772169046	84
292	0.9155666356987439	0.33492499345753785	84
293	0.915286356910585	0.33584534891806944	84
294	0.9149547468922048	0.33660114983815254	84
295	0.9146630903433287	0.3372272867679112	84
296	0.9142266456210147	0.33775984917307733	84
297	0.9137593729658747	0.33817588590403647	84
298	0.9133304161214564	0.3383948005005816	84
299	0.9129290137714265	0.338591707552367	84
