# Supplementary material for: High-level cognition during story listening is reflected in high-order dynamic correlations in neural activity patterns
Source: Nat Commun. 2021 Sep 30;12:5728. doi: 10.1038/s41467-021-25876-x (PMC8484677; doi:10.1038/s41467-021-25876-x)
Supplement: Supplementary file 4 — Source Data [file 41467_2021_25876_MOESM4_ESM.zip › results/higher_order_sims/constant/92.csv]

time	1	2	iteration
0	0.7681961466988358	0.25972779956061465	92
1	0.7689788136075809	0.25878450443998674	92
2	0.7694663483730881	0.25792609850824394	92
3	0.7702191996848742	0.256918296350595	92
4	0.7713379182049955	0.2557467276389792	92
5	0.7725407672031287	0.2545754469803284	92
6	0.7734796998888671	0.2531611243167584	92
7	0.7740375272610085	0.25182428856622807	92
8	0.7747243031926181	0.25037993072556886	92
9	0.7752676674872505	0.24883723296403	92
10	0.7761192161726056	0.24730282648562205	92
11	0.7766970191337004	0.24582929534983636	92
12	0.776812341090614	0.24465890204624735	92
13	0.7767677284627049	0.24369297545663768	92
14	0.7766310664577036	0.24258960053508855	92
15	0.776474722728677	0.24160802177352167	92
16	0.7762109641911078	0.24056212588729825	92
17	0.7762809472930898	0.2395559290683475	92
18	0.7757139293856616	0.239238538062261	92
19	0.7749586635073992	0.23924040403874966	92
20	0.7740958152720302	0.2391676456049234	92
21	0.7735051242948502	0.2388778345392752	92
22	0.7729880626375077	0.23874939859440658	92
23	0.7727561195029135	0.23864845572612994	92
24	0.7724292268198367	0.23845712448042786	92
25	0.7722910584862106	0.2382692192532199	92
26	0.7721388484363548	0.23806855230739898	92
27	0.7719044735332156	0.2378099779518785	92
28	0.7714136142784681	0.23753324295498654	92
29	0.770720453030306	0.23742990973814168	92
30	0.7705740214200866	0.2368625463727961	92
31	0.7702253759321744	0.23625667240371145	92
32	0.7698609467528776	0.2355252090812008	92
33	0.7691641569237597	0.23481066145942775	92
34	0.7689196999733663	0.23426570257529777	92
35	0.7689237862654071	0.23401164668520053	92
36	0.7684004604562552	0.23356957247313426	92
37	0.7679940854176468	0.23286385638824006	92
38	0.767498230382403	0.2322173782505276	92
39	0.7671661636534042	0.2314413012778909	92
40	0.7666895819999898	0.23077697196770838	92
41	0.7659398684500928	0.23014338662295508	92
42	0.7651057316921028	0.23001749593874357	92
43	0.7639890461030989	0.22978617876038823	92
44	0.7629541852676378	0.229393618241348	92
45	0.7619774431697863	0.22912715873401407	92
46	0.7610320700656826	0.22885299383899307	92
47	0.760087364726723	0.22822253332189185	92
48	0.7590512355482882	0.22758866229122007	92
49	0.7582118262325425	0.22691697519851362	92
50	0.7575534092560924	0.22654540202232115	92
51	0.7571063830737793	0.2260743096780989	92
52	0.756570447177386	0.22558343964239813	92
53	0.7561130334796934	0.22508160366250463	92
54	0.7557694825461947	0.2245729633606812	92
55	0.7549470870707266	0.22417050689723295	92
56	0.754431796487053	0.2237043589692401	92
57	0.7538176258242028	0.22331287410570397	92
58	0.7536200961327717	0.22305497792105466	92
59	0.7534774458768642	0.22270980248634473	92
60	0.7532018809487562	0.22236014559508413	92
61	0.7530124591584995	0.22203441982290267	92
62	0.7528987409011907	0.22189821400586446	92
63	0.7526691413015416	0.2218269820430305	92
64	0.7524842937306786	0.22161984364718987	92
65	0.7527232283125782	0.22127862193953662	92
66	0.7531988258322752	0.22137180264372985	92
67	0.7534596068126199	0.22168051673304234	92
68	0.7536405433045938	0.2219370549523795	92
69	0.7545345501551136	0.222222417444353	92
70	0.755359502854404	0.22233994755339845	92
71	0.7558984388668697	0.22272658779619767	92
72	0.7567624606702137	0.222982506790879	92
73	0.7577364563104141	0.2231440968617325	92
74	0.7585561113253911	0.22329814476828072	92
75	0.7592297344153038	0.22305898921880601	92
76	0.7598346897958274	0.22265544629358888	92
77	0.7604487842942629	0.22225146438758098	92
78	0.7612693135933442	0.2217274865873799	92
79	0.7624596442161525	0.22088941638289097	92
80	0.7634914886584323	0.2202367448983915	92
81	0.764272405549881	0.21992047191505493	92
82	0.7649286180129933	0.21996876607480947	92
83	0.7654703089654167	0.21996382059702016	92
84	0.7660403454323875	0.21976871001786424	92
85	0.766528192458727	0.21954128761575578	92
86	0.7669226333227436	0.21914041875005968	92
87	0.76728393838095	0.2185737216388037	92
88	0.767410110431737	0.21796726079293602	92
89	0.767726693891704	0.21718215081078066	92
90	0.7681019516837417	0.21655170705820045	92
91	0.7685641679120296	0.21589334748260483	92
92	0.768917795373242	0.21495497310445222	92
93	0.7690554937606192	0.21390724412632048	92
94	0.7695081720230308	0.21285464467787601	92
95	0.7694966774133961	0.21191864182983716	92
96	0.7691223060493244	0.2116020749283439	92
97	0.7687960011511856	0.21096310207185162	92
98	0.7687650780004796	0.2105108536261893	92
99	0.7684713892522308	0.21014679889127014	92
100	0.7678556439238848	0.21003033589663575	92
101	0.7672100999336234	0.20975972958968422	92
102	0.7669121417488833	0.20954000651901533	92
103	0.7662339017724004	0.2096077933223411	92
104	0.7658638126365248	0.2100963849681425	92
105	0.765157729500503	0.2109073958436339	92
106	0.7641876405619499	0.21169971047003386	92
107	0.7632280978550808	0.21264449753073786	92
108	0.7621586346675653	0.21355255723150257	92
109	0.7612070338250477	0.2143922488818104	92
110	0.7603113140044467	0.21525255802257373	92
111	0.7593903686570953	0.21590157023927048	92
112	0.75896329075364	0.21640643785036207	92
113	0.7583785303376981	0.21691035329941513	92
114	0.7577135800340268	0.21731814436330638	92
115	0.7571894636897591	0.21751088801267798	92
116	0.7566003873508083	0.21755156214390994	92
117	0.7560446441839419	0.2175468195940759	92
118	0.755878708984911	0.21740445431258945	92
119	0.7554670487021564	0.217312263710071	92
120	0.7553281505876487	0.21710195209824046	92
121	0.7555690112453161	0.21689981072318812	92
122	0.7561080676787865	0.21672585276463704	92
123	0.7568289485872334	0.21646092306598572	92
124	0.7575669596209507	0.21629072754064824	92
125	0.7583669123105761	0.21640510286816877	92
126	0.7594045138565378	0.2164088145760011	92
127	0.7605762645467002	0.21620200686397553	92
128	0.7617784526586064	0.21630222086992978	92
129	0.7628385579470294	0.21629538778253038	92
130	0.7637382484183199	0.21634526118208558	92
131	0.7645464157649633	0.2163098052420434	92
132	0.7652693099685853	0.2162897518534604	92
133	0.7661556460662322	0.21633752331529657	92
134	0.7672409746991655	0.21641824394216844	92
135	0.768168819489304	0.21656497928364885	92
136	0.768989547469839	0.2164742967066278	92
137	0.7695979711187149	0.21652525501609357	92
138	0.7697447759198232	0.216754595583501	92
139	0.7696353991619546	0.2171243312233125	92
140	0.7692692730065185	0.217830690868413	92
141	0.7689495393776605	0.21838774766740074	92
142	0.7683278832952739	0.21897903055888443	92
143	0.7677213200023839	0.2195436534823861	92
144	0.7670857463944575	0.2202904390630307	92
145	0.7664340142366067	0.2209962151177967	92
146	0.7657188390909233	0.22170271443191486	92
147	0.7648060453495985	0.22226022560258796	92
148	0.7639474924962639	0.22268002056205577	92
149	0.7631588342971984	0.22306454985665405	92
150	0.7625335590117042	0.22318022772317822	92
151	0.7616822025622706	0.2233222898313214	92
152	0.7610487570130806	0.22322904989139342	92
153	0.7610995802407333	0.2233626993908777	92
154	0.7611711135930661	0.22342647514008165	92
155	0.7615285859682639	0.22317244650608994	92
156	0.7618238395902848	0.22272809695420678	92
157	0.7622566852106719	0.22206127455629637	92
158	0.7625907085375015	0.22174609085486816	92
159	0.763087140786257	0.2217007137203236	92
160	0.7635244341809663	0.22159444110573126	92
161	0.7637092788853047	0.2219112064761631	92
162	0.7637400462065259	0.22222888860857173	92
163	0.7636881420661795	0.2225563108348469	92
164	0.7635260076935634	0.22308906405162318	92
165	0.7634704626290997	0.223405557231507	92
166	0.7635248286439968	0.2236156430299511	92
167	0.7636122778979509	0.22356968065549632	92
168	0.763356804683433	0.223677622212394	92
169	0.7632699930094232	0.22363834059031484	92
170	0.7631854603439704	0.22349480700888064	92
171	0.7628739763513246	0.22328867725403506	92
172	0.7624172084684504	0.22303346472303062	92
173	0.7621278580928116	0.22285052493701282	92
174	0.7617419350265496	0.22266669469662287	92
175	0.7617557671054345	0.2221115194405889	92
176	0.7617011162058103	0.22158672208133037	92
177	0.7617914475433059	0.22125343899421326	92
178	0.7619391569438543	0.2207602155805635	92
179	0.7619621350572336	0.2201435723792737	92
180	0.7623160847872986	0.21983474536167236	92
181	0.762713509146831	0.21972977409729585	92
182	0.7629228665569957	0.2196636549433435	92
183	0.7636396215714767	0.22001789007604639	92
184	0.7642543256380601	0.22047137861639574	92
185	0.7647334384625529	0.22072837738583656	92
186	0.765175626171471	0.2207637411287795	92
187	0.7656451351701626	0.2208551400972605	92
188	0.7659075840104969	0.2213448498224746	92
189	0.7666065448312269	0.22192225073011976	92
190	0.7670725456630059	0.222374366841299	92
191	0.7678453575990872	0.22279122374338514	92
192	0.7690522185050547	0.2231824138731933	92
193	0.7699393761711256	0.22405741617841887	92
194	0.7710144539464396	0.22477959369589506	92
195	0.7721043023919616	0.22537776345124036	92
196	0.7728910143783118	0.22582018339124996	92
197	0.773746505109267	0.22644298605419919	92
198	0.7742833733936935	0.22681463715756314	92
199	0.7746201295108689	0.22715617014052117	92
200	0.7750152946463741	0.22727983873105131	92
201	0.7756070266162632	0.22739166502436975	92
202	0.7763757816307039	0.22768620206652176	92
203	0.7771120962221508	0.22778494912478836	92
204	0.7779700072977225	0.22770358284552222	92
205	0.7788552737746649	0.22760955322626453	92
206	0.7789735569968317	0.22773765915967759	92
207	0.7786909761635372	0.22787631966726496	92
208	0.7781608227482361	0.22809805683018544	92
209	0.7777941394034578	0.22847111119591615	92
210	0.7778327688126149	0.2289510434581869	92
211	0.7781250260166163	0.22943523990161177	92
212	0.778448101188431	0.22983799516758044	92
213	0.7786140205263044	0.23011111916857516	92
214	0.7786984634162051	0.23028374490707262	92
215	0.7788170002081862	0.2303764399859987	92
216	0.7787586715980171	0.23044999633269392	92
217	0.7787130940636346	0.2304717734165831	92
218	0.7786524642036339	0.23024011863361052	92
219	0.7786943031356601	0.22986067751025033	92
220	0.77885832556449	0.22919910562874873	92
221	0.7789932244336015	0.22859067835232155	92
222	0.7789538794212327	0.2282541573553103	92
223	0.7788663380565664	0.22785870227837685	92
224	0.7789317896121096	0.22758684779215266	92
225	0.778698476888497	0.2274100825202187	92
226	0.7781815618001681	0.22744167168416765	92
227	0.7779384933458363	0.22727661529738147	92
228	0.777716830812887	0.2273289256128264	92
229	0.7773642875931492	0.22774078942642365	92
230	0.7766542044044082	0.22813436256017694	92
231	0.776169902016707	0.2281031851321907	92
232	0.7754322245879227	0.22827843122633826	92
233	0.7745118719996041	0.22841666519274975	92
234	0.7735818554136022	0.22841706633764583	92
235	0.7725885827287913	0.22830040770665996	92
236	0.7717744110991024	0.2282770492901359	92
237	0.7710918463387685	0.22822781445782814	92
238	0.7704224362066867	0.2282616590277891	92
239	0.7698349034052304	0.22840287485717328	92
240	0.7694822331833816	0.22835681560330293	92
241	0.7692456970180123	0.22827130073876636	92
242	0.7690402906458798	0.22834279303201135	92
243	0.7688369876524409	0.2286127885495	92
244	0.7688157272064168	0.22866190441583076	92
245	0.7684395972128019	0.22856124096630182	92
246	0.7684357121579892	0.22843675272940345	92
247	0.7685627471893393	0.22809834787054303	92
248	0.7688000862579991	0.22793250546309962	92
249	0.7691617184473587	0.22816409709560473	92
250	0.7693992554207908	0.22861890581994515	92
251	0.7696165849510536	0.2288771085599613	92
252	0.7699184829561054	0.22951398972725442	92
253	0.7700413662920313	0.23003899881904216	92
254	0.7700128186576347	0.23051194088064053	92
255	0.769932867754004	0.2307026766892485	92
256	0.7697739585220782	0.23093881528085114	92
257	0.7702044665878609	0.23111940373831177	92
258	0.7705561703393392	0.23120226925401177	92
259	0.7713295790275524	0.23145304857988291	92
260	0.7719222225336145	0.23179947556679514	92
261	0.7726749174285822	0.2322541197246692	92
262	0.7731912863062754	0.23262338777977234	92
263	0.7738680155130255	0.2330450287531835	92
264	0.774547920628882	0.23349277153563594	92
265	0.774918432831967	0.23430274513864427	92
266	0.774959973057204	0.23497476060662306	92
267	0.7748308578083891	0.23591260826212976	92
268	0.7741156643533126	0.23712348073929318	92
269	0.7734072580860704	0.23828503233728882	92
270	0.7725685789189601	0.2392886401159644	92
271	0.7714065476632347	0.2401419383294668	92
272	0.7703317665486179	0.24096723635913056	92
273	0.7692884505134536	0.24168175006530349	92
274	0.768778063088381	0.24244382013153945	92
275	0.7682713821832056	0.2431097753316498	92
276	0.7677220970727885	0.24396567702440639	92
277	0.7673803386665239	0.2452638516359596	92
278	0.766619281708337	0.24662155085304366	92
279	0.7658948737776917	0.247744085710834	92
280	0.7656160520744616	0.24896286008062893	92
281	0.76502885403207	0.25037550522667795	92
282	0.7646828265303595	0.2518253848133989	92
283	0.7645860740239163	0.25310367024335007	92
284	0.7641228992325805	0.2544063640600221	92
285	0.763584403049648	0.25536197365968166	92
286	0.763398294684241	0.25618866196503676	92
287	0.7631210025133348	0.2570140431855309	92
288	0.7631879167263124	0.2578026447202256	92
289	0.7631145995223795	0.25884280567301987	92
290	0.7629030580907795	0.25988097260049947	92
291	0.762618864001128	0.26079176163378676	92
292	0.762364899143575	0.2616232375712518	92
293	0.7620542131219143	0.26246602399928964	92
294	0.7617603205822855	0.26310575363197847	92
295	0.7613578979769541	0.26358288167595084	92
296	0.7611673222893938	0.26388099303062196	92
297	0.7611192076891805	0.26417066418436097	92
298	0.7613799916023511	0.264697308684805	92
299	0.7614701313017922	0.26534121554664997	92
