# Supplementary material for: High-level cognition during story listening is reflected in high-order dynamic correlations in neural activity patterns
Source: Nat Commun. 2021 Sep 30;12:5728. doi: 10.1038/s41467-021-25876-x (PMC8484677; doi:10.1038/s41467-021-25876-x)
Supplement: Supplementary file 4 — Source Data [file 41467_2021_25876_MOESM4_ESM.zip › results/higher_order_sims/constant/86.csv]

time	1	2	iteration
0	0.860969363401684	0.2864667100155499	86
1	0.8608950541834964	0.28494384864745975	86
2	0.8607957348566277	0.28363306696117396	86
3	0.8607934287017323	0.2821000002995506	86
4	0.8608470949915578	0.2805200743423486	86
5	0.8610441815053057	0.27904432162257686	86
6	0.8612753348806947	0.2775658706947221	86
7	0.8613828596524833	0.2758582591295917	86
8	0.8615421364336574	0.2741889803175634	86
9	0.8617983240171202	0.27248680179447654	86
10	0.8619748858994914	0.27078247027787694	86
11	0.862247898279199	0.26959724428794923	86
12	0.862345327998737	0.2684486890654091	86
13	0.8624721321873903	0.26733168543954544	86
14	0.8624865021107588	0.26599344400095637	86
15	0.8624427753293301	0.26463366817256995	86
16	0.8622478262178157	0.26363271615801664	86
17	0.861982271861092	0.2627840803342539	86
18	0.8617348436042934	0.2619264754543568	86
19	0.8614746958165759	0.2609663088808719	86
20	0.8613265201464463	0.2602404223392329	86
21	0.8612114779526236	0.25951300107024644	86
22	0.8612780603224217	0.25882288823259725	86
23	0.8613539249488481	0.2580205651254337	86
24	0.8616122212423539	0.2571127264121711	86
25	0.86188353750708	0.2561564439328045	86
26	0.862299788245764	0.25510626277703824	86
27	0.8628129475117551	0.25403314902479657	86
28	0.863705923723986	0.25320582870111163	86
29	0.8646550028662038	0.2523857836203883	86
30	0.8658179470988541	0.2516132179307647	86
31	0.8668964940949648	0.25067468505148466	86
32	0.8680766977297586	0.2495857113622338	86
33	0.8691854623339674	0.24880303354211672	86
34	0.8699461404392675	0.24793411418931455	86
35	0.870288502703592	0.24752360531835585	86
36	0.8704130247442331	0.24712691373454626	86
37	0.8704845721054961	0.24670027520540008	86
38	0.870817508693238	0.2462859242278718	86
39	0.8708645618458362	0.24600341549985072	86
40	0.8708190989326643	0.2455609552273384	86
41	0.8707066501577401	0.24533640255230835	86
42	0.8703755686341009	0.24482478906271718	86
43	0.869750344710944	0.24471616344475494	86
44	0.8689304641354673	0.24483141385086865	86
45	0.8674763750466298	0.24488301843501867	86
46	0.8664684696909873	0.2449113970842179	86
47	0.865336124630803	0.24493983669775085	86
48	0.8637239572105494	0.24491366333511563	86
49	0.8622330912535572	0.24503915855879624	86
50	0.8609514064291319	0.2450523600554321	86
51	0.859776276216607	0.24506824921052814	86
52	0.859039991723735	0.2448080649460481	86
53	0.858112293544577	0.2447128840213096	86
54	0.856407877824351	0.2448005544831454	86
55	0.8548326652287787	0.24492808993626702	86
56	0.8537045398447173	0.24504843176515873	86
57	0.8524104446316423	0.24492926800493173	86
58	0.8504064748133794	0.24484465119566848	86
59	0.8486627463368682	0.24456447153532873	86
60	0.8470525419932059	0.2442619586110382	86
61	0.8449376801442766	0.24382270511754986	86
62	0.8432378164438902	0.24331334338555285	86
63	0.8426586353700174	0.2432330989777359	86
64	0.842097543050064	0.24286010022653928	86
65	0.8412608002254832	0.24250547106494402	86
66	0.8400729743146507	0.2423365414555067	86
67	0.838522576108578	0.24205906652044518	86
68	0.8374369833691643	0.24177440573636721	86
69	0.8368238063421556	0.24213217446542468	86
70	0.8363879593579343	0.24266029849606005	86
71	0.8358029851700283	0.2432435692961409	86
72	0.8353483929995893	0.24391379406715039	86
73	0.8362391419860408	0.24469895005585288	86
74	0.83691764386166	0.24551267090005177	86
75	0.837264124978298	0.246326974073579	86
76	0.8371007591252914	0.24698316243907206	86
77	0.836440663926511	0.24784725499641136	86
78	0.8364202817971462	0.24855880885966686	86
79	0.8365754169370857	0.24922178590456556	86
80	0.8371872851510079	0.24953025416985647	86
81	0.837755622814472	0.24970398276410552	86
82	0.8389697622340319	0.2501095696414561	86
83	0.8392903835980461	0.2503801648128453	86
84	0.8404221210283711	0.25054209464990823	86
85	0.8418640790014764	0.25060470010917096	86
86	0.843486419178378	0.25085649801639603	86
87	0.8452475008859891	0.2509471615728504	86
88	0.8473954403137608	0.2510178278019233	86
89	0.8496577395948033	0.25131146871583565	86
90	0.8517923625733994	0.2514084760462679	86
91	0.8535969775923065	0.2514132477256863	86
92	0.8548711741166696	0.2516616539909644	86
93	0.8559443343879711	0.2517268877064065	86
94	0.8569455063155031	0.2520296496320274	86
95	0.8575414363229441	0.2525282172911301	86
96	0.8584539216919652	0.25304233386823755	86
97	0.858990980984724	0.2536918444159589	86
98	0.8592880267889139	0.2541026628449367	86
99	0.8596841840295906	0.2544679126858601	86
100	0.8601668169566558	0.25471006684282244	86
101	0.8605609913320555	0.2547276630289877	86
102	0.8608352014668923	0.25468036687836926	86
103	0.8612129994934289	0.25474836975123066	86
104	0.8615694298106888	0.25486343966993413	86
105	0.8617628536235931	0.255049520282685	86
106	0.8619681180759019	0.25534689222595247	86
107	0.8621563105561798	0.2555737778249768	86
108	0.862118046078489	0.2561026662558928	86
109	0.8621419165471345	0.25676289646561545	86
110	0.8622411889682124	0.2572864811948547	86
111	0.8623023510301293	0.2577918543018164	86
112	0.8623618985508973	0.2580756324763447	86
113	0.8624323307291819	0.25837653447045555	86
114	0.8624280365477928	0.25874349125696516	86
115	0.8624203680710789	0.2593905084725932	86
116	0.8627405621675277	0.25975715994294524	86
117	0.8629561861011169	0.26004040423792174	86
118	0.8630423981174153	0.2601311486994896	86
119	0.8631116912874139	0.26032903513382466	86
120	0.8630010449903193	0.26048673302488756	86
121	0.8630070845769986	0.2606705634647728	86
122	0.8628936612306186	0.2607961933880336	86
123	0.8627126121337307	0.2608043310760009	86
124	0.8626087114215125	0.26078177664416907	86
125	0.862446581100059	0.26063228108455866	86
126	0.8624058621094101	0.26065041674731393	86
127	0.8623914183899719	0.2606430903925095	86
128	0.8623062634535035	0.26078002435127046	86
129	0.8622435004085869	0.26087918094070506	86
130	0.8622993851934557	0.26130537587368585	86
131	0.8623817867446654	0.261639731341199	86
132	0.8624602434471278	0.26196995632450387	86
133	0.8625283363660131	0.2624899036365575	86
134	0.8625470422171528	0.26277460926978186	86
135	0.8625715437622459	0.26306568969111604	86
136	0.8625514471179042	0.26329413964067405	86
137	0.862528713646444	0.2635903453270973	86
138	0.8624525161799348	0.26375807471409646	86
139	0.8624465957594397	0.2636400597524848	86
140	0.8626082689851208	0.26381804800161424	86
141	0.8629835056485023	0.26379995650473864	86
142	0.8634129221977443	0.2639361129219771	86
143	0.8638973155048676	0.2639567746687505	86
144	0.8643018351357008	0.26421074394951843	86
145	0.8648643093908746	0.2642400077622887	86
146	0.8656462422472863	0.26415175772334837	86
147	0.866403481487026	0.26397005418658825	86
148	0.8671772891480812	0.26382910140001575	86
149	0.8678502544303062	0.2640400824700704	86
150	0.8685119129579102	0.2641677026248191	86
151	0.8692896565239574	0.264169926767364	86
152	0.8700976631241453	0.26400702037540286	86
153	0.8709728335638036	0.2637250471209692	86
154	0.8719298180770186	0.2632208513712496	86
155	0.8730085464302351	0.26286286367466516	86
156	0.8739739211900718	0.2627306366422004	86
157	0.8747157731775422	0.2628463965184937	86
158	0.8749385852857174	0.262748460527858	86
159	0.8749501834845828	0.26269493445801545	86
160	0.874819992225503	0.26269909996425156	86
161	0.874771385580192	0.2626335943194566	86
162	0.8749446846162983	0.26222122640679196	86
163	0.8748302881239102	0.2619023314277892	86
164	0.8744224519650231	0.26150566921250656	86
165	0.8744903898613129	0.26095549519068373	86
166	0.874679110498659	0.26018071604974835	86
167	0.8753750215427123	0.2594032193349179	86
168	0.8759980531748598	0.2587014278553475	86
169	0.8765100347363326	0.25774611266494296	86
170	0.877516536971686	0.2570882179534126	86
171	0.8783630406530921	0.25634674759102855	86
172	0.8789748720154303	0.2555863716289206	86
173	0.8792304570664543	0.2549882972191698	86
174	0.8790651686017299	0.25428603149333956	86
175	0.8786506676741384	0.2534412624161015	86
176	0.8779883759047059	0.25284704770507477	86
177	0.8773455751151168	0.2523649844744708	86
178	0.8765526025857975	0.2517834036014535	86
179	0.8767596631972785	0.2512953969866979	86
180	0.8771733072609033	0.2508737917491089	86
181	0.87732021546691	0.25066776795960194	86
182	0.8773534923315414	0.25008541937657564	86
183	0.8770190594664431	0.24978304236021734	86
184	0.8766540543958865	0.24934145124828222	86
185	0.876463661611995	0.24875394432503983	86
186	0.8765276774184101	0.24861751410228203	86
187	0.8754095269066227	0.24930086063362095	86
188	0.8736358288443046	0.24992425765964962	86
189	0.8719203649547111	0.2505059433870807	86
190	0.8708356311210175	0.25060415974849487	86
191	0.8699153112947455	0.2511988156854394	86
192	0.8693648694617833	0.2516659501036543	86
193	0.8689813457928275	0.2521612082164478	86
194	0.8682654075656877	0.252674254614805	86
195	0.867172226958111	0.25309713323658106	86
196	0.8659797675591859	0.25323585584557895	86
197	0.8642590494982643	0.2532186103729691	86
198	0.8626663999876353	0.2530455178369903	86
199	0.8613564935012432	0.2528111701908968	86
200	0.8597900771046633	0.25291387736736265	86
201	0.8586936750040949	0.25297845459485885	86
202	0.8573475905409798	0.2529684432521768	86
203	0.856001510430874	0.25283506859444127	86
204	0.8543030494944543	0.25243332018587367	86
205	0.8528010491404275	0.251846611144696	86
206	0.8516309483129478	0.25162626144753025	86
207	0.8508646564229623	0.25156815382806524	86
208	0.8504304283626151	0.2515933083364082	86
209	0.8507948196970679	0.25205775468427394	86
210	0.8520250856055777	0.252565688156226	86
211	0.8536446998900642	0.2532962032458462	86
212	0.8548489663024251	0.2539566270969447	86
213	0.8558622640345229	0.2544968474340634	86
214	0.8563047043814194	0.25520839216197216	86
215	0.8562895736699806	0.25585561531760603	86
216	0.856150737450454	0.2563640039090468	86
217	0.8561137066149479	0.25704197109422433	86
218	0.8563953129155213	0.2574401793594979	86
219	0.8564752501620189	0.2576937762034378	86
220	0.8567768348936087	0.2576662166713996	86
221	0.8569367724886163	0.2574795098229296	86
222	0.8571669124866049	0.25712422573119353	86
223	0.8573162550315776	0.25672550120797843	86
224	0.8573444137799395	0.25634765288934186	86
225	0.8575766357990348	0.25583470103582373	86
226	0.857982078766149	0.2558232900339152	86
227	0.8583452666329822	0.2557064023786971	86
228	0.8585220503619884	0.25566296770736896	86
229	0.8587224616864759	0.25553520009688263	86
230	0.8590920902914442	0.25547434500260086	86
231	0.8593113386300321	0.2557320737384122	86
232	0.8594310462822475	0.25585848163355324	86
233	0.8593591551362454	0.2558581181881123	86
234	0.8594156474990777	0.25555569533600625	86
235	0.859673759222445	0.25484333920573293	86
236	0.8597923075658163	0.25456942736731536	86
237	0.8597643453810363	0.2543663933656868	86
238	0.8602275722855264	0.25420822081483824	86
239	0.8606897369996365	0.2539431445796304	86
240	0.8610418114040168	0.2540350642629884	86
241	0.8614119084627886	0.25419115340882453	86
242	0.8615796208311493	0.25438703659748435	86
243	0.8614041189997443	0.25467588905117	86
244	0.8613686658612915	0.2551765556918957	86
245	0.8614185228855985	0.255674046851535	86
246	0.8613822047657408	0.25608733064622274	86
247	0.8613696164301156	0.25628720354793394	86
248	0.8613988036159955	0.25635602654760686	86
249	0.8614710364112338	0.25662444308608556	86
250	0.861537779837078	0.25686352200494433	86
251	0.8615687576773506	0.25704257266428443	86
252	0.8616982065923253	0.2575222733242846	86
253	0.8616274524433554	0.2579212157676768	86
254	0.8619793292469027	0.258271029650875	86
255	0.8621782766248696	0.25840471551944244	86
256	0.862193284370262	0.2585190686899647	86
257	0.8620267806056395	0.2586338295760586	86
258	0.8620499086017245	0.25873175231034734	86
259	0.8619935127047649	0.2592193715642499	86
260	0.8619386865721873	0.25948218639049286	86
261	0.8618060601689305	0.2595948919998055	86
262	0.8616033967014687	0.2595055268599022	86
263	0.8615224197523694	0.2594749523528879	86
264	0.8617110688442899	0.2597185197588393	86
265	0.8619328193519474	0.2602125595121001	86
266	0.8620358140030009	0.2608791181510517	86
267	0.8619740047313489	0.26173850154843925	86
268	0.8617813871930811	0.2625861907186355	86
269	0.8617014804767077	0.2635206123493767	86
270	0.8616277405773852	0.2643262617869243	86
271	0.8615443633902355	0.2651434401022581	86
272	0.86136955697391	0.26608833257811326	86
273	0.8611627437137415	0.2672500603710057	86
274	0.8609886884538626	0.26834087788086025	86
275	0.8608611985762079	0.2693423353656444	86
276	0.8608754323396068	0.2706083457424879	86
277	0.8608571416613142	0.27176808875889524	86
278	0.8608692212507112	0.27283667758420777	86
279	0.8608567414192005	0.2739936311872446	86
280	0.8608728624372197	0.27516994455456895	86
281	0.8608239050519746	0.2762220251190769	86
282	0.8607243153854519	0.27706763625054837	86
283	0.8606510005611082	0.2778188545157123	86
284	0.8607534041105426	0.2786371206576884	86
285	0.8610052677396701	0.279509272309005	86
286	0.8614053082336324	0.28035168724098974	86
287	0.861761615006159	0.281471293398528	86
288	0.8621148725938061	0.2825850666890984	86
289	0.8623213488605816	0.2837433792662172	86
290	0.8625664465291895	0.2847186619523268	86
291	0.8626087503677811	0.28554481971759993	86
292	0.8627500278809189	0.2868373819899551	86
293	0.8629128963788977	0.2877977484978904	86
294	0.8629278015018561	0.28920440144035225	86
295	0.8628675909500015	0.2906512390571986	86
296	0.8627222445496545	0.29229940000244026	86
297	0.8625905732739232	0.29400547025623136	86
298	0.8624803205773004	0.29558911764323337	86
299	0.8623952661994112	0.29707287403068494	86
