# Supplementary material for: High-level cognition during story listening is reflected in high-order dynamic correlations in neural activity patterns
Source: Nat Commun. 2021 Sep 30;12:5728. doi: 10.1038/s41467-021-25876-x (PMC8484677; doi:10.1038/s41467-021-25876-x)
Supplement: Supplementary file 4 — Source Data [file 41467_2021_25876_MOESM4_ESM.zip › results/higher_order_sims/constant/51.csv]

time	1	2	iteration
0	0.8192049122482098	0.30869363336408817	51
1	0.8195406621976449	0.30783288346093085	51
2	0.8197628457865939	0.306794163830471	51
3	0.8199857912414141	0.305585936673102	51
4	0.8199462552078611	0.3044687120036021	51
5	0.8198969120902725	0.3033593043473958	51
6	0.8199294080532078	0.3021166263011817	51
7	0.8199927060613493	0.3008500426579032	51
8	0.8199233072183433	0.2994820752201301	51
9	0.8199165544799035	0.29794553010971647	51
10	0.8198346133604447	0.2965056656549418	51
11	0.8194647684827521	0.29537461589870784	51
12	0.8190230658618919	0.2941580625244467	51
13	0.818739004554792	0.2926907909700753	51
14	0.8184746154913527	0.29149233631155463	51
15	0.8182890965926994	0.2904444925838467	51
16	0.8179033859858708	0.28954360163595866	51
17	0.8176436872773173	0.28866068267643047	51
18	0.8176181792033821	0.28771805785051613	51
19	0.8176953567372268	0.28710637565144637	51
20	0.8176674082398216	0.28646045133447695	51
21	0.8173875352256752	0.285986446508686	51
22	0.8174018037169785	0.28532713853347047	51
23	0.8177082066791332	0.28462635122183816	51
24	0.8176299132060184	0.2838800246370269	51
25	0.8174961656946972	0.2835867340325742	51
26	0.817409362302857	0.28309364286592764	51
27	0.8173390231055815	0.28276085074202173	51
28	0.817153209203605	0.28243539900616454	51
29	0.8168464599891474	0.2821887600397943	51
30	0.8166574413889718	0.2818681873303168	51
31	0.8166504885423186	0.2814760629805151	51
32	0.8164705152209975	0.2809765627810153	51
33	0.8162963826088462	0.28031130481877564	51
34	0.8160462417151438	0.2797178952612384	51
35	0.8159196578124016	0.278835879581225	51
36	0.8156570033416255	0.2782363670953792	51
37	0.8157819167953677	0.2775188518774907	51
38	0.815951080415331	0.2766771819980083	51
39	0.8155622712560371	0.2764569718949033	51
40	0.815062398624016	0.27609392293775703	51
41	0.8148207858900642	0.2761279683647955	51
42	0.8145797508555244	0.2760976869813248	51
43	0.8154570541126486	0.27572257999068167	51
44	0.8159798682576804	0.2757639222478025	51
45	0.8166824518845089	0.2757687531737296	51
46	0.8173875650111785	0.2756727257810622	51
47	0.8178824807083612	0.2755081503910511	51
48	0.818162526116719	0.27545544836762187	51
49	0.8185636303255749	0.2751671211902764	51
50	0.8188063129920417	0.27487842428510506	51
51	0.8186128076561401	0.2743841787978936	51
52	0.818315846665001	0.2737558189153794	51
53	0.8178425611458757	0.27330382234019807	51
54	0.8172893704637147	0.27293400530478634	51
55	0.8168296216811723	0.2726592116611549	51
56	0.8165024234798763	0.2725092935897238	51
57	0.8162653507286148	0.2720610074272036	51
58	0.8162136249250538	0.2714553251811651	51
59	0.8161914306285701	0.27093998683699927	51
60	0.8163095802691342	0.27078399220976745	51
61	0.816819300860689	0.27072195639038016	51
62	0.8175368517221714	0.2705747917121079	51
63	0.8182590848071559	0.2704129248657211	51
64	0.8190935283512093	0.27034159785620954	51
65	0.8195597826605672	0.2702016252882395	51
66	0.8196202723626524	0.2699419408655898	51
67	0.8194849544959101	0.26974170448612217	51
68	0.8193251756271887	0.2695866832731747	51
69	0.8192848966907459	0.26922007399083214	51
70	0.8194737668609698	0.26847560481721805	51
71	0.8195039028631913	0.2678977752170168	51
72	0.8194244846792897	0.2674492605506938	51
73	0.8191910459096301	0.26698928789237186	51
74	0.819075185535037	0.2663341494095327	51
75	0.8190058686281143	0.26612275524972173	51
76	0.8188628982231052	0.26544272936255686	51
77	0.8187274527080772	0.2647568652769658	51
78	0.8186618747559363	0.2641278763496104	51
79	0.8186039284787854	0.26359599684634455	51
80	0.8183034796536289	0.2628871311114948	51
81	0.8178297858806315	0.2623796745883964	51
82	0.8169221367539524	0.26216923030280176	51
83	0.816147273614146	0.2618638399978288	51
84	0.8155614371352359	0.26162242342449354	51
85	0.8150859945498177	0.26170331882654274	51
86	0.8145476414330463	0.2616858146016072	51
87	0.814090691027133	0.2617132613694259	51
88	0.8136186869129006	0.2617563055212555	51
89	0.813510771321337	0.26202831880685745	51
90	0.8136095976524232	0.262120336014505	51
91	0.813454093302203	0.2623559241690428	51
92	0.8136601931369232	0.2630636428632184	51
93	0.8138496160558938	0.26352561847298983	51
94	0.8140123025582436	0.26373196036507796	51
95	0.8142996858809901	0.26383417033201934	51
96	0.814596883478349	0.2637749037554856	51
97	0.8147580253817269	0.26352334837792846	51
98	0.8149708453729834	0.26331386101399584	51
99	0.8156068057792528	0.26294350059455807	51
100	0.8161636801583622	0.26230845891722404	51
101	0.8164218641816295	0.26183356283026743	51
102	0.8164838583872324	0.26123249959109796	51
103	0.8163559723003836	0.2608822074793157	51
104	0.816103726586596	0.26049701426115934	51
105	0.8163698683181025	0.260263044660068	51
106	0.8165384409085333	0.2602272847211207	51
107	0.8164974333524484	0.26002316936421344	51
108	0.8162298622066805	0.2599548337206834	51
109	0.815693725928283	0.2597972333381153	51
110	0.8152344046163544	0.2596615828145964	51
111	0.8145309156276089	0.2593660423466872	51
112	0.8136674001478298	0.25948713123920214	51
113	0.8127998190852787	0.25948914264059675	51
114	0.8118694766740993	0.2593498256009424	51
115	0.8106804270476405	0.2598428654616532	51
116	0.8094241147677267	0.26054169571744595	51
117	0.8081627581488472	0.26125599621440254	51
118	0.8075165190307488	0.26163915410167354	51
119	0.8069068897536461	0.2619958641971148	51
120	0.8062937179470318	0.2622321028666796	51
121	0.8054215348956324	0.2622661002820698	51
122	0.8048190669107216	0.26205843174314347	51
123	0.8044668896898332	0.2617096584541795	51
124	0.8039941230494386	0.26133547149990355	51
125	0.8035608773045034	0.260863207645072	51
126	0.8029251391676213	0.2603560779041554	51
127	0.8023695882887293	0.25990797079162264	51
128	0.8023264095840239	0.2596260289994329	51
129	0.8026965242633576	0.25961772554992785	51
130	0.8032335531487123	0.25972054565840835	51
131	0.8040004747397242	0.2598844892452955	51
132	0.8051276404937154	0.26018771174173794	51
133	0.8060818442568686	0.26024935838412677	51
134	0.8078224253620578	0.2598698584508712	51
135	0.8095743026841198	0.2599114904344534	51
136	0.8112553286818777	0.25979598838766177	51
137	0.812809589059756	0.2594852435465371	51
138	0.8140401388373318	0.25902828918726195	51
139	0.8149342401613124	0.25845607873328474	51
140	0.8156054556739786	0.2578481415360624	51
141	0.816269935212155	0.2572042458097374	51
142	0.8166949667312283	0.25687211371974134	51
143	0.8170928120144441	0.25671521051150364	51
144	0.8172492310509603	0.256372353237747	51
145	0.8173303782916846	0.25603543897074665	51
146	0.8173366653985803	0.25551831424429744	51
147	0.8170202453547188	0.2555017230383195	51
148	0.8165789238693972	0.2553739237847943	51
149	0.8163443323768289	0.25520359534079234	51
150	0.8162002843115951	0.2550004406099836	51
151	0.8156807194180357	0.25518911850435577	51
152	0.8154168069843651	0.2557057329123002	51
153	0.8150076979434628	0.25584192456978494	51
154	0.8146969530422047	0.25581887254614516	51
155	0.8143800158156898	0.25589267707736446	51
156	0.8141929838850034	0.25595973428378865	51
157	0.8141793646425997	0.2561285887711086	51
158	0.8141199243899797	0.2562396640182068	51
159	0.8142944334469662	0.25589451100531596	51
160	0.8146437521749216	0.2557620259269897	51
161	0.8151244059567699	0.25588509024125466	51
162	0.8156615669161552	0.25624544667266724	51
163	0.8160059895449848	0.2565478504661863	51
164	0.8165458621473138	0.2569509063800941	51
165	0.816982712559721	0.2573473934124937	51
166	0.8171364464414177	0.25792661682642176	51
167	0.817286160048107	0.258549993357008	51
168	0.8175437826343	0.2591543064576072	51
169	0.8177206449188644	0.25957877846066996	51
170	0.8178352411557421	0.2599236949428305	51
171	0.8180957940079666	0.26020279076540914	51
172	0.8184903233437205	0.26038188853184074	51
173	0.8189762685030436	0.26040982486694747	51
174	0.8195258617301384	0.26017493392228264	51
175	0.8203081287553049	0.2597512006251388	51
176	0.8209115101634197	0.2594301279510124	51
177	0.8214335312352999	0.25898894764359104	51
178	0.8217962464678619	0.2587435533172292	51
179	0.821737291266094	0.2590291408229961	51
180	0.8217883693985807	0.25905504039410654	51
181	0.8218838400758993	0.25916616975677165	51
182	0.8217353851504561	0.2595527939778004	51
183	0.8217914118759128	0.25992599738302113	51
184	0.8217965187081169	0.26051894476437826	51
185	0.8216764463737247	0.26116496611255924	51
186	0.8215087575477511	0.26189161843883446	51
187	0.8214611154433209	0.2625263544365096	51
188	0.821305333456385	0.2631243915504804	51
189	0.8212495988173641	0.2635804880496836	51
190	0.8213496099812899	0.26396497743137926	51
191	0.8214770534877343	0.2642378058554298	51
192	0.8219809388247471	0.26447569131053483	51
193	0.8224491444102194	0.2647009705341223	51
194	0.8225405227319601	0.2649517102579401	51
195	0.8228596657907372	0.26509735376316895	51
196	0.823108183504188	0.2650238020555405	51
197	0.8232314280903105	0.2649728776269141	51
198	0.8232424794111951	0.2646453606879845	51
199	0.8232044118009241	0.264229116504775	51
200	0.8228895046285573	0.26412167292867317	51
201	0.8226027680825542	0.2640678605684467	51
202	0.8222376661500118	0.2640237234248788	51
203	0.8220393428110956	0.2640182396813087	51
204	0.822181070544956	0.26389868350791423	51
205	0.8220839605792697	0.26366333306554246	51
206	0.8221792674756089	0.2633799207044387	51
207	0.8222516717015739	0.2629178513701993	51
208	0.822265060149441	0.2624812687150979	51
209	0.8222793144932725	0.26225326602753257	51
210	0.8222512708868747	0.26205402069792316	51
211	0.8222667466424756	0.2617011776060254	51
212	0.8216360568863594	0.26158549714032486	51
213	0.8207204110848346	0.26159093005884	51
214	0.8198161133053733	0.26164410966759866	51
215	0.8186549038799841	0.2619355982172196	51
216	0.8172996921262576	0.26235895876286525	51
217	0.8161616713774846	0.2627147211289406	51
218	0.8150881427600634	0.2630483607034142	51
219	0.8137563579244602	0.26339344299906636	51
220	0.813044843372241	0.2638334563909423	51
221	0.8123378715430007	0.26426900797068026	51
222	0.8114486357385357	0.2649946343000708	51
223	0.8103225899413938	0.2655046452040982	51
224	0.8093845597985795	0.26592621320241056	51
225	0.8086944020933239	0.26617853385010787	51
226	0.8078491139368645	0.2663168401995882	51
227	0.8067614961438222	0.26649401947635426	51
228	0.805786046041052	0.26660776818748766	51
229	0.8053211961985456	0.266640362289582	51
230	0.8046450583702531	0.266153330709633	51
231	0.8036901372976709	0.2661226027530609	51
232	0.8030231804937584	0.26665120613564347	51
233	0.8019084626757621	0.2671431253527302	51
234	0.8005760258857095	0.2675618679959287	51
235	0.7989601847159237	0.26812248680935147	51
236	0.7971215062355068	0.26882569178491333	51
237	0.7953287837881224	0.26940900345372276	51
238	0.7932421468836285	0.26993751840140034	51
239	0.7908969142951771	0.27070282091554804	51
240	0.7889632760439748	0.2713431961088852	51
241	0.7869553552603656	0.2721492720358746	51
242	0.7851471456190571	0.27265292533481883	51
243	0.7833537030447061	0.2731282201800061	51
244	0.7834153939107528	0.2732021540473083	51
245	0.7828987569994813	0.2733116218484869	51
246	0.784053337695546	0.27335663637938606	51
247	0.7850771208625594	0.2732899635867456	51
248	0.7858736213950644	0.2729666901677714	51
249	0.7869844740963816	0.27237514153651743	51
250	0.78828242803145	0.2718350078443628	51
251	0.7897857915031957	0.2717905579525913	51
252	0.7905858414181622	0.2716318242743306	51
253	0.7917271916370162	0.2718409836686251	51
254	0.7931405721286888	0.27208230845574816	51
255	0.7948124611779775	0.272326182978048	51
256	0.7964332824330147	0.27262938192181335	51
257	0.7984383668098017	0.2730872269538607	51
258	0.7999350593014053	0.27332261343842573	51
259	0.8015721172501576	0.27388571486943036	51
260	0.8028767220308997	0.27452774590832535	51
261	0.8041108562828967	0.2750771858810145	51
262	0.8052996998467143	0.27567725903666	51
263	0.8055051739944259	0.2760620328571507	51
264	0.8053826767727644	0.2767963070682105	51
265	0.8056342066284862	0.27752604051219526	51
266	0.8061625768486392	0.2779640127883279	51
267	0.8071472056033296	0.27807499945478387	51
268	0.8083723462456043	0.2780532426426433	51
269	0.8095145265351498	0.27796171551358445	51
270	0.810435731229856	0.27797174397005114	51
271	0.8111453552439417	0.278080974175666	51
272	0.8118598778970156	0.278113279748606	51
273	0.8123547758326473	0.27854212584768734	51
274	0.8126698259315069	0.2790654031472046	51
275	0.8129669963184004	0.27940884391017895	51
276	0.813373735288768	0.2798720741600452	51
277	0.8136801804255316	0.2804980493648782	51
278	0.8140585086988159	0.28108579216559215	51
279	0.8145108362689473	0.28149316137630503	51
280	0.8148546670243334	0.2818102610668822	51
281	0.8150558409076472	0.28234737474009175	51
282	0.8151365617427768	0.2829312677832406	51
283	0.8150924449438695	0.2838516360879043	51
284	0.81504892388197	0.28472504999342924	51
285	0.8149605368656203	0.2859306284223817	51
286	0.8146641406081503	0.2874867863491312	51
287	0.814531724364192	0.28912319810627285	51
288	0.8146519461936244	0.2910626129703503	51
289	0.8150155207463364	0.2928337479966789	51
290	0.8155990970000025	0.2947078276385841	51
291	0.8161068757767483	0.29677517744853105	51
292	0.8164860140963013	0.29876792427606386	51
293	0.8169036784993055	0.30073663122362737	51
294	0.8171048922783428	0.3023730272618285	51
295	0.8173320199989769	0.3039141813468361	51
296	0.8175034847193208	0.3053314583189858	51
297	0.8176978756299371	0.3067112017281572	51
298	0.8180092945542601	0.3078598508066655	51
299	0.8182562708924829	0.3090800607463581	51
