# Supplementary material for: High-level cognition during story listening is reflected in high-order dynamic correlations in neural activity patterns
Source: Nat Commun. 2021 Sep 30;12:5728. doi: 10.1038/s41467-021-25876-x (PMC8484677; doi:10.1038/s41467-021-25876-x)
Supplement: Supplementary file 4 — Source Data [file 41467_2021_25876_MOESM4_ESM.zip › results/higher_order_sims/constant/3.csv]

time	1	2	iteration
0	0.6793767107842171	0.16797884572477473	3
1	0.6778145238936005	0.16677582881266753	3
2	0.675896121367528	0.16575866666566666	3
3	0.674386536223698	0.16456441388325996	3
4	0.6731706849267495	0.16342613721386903	3
5	0.6729546831453455	0.16206119118720258	3
6	0.6737790103488197	0.16106756032569058	3
7	0.6743046393471264	0.1601085007808094	3
8	0.6756596545190889	0.1591325655121679	3
9	0.676931432279093	0.15821411756086354	3
10	0.6778960391346481	0.15739861535372285	3
11	0.678738533176128	0.15667132279893495	3
12	0.6796450356908356	0.1559665984401069	3
13	0.6806442809765408	0.1550037454317041	3
14	0.681415749941626	0.15377775472017693	3
15	0.6820202500098087	0.15250703900169923	3
16	0.6825055858948353	0.15115915736735888	3
17	0.6831041763384905	0.15016335307914297	3
18	0.6837625082942299	0.14952075558576441	3
19	0.6846788635269425	0.14909921180897565	3
20	0.6853932291573486	0.14871641918567735	3
21	0.6863692777869063	0.148257417669545	3
22	0.6869246096045578	0.14761250771717901	3
23	0.6878771549129397	0.14681913570171568	3
24	0.6884967455909188	0.14607947290144066	3
25	0.6883891967966799	0.14559849355334648	3
26	0.6877667383874438	0.14514276133933035	3
27	0.6866173319222078	0.14462674961677371	3
28	0.6846534911078049	0.1441111635132704	3
29	0.6834218639121011	0.14363714263278043	3
30	0.6821227910800232	0.1431999428603976	3
31	0.6807942842850202	0.14277686452911176	3
32	0.6798340250140817	0.1422653759269769	3
33	0.6788316241282886	0.14196380181768448	3
34	0.6786796335336368	0.14195025887014417	3
35	0.6786203441991144	0.14166848596845907	3
36	0.6785116397395026	0.14142804595948053	3
37	0.6781155760785096	0.14100974781632633	3
38	0.6779959533361477	0.1405798840323985	3
39	0.6777735217160002	0.14006823712647912	3
40	0.6775408199864632	0.13961030752413484	3
41	0.6777594739305194	0.1394132942471837	3
42	0.678456102568829	0.13904494479571622	3
43	0.6780620164431242	0.13841361919840608	3
44	0.676764260955804	0.13793252174477447	3
45	0.6754719136621499	0.1373347773660811	3
46	0.674495389980449	0.1368996269850241	3
47	0.6735549123372712	0.13652329973701643	3
48	0.6724930584132507	0.1363524724063725	3
49	0.6704146243461417	0.1362079375578593	3
50	0.6686785519831175	0.13607640294039505	3
51	0.6668287582480765	0.13587666271591278	3
52	0.6659700894148947	0.13537488134366749	3
53	0.6654720826750395	0.13488668822182961	3
54	0.6645463632267958	0.13458225974291343	3
55	0.6639266093882912	0.1343683380078588	3
56	0.6636135265796737	0.13416127359941843	3
57	0.6640544080264487	0.1339710339015688	3
58	0.6642334399821328	0.1335899884392384	3
59	0.6648786169753503	0.13318947670429548	3
60	0.6653907282161111	0.13297998301032596	3
61	0.6667826328143432	0.1326560212086406	3
62	0.6678180698602258	0.13253609630229873	3
63	0.6689277362508378	0.1322013725500331	3
64	0.6705002060025034	0.13180987383138212	3
65	0.6727206465936193	0.13157748649546636	3
66	0.6743441638322951	0.13147913488135468	3
67	0.6755028429274268	0.13135198312430044	3
68	0.6763440859529685	0.13108806785936614	3
69	0.6775702955654972	0.1308776507532546	3
70	0.6791224888768137	0.1307653886364274	3
71	0.680490637143486	0.13068266687299926	3
72	0.6827289107967425	0.13083243368271572	3
73	0.6844350948013903	0.13087996454061201	3
74	0.6856260794498733	0.1309401793209548	3
75	0.6862524014473181	0.1313979473460442	3
76	0.6872385857443072	0.13170601977831214	3
77	0.688017132064305	0.13210459650776138	3
78	0.689056266922757	0.13251023886573163	3
79	0.690063309936386	0.13294309978115373	3
80	0.6906643266761173	0.13310219363481524	3
81	0.6913362687322357	0.1333550178800033	3
82	0.6920508877557828	0.13344461287320614	3
83	0.6918991238864215	0.13351046297307406	3
84	0.6913793389620363	0.13368622680701261	3
85	0.6910367905473057	0.13359573209518696	3
86	0.6904915448851663	0.1334016202061478	3
87	0.6895855980735571	0.13326731650626764	3
88	0.6886838863946576	0.1331273065807037	3
89	0.6873720998853721	0.13329554690933765	3
90	0.6857938890778938	0.13356716758168335	3
91	0.6841360791317467	0.13361702382266627	3
92	0.6829621218199163	0.13343696058806515	3
93	0.68180450677137	0.13329315438848982	3
94	0.6808144574146515	0.13327862598507034	3
95	0.6799720493220552	0.13321316413987222	3
96	0.6793015832258532	0.13293111318051842	3
97	0.6783914113899321	0.13252453983887127	3
98	0.6773916919188928	0.1321886915894129	3
99	0.6766522504827414	0.13184543782577382	3
100	0.6755916026598576	0.13141458126928407	3
101	0.6753035455864524	0.13097310304048085	3
102	0.6745653310471788	0.13035109351211505	3
103	0.6737673146163741	0.13018277043387252	3
104	0.6725347312828525	0.13035464501708124	3
105	0.6709568893433535	0.13070852616012624	3
106	0.6701642354412636	0.13102492170100768	3
107	0.6702050215853256	0.13129940378990088	3
108	0.6702349313764389	0.13166259751402187	3
109	0.6706032963033741	0.1318137479514534	3
110	0.6711094844420172	0.13215453969041596	3
111	0.6719354645837577	0.1326719927598461	3
112	0.6732555256963546	0.13303465856951008	3
113	0.6740409967045973	0.13342950879959029	3
114	0.6747727162693308	0.13388947188890743	3
115	0.6754873948523209	0.13451779500433642	3
116	0.6767575143715336	0.13484176564328146	3
117	0.6779999630239875	0.13507297708168622	3
118	0.679483293694742	0.13517745357205926	3
119	0.6804101851554999	0.13514658593957143	3
120	0.6812073502587893	0.13499687450351536	3
121	0.6818945175911633	0.13464665935892317	3
122	0.6822359402349252	0.13453020647232986	3
123	0.6830304481734133	0.13427922979642207	3
124	0.6834365544249009	0.13418840706392984	3
125	0.6828613355866346	0.13423899036691203	3
126	0.6822181654942339	0.13416683398092039	3
127	0.6816381053470781	0.13398248689612083	3
128	0.6810066764833386	0.13375507166079048	3
129	0.6809553614940395	0.13327965139615003	3
130	0.6805417332295574	0.13318420580572068	3
131	0.6799243393106285	0.13306173539376528	3
132	0.6789461096721757	0.1329410514361843	3
133	0.6787103322684136	0.13261352080176614	3
134	0.6787006407460558	0.13203888445415368	3
135	0.678636434758644	0.13140024321641544	3
136	0.679197801943258	0.13092010618643196	3
137	0.6797087304558929	0.13049212978411595	3
138	0.6801295785625096	0.12989852462063803	3
139	0.680880643046222	0.12938873112449717	3
140	0.6819857582754444	0.12877240987803573	3
141	0.6835383858253141	0.12822801424695635	3
142	0.6848994324969946	0.12786851231323199	3
143	0.6864205949447734	0.1273742618005529	3
144	0.6873207569021618	0.1271582260914566	3
145	0.6879778517588168	0.12670463329289222	3
146	0.6886100500382253	0.12602928557960033	3
147	0.6894432660245504	0.12583867636286142	3
148	0.6903584791542136	0.12569173816827958	3
149	0.6901712212634292	0.1257791992780338	3
150	0.6902355411106776	0.12571945131947443	3
151	0.6907196689418549	0.12570624698507943	3
152	0.6907593319616654	0.12582451437169065	3
153	0.6908494930870334	0.12615605205621083	3
154	0.6912755582808611	0.126482610962529	3
155	0.6914796048076883	0.12691667675087992	3
156	0.6912038151063876	0.12731897235181394	3
157	0.690171032466397	0.1277217549060104	3
158	0.6891880735666955	0.12779759409390282	3
159	0.6884219065745409	0.1277943631041302	3
160	0.687389313064577	0.12791466422712908	3
161	0.6864128270803677	0.12799643828568968	3
162	0.6858897390088542	0.1276937562877116	3
163	0.6861249306595509	0.12766157846610052	3
164	0.6861740976995111	0.12800088449044764	3
165	0.6864328029630071	0.12816899400248868	3
166	0.6861449284490644	0.1281411544985506	3
167	0.6851499526190971	0.12819418667231586	3
168	0.6841801402926293	0.12841013731293444	3
169	0.682906290807799	0.12855713891314088	3
170	0.6823142377144162	0.12865450189495625	3
171	0.681736586581388	0.12908205239734039	3
172	0.6808347970819169	0.12946592506525104	3
173	0.6802153041276496	0.1299331569333861	3
174	0.6797551931016637	0.13037634643076187	3
175	0.6789042020782424	0.13078386873387038	3
176	0.6774663182206512	0.13117497757406463	3
177	0.6761368663467449	0.13166202740141533	3
178	0.6747849873775504	0.13202211096212438	3
179	0.6738098719650488	0.13239336743540558	3
180	0.6739288933691949	0.1325169401795039	3
181	0.6738576550346571	0.1327662321061266	3
182	0.6742757853624693	0.13303529703508155	3
183	0.6741674692358292	0.13326199842972536	3
184	0.6740298104815046	0.1335427336546359	3
185	0.6740452959897624	0.1338646605133633	3
186	0.6738067332110262	0.13410846451000785	3
187	0.673226142907469	0.13439584197679155	3
188	0.6724820194707248	0.13440190729037413	3
189	0.672819767956391	0.13408530879324343	3
190	0.6730089646802623	0.1337008395975202	3
191	0.6729192810847358	0.1332213271950936	3
192	0.6730043345743484	0.13273244767521125	3
193	0.6734906781353491	0.13207290042154723	3
194	0.6739021705581046	0.13146917343546105	3
195	0.6742714115823473	0.13091576386836398	3
196	0.6745912935081116	0.13041205434700498	3
197	0.674206740763797	0.13004412678360644	3
198	0.6744915633177038	0.12992478928834075	3
199	0.6744468602322692	0.12999920665464515	3
200	0.6749934813377045	0.1299279212948903	3
201	0.6758230878870104	0.12984410637282348	3
202	0.6769207784512051	0.1293808410728511	3
203	0.6778132926996232	0.12920494259001167	3
204	0.679022822017852	0.12910039395809622	3
205	0.6802277806366254	0.12923990831803028	3
206	0.6813695292080431	0.12953299117621697	3
207	0.6821823083545688	0.12958138800785113	3
208	0.6831139032072153	0.1296223348867619	3
209	0.6841465987422275	0.12944877699550733	3
210	0.6853100230548606	0.12905985402198378	3
211	0.6868629779719722	0.12861747862414208	3
212	0.6880396569943438	0.12817713718600854	3
213	0.6890700980563178	0.12741133146055733	3
214	0.6900972913323682	0.12700134730467885	3
215	0.6913473853477337	0.12658168736204703	3
216	0.692498591000475	0.12617203762914472	3
217	0.6925280499008233	0.12561346170915574	3
218	0.6924842255110958	0.1250308687220701	3
219	0.691864878995681	0.1245118185466815	3
220	0.6911051314006827	0.12408131116080444	3
221	0.6904561755814218	0.12376446936900538	3
222	0.6900179114196082	0.12329356400433147	3
223	0.6900025949027508	0.1228564356363835	3
224	0.6900594465584212	0.1224600978504039	3
225	0.6900480238024811	0.12206389463229099	3
226	0.690344744642309	0.12170470106771153	3
227	0.6905925118825464	0.12154528439437191	3
228	0.6904207010820171	0.12164278177402373	3
229	0.6900257284283361	0.12165510310673512	3
230	0.6893518511367965	0.12142592822105333	3
231	0.6886653362779872	0.1212843424269157	3
232	0.6881469182906707	0.12143460060607507	3
233	0.6875547380721453	0.12175679103795595	3
234	0.6870742877324821	0.12170419355047077	3
235	0.6865863310938761	0.12164776888754274	3
236	0.6860823385242533	0.12168361786089096	3
237	0.6853877645458205	0.12188062843355071	3
238	0.684971411966701	0.12203604009564845	3
239	0.6846193875721001	0.12239378021112023	3
240	0.6840582269746407	0.12261183196542133	3
241	0.6834292810939614	0.12295832351618921	3
242	0.6834467040990244	0.12349526019136466	3
243	0.6832951090313074	0.12396671109078422	3
244	0.6831965477069954	0.1245020513365933	3
245	0.6823560419339697	0.1248929164401524	3
246	0.6813863449646117	0.12521797023253248	3
247	0.6801964638385728	0.12580603704651713	3
248	0.678559739179698	0.12656982393296806	3
249	0.6771391770861293	0.1274061855259141	3
250	0.6760097360842547	0.12825453809329965	3
251	0.6750318157055715	0.12900686072638115	3
252	0.6747259689377784	0.12967552335450191	3
253	0.6744559114348667	0.13023028321162966	3
254	0.6735939416983683	0.13081459671145548	3
255	0.6735146172638579	0.1313271088543529	3
256	0.6725057468235225	0.13167724612776652	3
257	0.669819569047182	0.13182678942472947	3
258	0.6678861349785117	0.1318455237039471	3
259	0.6668832672349391	0.13178592238019188	3
260	0.6660845959825435	0.1317243186206845	3
261	0.6652308722674063	0.13176453987604958	3
262	0.6641310031983422	0.1317555297955296	3
263	0.663902072847112	0.13165030161906674	3
264	0.6617813008991557	0.13176489947614722	3
265	0.6615660258486171	0.13201296558003608	3
266	0.6608992221031886	0.13233244204434919	3
267	0.661710819765456	0.13238477019758357	3
268	0.6615468380775181	0.13240650936676554	3
269	0.6613308907291942	0.13277682544207128	3
270	0.6610085756748246	0.1330746005246261	3
271	0.6610797993200515	0.13307835897034542	3
272	0.6613238321111313	0.13321010911549794	3
273	0.661210999616529	0.13343023069969642	3
274	0.6607063629916217	0.13367901380830569	3
275	0.6606751985677412	0.13379877086469225	3
276	0.6610650115315044	0.13458416237474655	3
277	0.6612932401046182	0.13521691095270813	3
278	0.661678350507531	0.13582892208535	3
279	0.661824525793109	0.13660595001091563	3
280	0.6619240714408082	0.13728488167397684	3
281	0.6629700202007995	0.13785389069864715	3
282	0.6632908137320532	0.13849264434011033	3
283	0.6633934978220015	0.13916490346711027	3
284	0.6633619306460589	0.1399482884544166	3
285	0.6635541213339956	0.14057011763565155	3
286	0.664606330820134	0.1411579350577045	3
287	0.6659331618723009	0.14167041159744165	3
288	0.6666362870904221	0.14248336177667212	3
289	0.6674134115528229	0.14336279637673388	3
290	0.6680206672210909	0.14431254967277987	3
291	0.6684595787371348	0.14524866452323434	3
292	0.669727696161685	0.14633927416096115	3
293	0.6719022580512272	0.14726215777275622	3
294	0.6738867182014566	0.1485337200630999	3
295	0.6750124605731413	0.15005916116540682	3
296	0.6760637620731937	0.15172694161335268	3
297	0.6780739371404351	0.15347523955793188	3
298	0.6795491691294848	0.15521830021217428	3
299	0.681138796366659	0.15708023930737108	3
