# Supplementary material for: High-level cognition during story listening is reflected in high-order dynamic correlations in neural activity patterns
Source: Nat Commun. 2021 Sep 30;12:5728. doi: 10.1038/s41467-021-25876-x (PMC8484677; doi:10.1038/s41467-021-25876-x)
Supplement: Supplementary file 4 — Source Data [file 41467_2021_25876_MOESM4_ESM.zip › results/higher_order_sims/constant/45.csv]

time	1	2	iteration
0	0.799211809077502	0.2288583868510486	45
1	0.799847164661827	0.22669863820301667	45
2	0.8006567605213709	0.22438584805346184	45
3	0.8014203621277628	0.2221510784339991	45
4	0.8015153562544723	0.22009790673307175	45
5	0.8026488950742817	0.21757364260792073	45
6	0.8039391435633325	0.21495186349864284	45
7	0.8056882736122563	0.2126290248876896	45
8	0.8071183305897895	0.21023671573462493	45
9	0.8078892605338925	0.2079069813817361	45
10	0.8080329338948699	0.20595284051535773	45
11	0.8079988317631817	0.20404339674945793	45
12	0.8080893212191802	0.20221947704088142	45
13	0.8081806364278429	0.20069648606825682	45
14	0.8079040833045652	0.19933662999469523	45
15	0.807860498301434	0.19775804204495015	45
16	0.8079137531132081	0.19628697760327027	45
17	0.8078725596043993	0.19474595454331628	45
18	0.8074334411814366	0.1932375675038348	45
19	0.8072806978349292	0.19221023214210936	45
20	0.8075239122499239	0.19145759614968966	45
21	0.8077547971060378	0.19132293937471403	45
22	0.8078475692520523	0.19112062851319617	45
23	0.8078911343945108	0.19074464470963265	45
24	0.8078016069334372	0.1906168884384829	45
25	0.807597760904465	0.19066946913606275	45
26	0.807456631743453	0.1905090894800321	45
27	0.80729420106012	0.19030569838142783	45
28	0.8073786661130964	0.19006257721650405	45
29	0.8073827924443219	0.18981515029740367	45
30	0.8079758956870978	0.18946730445325521	45
31	0.8083452615293255	0.18906360601301628	45
32	0.8086865175417212	0.1886363503153633	45
33	0.8088026568569474	0.1880747986205189	45
34	0.8088451059501062	0.18727521519360263	45
35	0.8085878391969079	0.18652335159851316	45
36	0.8080114577121544	0.1856101378022431	45
37	0.8066438468322842	0.18505309663541533	45
38	0.8052654559421741	0.18473816694939843	45
39	0.8038880932710408	0.1842300185093468	45
40	0.8034132372159659	0.18424270264341003	45
41	0.8031890654509988	0.18457628264439493	45
42	0.8032735600648483	0.18469741388427954	45
43	0.8030536498404873	0.18468868355724496	45
44	0.8033354197505927	0.18449227710475363	45
45	0.8034823271312885	0.18411598147233768	45
46	0.8035262270395203	0.18351054242969767	45
47	0.8040014390503343	0.18320238624431348	45
48	0.8040968029697839	0.18277530968801772	45
49	0.8041582241147673	0.1820640205499395	45
50	0.8040703942174178	0.18105406440206329	45
51	0.8044599123808193	0.18000552019700902	45
52	0.8048833602554637	0.17942173455512617	45
53	0.8052320007493602	0.17881251390861613	45
54	0.8053871461808626	0.1782639681608627	45
55	0.8056204390467273	0.1773499343881617	45
56	0.8056510876474855	0.17623192652527606	45
57	0.8052100576744863	0.17551738839143585	45
58	0.8044827398648765	0.1748459998483235	45
59	0.8040388601392371	0.17433658925365342	45
60	0.8036652522869507	0.17409131213844453	45
61	0.8032978285271034	0.17383206774283452	45
62	0.8030820119715681	0.17356732009067846	45
63	0.8033043480580957	0.17313240763289023	45
64	0.803180507919704	0.1727632858666497	45
65	0.8027767007257213	0.1722754490805961	45
66	0.8027954627316493	0.17167774245463785	45
67	0.8028014895844156	0.1710618533149833	45
68	0.8030199643388556	0.1701448587538489	45
69	0.8033335905622073	0.1693159601623872	45
70	0.8035976994576626	0.16894465255879537	45
71	0.8039351878540016	0.16860938499683728	45
72	0.8048573336679584	0.16813024031810703	45
73	0.8055081869096404	0.16755595900967601	45
74	0.8060525238837241	0.16723769378338457	45
75	0.8063991491420707	0.16699026249105245	45
76	0.8068012313213799	0.16708401831338252	45
77	0.8070808945746983	0.16700384585033967	45
78	0.8077042395403975	0.16691467060439827	45
79	0.8082572325614061	0.16670543495630621	45
80	0.8087499463581872	0.16667403308379858	45
81	0.8087951589572414	0.16698263117448248	45
82	0.8085762031652551	0.1671703798212438	45
83	0.8083229940634763	0.16731653553515874	45
84	0.8077911009793498	0.167395113154644	45
85	0.8071291932321886	0.16738364939238226	45
86	0.8065750704124928	0.1676462424587111	45
87	0.8058693711668895	0.16779633692778467	45
88	0.8050563679690912	0.16780624082483417	45
89	0.8045392298788948	0.16792894776283274	45
90	0.8036459364645061	0.16843267563447228	45
91	0.8027403950816916	0.16860581088850043	45
92	0.8016562944941654	0.1690447920566333	45
93	0.8012282252048191	0.16931084841772473	45
94	0.8008007639194842	0.1697299482010599	45
95	0.800206213489966	0.17012528002960497	45
96	0.7996076248974411	0.1706031542649716	45
97	0.7995448032752293	0.17108048409669196	45
98	0.7991415002683276	0.17151916624006464	45
99	0.7987142572092134	0.1719992681471678	45
100	0.7980605283891292	0.1724640641302945	45
101	0.7973922110931331	0.17292787663466522	45
102	0.7967568225819516	0.1735513334090101	45
103	0.7968131184002322	0.17419722756239256	45
104	0.7967504767323105	0.17471005882479054	45
105	0.7970105298495338	0.1753585021353296	45
106	0.7967379358257105	0.17590436062251388	45
107	0.795975354421799	0.1762806636755721	45
108	0.7951075844540272	0.17669546038068837	45
109	0.7947425817868352	0.1768106717713728	45
110	0.7941307024308817	0.17710768992173606	45
111	0.7934174637539112	0.1776890244092782	45
112	0.7924208043126044	0.17822776565967963	45
113	0.7922797006357357	0.1787599157612324	45
114	0.7919762045587941	0.17912712974539483	45
115	0.7924063390222637	0.17973409801792734	45
116	0.7928613468286292	0.1803312533544243	45
117	0.7932308295924869	0.18123225871280854	45
118	0.7943806830003444	0.18196396454534508	45
119	0.7953384375117503	0.18253518234310281	45
120	0.7960565615122431	0.1829329717810414	45
121	0.7969113261109577	0.1836374788594782	45
122	0.7972816047182582	0.18397844895460547	45
123	0.7980740999990698	0.18450743835905725	45
124	0.7992211895747331	0.1849056942773771	45
125	0.8003814262649572	0.18530192050828598	45
126	0.8015215762170929	0.18607288710667153	45
127	0.8022246348762716	0.18687204959610765	45
128	0.802948220202664	0.18774937565276684	45
129	0.8039254938702345	0.1883467017829164	45
130	0.804919415130472	0.1884805650669443	45
131	0.8055855323928233	0.18878940501998287	45
132	0.8056934219481313	0.18928038344365397	45
133	0.8058520434832712	0.1898612852708126	45
134	0.8058740751350089	0.19046239757901995	45
135	0.8057658372568983	0.19115821921638404	45
136	0.8055542737008854	0.19180546395132236	45
137	0.8051953349249631	0.19256066753137516	45
138	0.8048648018327753	0.19288250895742243	45
139	0.8046465527547326	0.19287559876880314	45
140	0.8047867331185029	0.1927168583793399	45
141	0.8051238338180795	0.1923204763373267	45
142	0.8053693261141759	0.19208762832366832	45
143	0.8058681170367898	0.19182869145679457	45
144	0.8062018670436363	0.19180800972422588	45
145	0.8065445539311366	0.19182787131123216	45
146	0.8068993694699025	0.19162071283937454	45
147	0.8071566537134048	0.19168085433737364	45
148	0.8073293670092394	0.19157542694494317	45
149	0.807677662208908	0.19145473151412026	45
150	0.8080019836996668	0.1911960844065064	45
151	0.8082274872420356	0.190862858756135	45
152	0.8084113156406197	0.19038615941272063	45
153	0.8083328696075455	0.1903806567027391	45
154	0.8080804102062008	0.19021264427201706	45
155	0.8075768726935233	0.19025758094453726	45
156	0.8071132734345047	0.1904107258012738	45
157	0.8066319616977637	0.19051841046167212	45
158	0.8060391922045872	0.19061356666187562	45
159	0.8054519856340834	0.19051075501474735	45
160	0.8047819761497229	0.1902716120150664	45
161	0.8044297644209764	0.18985851299082754	45
162	0.8040089923037452	0.18964270248206413	45
163	0.8036569412280665	0.18928859583462704	45
164	0.8031052578884851	0.18896693710959742	45
165	0.8023418378688479	0.1886252552796066	45
166	0.8018765583143788	0.18809011478350401	45
167	0.8015311807578617	0.1875442199061217	45
168	0.801422205811695	0.187003913873691	45
169	0.8014136978144478	0.18662648709440782	45
170	0.8019876613713012	0.18603325166007356	45
171	0.802532755591761	0.18563894224822933	45
172	0.8032006687460128	0.18508184154264717	45
173	0.8036370495506776	0.18409919876854008	45
174	0.8043611614128001	0.18293708703894454	45
175	0.8045497510975674	0.18203099058699773	45
176	0.8050411405090868	0.18168191790191923	45
177	0.805594953059004	0.18120024455253098	45
178	0.8063472103822001	0.18034354884618006	45
179	0.8066464598717965	0.1793829873805338	45
180	0.8069619991563404	0.1786781115509557	45
181	0.8066586585350763	0.17828804340643592	45
182	0.8065651795081499	0.17781037976511	45
183	0.8065977762041571	0.17747227378481636	45
184	0.8064364608846346	0.17736426691580104	45
185	0.8062031051948151	0.17706758247759127	45
186	0.8063592562279683	0.17688358220212377	45
187	0.8063930580276387	0.17683764684425257	45
188	0.8064343206739201	0.17658960313953467	45
189	0.8069838129627254	0.17655885236695096	45
190	0.8076610308071535	0.17639950066265045	45
191	0.8082524019005527	0.17647198338629025	45
192	0.8087372030084494	0.17647909069982015	45
193	0.8092202967942624	0.17672579566900867	45
194	0.8098774278133759	0.17712271263935783	45
195	0.8103873841544786	0.1774405459319448	45
196	0.8107840050278722	0.1777865736098321	45
197	0.810965332137794	0.17806688774053347	45
198	0.8110737394857085	0.17836290384594902	45
199	0.8109624435304609	0.17874039506567121	45
200	0.8105906410939582	0.17942248947138145	45
201	0.8104939641959836	0.18041563551810003	45
202	0.8104548257760691	0.18121363581939354	45
203	0.8105804784034206	0.18200080178533604	45
204	0.810531344597685	0.18269857078126717	45
205	0.8101417784554767	0.18311405158265423	45
206	0.809817240577375	0.18326025994697065	45
207	0.8094425595589021	0.18339459022928178	45
208	0.809366050462898	0.18335263812957356	45
209	0.809452592657931	0.1833091167109055	45
210	0.8097038204189282	0.18316031016560883	45
211	0.8098502497903145	0.18280671229121379	45
212	0.8099688972899022	0.1823297196096688	45
213	0.8099768621102972	0.18196376336604428	45
214	0.8101398924952392	0.18147888732437786	45
215	0.8104949579428078	0.18117663989135116	45
216	0.8108932986483781	0.18090739976155187	45
217	0.8114535443911652	0.1805550849322089	45
218	0.8116112584936486	0.18027520460326618	45
219	0.811509987565726	0.17990711959981948	45
220	0.8109604032813675	0.17974184686919398	45
221	0.8104789406619285	0.17926254032325556	45
222	0.8100117787912058	0.17876232030977934	45
223	0.8097508858182972	0.17801607667030084	45
224	0.80953745399257	0.17740993037495972	45
225	0.8095734057295607	0.17700127614196307	45
226	0.8095933075948509	0.17649230126251797	45
227	0.8094548434296506	0.17607529419971155	45
228	0.8089705940021038	0.1759925506948003	45
229	0.8082701337227505	0.17591828594556314	45
230	0.807471109964972	0.17578380196377644	45
231	0.806894432671716	0.17585727669724957	45
232	0.8060711201847036	0.176045087260528	45
233	0.8048816357189997	0.1765772603366506	45
234	0.8037459325938812	0.17697758414695355	45
235	0.8028947690498845	0.17751038785897022	45
236	0.8021783378205463	0.1783028394819505	45
237	0.8019502732693952	0.17900609866577513	45
238	0.8012874153601803	0.17961338458663	45
239	0.8004902343950511	0.18007945761849165	45
240	0.7997850432050468	0.18081084909684664	45
241	0.7985342450629908	0.18176872931610372	45
242	0.7974805479341093	0.18300525114104527	45
243	0.7965211453137434	0.18416518666138204	45
244	0.7962195886791343	0.18505045245215068	45
245	0.7964832233703131	0.18570582359018153	45
246	0.796352265350043	0.18663666426979514	45
247	0.7965013861640237	0.18737046352275613	45
248	0.7961934049964262	0.1879549955684737	45
249	0.7953274518066704	0.1886104105755779	45
250	0.794715959270105	0.18912844532976325	45
251	0.7948775996448568	0.1895535871542772	45
252	0.7947180283373577	0.1904742028249136	45
253	0.794255779611095	0.19127690371400016	45
254	0.7944142079182835	0.19188945318818842	45
255	0.7944717761377382	0.1927746326127135	45
256	0.7950247522072681	0.19369541611969024	45
257	0.7961206888276797	0.19482019293709454	45
258	0.7963408212064135	0.196374648643596	45
259	0.7966192333745632	0.1978556195538198	45
260	0.797035679967539	0.19932102384610142	45
261	0.7975834044603607	0.20073589649601417	45
262	0.7983978399570157	0.20223986754663276	45
263	0.7994508875451833	0.20403283749344264	45
264	0.8005290757392703	0.20558036860178694	45
265	0.8009019942992978	0.20667791174824895	45
266	0.801414880448542	0.2077146690765492	45
267	0.8016429953702942	0.2086747165729617	45
268	0.8014400802293927	0.20952561663771319	45
269	0.8016254637649255	0.21026733907398062	45
270	0.8016747793789701	0.21134553067634526	45
271	0.8013591635423014	0.21253309668106446	45
272	0.8014686322237362	0.213598722675672	45
273	0.801496613257318	0.2148069207380605	45
274	0.8014922747637189	0.21590025988229194	45
275	0.8015248474932609	0.21700680073905548	45
276	0.8015057006866804	0.21807974022929172	45
277	0.8013246049804346	0.2191131003220563	45
278	0.8016966654086659	0.21998450542666495	45
279	0.8018652293526237	0.22076087885020496	45
280	0.8018811184347887	0.22132330564888286	45
281	0.8018702678538315	0.2218832052604512	45
282	0.8015376230212548	0.22241026721647328	45
283	0.8012611247691436	0.22301109589925458	45
284	0.8008464524674582	0.22378094225075398	45
285	0.8005762159559641	0.2248318818798742	45
286	0.8006074538797641	0.22613793171176216	45
287	0.8004839167650083	0.22752944239580544	45
288	0.8005043329094859	0.2290077101054326	45
289	0.8003903344209053	0.2304027660314819	45
290	0.8002291059938037	0.231829526746399	45
291	0.8001396228750124	0.23322599545681152	45
292	0.8002131246066713	0.23458351815869335	45
293	0.8003505754323615	0.23590344288982606	45
294	0.8008385720781169	0.2370806463020637	45
295	0.8009043870222873	0.23841255524533086	45
296	0.8008279136736607	0.23974417317281138	45
297	0.8006989074624855	0.24100165720747535	45
298	0.8009877953175591	0.2422072926200587	45
299	0.8013483172293738	0.2434568126503535	45
