# Supplementary material for: High-level cognition during story listening is reflected in high-order dynamic correlations in neural activity patterns
Source: Nat Commun. 2021 Sep 30;12:5728. doi: 10.1038/s41467-021-25876-x (PMC8484677; doi:10.1038/s41467-021-25876-x)
Supplement: Supplementary file 4 — Source Data [file 41467_2021_25876_MOESM4_ESM.zip › results/higher_order_sims/constant/79.csv]

time	1	2	iteration
0	0.807152117335637	0.28513802836610325	79
1	0.8071261548663217	0.28408057005854886	79
2	0.807146708368442	0.2828973414795693	79
3	0.8072047974290405	0.2817177292577414	79
4	0.8071995129387415	0.2803663700406979	79
5	0.8070711723796877	0.2791039317341011	79
6	0.806983227180662	0.2777921094851281	79
7	0.8071452202671583	0.2765401182923721	79
8	0.8074498665265952	0.275238683951604	79
9	0.8079631581177116	0.27398281569745553	79
10	0.8084531484756413	0.2726516653282091	79
11	0.8086926713988293	0.2713814230548095	79
12	0.8090556023664972	0.2700492986133617	79
13	0.8093188558913932	0.2687738980654221	79
14	0.809594646607299	0.2674032319054397	79
15	0.8096319960173689	0.2661235660714562	79
16	0.8099264425130231	0.26495982515841227	79
17	0.8102468014013832	0.26394809253962564	79
18	0.8104042462821155	0.2630392314322589	79
19	0.8106648830398661	0.2623746514589295	79
20	0.8108439702925678	0.2616046646907776	79
21	0.8111798672228993	0.260711012684664	79
22	0.8115398540761924	0.2597994193126092	79
23	0.812059184722761	0.25869417765096614	79
24	0.812486652257732	0.2575250495962402	79
25	0.8127431628679488	0.2565117047589673	79
26	0.8130087617599713	0.25551622479487657	79
27	0.8133400177835575	0.2544048597060607	79
28	0.8137018869469679	0.2533142718076281	79
29	0.8141895328244076	0.2522805636776336	79
30	0.8146527687578814	0.2511607918180447	79
31	0.815132609953884	0.24983546767630685	79
32	0.8154490464939784	0.24878667463756823	79
33	0.8158687245500847	0.24772655703402255	79
34	0.8161548479143201	0.2467614459982928	79
35	0.816380509851756	0.24577036704344224	79
36	0.8163586916165799	0.2449772603819227	79
37	0.8165077254684701	0.24401463884694036	79
38	0.8163251206952721	0.24263239899162364	79
39	0.8160769737483363	0.24138199939788255	79
40	0.8161679724262747	0.24058125277909312	79
41	0.816326927519915	0.23947524599197173	79
42	0.8163311182708118	0.23846710579584493	79
43	0.816212123628956	0.23735699739051033	79
44	0.8160710002521888	0.23608230855253612	79
45	0.8157879022663745	0.23480680921852815	79
46	0.8151039311123449	0.23374799259962362	79
47	0.8146367032512718	0.23247351946560496	79
48	0.8142945958279505	0.2310735305836229	79
49	0.8141065559720063	0.22947505112010594	79
50	0.8139810458052247	0.228043539338111	79
51	0.8139470533828029	0.22670441366867777	79
52	0.8140790101613338	0.22520881689471067	79
53	0.8142524407290452	0.2236218722015562	79
54	0.8141900923499633	0.2226490180010116	79
55	0.8140154983389767	0.22151314639318928	79
56	0.8136985072967868	0.22068767388225574	79
57	0.813669942733989	0.2201830901509836	79
58	0.8137481831569814	0.21947504819431232	79
59	0.8137981007119057	0.2190171507646662	79
60	0.8141097737047653	0.21848748214172986	79
61	0.814720613370506	0.21804107316256988	79
62	0.8150911720146038	0.21781255481840087	79
63	0.8156592019582103	0.21775379412108267	79
64	0.8159086205838758	0.2181770244537108	79
65	0.8163487265430515	0.21868819634280884	79
66	0.8168204868373423	0.2189821432454855	79
67	0.8171330643448573	0.21896408790993854	79
68	0.817671099958356	0.2195983651791318	79
69	0.8178792159155432	0.2203271520433924	79
70	0.8180436207219087	0.22102203076575996	79
71	0.8182441525645099	0.22182223841841023	79
72	0.8185497206207155	0.2225183868912677	79
73	0.8190041783786869	0.2231322519729336	79
74	0.8196236263117551	0.2235590072577591	79
75	0.819998642828661	0.22391042163624464	79
76	0.8200508972025348	0.224447261897287	79
77	0.8196986802671585	0.22509217969418724	79
78	0.8190313923477857	0.2260682426710782	79
79	0.8182546486496226	0.2267470456716287	79
80	0.8174066102188347	0.22741453566540049	79
81	0.8166677731793069	0.22807590233375022	79
82	0.8162341945792374	0.22842317984857652	79
83	0.8159814380196344	0.22879706103731204	79
84	0.8155710177189758	0.22953904429191702	79
85	0.8151615247381153	0.2303363059197896	79
86	0.8147544268065836	0.23144923231432207	79
87	0.8145755365267847	0.23236469015562572	79
88	0.814521969746856	0.23340433888625622	79
89	0.8145467874293549	0.23440575782481277	79
90	0.8145292192402487	0.2353737349802156	79
91	0.8149880934600073	0.23607874121685476	79
92	0.815366732116252	0.2364676735151179	79
93	0.8159692726160162	0.2369721583013571	79
94	0.8164837666660117	0.237648969846465	79
95	0.8169894806421175	0.2381427140261535	79
96	0.8173887446599343	0.23830104914843322	79
97	0.8177220120675145	0.23824615108676558	79
98	0.8177989644731776	0.23805828721152827	79
99	0.8177655691230956	0.23796635724155585	79
100	0.8179886049496978	0.23797589261531019	79
101	0.8185184562075035	0.2382251103653849	79
102	0.8188633000214671	0.23862788462917073	79
103	0.8193233946579479	0.2386613009896657	79
104	0.8196020408406427	0.23861369412478708	79
105	0.8199950983824051	0.23866236047856884	79
106	0.8201659065552923	0.2387452345937627	79
107	0.820441951653116	0.2387680223770172	79
108	0.8204049178037432	0.23901338152540852	79
109	0.8200763088035078	0.23946720207709996	79
110	0.8196191391137325	0.23977963038170816	79
111	0.8190782378401086	0.23977862801893535	79
112	0.8186964545690619	0.23976170383337553	79
113	0.8183131809216961	0.2396110818286156	79
114	0.8178078760160821	0.23972136705756247	79
115	0.8175383288298705	0.23964709753116703	79
116	0.8170328345256628	0.2395976674959686	79
117	0.8163686192939389	0.23945805327322314	79
118	0.8155378424842094	0.23959815202569715	79
119	0.8146536208095206	0.23943443162410286	79
120	0.8137310468066516	0.23921882844984296	79
121	0.8132159043378244	0.23886441860778984	79
122	0.8127952953834179	0.23891327865788944	79
123	0.812495459460846	0.2388894827973219	79
124	0.8122069280347922	0.23853694957522215	79
125	0.8120167774283134	0.2384589209803466	79
126	0.8120548830141868	0.23862134841854657	79
127	0.8120279637534159	0.23855904876182046	79
128	0.8124059308769914	0.23893245865059926	79
129	0.8123877327781469	0.23940904968549598	79
130	0.812546969152248	0.2398795728634341	79
131	0.8126330796104997	0.2405063781113745	79
132	0.8125478043266745	0.24084519310448566	79
133	0.812544336742222	0.2410005763263633	79
134	0.8124854016590819	0.2412835406153904	79
135	0.8127327886810346	0.24140207002911318	79
136	0.8129465221933344	0.24145623433826605	79
137	0.8130449088050025	0.24141342942776703	79
138	0.8131863579882769	0.2412367114413756	79
139	0.8132185054915914	0.24127130380515832	79
140	0.8134018776920277	0.24157972450287932	79
141	0.81360655344648	0.24242034572379786	79
142	0.814078550540914	0.2429335550697193	79
143	0.8144809027447678	0.24348600045082303	79
144	0.814807187193872	0.2438100712182293	79
145	0.8150533700785478	0.24418258357770817	79
146	0.8151215468425957	0.24453202379897215	79
147	0.815253902152058	0.24511686581949318	79
148	0.8158329185974385	0.2453139166375082	79
149	0.8162342133254944	0.24561513665668538	79
150	0.816353192653409	0.2459889109881733	79
151	0.8163097813458418	0.2464791028380491	79
152	0.8162762759977353	0.24691630220229283	79
153	0.8165749229811463	0.24733735056094766	79
154	0.8168561069952829	0.24750835480177918	79
155	0.8172641915880656	0.24754120457067247	79
156	0.8176003307952308	0.2475969918895711	79
157	0.8178743824125968	0.2477437258950776	79
158	0.8180455740417615	0.24790605974127777	79
159	0.8179510040328081	0.24806467807694968	79
160	0.8172613628477102	0.248672633177927	79
161	0.8163504878040595	0.2491503428192912	79
162	0.8153694645034694	0.24957070501284123	79
163	0.8146273455771315	0.2497493738803648	79
164	0.8145031567294786	0.24998442152633768	79
165	0.8144607895843544	0.24988543751257078	79
166	0.8143150118275525	0.24981688322519022	79
167	0.8144137210428174	0.24942427970444522	79
168	0.8146433374406535	0.24900858881524282	79
169	0.8146162858469135	0.24904631332684224	79
170	0.8149262774244763	0.249516552752373	79
171	0.815423668135632	0.24983494063792	79
172	0.8162797511435365	0.2500048788547228	79
173	0.8170322171378832	0.25003883236746577	79
174	0.817585664473366	0.2498137317646351	79
175	0.8181921340196046	0.24955386558068912	79
176	0.818455953610747	0.24926186198412217	79
177	0.8184373742223293	0.24861736785609956	79
178	0.8185367822756571	0.24806886426369096	79
179	0.8189211142846484	0.2474986087189699	79
180	0.8191794287122145	0.24696020152108925	79
181	0.8198465516753374	0.24673198388943107	79
182	0.8203405373120448	0.2465379731393041	79
183	0.8206059747473602	0.24621013819796975	79
184	0.8211104548156574	0.24582064020846411	79
185	0.8215031004574591	0.24521679696869172	79
186	0.8214254043006817	0.24495510907597576	79
187	0.82109545357015	0.24453511938891737	79
188	0.8205761531104226	0.2441745070985073	79
189	0.820217326040597	0.24360383322459947	79
190	0.819410958237273	0.24321286102891293	79
191	0.8187087655416647	0.2429917486200887	79
192	0.818342692474648	0.2428551723964907	79
193	0.8181090977739731	0.2424672656123736	79
194	0.8176695726298535	0.24198718097485697	79
195	0.81669540592666	0.24184141347695493	79
196	0.8158034580579776	0.2415588391191823	79
197	0.8149893914317371	0.2413520699265235	79
198	0.8140948818923668	0.24134282624271028	79
199	0.8127882951690367	0.24140592663963834	79
200	0.8115426648108637	0.2413535900952223	79
201	0.8100204732765267	0.24140900542626054	79
202	0.8086797621050863	0.2414202719759171	79
203	0.8074774211969601	0.24144759336198143	79
204	0.8064293117193342	0.24161104467992592	79
205	0.805523231392575	0.24150167680891385	79
206	0.8046693517459125	0.24114386795137957	79
207	0.8039414523127045	0.2404289642315883	79
208	0.8028646588949101	0.24004245259203177	79
209	0.8023222176150677	0.23977370514911445	79
210	0.8018706182070263	0.239331805816657	79
211	0.8017467017158011	0.23873072255502384	79
212	0.8016285323857034	0.2380820367949259	79
213	0.8017909042260091	0.23737778593567468	79
214	0.8019213755153098	0.23643283677922863	79
215	0.8024720011581544	0.2356609870744393	79
216	0.8026916426125559	0.2350028730240282	79
217	0.803058154198955	0.2342255493107222	79
218	0.8034039778392265	0.23344014613597186	79
219	0.8043041610494072	0.23285216799497194	79
220	0.805339625706328	0.2322400581330167	79
221	0.8062518580868527	0.23176956693060516	79
222	0.8071890602842762	0.23107395219994073	79
223	0.8082773836747944	0.23042779334622765	79
224	0.8089092978539728	0.2302678759524315	79
225	0.8093699657229041	0.23011084554974012	79
226	0.8100137065838774	0.22990285086131965	79
227	0.8101054910504223	0.23007421617039292	79
228	0.8105823091524055	0.2301790711156589	79
229	0.8108718240526935	0.23048572788664182	79
230	0.8110105632701439	0.23091065197436422	79
231	0.8111130255446842	0.2313378906203242	79
232	0.8110991121019103	0.23183441945442504	79
233	0.8110218299303856	0.2323598276842763	79
234	0.8110227636285086	0.23279179106598746	79
235	0.811092596850122	0.23325147208781769	79
236	0.8112261381061591	0.23356692261219117	79
237	0.8112788618994579	0.23383594296607052	79
238	0.8114080678640839	0.23409640315632216	79
239	0.811674223238062	0.2341515342442038	79
240	0.812062615697504	0.234265341947289	79
241	0.8124925228287282	0.23457534309450562	79
242	0.8124910533779345	0.23525682818098584	79
243	0.8125009635322625	0.2359068826112475	79
244	0.8125467534263626	0.23650074426326295	79
245	0.8127271637306739	0.23711630789277346	79
246	0.8127166465757121	0.23770170975635227	79
247	0.8127799730572512	0.23845626344121976	79
248	0.8128560267911373	0.2390416766364668	79
249	0.8126589896126375	0.23961620374176093	79
250	0.8128886508178247	0.24015164790427754	79
251	0.8130194621131717	0.24081264258397014	79
252	0.8132544400587931	0.24158447970614158	79
253	0.8135904100532402	0.2423973826212504	79
254	0.8139567889352503	0.2433078133445518	79
255	0.8142123361077861	0.24415124922116183	79
256	0.814494150410237	0.24503305094196942	79
257	0.8145449990316439	0.24602483610969522	79
258	0.8145678369860121	0.24694754929141152	79
259	0.8144899789096269	0.24755381220022546	79
260	0.8143577959452544	0.24812640279222242	79
261	0.814178888563678	0.24918402305626694	79
262	0.8138720215238175	0.250009230288375	79
263	0.8131601540532146	0.25076447129150775	79
264	0.8123844216126961	0.25185568814278675	79
265	0.8119215556337769	0.2528145600466132	79
266	0.8114321865741975	0.25403605755512754	79
267	0.8109762439338901	0.2550425669362053	79
268	0.810487365383752	0.25609538364582946	79
269	0.8101820727454624	0.25708968384988007	79
270	0.8099432936985469	0.25799668066094156	79
271	0.809558763623886	0.25888864000327666	79
272	0.8089963320592902	0.2592051334696501	79
273	0.8081565130480919	0.25942207705449216	79
274	0.807362536259033	0.25974535250993896	79
275	0.8061280989279014	0.26063567891491907	79
276	0.805518209406344	0.2615351885655974	79
277	0.8050034004185225	0.26238715641322713	79
278	0.8045976855146935	0.26350283928062496	79
279	0.8042895613144839	0.26460801957807334	79
280	0.8045821545252092	0.26578547629423604	79
281	0.8046480826308633	0.26695487926762385	79
282	0.804706325963235	0.2681587842749251	79
283	0.8048681081477868	0.2694927652266116	79
284	0.8051202546300926	0.27057954807631285	79
285	0.8054283876789277	0.2714090198626238	79
286	0.8056882421094429	0.2720571818822954	79
287	0.806167111507179	0.27267052315013884	79
288	0.8065163364474707	0.2732247796697064	79
289	0.8072760465749497	0.27401117764990474	79
290	0.8078225465947391	0.27498245000583954	79
291	0.8084566743761752	0.2758674791183968	79
292	0.8093587511199	0.2768118492789988	79
293	0.8097798002624066	0.2777194938576565	79
294	0.810077977212101	0.278503630584115	79
295	0.8105688436413249	0.2793743522970044	79
296	0.811004852195205	0.2802155071719689	79
297	0.8111718529815739	0.28126622956918584	79
298	0.8111662617388093	0.28229469302140164	79
299	0.811097269297001	0.2832673721244363	79
