# Supplementary material for: High-level cognition during story listening is reflected in high-order dynamic correlations in neural activity patterns
Source: Nat Commun. 2021 Sep 30;12:5728. doi: 10.1038/s41467-021-25876-x (PMC8484677; doi:10.1038/s41467-021-25876-x)
Supplement: Supplementary file 4 — Source Data [file 41467_2021_25876_MOESM4_ESM.zip › results/higher_order_sims/constant/78.csv]

time	1	2	iteration
0	0.8963125674972114	0.32418870286628415	78
1	0.8959614314441212	0.3232991126776465	78
2	0.8953411815614999	0.32278770922549177	78
3	0.8947806433021671	0.3221785140825196	78
4	0.8942615009632097	0.3213344550305102	78
5	0.8937305669806187	0.320355722216513	78
6	0.8932575577002906	0.31923251625347415	78
7	0.8929747798404415	0.3179616430815387	78
8	0.8928730257202183	0.31668895154486193	78
9	0.8927607383572534	0.31530427333439226	78
10	0.8926304895295298	0.31402260472957527	78
11	0.8921953433501832	0.3126225080689525	78
12	0.8917210677588204	0.311097650610644	78
13	0.8912611724135985	0.30943958001615535	78
14	0.89050753911695	0.30798060053860477	78
15	0.8902899422446281	0.30629973217402806	78
16	0.8902837702802904	0.30454190221118016	78
17	0.8904918968796669	0.3028727377757816	78
18	0.8907858444736675	0.3012864955080912	78
19	0.8912329401639176	0.3000128908925033	78
20	0.8916903010250575	0.29903237235676045	78
21	0.8923983827973572	0.2983287622169775	78
22	0.8931397282386784	0.29742848071315287	78
23	0.8938118183139029	0.2964766111714805	78
24	0.8945023485592789	0.2957740996112867	78
25	0.89526013642902	0.29491321175178487	78
26	0.8960302576586388	0.2939822208482007	78
27	0.8966621627652376	0.2929351766657688	78
28	0.8972498679472363	0.29188463222443134	78
29	0.8976690066970862	0.29102041524940087	78
30	0.8980364287366881	0.2902584332600587	78
31	0.8983477433953387	0.2894068748405261	78
32	0.8986037312649412	0.288620761809784	78
33	0.8988231497440722	0.28788336698657996	78
34	0.8990251975668349	0.2870177942317826	78
35	0.8991685978332334	0.2862038923206151	78
36	0.8991814523641912	0.2850762623009512	78
37	0.89910596097127	0.28397757027409415	78
38	0.8988409425297735	0.2825641732662149	78
39	0.8983850298348739	0.28118754182052624	78
40	0.8978162915871089	0.27977770281412523	78
41	0.8971056983855561	0.27857847987387363	78
42	0.8964329734221469	0.2775314011031011	78
43	0.8959617474615171	0.27690018723992965	78
44	0.8954671374052922	0.27604713110374063	78
45	0.894873114969563	0.27511181090370823	78
46	0.8942579825904037	0.27417200746093096	78
47	0.8932257398378453	0.27301686300023603	78
48	0.8923415331451793	0.27219790885119827	78
49	0.8910736062094065	0.2716651491552097	78
50	0.8898982923349615	0.27089958882719334	78
51	0.8888418176130095	0.26997042248913844	78
52	0.8883989001412484	0.26923421991802937	78
53	0.8881458306128	0.26833324287409044	78
54	0.8876665474287379	0.2672421467167198	78
55	0.8872720415309419	0.2662198178350006	78
56	0.886710237020351	0.26523927764506083	78
57	0.8867472193833948	0.26405178485366204	78
58	0.8870468947164081	0.26289308237031433	78
59	0.8872466221267967	0.26161243459785194	78
60	0.8878978585547603	0.2603713626199006	78
61	0.88854665206294	0.2593250411738925	78
62	0.8890320185491337	0.2581594556968792	78
63	0.8900447369410796	0.25747487294223403	78
64	0.890932159545122	0.25712036911229436	78
65	0.8919772211193229	0.257160433776693	78
66	0.8935844042706461	0.25707917746511166	78
67	0.8947535302239158	0.25744051586879574	78
68	0.8960730363870368	0.2578617376269126	78
69	0.8970412943867613	0.2582078749494269	78
70	0.8979643516910281	0.2586659774637068	78
71	0.8985847720708243	0.258991756167978	78
72	0.8984038178992394	0.25947637156867404	78
73	0.8984677875080092	0.25975504996422166	78
74	0.898475111323415	0.2597876673006674	78
75	0.8985358142986218	0.25965349460534026	78
76	0.8989581412971981	0.2597266365664905	78
77	0.8992732467231543	0.2597069073242998	78
78	0.9001688446301127	0.25963165807577243	78
79	0.9009771055243077	0.2595976029415678	78
80	0.9019969851751585	0.2593062565667359	78
81	0.9027445724594603	0.2592278361720103	78
82	0.9035262371670022	0.2590627786624147	78
83	0.9039860935258808	0.25933727847861954	78
84	0.9039640146958694	0.2593881705226662	78
85	0.9039943248089688	0.25923179804172936	78
86	0.904123952232132	0.2588131843632864	78
87	0.9045256836595176	0.25798507283746214	78
88	0.9048829365514751	0.25765779648481657	78
89	0.9053116574472511	0.2570250391701952	78
90	0.9052600158465034	0.2567359925306189	78
91	0.9049637909377116	0.25636146915222796	78
92	0.9042568399852826	0.2558417878811504	78
93	0.9033906877022655	0.2555427786896087	78
94	0.9025493877004978	0.25496664148626397	78
95	0.9018105787979349	0.25430746695684187	78
96	0.9011828630871028	0.25350518096935715	78
97	0.9004851656675129	0.2528525724509183	78
98	0.8996042658583788	0.2522882759281711	78
99	0.898531095481463	0.25241744734339794	78
100	0.8977955883935811	0.252348604903375	78
101	0.8971858208477275	0.2518866295737724	78
102	0.8965042065733508	0.2521598356850679	78
103	0.8959298114338979	0.2526526686892597	78
104	0.8953362082113648	0.25286760236104866	78
105	0.8946967086540054	0.252935253302345	78
106	0.8939349043041971	0.2527507359159263	78
107	0.8932412785355932	0.25271611520265025	78
108	0.8923153799782135	0.25302603761958753	78
109	0.8913736402315998	0.25357548368857147	78
110	0.8905209861614504	0.25405559985538817	78
111	0.8895448562064309	0.2543156687517886	78
112	0.8887165991539008	0.25446428224765544	78
113	0.8880252162040869	0.2546899840980187	78
114	0.8873545120400977	0.25529033455536637	78
115	0.886775121507419	0.2556789412354692	78
116	0.8859721572538346	0.25598255175843526	78
117	0.8854746774300345	0.25642637435275745	78
118	0.8847161401511533	0.25694678138111665	78
119	0.8844470918225585	0.2575985649290953	78
120	0.8845300516578872	0.25863094531042613	78
121	0.885079788907208	0.25941357064964243	78
122	0.8855500691016545	0.2600235688498065	78
123	0.8857745225676746	0.26071257546916166	78
124	0.8859330296188423	0.26127444757970253	78
125	0.8861051834274627	0.26161886434668147	78
126	0.8865005995484997	0.2619935950424078	78
127	0.8870980789812318	0.2624812498295749	78
128	0.8878251043055375	0.26264908197151415	78
129	0.8886970152872856	0.26290204654012334	78
130	0.8894540802598349	0.2629020468277799	78
131	0.8902328770868273	0.26279379102833533	78
132	0.8909486696817797	0.2627520892305036	78
133	0.8918257069561785	0.26267499525107096	78
134	0.8925196137618258	0.2627595911140884	78
135	0.8933342381306034	0.26327441057644113	78
136	0.8939787109421147	0.26403511381892414	78
137	0.8945142981687564	0.26469812262527526	78
138	0.8946525237544565	0.26543329853887215	78
139	0.8950739362017186	0.26610739708468995	78
140	0.8957317233045461	0.26666241149355313	78
141	0.8963765772027014	0.26715776534897023	78
142	0.8970127801218474	0.2673287632624672	78
143	0.8973943906167767	0.26743097773417385	78
144	0.8976723691945011	0.26792479614006204	78
145	0.8980096976963358	0.26824220741409877	78
146	0.8982787875107421	0.26852318730012636	78
147	0.8982562884159514	0.2688477156557812	78
148	0.8981563862823434	0.2693447640261509	78
149	0.8980395252044916	0.26986439866505707	78
150	0.8977762422044758	0.27013811654670966	78
151	0.8974815087003124	0.27030638658921524	78
152	0.8970833092335706	0.270414296027069	78
153	0.8966864731259314	0.27037561827216583	78
154	0.896345761770648	0.2705200412473667	78
155	0.8960096248945683	0.2704957244254419	78
156	0.8961000157887797	0.27099851849501266	78
157	0.8962623711340101	0.2715964665521718	78
158	0.8961664354908876	0.27215441962368264	78
159	0.8959789607777856	0.2729150534491744	78
160	0.8961426655796522	0.2734569571824663	78
161	0.896035141598762	0.27450942455378713	78
162	0.8962085106526202	0.27549342341154237	78
163	0.8967787632360747	0.2762605165666634	78
164	0.8972183630752484	0.2769738853542908	78
165	0.8974026920209273	0.2775839201489597	78
166	0.897342940469147	0.27821822329095797	78
167	0.8971789046511327	0.2787994274970877	78
168	0.8969580758963502	0.2796962755942545	78
169	0.8967746792252769	0.2803378444510612	78
170	0.8964181786494155	0.28071220105269296	78
171	0.8960861985126792	0.2809768006747455	78
172	0.8961154580965435	0.2811310817631604	78
173	0.8964579309960075	0.2813859851227533	78
174	0.8965269645032284	0.2818552681936596	78
175	0.8970152898803146	0.28224865124076703	78
176	0.897321219182041	0.28276086601733147	78
177	0.8974116918141736	0.2833753110568166	78
178	0.8974047475044588	0.28393776556683814	78
179	0.8976693575097606	0.2842999123244531	78
180	0.8976629134522522	0.2843332169204062	78
181	0.8977221800644097	0.2842298410333431	78
182	0.8978472340652576	0.2837867477574361	78
183	0.8980595766324702	0.28318897023865947	78
184	0.8981446222447176	0.28282698372575826	78
185	0.8981617724319084	0.28253287533605487	78
186	0.8980446527648779	0.28206537274325494	78
187	0.8980336741526755	0.2814562815626092	78
188	0.8978946860248928	0.2807847141277898	78
189	0.8977683554865541	0.28008033923660075	78
190	0.8974757790415797	0.2792746168921072	78
191	0.8970161686577404	0.2784613072528287	78
192	0.8964706352951278	0.27772685249050655	78
193	0.8959894192596723	0.2770008503134552	78
194	0.8955670509284478	0.27612579918080976	78
195	0.8949763139431235	0.27521065718408516	78
196	0.8942652069988934	0.2742784634969233	78
197	0.8937015453875693	0.2730907334337	78
198	0.893114046235741	0.2719254112319279	78
199	0.8926477959869576	0.2711287996167799	78
200	0.8919227989684323	0.27039107803501494	78
201	0.8913776174533252	0.26983147567105376	78
202	0.8911950590192547	0.2691983738490378	78
203	0.8909602938869663	0.268802872430362	78
204	0.8906950606636319	0.26859417300070265	78
205	0.8901915904943998	0.2684609202476724	78
206	0.8896965629516362	0.26853686695641865	78
207	0.8895267411635418	0.2685648749043311	78
208	0.8890676435928716	0.26856938884660275	78
209	0.8886904715217305	0.26861703174984963	78
210	0.8881588352019298	0.268555379344044	78
211	0.8878032748179059	0.2683513476730958	78
212	0.8874832496039369	0.26880427890832825	78
213	0.8873058032330731	0.2695486895822368	78
214	0.8871824496961661	0.27090454476549997	78
215	0.8872331626098658	0.27214623368287166	78
216	0.887362119076314	0.273339123579749	78
217	0.8874045877228997	0.2747195466116992	78
218	0.8873864412784959	0.2760190341408944	78
219	0.8875079610768652	0.27720232927263994	78
220	0.8881073416203825	0.2783140568096854	78
221	0.8888078036593159	0.27918104228006313	78
222	0.8893017671263599	0.2799289528304014	78
223	0.8897240537335963	0.28073421599813747	78
224	0.8902856217028613	0.28136870066489034	78
225	0.89068552426585	0.2816455675888597	78
226	0.8909479760184034	0.2822328638675732	78
227	0.8914344705716992	0.28274685593410054	78
228	0.8921072213960554	0.28312107986606594	78
229	0.8928460211633674	0.2830987459917582	78
230	0.8934191178477382	0.28286754374751033	78
231	0.8939192624771877	0.28253590586399874	78
232	0.8942043559157016	0.2820152237532109	78
233	0.894475438695245	0.28153796681175647	78
234	0.8948911758021516	0.2810993786345655	78
235	0.8952417454820435	0.28049925443697604	78
236	0.8955116507045767	0.2797375557169233	78
237	0.8956980370110862	0.2788922778104976	78
238	0.8958952974475473	0.2780269060668896	78
239	0.8959475830888739	0.2774470463022264	78
240	0.896088850468816	0.2768534022528013	78
241	0.8963671664097542	0.2766494088770879	78
242	0.8966248456343561	0.2768490481782948	78
243	0.8968679732666364	0.27687501329303665	78
244	0.8971580312493442	0.2767332043966816	78
245	0.8974534130351787	0.27669593287400956	78
246	0.8976399810752432	0.27647014902213446	78
247	0.8977312387576115	0.27624593559251903	78
248	0.8980261980765079	0.276602022252387	78
249	0.8983474010457749	0.2767833746783784	78
250	0.8985169836326424	0.27718226946222124	78
251	0.8987178388270323	0.27767318336227026	78
252	0.898865776981412	0.2779030945443514	78
253	0.8989301403482883	0.278073715071953	78
254	0.8988003923490612	0.2780476557907361	78
255	0.8986745262613871	0.2782359539009945	78
256	0.8984514634007911	0.2784321485020483	78
257	0.8981676059035165	0.27867762006736224	78
258	0.8979655794781485	0.2787934135755366	78
259	0.8977765795020304	0.27885347723407766	78
260	0.8973258953576245	0.27906033626264376	78
261	0.8966675402822113	0.2795528432975147	78
262	0.8959263912118964	0.28045060989139853	78
263	0.8952274852601184	0.28132781860222217	78
264	0.8945227545191985	0.2820292559614742	78
265	0.8937961715348517	0.282931322331514	78
266	0.89289316535695	0.2836579521073963	78
267	0.8920703841957022	0.28423448914238236	78
268	0.8913190408245358	0.2848911741039925	78
269	0.8905607267020859	0.2857530695862288	78
270	0.8896855129460787	0.2864227132874131	78
271	0.888871993546	0.2873306088109414	78
272	0.8881625882757419	0.288075308997895	78
273	0.8875983342505197	0.28864692855786644	78
274	0.8872616664838486	0.2889658352481669	78
275	0.8871066620946999	0.28975616636891094	78
276	0.887075437847539	0.29056063390829046	78
277	0.887212025889659	0.2915271232742562	78
278	0.8875618537504484	0.2927301589283383	78
279	0.8877371428829559	0.29455960145024696	78
280	0.8881066493720742	0.2964698828897893	78
281	0.8889017108473838	0.29864511252862413	78
282	0.8894887874571628	0.3006186037489528	78
283	0.8901441878538435	0.30228940587284725	78
284	0.890751796089662	0.30375763944595224	78
285	0.8914575349117582	0.3052925184420234	78
286	0.892178491342698	0.3067376230919902	78
287	0.8927408820427986	0.3080698585173091	78
288	0.893345644014126	0.30961475028899593	78
289	0.8937752679899282	0.3109667127257597	78
290	0.8942181564499457	0.31257045832431746	78
291	0.8944751906376965	0.31427181686877353	78
292	0.8948762537614382	0.31597488645075106	78
293	0.8951691165967726	0.3173951169692049	78
294	0.8954202265134575	0.31857070581349484	78
295	0.8955695405935145	0.3195389524409419	78
296	0.8956760646104867	0.3204380240246248	78
297	0.8958648168660137	0.3212862441363165	78
298	0.8959139629940741	0.32227863057059947	78
299	0.8959368538466528	0.32324515866853787	78
