# Supplementary material for: High-level cognition during story listening is reflected in high-order dynamic correlations in neural activity patterns
Source: Nat Commun. 2021 Sep 30;12:5728. doi: 10.1038/s41467-021-25876-x (PMC8484677; doi:10.1038/s41467-021-25876-x)
Supplement: Supplementary file 4 — Source Data [file 41467_2021_25876_MOESM4_ESM.zip › results/higher_order_sims/constant/44.csv]

time	1	2	iteration
0	0.8674051648178389	0.33424083977705765	44
1	0.8673096346224536	0.3332814171500579	44
2	0.8672311391327469	0.33271517912947857	44
3	0.8671880509585315	0.3320852671503408	44
4	0.8672015219915719	0.33148657247477514	44
5	0.8673221128390909	0.33066599816915565	44
6	0.8675030680443455	0.3294481737790095	44
7	0.8676772344360315	0.32818264870423386	44
8	0.8678921490047748	0.3270142534623062	44
9	0.8681755504850055	0.32566523692095123	44
10	0.8684199977372381	0.32441690712285304	44
11	0.8685972872242946	0.3229918876040112	44
12	0.8688287769945104	0.32180777101010505	44
13	0.8691253430705667	0.3203405329911094	44
14	0.8693217733276608	0.31899417194295693	44
15	0.8695844841052368	0.31771101925553874	44
16	0.8699073249072662	0.3165437927975622	44
17	0.8701195290971452	0.3154869346233307	44
18	0.8700704748678937	0.31422751268604615	44
19	0.8699202753319217	0.31276978767198166	44
20	0.8699473805043894	0.3115129435120146	44
21	0.8699223982161457	0.31028644085511964	44
22	0.8698780347853547	0.3091795529512141	44
23	0.8697406316395913	0.3079538664703798	44
24	0.8695614704589678	0.30680271691766087	44
25	0.8688182493476602	0.30599868844435163	44
26	0.8677298235570022	0.3054496217191018	44
27	0.8667867884567931	0.3049521490371177	44
28	0.8659021759684589	0.3045017514367064	44
29	0.8647444198782015	0.3043192002721168	44
30	0.8634488346433645	0.30417722527227903	44
31	0.8623186783113145	0.303887744002577	44
32	0.8615597124499763	0.3036182555425215	44
33	0.8608471090703211	0.3036651225235103	44
34	0.860048358803019	0.3038845594738257	44
35	0.8593549146246607	0.30435776230549344	44
36	0.8587043484081403	0.3047864990652244	44
37	0.8583511216627144	0.30525242629872373	44
38	0.8583765579566061	0.3056466628782653	44
39	0.8582518117114752	0.306280789357313	44
40	0.8581183152153802	0.3066653761295315	44
41	0.8583851133022592	0.3068758983221721	44
42	0.8585705028186298	0.3070455276594979	44
43	0.8585946210348744	0.30697717542091013	44
44	0.8589859334002753	0.3068912519843155	44
45	0.8597411927237539	0.307028966302599	44
46	0.8603155435315464	0.30724182370964215	44
47	0.8609935382600988	0.3073843491844292	44
48	0.8614822589549378	0.30759451496803675	44
49	0.8618153703743984	0.30773288572360513	44
50	0.8619452289077953	0.3078429903284978	44
51	0.8618867949195432	0.30786448052448623	44
52	0.8618083938891428	0.3077167901851678	44
53	0.8616950488518983	0.3075449105465108	44
54	0.8616125180089604	0.30734520932818327	44
55	0.8616469868169785	0.3071921039015099	44
56	0.8616335646722897	0.306933620993511	44
57	0.8618636949134282	0.3065551735258846	44
58	0.8618052976520918	0.3060088170362516	44
59	0.8618196856651835	0.30531300714760345	44
60	0.8616355796360714	0.3044476032937733	44
61	0.8613232236480787	0.30346399265123813	44
62	0.8613552659903098	0.3027179235071149	44
63	0.8610277639283088	0.30200845832280143	44
64	0.8609089286650405	0.30140517150749296	44
65	0.8611497484258944	0.3011630718554215	44
66	0.8611951616138299	0.30106162229932115	44
67	0.861166423083316	0.3013817558631552	44
68	0.8611590454748351	0.3016598372590463	44
69	0.8614376233169572	0.30183916249188253	44
70	0.8617353472860421	0.3018525375157731	44
71	0.8621722966730485	0.3025072057796945	44
72	0.8628469213574054	0.3029371325633626	44
73	0.8633554137515947	0.3035802945031868	44
74	0.8639106825046058	0.30414369126872565	44
75	0.8645826706150146	0.30465557565880813	44
76	0.8650297283577715	0.3050741020400918	44
77	0.8652739460403605	0.3054834748559329	44
78	0.8654847381400446	0.3055752161106837	44
79	0.8658754586092984	0.3058203410609512	44
80	0.8660366703021547	0.3060311197485391	44
81	0.866463468102795	0.3062448079564353	44
82	0.8667881172493043	0.3062237597407338	44
83	0.8669127858209781	0.30627625799174674	44
84	0.8670145010539614	0.30616563697280125	44
85	0.8671451613375615	0.30578456938925613	44
86	0.8672505571766412	0.3053783453622064	44
87	0.8673083172422811	0.3048380771622185	44
88	0.8673566041270138	0.3043683108918775	44
89	0.8674629518663687	0.3037210907635113	44
90	0.8677385385353295	0.3029337184060885	44
91	0.8679837529269049	0.30201710849513286	44
92	0.8681431673107225	0.30130813948696966	44
93	0.8681781620580163	0.30072382741966946	44
94	0.8681312089637545	0.30030520354682155	44
95	0.8681365223907809	0.29963788281415055	44
96	0.8680570222643632	0.29952590795465134	44
97	0.8679751510007605	0.2992171220316028	44
98	0.8678757632791818	0.2989956967036418	44
99	0.8678975200702308	0.29876724823247053	44
100	0.8679343314862525	0.29856932516199486	44
101	0.867919055284555	0.2984482717735555	44
102	0.8678108427710715	0.2980581432210133	44
103	0.8676569089093904	0.29761016762109693	44
104	0.8674973095162292	0.29699330389699946	44
105	0.8673634382778681	0.2963074912495572	44
106	0.8672180786180209	0.2955669887820686	44
107	0.8671496732905305	0.2947379579589554	44
108	0.8668757827937247	0.2940045111502387	44
109	0.8665502234464251	0.29330721028661016	44
110	0.8662787920011432	0.2925265400522664	44
111	0.8660942393003042	0.29208894963949494	44
112	0.8656550773993268	0.2916368262244325	44
113	0.8654583590899706	0.2915774563210398	44
114	0.8653024112708895	0.29157972910693236	44
115	0.8651143622384011	0.2916571784875046	44
116	0.8649523027576874	0.29156852669711114	44
117	0.8646965441664047	0.2914833709847265	44
118	0.8646475498604469	0.29174713435185656	44
119	0.864821968730534	0.29214950516397925	44
120	0.8646634596291166	0.29237139422103653	44
121	0.8646378296054931	0.29234154381855615	44
122	0.8646713375625629	0.29213351509172364	44
123	0.8650312060076408	0.2922464297421109	44
124	0.8654680180991331	0.29232622200908975	44
125	0.8658940827503374	0.29201953884285736	44
126	0.8661512714896688	0.2918787574746401	44
127	0.8663385618723762	0.2919921349393926	44
128	0.8663816093585717	0.29203571684392815	44
129	0.8663862856244722	0.29217430266310196	44
130	0.8663325866841838	0.29217201024761924	44
131	0.8660771766290067	0.29235082307986526	44
132	0.865762846724929	0.2922991172069112	44
133	0.8653645778668485	0.2920553730170357	44
134	0.8647010432276218	0.29163936921095174	44
135	0.8640359040970848	0.2911357815777751	44
136	0.8634815217992813	0.29053746661957014	44
137	0.863018154180496	0.2895645341401704	44
138	0.8624588541920434	0.2883930905290945	44
139	0.862068082218449	0.28736419266567964	44
140	0.8617389965578468	0.2866023499055957	44
141	0.8612716104109436	0.2862276721887863	44
142	0.8607726757747935	0.2858672579940144	44
143	0.8603491873963542	0.2856471343111086	44
144	0.8603367004590226	0.2854079037190329	44
145	0.8603564608675277	0.28490872889299956	44
146	0.8600776563743282	0.28422738865551944	44
147	0.8594201759356722	0.2839200730342224	44
148	0.8588382539524199	0.2835466377391539	44
149	0.8583135944745591	0.2829567038223937	44
150	0.8578086603485022	0.2826934575795669	44
151	0.8574297299461169	0.282099469749844	44
152	0.8569106737836583	0.28159415198066157	44
153	0.8563676364712395	0.28099641996659386	44
154	0.8558195025926701	0.28028882225633206	44
155	0.855303207340298	0.2793199008590048	44
156	0.855304446764094	0.27875660107999833	44
157	0.8556921494334014	0.27795145395036897	44
158	0.8563596979692695	0.2772923424457133	44
159	0.8571068981050368	0.27619871114950867	44
160	0.8582325722047512	0.2748351121904317	44
161	0.8594362646237449	0.2733463070533002	44
162	0.860701228078278	0.2720173915413047	44
163	0.861845377047331	0.27108410680640266	44
164	0.8628148422117948	0.2701999671878993	44
165	0.8638084509791129	0.26905052847436367	44
166	0.8645322272980344	0.2684473892633737	44
167	0.865160474341595	0.2681382487464252	44
168	0.8655879257532594	0.2675826166467466	44
169	0.8658102368369132	0.2673332311458783	44
170	0.8660572254149235	0.2672567919187903	44
171	0.8663041474036313	0.26731628055453277	44
172	0.8665001045857801	0.26730924745213464	44
173	0.866644993458447	0.2673732984858474	44
174	0.8668235255279203	0.2672719107241643	44
175	0.8668550087081934	0.2671076432825332	44
176	0.8667846592947714	0.26676647991854596	44
177	0.866593774896009	0.26627979721783196	44
178	0.8664389187797348	0.2659064059521926	44
179	0.8664063623181941	0.26535505604781123	44
180	0.8663487655164512	0.2648903429654574	44
181	0.8662780336140441	0.2648501502525573	44
182	0.8660374442532932	0.26524707147137006	44
183	0.8658282613494429	0.26565579641805437	44
184	0.8657333288083295	0.2662673602350518	44
185	0.8657622234371849	0.26666334314225243	44
186	0.8659168622081137	0.26668183530899375	44
187	0.866025807842485	0.26647330962744986	44
188	0.8663007705486616	0.26630482138377753	44
189	0.8666307794450921	0.26637685048938425	44
190	0.8669407200659964	0.2664814911267485	44
191	0.8672359095477186	0.2664308697418665	44
192	0.8675902489539884	0.26648517312162034	44
193	0.8678414728309056	0.26625375567285914	44
194	0.8680287417767287	0.2660545570156318	44
195	0.8681671869068995	0.26583198231599436	44
196	0.8682230712242265	0.2657497695406541	44
197	0.8683051228076711	0.26547486522541636	44
198	0.8682434315298391	0.2653056604202528	44
199	0.8679859360072915	0.2659470881362194	44
200	0.8678645817892374	0.2666124313587118	44
201	0.867742905786258	0.26729663571157763	44
202	0.8677935575245349	0.26837788811601704	44
203	0.8678774003465087	0.2692444881780444	44
204	0.8678647639623547	0.2699650003298075	44
205	0.8678669268873106	0.2705223034929144	44
206	0.8680034722637322	0.27107335066403965	44
207	0.8681421675030161	0.2715608245558307	44
208	0.8681813349425537	0.27189937766640876	44
209	0.8681275135053952	0.272004657996699	44
210	0.868134760517017	0.2722494471479344	44
211	0.868151254397331	0.27251375963827146	44
212	0.8681010783544657	0.27268507399423036	44
213	0.8679532615855202	0.2732275450264932	44
214	0.86774017219834	0.2735832676532829	44
215	0.8674850801054022	0.2743405436871456	44
216	0.86743616032132	0.27515906009427754	44
217	0.8673229143554942	0.27567561346326425	44
218	0.8671276083957882	0.27611830243869623	44
219	0.866905929977993	0.27656824935520724	44
220	0.8666627281271734	0.27695581453885454	44
221	0.8664952986561937	0.27774737988625664	44
222	0.8663208952458733	0.27843816982716074	44
223	0.8661900555348596	0.2791972745871379	44
224	0.8659399009310227	0.2799480178735913	44
225	0.8657082306972903	0.2806022506659831	44
226	0.8656520624075048	0.281699548728381	44
227	0.8655762745592707	0.2826927328894169	44
228	0.8655704879931239	0.28341734558752346	44
229	0.8655946261681121	0.28405236136263756	44
230	0.8656716115950774	0.2844284487121402	44
231	0.8658956848137701	0.28465610936533053	44
232	0.866065437737593	0.28463902318476403	44
233	0.8661688868456383	0.2847527582898377	44
234	0.8662521277248326	0.28492632522567507	44
235	0.8662374589567673	0.28518701182894496	44
236	0.8660921581633293	0.2856466222959082	44
237	0.865839526390705	0.286532007797384	44
238	0.8656384836120554	0.2874052099354819	44
239	0.8655041402063034	0.28838587458751225	44
240	0.8653181265476327	0.2892167310306458	44
241	0.865177121856225	0.2898246413092272	44
242	0.8649244096472033	0.2902023834068163	44
243	0.8645219773088302	0.29058382465412835	44
244	0.8640688754098144	0.290746446382753	44
245	0.8636680371116259	0.2911306128918144	44
246	0.8631354831219978	0.29137103972313444	44
247	0.8628556052634607	0.2917293650178824	44
248	0.8629039653394431	0.2925469948259704	44
249	0.8631900054012305	0.29307833588541565	44
250	0.863687535512139	0.29377127604563036	44
251	0.8644090030947799	0.2945578101800978	44
252	0.864871363656411	0.29536005668637394	44
253	0.8650140642658342	0.29580689891207096	44
254	0.8648015109919368	0.29603377969043804	44
255	0.8649051291857212	0.2963099900631641	44
256	0.8648710042476945	0.29659703329424014	44
257	0.8647929427400308	0.29680388330916446	44
258	0.8648898298464927	0.2968312017967388	44
259	0.8648809967266742	0.2970448155327612	44
260	0.8648171230516497	0.29713453081579694	44
261	0.8648271305892564	0.29714006142058375	44
262	0.8650486219732066	0.2971008097350419	44
263	0.8651575455801939	0.29696670810391235	44
264	0.86524088973131	0.2967699328751041	44
265	0.8648936721106346	0.2966029501555313	44
266	0.8647269103128434	0.29658926065483676	44
267	0.8645141494103834	0.2966031295835647	44
268	0.8645107100765368	0.2962672635832277	44
269	0.8645135788322765	0.2958887456774896	44
270	0.8645213856665628	0.29533703994027305	44
271	0.8644715474591702	0.2949537114856659	44
272	0.8643563885390912	0.2947156090561375	44
273	0.8641481892913802	0.294587051699546	44
274	0.8639423845814855	0.29437831737044723	44
275	0.8638264437762335	0.29449839619214235	44
276	0.8639476276038726	0.29489603411107607	44
277	0.8641532594758754	0.2952121874806712	44
278	0.8643720645592801	0.2958240303792946	44
279	0.8645166633755318	0.2963049426430613	44
280	0.864630737785809	0.2972288100769464	44
281	0.8646767646184562	0.29861367432041064	44
282	0.8648322412859499	0.29992284705499755	44
283	0.8648815307810236	0.301211132661677	44
284	0.865041236894358	0.30270017943673055	44
285	0.8651119988841321	0.303964229276054	44
286	0.86514195767742	0.30516418162930553	44
287	0.8651422986950181	0.306346926630984	44
288	0.8652148564562122	0.30735152758401485	44
289	0.8651603345093537	0.3088631153795294	44
290	0.8652635679668078	0.31050607544705333	44
291	0.8652958635035203	0.31215230909761926	44
292	0.8656426876882605	0.31348796548639213	44
293	0.8660503797245828	0.314868408499537	44
294	0.8664019067861527	0.3161079485374104	44
295	0.8667516644997395	0.3174344850937872	44
296	0.8669329659244713	0.3190415078470772	44
297	0.8671712575147973	0.3209014146021905	44
298	0.8671783778844623	0.32270784632737226	44
299	0.8673210132110214	0.32429319193826894	44
