# Supplementary material for: High-level cognition during story listening is reflected in high-order dynamic correlations in neural activity patterns
Source: Nat Commun. 2021 Sep 30;12:5728. doi: 10.1038/s41467-021-25876-x (PMC8484677; doi:10.1038/s41467-021-25876-x)
Supplement: Supplementary file 4 — Source Data [file 41467_2021_25876_MOESM4_ESM.zip › results/higher_order_sims/constant/50.csv]

time	1	2	iteration
0	0.8438045289262925	0.29382566690800405	50
1	0.8445683385833939	0.29256788724322663	50
2	0.8450833523361051	0.2913962485785422	50
3	0.8452386863513316	0.2900890242964249	50
4	0.8457596275840542	0.2886817005238381	50
5	0.8464430868873619	0.2870681207901187	50
6	0.8468336993248142	0.2855530695659907	50
7	0.8462892612879698	0.2845240053378701	50
8	0.8458874361123667	0.2833601551289306	50
9	0.845108311888765	0.2824672678256458	50
10	0.8447015024416564	0.28142239869242414	50
11	0.8443249381602852	0.2805383791792189	50
12	0.8441259178697641	0.27968456737245545	50
13	0.844037433534991	0.27897953039384077	50
14	0.8436091631892397	0.27829303233732755	50
15	0.8432194692703486	0.27749875727566153	50
16	0.8427306600578882	0.2766348569446621	50
17	0.842785133846192	0.2760572458703746	50
18	0.8425715790777797	0.275459726601233	50
19	0.8422352125484582	0.2751035515133214	50
20	0.8422848523891183	0.27478027957318174	50
21	0.842240583500278	0.2744078652700267	50
22	0.8420425704604028	0.2739085131144848	50
23	0.8416424695476474	0.27344207508433954	50
24	0.8413455529723208	0.2727712494247025	50
25	0.8407735982427866	0.2720174309416284	50
26	0.8399442190239796	0.27142730808732113	50
27	0.8390458871928183	0.27090905371981366	50
28	0.8383929127552595	0.27057926725072245	50
29	0.8380234147882781	0.27013787770414227	50
30	0.837697819765046	0.2695061651153637	50
31	0.8371923391790295	0.2689583722502074	50
32	0.8367787024331027	0.26844484587919554	50
33	0.8363710228763009	0.2677367764043293	50
34	0.8359010009907348	0.26712376026311135	50
35	0.8357117454651437	0.26647040157402097	50
36	0.835462536977995	0.26579324749486677	50
37	0.8351165933706327	0.2651143839297557	50
38	0.8351710112398593	0.2648063345773465	50
39	0.8350154674973201	0.264672218519059	50
40	0.834890217065588	0.26461624046067767	50
41	0.8348341275043603	0.2643088366291655	50
42	0.8348604711352228	0.2640820081240524	50
43	0.8348111374350403	0.26413394730979234	50
44	0.8348835239420349	0.26427319888373924	50
45	0.8351173716012539	0.26438228664261554	50
46	0.8353906941290982	0.2643902551480443	50
47	0.8354751131977546	0.26450468787313935	50
48	0.8355789837226547	0.26461631994538143	50
49	0.835527791522799	0.26495733435697	50
50	0.8353381495073008	0.2651853652025203	50
51	0.835034143525294	0.2655133940401826	50
52	0.8347702324753589	0.26567447472002825	50
53	0.8345611181871718	0.2656785058622169	50
54	0.8343909465201291	0.26542224591186725	50
55	0.8344128297687172	0.26506118531087336	50
56	0.8344946120737289	0.2645668566330045	50
57	0.8345639468234312	0.2639169080290466	50
58	0.8347019955073379	0.26333334007195053	50
59	0.8349792241918667	0.2626998342253148	50
60	0.835202149632604	0.26241653789516817	50
61	0.8352902072457424	0.2620530932961733	50
62	0.8352944563301046	0.2617911944132573	50
63	0.8351531040388867	0.26153272123222904	50
64	0.834977952094864	0.26178646484288265	50
65	0.8347856170342867	0.2620344633382796	50
66	0.8347024499345208	0.26247357637850055	50
67	0.8345581093324791	0.26301486921919054	50
68	0.8344662155411158	0.26355750714572135	50
69	0.8342357289177196	0.2643437898068303	50
70	0.834147500271863	0.2651024878140021	50
71	0.8344518820092268	0.2654980799256613	50
72	0.8349443538066014	0.26565040850434185	50
73	0.8352187077264706	0.26573362010575663	50
74	0.8353723594914911	0.2656339194910979	50
75	0.8355142505030445	0.2652978437660937	50
76	0.8358623609757532	0.26467471085684025	50
77	0.8359697856694527	0.2639142547766389	50
78	0.8358555959264184	0.2631817007593641	50
79	0.8358953595035905	0.2623963790854201	50
80	0.8362643499827853	0.2613952211278188	50
81	0.8366231600908326	0.2605643333616632	50
82	0.8369972899352921	0.25958777412920503	50
83	0.8375325730966785	0.25852893593238535	50
84	0.8383246215742998	0.2572046631104859	50
85	0.8389495054150385	0.25642377383937365	50
86	0.8395410480142239	0.25575330628648835	50
87	0.8400339435010716	0.2552088932003463	50
88	0.8404369595763863	0.2545415300089609	50
89	0.8405566863901992	0.2536859385642956	50
90	0.8405209862230411	0.2526748784394476	50
91	0.8401059652187288	0.252119718259408	50
92	0.8394858225291653	0.2519574604689274	50
93	0.8384399755815002	0.25174656858364375	50
94	0.8377282811504514	0.25198419658137006	50
95	0.8364356233260287	0.2518590096695202	50
96	0.8351403457682283	0.2519689880591636	50
97	0.8344408666495731	0.2519940165098203	50
98	0.8333826531196806	0.2517778762774965	50
99	0.832826028277674	0.2518338780637745	50
100	0.8318692710067886	0.2518814512093346	50
101	0.8307819213114953	0.25202705354332644	50
102	0.8297753172427484	0.25203861817525336	50
103	0.8287552012984097	0.25207019444738094	50
104	0.8273314734041203	0.25244567620245534	50
105	0.8260744919101216	0.25259823582089447	50
106	0.8252330424554051	0.2525325314404045	50
107	0.8242442791786647	0.2528020171100429	50
108	0.8235825342634099	0.252939522240325	50
109	0.823179496347502	0.2529514855743892	50
110	0.8229571009296152	0.25261634903159286	50
111	0.8231172102681404	0.25203096222816895	50
112	0.8233446278046882	0.2512603204693149	50
113	0.8234871674550714	0.2504560068068356	50
114	0.8238431787112348	0.24955704564176787	50
115	0.8239335313722776	0.24925642684561153	50
116	0.8242101519555713	0.2489473748981415	50
117	0.8245275501602053	0.24893416739855215	50
118	0.8249829215982744	0.24873043793399316	50
119	0.8258034735816148	0.24820800874318014	50
120	0.8266071177764869	0.2476781432377714	50
121	0.8278464623880288	0.24697969492399907	50
122	0.8291092900060678	0.24617307241802477	50
123	0.8303715075107371	0.2454662553426255	50
124	0.8313063150620906	0.2449316075041827	50
125	0.83256713156958	0.24454093378339878	50
126	0.8335279053703452	0.24433021218561982	50
127	0.8344088475609474	0.24436047884944215	50
128	0.8350021577931185	0.24460061301532268	50
129	0.8354225494535549	0.24491673790217233	50
130	0.8357751363504828	0.24533035386028676	50
131	0.8358080132568229	0.245833954479118	50
132	0.8358237674504438	0.2462778895022652	50
133	0.8358863648268091	0.24675001774051358	50
134	0.8357071087749124	0.2471372488265962	50
135	0.8355252036355998	0.24749700565251845	50
136	0.8353338132105772	0.24756679693435782	50
137	0.8351597924980769	0.24752232835313698	50
138	0.8348793799471664	0.24765712714202204	50
139	0.8345923706768389	0.24795213894410914	50
140	0.8344486405847144	0.24815552039701771	50
141	0.8343103736019115	0.24856099466086506	50
142	0.8340816464087517	0.24886554476598044	50
143	0.8338797830483551	0.24922570448729153	50
144	0.8337070742226408	0.24919359347423337	50
145	0.8334962533849772	0.24897668850715918	50
146	0.8332002966212487	0.24852924907316062	50
147	0.8330208478172525	0.248214535506699	50
148	0.8329833252947741	0.24805786414737302	50
149	0.8330662836946381	0.2481280638675327	50
150	0.8333744482882702	0.2483655365948887	50
151	0.8333318622150994	0.2488478087005576	50
152	0.8333294282586543	0.24929997098096843	50
153	0.8332919476155725	0.24954760412494623	50
154	0.8332246125341461	0.2501117546300775	50
155	0.8331299882778526	0.2505350268724802	50
156	0.8330525661806962	0.2510299173209114	50
157	0.832925607154781	0.25138793065414033	50
158	0.8330990875244464	0.25193148080355404	50
159	0.8331542359843648	0.2523108115033629	50
160	0.833461617495012	0.25236917536084696	50
161	0.8338026009338774	0.25264724768060365	50
162	0.8340314729326682	0.2527666418459256	50
163	0.8345406796956761	0.25296819213690225	50
164	0.8350770845562936	0.2531078346512744	50
165	0.8360608361595605	0.2532026935957691	50
166	0.8370266209382956	0.2534616796286615	50
167	0.8381150732175068	0.25370460092286934	50
168	0.8391581194330228	0.25379492864815767	50
169	0.8400775276608712	0.25384812732196305	50
170	0.8409127262603565	0.2538066196551466	50
171	0.8417074163408774	0.2535842541460911	50
172	0.8424346478447391	0.2534251477479129	50
173	0.8430832817801188	0.2530309778368524	50
174	0.843617903795136	0.2525628966299311	50
175	0.8437494116477396	0.2523575130628544	50
176	0.8436985936341793	0.25220038992638805	50
177	0.8436463373162341	0.25187156488247414	50
178	0.843441361322783	0.2512746530015891	50
179	0.8432062092346858	0.25071744594609974	50
180	0.843009592666551	0.2501562562494487	50
181	0.8427459334530082	0.2498213152054441	50
182	0.8424035950627422	0.24920845648059517	50
183	0.8419092592225306	0.24883925288952982	50
184	0.8413328656628635	0.2486401053359604	50
185	0.8406326370683933	0.24837005233632142	50
186	0.8401379825986364	0.248176152313476	50
187	0.8395782654897858	0.24797798929850154	50
188	0.8391475719372941	0.24799494809514586	50
189	0.8386302554329386	0.24795257632005716	50
190	0.8380593160124272	0.24783797375081326	50
191	0.8378051043240428	0.24805094834957037	50
192	0.8375641939597426	0.2480694818336208	50
193	0.8372207135556874	0.24808366897997328	50
194	0.8367390097024533	0.24786457638361256	50
195	0.8361335445292672	0.24764878315141517	50
196	0.8353933195624837	0.2474451862395568	50
197	0.8346156887807759	0.24716158078327788	50
198	0.8339914107646732	0.24728502092721474	50
199	0.8331637378690627	0.2474880450332291	50
200	0.8324647758132534	0.2477164297090992	50
201	0.8315315397537396	0.2477447694303563	50
202	0.8307655628865807	0.2480116114808864	50
203	0.8301584200107204	0.24848580312625287	50
204	0.8294661752432705	0.24919355586825043	50
205	0.8288320795005549	0.24977857313810498	50
206	0.8287949243083036	0.24993998670181414	50
207	0.8288618398295434	0.2498770156909965	50
208	0.8289477095525	0.2496589875994753	50
209	0.8291123870215886	0.2495241983287784	50
210	0.8290495160304414	0.24938523949340796	50
211	0.8293234037181507	0.24918823085297281	50
212	0.829592711343098	0.2488832297707687	50
213	0.8302558746919086	0.2485749515754903	50
214	0.8306147632800178	0.24816688661974184	50
215	0.8307837345288269	0.24808329136419588	50
216	0.8307088218679413	0.24760333222701156	50
217	0.83095194679394	0.24757512117884728	50
218	0.8312920529820357	0.2476142471172841	50
219	0.8314799574861729	0.24780898787196895	50
220	0.8316572272038625	0.2482462098066527	50
221	0.83179153492565	0.24886827095152228	50
222	0.8320670268753424	0.24937082017830622	50
223	0.8323678810617736	0.24962103916427808	50
224	0.83266760181953	0.24983359948127296	50
225	0.8330978989219325	0.24980793575627475	50
226	0.8333622475482276	0.24979759548716304	50
227	0.8335590694412449	0.24980987813110586	50
228	0.8335347018989879	0.24971844201470159	50
229	0.8336351088235744	0.2496574741702559	50
230	0.833800406436955	0.24955046204333334	50
231	0.8339183161617504	0.24925833678932258	50
232	0.8341032293418067	0.24879601437571633	50
233	0.8341924816889411	0.24830197166827928	50
234	0.834194138068225	0.24793618867678335	50
235	0.8339869841250515	0.24766430292915428	50
236	0.834059570192047	0.2473610948908546	50
237	0.8341447878617755	0.24705867388943545	50
238	0.8341917889584861	0.2467355139937532	50
239	0.8342121811762186	0.2463570682567979	50
240	0.834206285709935	0.2458931120680944	50
241	0.8342735716936657	0.24571824490584002	50
242	0.8342575231238913	0.24548091488841306	50
243	0.8341911398107258	0.24534570251149845	50
244	0.8341635506024927	0.24514509069155727	50
245	0.8341754950984076	0.24521954732414677	50
246	0.8343670072304495	0.2452030000234867	50
247	0.8345466855001284	0.2455442935639022	50
248	0.8343506580815293	0.2459294977602665	50
249	0.8344752502267296	0.24676864322989678	50
250	0.8344712859638923	0.2477257613068573	50
251	0.8345218465686552	0.248399354135057	50
252	0.834520281183407	0.2490016727526306	50
253	0.8346155985126148	0.2497924335730999	50
254	0.8347669691962424	0.2507485916861691	50
255	0.834848017961431	0.2514770167407222	50
256	0.835081700048267	0.25247041808350124	50
257	0.8351687582994164	0.25357969770975614	50
258	0.8353204144665903	0.254497560073135	50
259	0.835165217263844	0.2554139151864583	50
260	0.834775601239121	0.2568693019059283	50
261	0.8344431377833963	0.2580233550002829	50
262	0.8342897210986177	0.25916073072530743	50
263	0.8341053008198562	0.26029097709764054	50
264	0.8338083592000408	0.26129536531565045	50
265	0.8338072111104305	0.26250043501977205	50
266	0.8337294781250373	0.2634988180356435	50
267	0.8337261206336001	0.26451001535730057	50
268	0.8338426080430443	0.26545758970432465	50
269	0.8341043727427341	0.2661598591131071	50
270	0.8343134084046775	0.26684603435446913	50
271	0.8344315038325164	0.26767653287224447	50
272	0.8343981269666021	0.2686432298012536	50
273	0.8343435133289373	0.269411787904248	50
274	0.8339623410037434	0.2700365792352698	50
275	0.8337052363219875	0.27074320119295653	50
276	0.8332398082229583	0.27145529558817216	50
277	0.8326129322180243	0.2721580933644526	50
278	0.8317472665889611	0.2732048691443901	50
279	0.830992695978577	0.27403601149366297	50
280	0.8304870887673494	0.2746825745472492	50
281	0.829897744591366	0.27547947605418127	50
282	0.8295394999911484	0.27623028154778995	50
283	0.8293857346069421	0.2771828006618248	50
284	0.8290731141685366	0.2779971315582878	50
285	0.8287762085443917	0.2787008610333226	50
286	0.8284111981578717	0.27958778403513623	50
287	0.8280594989002527	0.2803473966073898	50
288	0.8275348232355783	0.2809787875954796	50
289	0.8268926647953919	0.28166380575122224	50
290	0.8268081816936145	0.28236873918670347	50
291	0.8267888321997847	0.2832305343296797	50
292	0.8270277258563131	0.284464101166499	50
293	0.8277429900097607	0.2855520301152356	50
294	0.8281428309968243	0.2869903048451118	50
295	0.8287746673567202	0.2884944647793846	50
296	0.8293443486156704	0.29007109182507457	50
297	0.8297643617381488	0.2915927264368376	50
298	0.8300117070907368	0.2929811078051292	50
299	0.8303270795947916	0.2942502805197304	50
