# Supplementary material for: High-level cognition during story listening is reflected in high-order dynamic correlations in neural activity patterns
Source: Nat Commun. 2021 Sep 30;12:5728. doi: 10.1038/s41467-021-25876-x (PMC8484677; doi:10.1038/s41467-021-25876-x)
Supplement: Supplementary file 4 — Source Data [file 41467_2021_25876_MOESM4_ESM.zip › results/higher_order_sims/constant/2.csv]

time	1	2	iteration
0	0.7443117101236629	0.27998454882821905	2
1	0.7443006659314655	0.27860711761413887	2
2	0.7446530747641724	0.2768892435199434	2
3	0.7448081175303599	0.275549809966643	2
4	0.7446085582274699	0.2742137955531902	2
5	0.74395671608482	0.2728602829847852	2
6	0.7431530851661107	0.2715790040910685	2
7	0.7426469751463207	0.2703795208367306	2
8	0.7425719649703028	0.2693133850408196	2
9	0.7424773031803366	0.2681818940818974	2
10	0.7425375386167304	0.2670917184519389	2
11	0.7427342596383467	0.2659732846323004	2
12	0.7428553214334515	0.26497610246229586	2
13	0.7428083585369404	0.2637688054942181	2
14	0.7414945059336866	0.2635161221712427	2
15	0.7402519929389346	0.263148982095852	2
16	0.7392860096851903	0.26302149906698297	2
17	0.7379697955224007	0.2628476484693208	2
18	0.7367740266443525	0.2625986525979284	2
19	0.7359707558827544	0.2629304938814669	2
20	0.7359922996153654	0.2631691976030258	2
21	0.7361474820333579	0.26330276723744456	2
22	0.736619072483424	0.2633567944587354	2
23	0.7370462305427836	0.2632705377811565	2
24	0.7376182332566854	0.2631529055298612	2
25	0.7380860066807619	0.2629529014017253	2
26	0.7384422330671359	0.26279363599951794	2
27	0.7388762663937998	0.2625160271597705	2
28	0.739567015399115	0.26225043105881757	2
29	0.7406118408095569	0.26199889477606364	2
30	0.741764333837973	0.26163844975447387	2
31	0.7426357508731273	0.26134948790070667	2
32	0.7433402273514066	0.26086262421839285	2
33	0.7439687992178942	0.26017819215336063	2
34	0.744092049561331	0.2598239019003754	2
35	0.7443146814456674	0.2592902482765011	2
36	0.7449079824736508	0.2587553825632455	2
37	0.7458045237517088	0.25811511978639934	2
38	0.7463091259943795	0.2575627064884821	2
39	0.7465737863767105	0.2570227733985511	2
40	0.7467569561315461	0.256531944502629	2
41	0.7465559861891049	0.25624529782822547	2
42	0.7465754022831116	0.255952844742767	2
43	0.7463773161549152	0.25568701794299703	2
44	0.7461889753773298	0.2555050264694729	2
45	0.7459203799211506	0.2551985450844365	2
46	0.745651534162722	0.25478150607846045	2
47	0.7456325506680564	0.25434233674186363	2
48	0.7452610087196536	0.25409851634158437	2
49	0.7447259145043355	0.25410424734538184	2
50	0.7444220021831076	0.2541751817519894	2
51	0.7441119114191044	0.2542117255130215	2
52	0.7437226369032393	0.25408392571914284	2
53	0.7432982364312306	0.25379140713525256	2
54	0.7428289871628595	0.2534993721401382	2
55	0.7424290408564559	0.25312207200168335	2
56	0.7419250472140949	0.2528169749285547	2
57	0.7415695888978234	0.252580111794084	2
58	0.7411918177206169	0.2524315222313301	2
59	0.7409493495942376	0.2522122418829691	2
60	0.740745976194425	0.25205826019416844	2
61	0.7406356738784257	0.25192322427017005	2
62	0.7407378972969283	0.25196284449494727	2
63	0.7406677158823746	0.25198074347115207	2
64	0.7406370810029818	0.2518725109554418	2
65	0.7406477608728554	0.2517127910618121	2
66	0.7405952169439195	0.251642485233261	2
67	0.7406225001503596	0.2513774278783681	2
68	0.7405890812902934	0.2510552226345073	2
69	0.7404866255085882	0.2508912334818514	2
70	0.7406576937102415	0.25055409299933634	2
71	0.7408856200795308	0.25014020671914317	2
72	0.7410428095011159	0.24951410575079785	2
73	0.7413352683465405	0.2489987045987744	2
74	0.7416496633607835	0.2488645990954587	2
75	0.742042427843804	0.24861897563843366	2
76	0.7423623646542046	0.2484724691250241	2
77	0.7425653477951053	0.24817778996784226	2
78	0.7427483987740152	0.24775322982921136	2
79	0.74294905836078	0.24733755193494497	2
80	0.7431737662234055	0.24720805716124492	2
81	0.743442041105456	0.24690274464036835	2
82	0.7439239898034429	0.2463414124833573	2
83	0.744409512139705	0.246000925211659	2
84	0.7446726380437027	0.2454950292392654	2
85	0.7447350874348514	0.2450945330759804	2
86	0.7447395788465326	0.24476731763332016	2
87	0.7448184860579623	0.24471164865178677	2
88	0.7446173959613739	0.24484559699006495	2
89	0.7443873371464486	0.2449490812827792	2
90	0.7440619316101911	0.24515726739739482	2
91	0.743747108248287	0.24532360037138362	2
92	0.74331691633578	0.2455923132578568	2
93	0.7429399945096561	0.2458615884103044	2
94	0.7425712723627556	0.2459835484416162	2
95	0.7419942903729038	0.24603205311129214	2
96	0.7413222271550629	0.24608324830292827	2
97	0.74078966192748	0.24609460168250774	2
98	0.7401835249723288	0.24617840072906344	2
99	0.7399508106810727	0.2461803517571551	2
100	0.7396691475488808	0.24583764260570262	2
101	0.7392235760453811	0.24574444842047782	2
102	0.7388617338294656	0.24609448984541107	2
103	0.7387949754039688	0.24642951623736248	2
104	0.7387977563842367	0.24702236211288786	2
105	0.7387166302755357	0.247500102786199	2
106	0.7383874107601324	0.24806442026941847	2
107	0.7384709022022018	0.2486453503141169	2
108	0.7383451401165252	0.2492793004325349	2
109	0.7383437637460116	0.24972714158059595	2
110	0.7385981787978252	0.25003401684045873	2
111	0.7388009333974468	0.2503975752823759	2
112	0.7390476673487061	0.25079307697701314	2
113	0.7392332522292565	0.2512251652641764	2
114	0.7394918192703506	0.25144391453282877	2
115	0.7398421973306468	0.2515240399621976	2
116	0.7401099494426636	0.2513922911287967	2
117	0.7402640180210551	0.25119005672166794	2
118	0.7403869132697602	0.2512147401729601	2
119	0.7406931450543551	0.2511933509832292	2
120	0.7410678140886496	0.25106124034196875	2
121	0.7414178486740268	0.25075931090971687	2
122	0.7416928163175043	0.25022857187724673	2
123	0.7418305060703426	0.24955390579175657	2
124	0.742136967559558	0.2490037574049388	2
125	0.7424295250613628	0.24834895431232404	2
126	0.7428885954080058	0.24768308321754573	2
127	0.7435362811255425	0.24727513801954926	2
128	0.7444223660923889	0.2467974891990097	2
129	0.7452082448486294	0.2464101195326375	2
130	0.7460266135829002	0.24612436625407919	2
131	0.7468355795709319	0.2457235330550709	2
132	0.7474374452915467	0.24522423146228325	2
133	0.748228571995157	0.244770887964651	2
134	0.7492308627611886	0.24399300363253107	2
135	0.7501790353066052	0.24320576223369483	2
136	0.7511346175712793	0.24225849089420118	2
137	0.7526378089424042	0.241602417238264	2
138	0.7541066687831045	0.2408996645597518	2
139	0.7552683616500858	0.24018676359213362	2
140	0.756229354899886	0.23930268406871788	2
141	0.7566542409143706	0.23866586026852793	2
142	0.7565413594731116	0.23826990592229044	2
143	0.756796162605567	0.23797400910541489	2
144	0.7572702598337709	0.23753102313449442	2
145	0.7575574433766953	0.23702949415402325	2
146	0.7576944015897281	0.23644593525911847	2
147	0.7571320427202382	0.23635993798268495	2
148	0.7565350327163831	0.23624409850088354	2
149	0.7556130542981263	0.2360732987536279	2
150	0.7544203691136175	0.23619604022028767	2
151	0.753458612621862	0.2361790501214712	2
152	0.7525998178776495	0.23627756873035194	2
153	0.751550598395478	0.23638560394404995	2
154	0.7504796775832158	0.2364987275072758	2
155	0.7494437981942739	0.23657799492036366	2
156	0.7484928595990835	0.23700441504335426	2
157	0.7480081689319841	0.23727359210509674	2
158	0.7474360538230176	0.23752979401219615	2
159	0.7471880529531031	0.23755762241668282	2
160	0.7466296395011996	0.23753149061997886	2
161	0.7463850655309566	0.23726643808632097	2
162	0.745782243950155	0.23729177053605563	2
163	0.7451279200172419	0.2372219804598552	2
164	0.7442962090689247	0.23703159563944556	2
165	0.743385925101832	0.23679311831198083	2
166	0.7426331245526809	0.23635772943655628	2
167	0.7420281911262763	0.23601356047532368	2
168	0.7421170680819006	0.23573836725284583	2
169	0.7423188648871747	0.2354307854415216	2
170	0.7426337581627267	0.23509806891843724	2
171	0.743142945154325	0.2348093046123875	2
172	0.7437938617544965	0.23426774034950923	2
173	0.7442682621182823	0.23403259866580986	2
174	0.7448469208237215	0.2339443845314268	2
175	0.7451836398767617	0.2337344475617716	2
176	0.7457371460893796	0.23343792709277048	2
177	0.746133670542892	0.23318802878331957	2
178	0.7464646782613377	0.23320431753862433	2
179	0.7464393861304655	0.23324579402111628	2
180	0.7458444347009663	0.2337419478519456	2
181	0.7451844196134371	0.23409555918887875	2
182	0.7444941987845944	0.234564072689664	2
183	0.7442259955416334	0.2350500448921278	2
184	0.7442408943550384	0.23522321106854024	2
185	0.7439503333957443	0.2353964233835902	2
186	0.7432618101307474	0.23583622815643038	2
187	0.7423648838219791	0.23616567110680256	2
188	0.741267847448248	0.23651607490500495	2
189	0.7400436580636467	0.236743758669472	2
190	0.738703439176269	0.23694892332843853	2
191	0.7379398572796881	0.23714283139617878	2
192	0.7376608627733745	0.23751692008471112	2
193	0.7372317667899092	0.23784300058612734	2
194	0.7368977183511326	0.23825198862324382	2
195	0.7366177253973131	0.23827887019932473	2
196	0.7362605754577851	0.2386069247596496	2
197	0.7361010375742043	0.23900105634701801	2
198	0.7360401593534165	0.23951138520607146	2
199	0.73625795739378	0.23982272342411964	2
200	0.7361847050995445	0.23997110195826435	2
201	0.7359638521033497	0.24020028549886974	2
202	0.7354864185653928	0.24033445025970732	2
203	0.7354356908545664	0.24019211792959413	2
204	0.7357152590509158	0.24001788942627522	2
205	0.7358882705058728	0.2399665772691328	2
206	0.7361457020554817	0.23979681637632672	2
207	0.7364057153113179	0.2398828957880707	2
208	0.7366268844932271	0.24024497683938967	2
209	0.736853309993822	0.24040593848719005	2
210	0.7371320636243947	0.2409178687032733	2
211	0.7376816744282031	0.2415372129159703	2
212	0.738324429696031	0.24215029293224324	2
213	0.738805105363814	0.2430047366786165	2
214	0.739407576036052	0.24383744474926206	2
215	0.7398631236274694	0.244647830686635	2
216	0.7401571660253549	0.24529302939916373	2
217	0.7404199523017541	0.24569217691145376	2
218	0.7407670856851895	0.24596582555605248	2
219	0.7410185242530194	0.24637532926857497	2
220	0.7413067774592581	0.24682542792095885	2
221	0.7412901057344812	0.24719131887640747	2
222	0.7413478743515024	0.24739255426421047	2
223	0.7415178534111887	0.2475354641109296	2
224	0.7415957410527232	0.24765336148723097	2
225	0.7414884020126056	0.24769123102825616	2
226	0.7413177882272172	0.24777663582736736	2
227	0.7409525326107387	0.2479081189801937	2
228	0.7404971794637849	0.2479146615262955	2
229	0.739957824144903	0.248217483892932	2
230	0.7394185191681674	0.24847568730329833	2
231	0.7387639812239523	0.2488701710723136	2
232	0.738074620430361	0.24909182207291425	2
233	0.737355329852912	0.24923303050855705	2
234	0.7366964970423937	0.249429286789096	2
235	0.736920638829196	0.24966143155297457	2
236	0.7372097735311235	0.2496981458283572	2
237	0.7374578473435305	0.24970738147121951	2
238	0.7378891679128312	0.24999894211260668	2
239	0.7384874706005254	0.2503754792634022	2
240	0.7392504660608666	0.25066807946922454	2
241	0.7403604139093258	0.25088557993974603	2
242	0.7412991867593126	0.2515735136218415	2
243	0.7420790166740739	0.25238021654085957	2
244	0.7423440916813787	0.2530684849111885	2
245	0.7421213034495835	0.253570329822742	2
246	0.7415964374172175	0.25422093622531095	2
247	0.7409526734748957	0.2548437022348469	2
248	0.7404968192484007	0.25542122115584526	2
249	0.7399698012086212	0.2559303275605017	2
250	0.7390607975220903	0.2563757027194878	2
251	0.7383684506570115	0.2567127290533592	2
252	0.7379281564908972	0.2570465640568108	2
253	0.737421007660843	0.25744871672590003	2
254	0.7374650539170553	0.257957878566152	2
255	0.7376080293450041	0.25854613580666885	2
256	0.7372325455369237	0.2591474705706475	2
257	0.7370033144695802	0.25957266580937877	2
258	0.7360721308987871	0.2601175071884448	2
259	0.7348585153609639	0.26037952796885994	2
260	0.7339939662795235	0.2605032186238617	2
261	0.7335124068193478	0.2605152851846642	2
262	0.733501999351279	0.26046542444307696	2
263	0.7330370983498703	0.2605141639122738	2
264	0.7328476493376513	0.26052868441813737	2
265	0.7324277989609599	0.2606471401659974	2
266	0.7324246313640436	0.260774203730561	2
267	0.7323170100618034	0.260755520297487	2
268	0.732184504661099	0.26094659000478376	2
269	0.732156121888893	0.2610388871634195	2
270	0.7322571675817631	0.2612573118429144	2
271	0.7325458725895687	0.2614739851408673	2
272	0.7325690243995349	0.26157161021335334	2
273	0.7327212201330751	0.26171868410500715	2
274	0.732622286144843	0.2619591958822218	2
275	0.7326708142698377	0.2620695209088352	2
276	0.7325029889211713	0.26237344813407926	2
277	0.7321336692316791	0.26282592002721544	2
278	0.7315354124580801	0.26312999117889063	2
279	0.7311198831961536	0.2631381031733881	2
280	0.7306951511926407	0.26313984276552166	2
281	0.7305419185191255	0.26351893135222465	2
282	0.7304271738873256	0.2639096746893009	2
283	0.7306111829695505	0.2641065366621227	2
284	0.7310043969414124	0.26454657958989464	2
285	0.731441535275577	0.26537757916436483	2
286	0.7319045665663396	0.2660265702996216	2
287	0.732470855785528	0.2666705407746797	2
288	0.7331675587408054	0.2672445180482691	2
289	0.7338817082868968	0.26794578137075825	2
290	0.7344299522868725	0.26869208089637187	2
291	0.7350883376513536	0.2692020603991447	2
292	0.7357176949437588	0.27012958763600736	2
293	0.7361482950834131	0.27114160139170296	2
294	0.7365413775006073	0.27211106258913553	2
295	0.7368440200538444	0.2730216659287032	2
296	0.7372250850515443	0.274152365032592	2
297	0.7375796227669191	0.27548944480655563	2
298	0.7379009560020849	0.276675164695997	2
299	0.7383754865572941	0.2779340518757602	2
