# Supplementary material for: High-level cognition during story listening is reflected in high-order dynamic correlations in neural activity patterns
Source: Nat Commun. 2021 Sep 30;12:5728. doi: 10.1038/s41467-021-25876-x (PMC8484677; doi:10.1038/s41467-021-25876-x)
Supplement: Supplementary file 4 — Source Data [file 41467_2021_25876_MOESM4_ESM.zip › results/higher_order_sims/constant/87.csv]

time	1	2	iteration
0	0.7001918449184429	0.2341912157224871	87
1	0.6993708843585178	0.23204755172398478	87
2	0.6987061284935385	0.22973328160883402	87
3	0.6974633269526243	0.2273681653911864	87
4	0.6955181240601042	0.22501103859248525	87
5	0.6933945699846845	0.22270735219362597	87
6	0.6920903305499727	0.22085282521681665	87
7	0.6906017967301636	0.21911439591964854	87
8	0.6892746910326022	0.21765082248883003	87
9	0.6884863470271959	0.21625660212869385	87
10	0.6882848226479342	0.21526452006054594	87
11	0.6887469365080637	0.21429025344394986	87
12	0.688395704095145	0.21348285980439352	87
13	0.6882447042527343	0.21256128455055415	87
14	0.6879776066874599	0.21161361717052646	87
15	0.6868806182923346	0.2109559774555027	87
16	0.6854573337323628	0.21014228063567497	87
17	0.6847915411642378	0.20898319667536597	87
18	0.6849337681479759	0.2081967142516906	87
19	0.6853572587097365	0.20747986369387605	87
20	0.6855594766914271	0.20715904897726106	87
21	0.686224817322261	0.2069428900541912	87
22	0.6866333725122831	0.2065849709395015	87
23	0.6874334617387045	0.2061747018467302	87
24	0.6874597400812716	0.2056086866644797	87
25	0.6874330749527706	0.20513818997632088	87
26	0.6880653291366906	0.20438152138259114	87
27	0.6892278218918518	0.2034845929295257	87
28	0.6903444829726098	0.20247605110957737	87
29	0.6915178471015669	0.20144345177694334	87
30	0.6926692498011706	0.2004645380732316	87
31	0.6935316334468452	0.19959507803774115	87
32	0.6943770856153973	0.19873287772221943	87
33	0.6950114925600249	0.19788229898266782	87
34	0.6956182962075265	0.19708256172940297	87
35	0.6958951647800982	0.1960684790379742	87
36	0.6958740015303752	0.19534180124356093	87
37	0.6959857109548803	0.19459976577527793	87
38	0.6957114444220304	0.1939371098132149	87
39	0.6953808899541286	0.19355807510177978	87
40	0.695209746013439	0.1931988404628487	87
41	0.6952790112178824	0.19272335922094308	87
42	0.6950492199912643	0.19217434723841792	87
43	0.6946165497847717	0.19184871195951292	87
44	0.6943809159657601	0.19168183864515773	87
45	0.6940082248113882	0.1917470459802211	87
46	0.694421238355647	0.19198851576443182	87
47	0.6948955497021262	0.19201072593866994	87
48	0.6954355525911796	0.19205152540120973	87
49	0.6956867732925127	0.1918216338702172	87
50	0.6960224922082793	0.191851384327217	87
51	0.6963818047667161	0.19190785373136113	87
52	0.6966650226888496	0.1919785437783929	87
53	0.6968456756483496	0.1922640049539453	87
54	0.6970118003925342	0.19241160483699218	87
55	0.6975586584903374	0.19234250106708167	87
56	0.6979225836268206	0.1927223505908092	87
57	0.6982766097406938	0.19305022650133868	87
58	0.6986255765313014	0.19327103093883777	87
59	0.6989750541583615	0.1939642826960104	87
60	0.6993314709215447	0.19480493839961016	87
61	0.6995813552596359	0.19548505351516704	87
62	0.6996039943435535	0.19604090002910127	87
63	0.6994774830373797	0.1965251680254269	87
64	0.6993310336631973	0.19687931498284994	87
65	0.6994054498917613	0.19691942611148808	87
66	0.6993049524535817	0.19682485090608454	87
67	0.6989619770996219	0.19695934999476014	87
68	0.6988191882471358	0.1970813659936472	87
69	0.698498084390454	0.19717671613231902	87
70	0.6981025628119545	0.1971762218718213	87
71	0.6978558033335469	0.19752935304091893	87
72	0.6976439843694571	0.19776513851339836	87
73	0.6973302455426409	0.19777462766663917	87
74	0.6971819446905584	0.198033599083506	87
75	0.6971768028224891	0.19837399489963467	87
76	0.6975319149014594	0.19823677049610108	87
77	0.6981436660216463	0.1981436615755323	87
78	0.698417330549346	0.19819717712331714	87
79	0.6985109250846886	0.19806994719535304	87
80	0.6983400391879205	0.1980226544448653	87
81	0.697871332930968	0.19816382895020798	87
82	0.6968775916965939	0.19819618403267358	87
83	0.695692560664846	0.19814010851744748	87
84	0.6945069175307264	0.1982131411677047	87
85	0.6930099544527888	0.19896012583196596	87
86	0.6924331885801203	0.19954580386615361	87
87	0.6926646364809562	0.1997934249318156	87
88	0.6927244389023732	0.2000574936010507	87
89	0.6925740038424546	0.20028870780519525	87
90	0.6922451577309786	0.20032482330607765	87
91	0.6920960424760678	0.20046577566564774	87
92	0.6917081180102068	0.2006459757841615	87
93	0.6911789703427319	0.2005096495431236	87
94	0.6910790608785911	0.20103317702686882	87
95	0.6913705901665367	0.20187705690433566	87
96	0.6914048413579654	0.2026030642914494	87
97	0.6911183897461333	0.20317821044884393	87
98	0.6904335503132856	0.20353376821989902	87
99	0.689977871971675	0.20393831031367632	87
100	0.6896362044206737	0.20436848457606158	87
101	0.689616311204107	0.2047257564966986	87
102	0.6895168331267091	0.2050680939210212	87
103	0.6894871392333632	0.20520952566096826	87
104	0.6892289817906575	0.20510085362987682	87
105	0.6891579222343298	0.20503312503975954	87
106	0.6893156325519008	0.20499964690609132	87
107	0.6894589661740623	0.20516550451420665	87
108	0.6893106752970777	0.2052099719669014	87
109	0.689360637185196	0.20495301708581404	87
110	0.6891518422690294	0.2046217433669779	87
111	0.688552268796963	0.20425281317980745	87
112	0.6881303498541649	0.20388123776076073	87
113	0.6878580903918238	0.2034025867059351	87
114	0.68797937346044	0.202858074453054	87
115	0.6885855187389962	0.20224272376533914	87
116	0.6888323569407377	0.20169529725786695	87
117	0.6887377149816258	0.2010555407710725	87
118	0.6886940386501671	0.20030874504023685	87
119	0.6889820808245363	0.20018643219114315	87
120	0.6890053541019756	0.2000902179628833	87
121	0.688637438366165	0.2001065079923329	87
122	0.6881504974678273	0.20001807256101542	87
123	0.6880293609061853	0.20016744967989286	87
124	0.6881560967140948	0.20013058056229235	87
125	0.6882504484802924	0.2002439012584681	87
126	0.6889056977434727	0.20082540466284693	87
127	0.689526948336205	0.20126386583623207	87
128	0.6894738687259423	0.20147113824546714	87
129	0.6894538587330851	0.20155215129251494	87
130	0.6890145548316796	0.20148690394583968	87
131	0.6884326820525217	0.20143195871402791	87
132	0.6875883653608776	0.20140099470875017	87
133	0.6874912614060443	0.20188380257687022	87
134	0.6873477101119737	0.2023353446174964	87
135	0.6864579012003	0.2027601716489181	87
136	0.685473971831207	0.2031427202961218	87
137	0.6844753377087203	0.2034053507855188	87
138	0.6843573570089222	0.20360542849013208	87
139	0.6841027417460246	0.20377093890693126	87
140	0.6842820233688908	0.20365596220611815	87
141	0.6844852297530813	0.2040007065124178	87
142	0.6846752494624505	0.2042786201908192	87
143	0.6847348823539569	0.20447401086409167	87
144	0.6849551491127491	0.20460341859014464	87
145	0.6852052642535301	0.2045591510505566	87
146	0.6860617646285685	0.2045073711614698	87
147	0.6869403865541618	0.20428743744443612	87
148	0.6873472359171393	0.2039342257437449	87
149	0.6880018000439967	0.20350890143357733	87
150	0.6881686876965671	0.20324745999642843	87
151	0.6883684250352293	0.2026949755377042	87
152	0.6885631608322729	0.2022418485617157	87
153	0.6889901777366276	0.2018182202708431	87
154	0.6892905135400317	0.2013234782186357	87
155	0.6904845626365119	0.20069577902045188	87
156	0.691875014417062	0.20025378137324423	87
157	0.6934426215429073	0.19966164671300946	87
158	0.6942111201304718	0.199569870772573	87
159	0.6954198663954333	0.19927637254563993	87
160	0.696112155736362	0.19910919373391187	87
161	0.6971553057414627	0.19886907876362506	87
162	0.6983993306008008	0.1989510603968752	87
163	0.6999326107749859	0.19882351328748918	87
164	0.7016242658860035	0.19851931841248538	87
165	0.7026305293770642	0.1981839612002925	87
166	0.7035573187248584	0.19794712650450622	87
167	0.7043805247564251	0.19764956734602226	87
168	0.7052129710337353	0.1974009226631254	87
169	0.7059750166377566	0.19740866463821258	87
170	0.70642292592223	0.1972733611876189	87
171	0.7066354370073219	0.1970193943307373	87
172	0.7064517231665951	0.19672629036908643	87
173	0.7060932558743696	0.19631728476482688	87
174	0.7057937520374128	0.19586254870069225	87
175	0.705380760451784	0.19550371117757664	87
176	0.704722579363178	0.19511895721379968	87
177	0.7035706075280863	0.19461411288492203	87
178	0.7025464287210155	0.19388756765660298	87
179	0.7021298890027913	0.19287001395353623	87
180	0.7018543901698181	0.19217638768559206	87
181	0.7016138038324221	0.19139246189518733	87
182	0.7008924775250013	0.1909423860847612	87
183	0.7001648005554592	0.19057876962383125	87
184	0.6992253409192988	0.1902575983211752	87
185	0.6984512287099397	0.19001795287999865	87
186	0.6974446579269062	0.18973218057738864	87
187	0.6965524739663124	0.18979466560904795	87
188	0.6956498027702404	0.19027184741955333	87
189	0.6952795516245924	0.19097047184903906	87
190	0.6947793642911263	0.19143667715096033	87
191	0.6941835423741398	0.19194205109802834	87
192	0.6936886193418313	0.19235020613139542	87
193	0.693234998244723	0.1925193959283154	87
194	0.6932449733538101	0.19277821122978087	87
195	0.6934163679303207	0.1926625054904224	87
196	0.6939289647582547	0.1923905904603202	87
197	0.6938271312884549	0.19234898151028032	87
198	0.6938069648172793	0.1926173777839805	87
199	0.6935572696363885	0.1927896011482371	87
200	0.6931544312244966	0.19295513002225667	87
201	0.6932396743573059	0.19301946179514676	87
202	0.6933656011967606	0.19304785392421323	87
203	0.6934694068680811	0.19291062636096573	87
204	0.6938154086435078	0.1927949192169407	87
205	0.694509497787314	0.192670035462424	87
206	0.6954554771470132	0.19241945833614835	87
207	0.6962281785730199	0.19219038999516064	87
208	0.6962471789307612	0.19225579657099579	87
209	0.696488197727989	0.19188892413401074	87
210	0.6967971032898121	0.19133928146689716	87
211	0.6966476760283665	0.190690960473225	87
212	0.6962251866068725	0.19057724852098742	87
213	0.6958542081027836	0.1901787789801785	87
214	0.6960079371798762	0.18994373065223996	87
215	0.6963372562513431	0.19030001677008573	87
216	0.6963437363471797	0.19108159431702162	87
217	0.6958090913401015	0.19166608399896093	87
218	0.6950517295640821	0.19226361946761503	87
219	0.6945451595359157	0.19267760486826477	87
220	0.6939135442558634	0.193042334085198	87
221	0.6936835780840999	0.19327507650721096	87
222	0.6933665132667094	0.19347271504904606	87
223	0.6930903743487763	0.1937447097791635	87
224	0.6928109714136823	0.19402479733673092	87
225	0.692602407238793	0.19416413513358305	87
226	0.6925284292047645	0.19427345826033768	87
227	0.6923401045441955	0.19446204931823846	87
228	0.6914914497851257	0.19486633196286562	87
229	0.6905784748507519	0.1952549425301397	87
230	0.689623687833712	0.19548758112372613	87
231	0.6883110995439127	0.19564498620908274	87
232	0.6873845756108434	0.19602022950748074	87
233	0.6868539713672105	0.19628399809539562	87
234	0.6867552911258168	0.1966251291233014	87
235	0.6868124908634559	0.1966989484486658	87
236	0.6865118528943809	0.19682846397224282	87
237	0.686601180751084	0.1966421392163266	87
238	0.6865061309064069	0.19629227631835236	87
239	0.6865563080342005	0.19593714118206648	87
240	0.6864112969932562	0.19556118504464493	87
241	0.6855861315507861	0.1956064807161835	87
242	0.6849191258701177	0.19571942947408646	87
243	0.6844907150549095	0.19570766900934897	87
244	0.6835770742014184	0.19586303246625555	87
245	0.682663515720145	0.19624450645372502	87
246	0.6819616516288894	0.1967500576229916	87
247	0.681108135155859	0.19706646850146325	87
248	0.6801966521663103	0.1976776851756106	87
249	0.6791595176662395	0.1985056805992161	87
250	0.677825399767145	0.1992022967082618	87
251	0.6768551107112569	0.19963404863330012	87
252	0.6763584229460045	0.20009613006698881	87
253	0.6760666532448814	0.20039263206710606	87
254	0.6761513338798224	0.2005753578266758	87
255	0.676825863842676	0.20075950426948233	87
256	0.6780170979032695	0.2007925021994447	87
257	0.6791667303339152	0.20098081096917977	87
258	0.679913768322525	0.20117511513921976	87
259	0.6810046845275338	0.20146227930331717	87
260	0.6818881951190351	0.2017485068635883	87
261	0.6835041305322795	0.20180452612950991	87
262	0.6849443343485144	0.20177939926999117	87
263	0.6863924159166542	0.2015170627264765	87
264	0.687791400123868	0.20170691587687423	87
265	0.6888455224719073	0.20208620247432368	87
266	0.6897887821873706	0.20276566169674562	87
267	0.6903094614854514	0.20364711110468395	87
268	0.6908815929865265	0.20450345390204147	87
269	0.6912336621446803	0.20530470655816774	87
270	0.6908946474720259	0.20622753151029066	87
271	0.690831983096696	0.20716009256005866	87
272	0.6903379047221178	0.20807729158813904	87
273	0.6901276275456842	0.2090969407435543	87
274	0.6903338202957622	0.20998416178731896	87
275	0.6901365466066585	0.21087942001441273	87
276	0.690232485881841	0.21199274592166736	87
277	0.6904946728004974	0.2131921924498604	87
278	0.6903969847470457	0.21432629769403602	87
279	0.6905545253762229	0.21561195440146108	87
280	0.6912066292123924	0.21690840771199377	87
281	0.6921573779582921	0.21813789005075634	87
282	0.6931607274248693	0.21916804848960963	87
283	0.6944959902870402	0.2202429855148844	87
284	0.6956623439339756	0.22148237721301167	87
285	0.6970266541408726	0.22260540052347152	87
286	0.6979223613648113	0.22383779757792666	87
287	0.6987059294343608	0.22510111556236542	87
288	0.6989489265893478	0.2266221442746119	87
289	0.6990389267611047	0.2281615349009506	87
290	0.699140527511105	0.22993233931628554	87
291	0.6993981239802094	0.23153707222426395	87
292	0.7000523318215693	0.23307067759633213	87
293	0.7001697125276453	0.23475402425418082	87
294	0.7001675516359469	0.2363325224764247	87
295	0.6999405890054117	0.23799423403978542	87
296	0.7000755329994655	0.23961205686832335	87
297	0.700137691626441	0.2411638186962946	87
298	0.7001949178016968	0.2425645220222636	87
299	0.7002257042361507	0.2439407688469574	87
