# Supplementary material for: High-level cognition during story listening is reflected in high-order dynamic correlations in neural activity patterns
Source: Nat Commun. 2021 Sep 30;12:5728. doi: 10.1038/s41467-021-25876-x (PMC8484677; doi:10.1038/s41467-021-25876-x)
Supplement: Supplementary file 4 — Source Data [file 41467_2021_25876_MOESM4_ESM.zip › results/higher_order_sims/constant/93.csv]

time	1	2	iteration
0	0.7603205562414052	0.28788786400238114	93
1	0.7601514706483687	0.2868314311457548	93
2	0.7605375805079149	0.28578401278121945	93
3	0.7606538423397176	0.28461731856867806	93
4	0.7606808384686283	0.28368359968669477	93
5	0.7608625207653178	0.2828735734580429	93
6	0.7612232429076439	0.2821129506354419	93
7	0.7609703938152943	0.28172568716885993	93
8	0.7605250991197123	0.2812949996355757	93
9	0.760231186802882	0.28075254141030737	93
10	0.7600660391765663	0.2801400490780793	93
11	0.759832163727298	0.27931494677077146	93
12	0.7594223824210532	0.27857179196803533	93
13	0.7591056368756808	0.27782043155620934	93
14	0.7587782943948899	0.276953831296808	93
15	0.7584734869139134	0.2762341821080023	93
16	0.758018596643325	0.27547266626538475	93
17	0.7576630292915719	0.27458233872291943	93
18	0.7573654917603048	0.27375976613783176	93
19	0.7568499898642711	0.272991520525868	93
20	0.7566604217312763	0.27199699324769083	93
21	0.7564425343804625	0.27114587335022056	93
22	0.756597545688475	0.27019933029763715	93
23	0.7564080394643822	0.2691030106873004	93
24	0.7564390401301222	0.26794955236544754	93
25	0.756736499401539	0.2666565689728653	93
26	0.7568974777465415	0.26526420580099863	93
27	0.7572593448185942	0.2638354498849172	93
28	0.7576216980891681	0.262365605935088	93
29	0.7584121884000803	0.26115302785520333	93
30	0.7591930635968249	0.2598884076581884	93
31	0.7597647429695027	0.258949154363233	93
32	0.7601806035431884	0.2577832787151347	93
33	0.760329968925888	0.25649914790668227	93
34	0.7606131308076658	0.25510994740006676	93
35	0.7607946784284255	0.2539010730771047	93
36	0.7610885787077344	0.2528293980919271	93
37	0.7612939585219184	0.25161941934846954	93
38	0.7614196410302343	0.250341248103757	93
39	0.7613003832586694	0.24920588028814508	93
40	0.7609039444603645	0.24835292450932442	93
41	0.7604470351649852	0.2475042377519659	93
42	0.7601444167392383	0.24694722072209283	93
43	0.7599008654473092	0.24650539877202948	93
44	0.7597249421073707	0.245929269808001	93
45	0.7595576604393117	0.2454579568005176	93
46	0.7593594521216281	0.2449720714508968	93
47	0.7591085500404242	0.24476119549153563	93
48	0.7591068772350711	0.24485054495594386	93
49	0.7589037113796226	0.24467972794950713	93
50	0.7590570152984798	0.2443955235529459	93
51	0.7591453550723206	0.24401277193091	93
52	0.7593603276192823	0.2436406684848517	93
53	0.7593287933847	0.24367998539936306	93
54	0.7593588577506074	0.24361842527260316	93
55	0.7595432759350429	0.24348764857046676	93
56	0.7595876635127026	0.24353388078736865	93
57	0.7597007539080403	0.24331069925314328	93
58	0.759759530210603	0.2433557171967841	93
59	0.7598754106108806	0.24327453269806462	93
60	0.75980454480081	0.24377714142788917	93
61	0.759609767795806	0.24395546910663932	93
62	0.7594590061686686	0.24408017512439925	93
63	0.7592912250969563	0.24413430094347904	93
64	0.7590239146312031	0.24404579258003187	93
65	0.7587130977099519	0.24411375708669875	93
66	0.7584363768215443	0.24408497772580162	93
67	0.7583085514021656	0.2439508875634614	93
68	0.7583957119675127	0.24371269518138422	93
69	0.7583899365225371	0.24337893865688648	93
70	0.758562493916241	0.24313164557358766	93
71	0.7586684626834653	0.2430456460684162	93
72	0.7587296377490182	0.24301205100523068	93
73	0.7588264404992283	0.24289469645470088	93
74	0.7591545510109421	0.24271027472285994	93
75	0.759329803005018	0.2424492065572274	93
76	0.759621190753399	0.2421601987894831	93
77	0.7597817010311556	0.2419536563161557	93
78	0.7598586753143765	0.2417675488368828	93
79	0.7597512472585193	0.24173200659841065	93
80	0.7598538729201201	0.24167448445415285	93
81	0.7599505705973874	0.2416872387786346	93
82	0.7605461406466922	0.24176972709025749	93
83	0.760945956503588	0.24191175982980756	93
84	0.7611153700415113	0.24192682963171386	93
85	0.7612449412684871	0.2418314011894972	93
86	0.7614779187566827	0.24173964628466812	93
87	0.7615867014505661	0.24188614183903573	93
88	0.7617544453058783	0.2420976377746366	93
89	0.7618197123859498	0.2421283717335188	93
90	0.7619285853157661	0.2420478052979791	93
91	0.7619266553375	0.24241056403998848	93
92	0.7618075038169172	0.2426931846877394	93
93	0.7621666604652697	0.24286905591095392	93
94	0.7623012658738392	0.24349308499540004	93
95	0.7628511120900341	0.24395372997237066	93
96	0.7634527784248513	0.24451949497483005	93
97	0.7640553392645656	0.24501769465132595	93
98	0.7643916670721709	0.24551819422525004	93
99	0.7645742197278449	0.24592387762185544	93
100	0.7647990777579898	0.246455775691786	93
101	0.7649404710575407	0.2465826683201209	93
102	0.7650089609411448	0.24661115116713236	93
103	0.7649436204482299	0.24645751840843147	93
104	0.7650379718436817	0.2462208843187281	93
105	0.7651448740555709	0.24601679973104804	93
106	0.7647968454920323	0.24606511260351868	93
107	0.7644465721598142	0.24612712774481796	93
108	0.7638108388017784	0.24592576659118762	93
109	0.7631524627260707	0.24610290440847674	93
110	0.7621883135706019	0.24646689489064824	93
111	0.7612306833960741	0.24668578863781873	93
112	0.7603780761516785	0.24676250080532275	93
113	0.759781387850239	0.24666692130143117	93
114	0.7597348731400121	0.24641051125823474	93
115	0.7596830488836265	0.2459472746649528	93
116	0.7595271170840315	0.2455707034324645	93
117	0.759176275227882	0.24509934879126785	93
118	0.7590608512992959	0.24458487647836216	93
119	0.7588665878380065	0.24404128283187093	93
120	0.7587323788477982	0.24360774410060923	93
121	0.7585644958387467	0.24329632061802295	93
122	0.758554981948164	0.2428709121325808	93
123	0.7581368327985416	0.24262256390864723	93
124	0.7576018170920156	0.24251948317453814	93
125	0.7571612535165793	0.2423309293460203	93
126	0.7565091046977264	0.2421617854679825	93
127	0.7560335677734886	0.24203541461446557	93
128	0.7562279079010514	0.24243007095391225	93
129	0.75591882470176	0.2425713205592349	93
130	0.7551635287061514	0.2425391245820329	93
131	0.7542841620085073	0.24251806012093594	93
132	0.7531015538127396	0.24270300071534162	93
133	0.7517959329247257	0.24275510442819256	93
134	0.7503590504603389	0.2429894522108688	93
135	0.7492493079597896	0.24312727958157268	93
136	0.7489594159833655	0.24302947223217852	93
137	0.7488222626341838	0.24292118545073924	93
138	0.7476865625282036	0.24284331258347772	93
139	0.7473122463224324	0.24255712337760588	93
140	0.7470107104160351	0.242062582607483	93
141	0.747262899125068	0.2416337302601394	93
142	0.7468615193743182	0.2410023803999241	93
143	0.746646204310466	0.2401577381646609	93
144	0.7465907172337927	0.2396436541993859	93
145	0.7463125528855121	0.23939133244497296	93
146	0.7458805857959381	0.23932543024346142	93
147	0.7465339573103962	0.23899133604664796	93
148	0.747366645924938	0.23864327794880327	93
149	0.7479707175433177	0.23831006849734315	93
150	0.7488607250172598	0.23787234628086096	93
151	0.7497571343282453	0.23720860002535119	93
152	0.7511171370434354	0.23640929436879474	93
153	0.7522110642212534	0.23551725205431595	93
154	0.753296233767132	0.2348536955350841	93
155	0.7545320719559048	0.23437193229054773	93
156	0.7555913115437589	0.23388831000068605	93
157	0.7567489997509841	0.23382558803694645	93
158	0.7573547586003313	0.23393169635984754	93
159	0.7579324334786568	0.23427154310470513	93
160	0.7585361734342084	0.2350139914520934	93
161	0.7591760630204168	0.2354859643783368	93
162	0.759580484362078	0.23628545027338357	93
163	0.7600660833307604	0.2368219839377176	93
164	0.7604334968764237	0.2376555110398316	93
165	0.760662083701498	0.23832746888768877	93
166	0.7609618683007582	0.2389546931682687	93
167	0.7610906479141617	0.2397016905377267	93
168	0.7610820142183621	0.24037015392842354	93
169	0.7610382459172189	0.24104331739044188	93
170	0.7610367350950286	0.24165858841490262	93
171	0.7611051172036912	0.24201226538895568	93
172	0.7610786852652855	0.2424870942658154	93
173	0.7612673837029325	0.24256662821518887	93
174	0.7613510036746192	0.24266932188628124	93
175	0.7614515558243823	0.24280207657238212	93
176	0.7614565794884236	0.242754672051707	93
177	0.7615028613597188	0.24274876924495928	93
178	0.7615780879779585	0.2426843954133641	93
179	0.7615309281971213	0.24255036723165455	93
180	0.7614424054746485	0.24241664801338125	93
181	0.7611144404999945	0.24210191314657997	93
182	0.7605215720917281	0.2421054302967651	93
183	0.7597929306797611	0.2420456752140217	93
184	0.7587725744838036	0.2418957705862945	93
185	0.7576667193976664	0.24168578699186793	93
186	0.7566376707390389	0.24153979259451433	93
187	0.7558314942914616	0.24140172426156026	93
188	0.755426771718066	0.24117979673371814	93
189	0.7547663168816711	0.24100390700277782	93
190	0.7539807108833987	0.2406509859908489	93
191	0.7533071334078005	0.2404806242478498	93
192	0.7534104269900931	0.2402770624116614	93
193	0.7534711023294944	0.23984842732513556	93
194	0.7533686492526209	0.23942379495054564	93
195	0.7534134609919724	0.23881280899352667	93
196	0.753443646213608	0.23829099106671225	93
197	0.7535258558604031	0.23823703672731059	93
198	0.753444080772451	0.23808956829407624	93
199	0.7532325303286168	0.23798350343608163	93
200	0.7533038565328212	0.23813450589546228	93
201	0.7534540813306374	0.23823378104331364	93
202	0.7531804046199281	0.2384261163594002	93
203	0.753210575663145	0.2389693365600947	93
204	0.7535421299651767	0.2393945392905647	93
205	0.7534898782303979	0.23974048740147372	93
206	0.7539976089948456	0.2403127581954537	93
207	0.75380510396756	0.2408063197499681	93
208	0.7537059533077333	0.24123100747787635	93
209	0.7534640247338862	0.24144004012410783	93
210	0.7528779062422538	0.24138787185370594	93
211	0.7524540805310389	0.24143871527439156	93
212	0.7523247452130114	0.24128061913377818	93
213	0.7522610519710876	0.2410627954183161	93
214	0.7524911830269743	0.2408531142888231	93
215	0.7533018080650277	0.24071155813978587	93
216	0.7539168517689624	0.24036716000455974	93
217	0.7547971885202145	0.23993801876447185	93
218	0.7556580159285285	0.23968387463133614	93
219	0.7569081565424897	0.2392975213200296	93
220	0.7580735340772294	0.23886541013508242	93
221	0.758976847423348	0.2386369718145837	93
222	0.7596527216924587	0.23838923468334333	93
223	0.760360909196776	0.23802268131503768	93
224	0.7611483762430907	0.23773193657529004	93
225	0.7618872751596143	0.23749370663163386	93
226	0.762463418305943	0.23761317574325305	93
227	0.7629049768306664	0.23778032207069058	93
228	0.7630911129961492	0.2380418601199318	93
229	0.7630756615225711	0.23802191196346786	93
230	0.7631415140740303	0.2382614151949376	93
231	0.76323266595364	0.23867530012621602	93
232	0.7631631004683276	0.23929542492265177	93
233	0.7630875281171032	0.2400825797795864	93
234	0.7629299275507495	0.2406838693160576	93
235	0.7629486658183846	0.24106597449635006	93
236	0.7631441327411606	0.2415976907150769	93
237	0.7635359007718031	0.2421373079400914	93
238	0.7638296338313088	0.24266172083387938	93
239	0.7640506236408866	0.24322163609708353	93
240	0.7642709156254512	0.24370910582132083	93
241	0.7643481328463789	0.2440862099028662	93
242	0.7645010363834509	0.24432792996533054	93
243	0.7645475202024337	0.24452271635856498	93
244	0.7645844984301459	0.24456574836519393	93
245	0.7644628811518919	0.24451000239088694	93
246	0.7644968603553481	0.24449327064794163	93
247	0.7646185816139182	0.24424884553197268	93
248	0.7647876725288169	0.24385558895339984	93
249	0.7648011221198526	0.2439221943825092	93
250	0.764842256555147	0.2441048458011415	93
251	0.7647983148705388	0.2441859593559565	93
252	0.7649963418919012	0.24422628970926447	93
253	0.7651558706133388	0.24464605893118163	93
254	0.7653058760811057	0.2448718495869698	93
255	0.7653863350465074	0.2451636727931435	93
256	0.7653952438308835	0.2454022956502854	93
257	0.7653694654604919	0.24562846749208123	93
258	0.7653612848212714	0.24589026538609865	93
259	0.7653575281118322	0.24601969390050432	93
260	0.7652420693225609	0.24660472187640642	93
261	0.7653975785593888	0.24745553907642237	93
262	0.7653119320273902	0.24837296920271182	93
263	0.7651106439884015	0.24913470622793055	93
264	0.7649546737079836	0.2497206587871774	93
265	0.7649414555025325	0.25037224879205267	93
266	0.7648156065971312	0.25137140168674305	93
267	0.7644732535173685	0.2523031390549467	93
268	0.7642831721906537	0.2531559941058244	93
269	0.7637134628455594	0.25400459161267414	93
270	0.7630916121922847	0.2549238632315475	93
271	0.7624282351084289	0.2557309436867044	93
272	0.7618564607797871	0.2566308811156488	93
273	0.7614194618110263	0.25748634684975297	93
274	0.7606996724858811	0.2583527809591074	93
275	0.7599992373208129	0.25926402496204265	93
276	0.7591995666369091	0.2601375889069013	93
277	0.7584057912737495	0.2608576613045334	93
278	0.7573258145099059	0.2614513186680734	93
279	0.7561073351392065	0.26200333487201505	93
280	0.7551489480329485	0.26254510985910046	93
281	0.7543130043370327	0.26367558114417106	93
282	0.7536854844103865	0.2649392433437703	93
283	0.7535927132544255	0.2663278490375551	93
284	0.7532475525997022	0.2679269754210657	93
285	0.7530582830134365	0.2693486782663548	93
286	0.7531514293990091	0.2708618810038807	93
287	0.7532058910945086	0.2723985694922948	93
288	0.7535533891978791	0.2741413918403485	93
289	0.7538249304658904	0.2763275575888802	93
290	0.7538976019341582	0.2783299708334968	93
291	0.754164793296851	0.28031291043982054	93
292	0.7545234905988188	0.2820117479760005	93
293	0.7551695765498144	0.2835740143548122	93
294	0.7555378174706731	0.2853371035534299	93
295	0.7556872032795909	0.28709209123492907	93
296	0.7558158431954246	0.2888482958395529	93
297	0.7558352458304115	0.2905490561125551	93
298	0.7559753183413431	0.292157159029074	93
299	0.7561850617518798	0.2936334471601127	93
