# Supplementary material for: High-level cognition during story listening is reflected in high-order dynamic correlations in neural activity patterns
Source: Nat Commun. 2021 Sep 30;12:5728. doi: 10.1038/s41467-021-25876-x (PMC8484677; doi:10.1038/s41467-021-25876-x)
Supplement: Supplementary file 4 — Source Data [file 41467_2021_25876_MOESM4_ESM.zip › results/higher_order_sims/constant/37.csv]

time	1	2	iteration
0	0.6434204577846196	0.23367516650209047	37
1	0.6437560756639572	0.23301726304472342	37
2	0.6443965240905095	0.23208229689465695	37
3	0.6446728133918906	0.231404606194351	37
4	0.6454561178016816	0.23071928030440814	37
5	0.6455006408334926	0.22989334325215877	37
6	0.6452891422500887	0.22887444720606331	37
7	0.6449141498977845	0.22802561214389558	37
8	0.6449885869344726	0.22717140506931643	37
9	0.6452715287740372	0.22631883923709958	37
10	0.6455193080359918	0.2253726981458988	37
11	0.6465013248350534	0.2241114978390671	37
12	0.64712645549301	0.22293990385211276	37
13	0.6477565750282934	0.2216584835882076	37
14	0.6481094559437387	0.22070272900059967	37
15	0.648455838085633	0.21967313526856946	37
16	0.6487278483977673	0.2186085040378126	37
17	0.6493104812644689	0.21764164725697638	37
18	0.6496131716935616	0.21657220097511223	37
19	0.6504460211571288	0.2153237911533078	37
20	0.6514330052818533	0.21423266835517604	37
21	0.6521810581697984	0.21291279378514952	37
22	0.6529007127678877	0.2116061297407972	37
23	0.6528405465601675	0.21083992194645906	37
24	0.6527629430029693	0.21014783073322643	37
25	0.6529129551931806	0.209409362112806	37
26	0.6533173343361026	0.20870811636312073	37
27	0.6538998061159463	0.20803772114592428	37
28	0.6540458227124468	0.2076962827733524	37
29	0.6540967406394435	0.20735074939922812	37
30	0.6546516613545185	0.20730124388104207	37
31	0.6548138200749901	0.2074395892042655	37
32	0.6550375828172718	0.20781322800188537	37
33	0.6556767442175963	0.20806162356506946	37
34	0.6559547335676388	0.20828822240150582	37
35	0.6565254192840301	0.20864430624598973	37
36	0.6572549897943586	0.20895255749199512	37
37	0.6580097303945207	0.20920078951800053	37
38	0.6587278636572996	0.20929594355990397	37
39	0.6592846879331439	0.20920398384313707	37
40	0.6599071013918145	0.2091410080862483	37
41	0.6599676347230518	0.20952046858694914	37
42	0.6596393461853401	0.2098358220006982	37
43	0.6593592452440488	0.2100007658362981	37
44	0.6597484578340159	0.21011060657483147	37
45	0.6598077616477527	0.21051603732347782	37
46	0.6597748128558267	0.21083388301208178	37
47	0.6598281708415558	0.21112711559775002	37
48	0.6599742419529364	0.2112531109930101	37
49	0.6598534702753193	0.21138725989704374	37
50	0.6596896786991936	0.21134233104992844	37
51	0.6594009293437761	0.21151475122792499	37
52	0.6594052289840137	0.21155690197954302	37
53	0.6596070686913784	0.2116383162291721	37
54	0.659981477549278	0.21152545864839445	37
55	0.660659409639664	0.21130645435832435	37
56	0.6612654916227813	0.21103353115023057	37
57	0.6621681896183773	0.21061396046329653	37
58	0.6634964409341714	0.21007711311589156	37
59	0.6649818306971883	0.20907245297369034	37
60	0.6667452123166919	0.20787354727296503	37
61	0.6683249993251855	0.2070915623127561	37
62	0.6697272770825026	0.20665485676775486	37
63	0.6710318728573356	0.20617958684363588	37
64	0.6721312646143313	0.20618432483330823	37
65	0.672989495589947	0.20635507023011787	37
66	0.6733988203119406	0.2066280698985515	37
67	0.6733119952932267	0.2067847743927767	37
68	0.6736699326342678	0.20680853614824662	37
69	0.6740512475624681	0.20685298615943554	37
70	0.6745523010729344	0.20683364790109063	37
71	0.6743599193124005	0.20696768152247255	37
72	0.6738064702404588	0.20684689004629475	37
73	0.6727271515547723	0.20668008341105965	37
74	0.6716281930774985	0.20643680034550155	37
75	0.6707462437235148	0.2064674778703298	37
76	0.6698774995630804	0.20638682294005725	37
77	0.6692764066655744	0.2065163749287769	37
78	0.668878584725036	0.20645201559174442	37
79	0.6682863634024522	0.2066036813041801	37
80	0.6680225220070971	0.2066748902052233	37
81	0.6682430480946578	0.2066699131929665	37
82	0.6683760786772501	0.20676556534470344	37
83	0.6681795718971618	0.20686014425357838	37
84	0.6671464618811148	0.2070948049947456	37
85	0.6664964986141647	0.20722222256224931	37
86	0.6654724412027945	0.20739801651926537	37
87	0.6643025997033599	0.20743731493853612	37
88	0.6628528789835769	0.20725075042422506	37
89	0.6615443503215407	0.20720784895181538	37
90	0.6606141203277685	0.2071777646122969	37
91	0.6594422881984721	0.20707836541462776	37
92	0.6580100228508043	0.2068333911580972	37
93	0.6566373898572427	0.20657838794539707	37
94	0.6550782344838074	0.2064559068537234	37
95	0.6535155437296128	0.20621035608546306	37
96	0.6520402893164181	0.2058150052747923	37
97	0.650625514734413	0.20501921549308272	37
98	0.6495081764900982	0.20419903279915477	37
99	0.6484786455427336	0.20334801103151098	37
100	0.6479869747543736	0.2028126611679349	37
101	0.6475930364288426	0.20229909967765222	37
102	0.6473425162870043	0.2016998508149579	37
103	0.647183664567257	0.20123337218955678	37
104	0.6468195381736338	0.20106368759894727	37
105	0.6466803336247482	0.20083127751446722	37
106	0.646499629393234	0.2005074690468959	37
107	0.646300361149696	0.20012754150869294	37
108	0.6459951364711309	0.19987209630582545	37
109	0.6455462472787331	0.1996575155394628	37
110	0.6450134924467422	0.19937140319644447	37
111	0.6448128306120466	0.19889606248646183	37
112	0.644634461920439	0.19862685865039634	37
113	0.644567010738327	0.19866054753679185	37
114	0.6447458839824591	0.19855487238676942	37
115	0.6451945152367072	0.19830213295290347	37
116	0.6455515928473605	0.19818001014456518	37
117	0.6459396247635105	0.19818147159909055	37
118	0.6463320296124062	0.19800450471822106	37
119	0.6466457457501773	0.1977213255921802	37
120	0.6468179985751068	0.19765072018790378	37
121	0.6467849418555742	0.19774774138185477	37
122	0.647042408431175	0.19743312769568194	37
123	0.6474167043450809	0.19708955977970075	37
124	0.6480704425938295	0.19659218362040612	37
125	0.6486563628686632	0.19636682087864135	37
126	0.6489369075234596	0.1961092358872518	37
127	0.6495656422020205	0.19593432260377255	37
128	0.6500912365762398	0.19571210110657566	37
129	0.6503779739941588	0.19581789687168377	37
130	0.6509025470352768	0.19581579648159148	37
131	0.6509883503720593	0.19602022547982226	37
132	0.6507822834078271	0.1959100681361012	37
133	0.6503653032161995	0.19592543918853567	37
134	0.6500857019903015	0.19608996786957317	37
135	0.6499116927126115	0.19607691428270652	37
136	0.6495065285269741	0.19616939492614427	37
137	0.6490317844895455	0.19621659053695786	37
138	0.6488497851136181	0.19616998767904933	37
139	0.6489777032862544	0.1959972802453829	37
140	0.649043564372768	0.19581088330122282	37
141	0.6488951914150946	0.1952755639999113	37
142	0.6487003013173065	0.1949063653584707	37
143	0.648855686323739	0.19451556254165953	37
144	0.6486989750639985	0.19463466459492332	37
145	0.6486446815932068	0.19486716088653852	37
146	0.6480577708498072	0.19504341380717188	37
147	0.6474549221711181	0.1951940073339161	37
148	0.647233314950011	0.19532571003609506	37
149	0.6474649540465662	0.19543514460734196	37
150	0.6474814360082211	0.19538557916052587	37
151	0.647344703998988	0.19543339731825482	37
152	0.6472029132692484	0.19531292086839175	37
153	0.6471704630926304	0.19508348833098363	37
154	0.6471000669872309	0.19496371506662827	37
155	0.6470498115012102	0.1948013667340192	37
156	0.6467134867745613	0.19485608911904007	37
157	0.6466478118853952	0.1949741588362101	37
158	0.6464943753463559	0.1951240992491454	37
159	0.6465345473406711	0.19524100104012115	37
160	0.6464055376840435	0.19577065289212878	37
161	0.6462050017829537	0.19625674019000106	37
162	0.6462403589351327	0.1966100531734206	37
163	0.6460569291240021	0.19707955739593627	37
164	0.6454293303427204	0.19742499074309108	37
165	0.644131269975647	0.19759807325139722	37
166	0.6432899378794611	0.19776021109857442	37
167	0.6422344138352524	0.19793561274367386	37
168	0.641257108940746	0.1980625385180389	37
169	0.6401658107400738	0.19820114020546725	37
170	0.6394354949778895	0.19831003461588542	37
171	0.6390336608789111	0.19824521685699173	37
172	0.6387021892548996	0.19821645200733176	37
173	0.6386600033759638	0.19815647428188188	37
174	0.6386105252462742	0.1978444775410872	37
175	0.6383158574220198	0.1975229525054044	37
176	0.6378360890748861	0.19734875739381333	37
177	0.6376773897935577	0.19689654314265456	37
178	0.6371963684152241	0.19624822047734844	37
179	0.6367341440833267	0.19554802438703223	37
180	0.6369180369437702	0.1945974203485321	37
181	0.6370968457098494	0.19371796284358483	37
182	0.6374899661480207	0.19297354209767917	37
183	0.6381088656007763	0.19246528473891905	37
184	0.6389151098206012	0.19209855954389915	37
185	0.6399187544791867	0.1918454438631002	37
186	0.6408366849486574	0.191656877537614	37
187	0.6420889616015606	0.1917240801199441	37
188	0.6429102230252935	0.1919497020821694	37
189	0.6433927603553099	0.19238601375853392	37
190	0.6439017464350407	0.19295440572288958	37
191	0.6448238414818336	0.19360495999854963	37
192	0.6458250697786853	0.19438386856285828	37
193	0.6466815052695712	0.19511696854776728	37
194	0.6477591570977017	0.19559672418456672	37
195	0.6487814257346043	0.19603724982546566	37
196	0.6493356318066232	0.19662146120749818	37
197	0.6499377806759721	0.19712097702661002	37
198	0.6501049180269944	0.19770690204347593	37
199	0.6501741910044343	0.19831274617064915	37
200	0.6506145984260736	0.19897802144092613	37
201	0.651352206905927	0.19957908532378485	37
202	0.6520970772111776	0.19999250839675192	37
203	0.6528196506270448	0.20036142299005447	37
204	0.6528618950399467	0.20104592443296979	37
205	0.6530401374133973	0.20162220012180126	37
206	0.6530991735948429	0.20204504684683572	37
207	0.6530732672440606	0.20237407284559236	37
208	0.6528652638381662	0.20286842481845263	37
209	0.652875338692384	0.20331846868837936	37
210	0.6524357254870505	0.2038626846720577	37
211	0.6521291941098226	0.204623076768032	37
212	0.6521145916884945	0.20538532257258124	37
213	0.6525524117617563	0.20602859042500601	37
214	0.6523832302013145	0.2069570751309126	37
215	0.6521721090259321	0.20784683550669564	37
216	0.6518671067769202	0.20866969476461375	37
217	0.6511856701641837	0.20968251590354184	37
218	0.6504581122431534	0.21044213781658108	37
219	0.6499046631196765	0.21099988468364306	37
220	0.6493639678456546	0.21172406416508593	37
221	0.6490827702020076	0.21246188168133	37
222	0.6489923455837617	0.21309266312633224	37
223	0.6490245494369642	0.2136435535315418	37
224	0.6489425086444619	0.21427456004342377	37
225	0.6485878838550762	0.21477811738338023	37
226	0.6482544738673436	0.21522335077940283	37
227	0.6481889245034237	0.21544955921070216	37
228	0.64781876131883	0.215743793861039	37
229	0.6485735496342484	0.21589201684849052	37
230	0.6492762946446946	0.21600093671406279	37
231	0.6502314132772461	0.21618236607634164	37
232	0.6510890627767636	0.21630820820210309	37
233	0.6515532937997581	0.2163131064101643	37
234	0.6514733658358024	0.21660693426096359	37
235	0.6512176967220149	0.2170100883913317	37
236	0.6510861058026467	0.2172367425238905	37
237	0.6509341660955121	0.2174730674369546	37
238	0.6509791090020323	0.21766393699096834	37
239	0.6510930536858403	0.21776953648509773	37
240	0.6507955871332317	0.21795263584492294	37
241	0.6505141813774136	0.21808145999434497	37
242	0.6500827037704069	0.2180728413421546	37
243	0.64973516051467	0.2182097305251576	37
244	0.6494033468274594	0.21829194044390013	37
245	0.6490910949392393	0.21826480170693935	37
246	0.6487465899111466	0.2182373979720965	37
247	0.6481990020813376	0.21815279380745567	37
248	0.6476025355862761	0.21801084018283023	37
249	0.6472442259785299	0.21790039798376873	37
250	0.6468289235864113	0.21761426921710783	37
251	0.6463818722287172	0.21719473207293682	37
252	0.6461531472998819	0.21652327684743583	37
253	0.6459058802506199	0.21566713965409123	37
254	0.6457496733853265	0.2148685587160409	37
255	0.6452679659051822	0.21377640849668483	37
256	0.644628804076014	0.2129589506522353	37
257	0.6438697594560292	0.21240346994524617	37
258	0.6434792971617329	0.2120088195861934	37
259	0.6429248732385691	0.21148657321086584	37
260	0.6424772016683274	0.21104417334103087	37
261	0.6421619820181906	0.210811965804963	37
262	0.6420078885818986	0.2106183408359243	37
263	0.642341187217162	0.2103789054122699	37
264	0.6424333906536608	0.21011260041098073	37
265	0.6424849919326244	0.20975980245144837	37
266	0.642672912400373	0.2094945555994022	37
267	0.6427062721464945	0.20910767028010632	37
268	0.6430043809736904	0.20872215412437892	37
269	0.643366405173928	0.20829359774152925	37
270	0.6438004361956965	0.207912808036359	37
271	0.6443376037661678	0.2074491012230229	37
272	0.6446086441860425	0.20705548072457505	37
273	0.6450192448126185	0.20731704655959074	37
274	0.6453195405239323	0.20779499640263827	37
275	0.645823072715369	0.20831038312990927	37
276	0.6466887277280249	0.2088029336147518	37
277	0.6469761490436912	0.20942934946861624	37
278	0.6475161830165783	0.20999980580294492	37
279	0.6479176581017742	0.21057843689365902	37
280	0.6479766492802522	0.21126236873388038	37
281	0.6486072504027663	0.21179370147504464	37
282	0.6485706971879712	0.2124816699147411	37
283	0.6484587432193488	0.2129923753390226	37
284	0.6485878009278103	0.21352729145923838	37
285	0.6488075692450584	0.21407335518959592	37
286	0.6489286400449292	0.21462740543171827	37
287	0.6490066669912583	0.21571702369074527	37
288	0.6493165826474487	0.21660088172008002	37
289	0.6493992981137139	0.21744519304295415	37
290	0.6493566563806711	0.21828762036852276	37
291	0.6495335405464727	0.2193395884819347	37
292	0.6497573088274989	0.22027501037711	37
293	0.6495835065517462	0.2215394372941059	37
294	0.6491123352665876	0.22295108516342424	37
295	0.6488308934911146	0.22421051568537842	37
296	0.6485631774408976	0.22560550052241887	37
297	0.6483144045086744	0.226876473358486	37
298	0.648319677479696	0.22781914539407494	37
299	0.6483370303645616	0.22875156935999616	37
