# Supplementary material for: High-level cognition during story listening is reflected in high-order dynamic correlations in neural activity patterns
Source: Nat Commun. 2021 Sep 30;12:5728. doi: 10.1038/s41467-021-25876-x (PMC8484677; doi:10.1038/s41467-021-25876-x)
Supplement: Supplementary file 4 — Source Data [file 41467_2021_25876_MOESM4_ESM.zip › results/higher_order_sims/constant/23.csv]

time	1	2	iteration
0	0.6780301062671035	0.22477861703660976	23
1	0.6781140573310553	0.22304349763253903	23
2	0.6783166878635961	0.22158229228235957	23
3	0.678832171539071	0.21992151271943416	23
4	0.6796088565495657	0.21821022154260175	23
5	0.6802709381811084	0.2164854920642527	23
6	0.6807788059611709	0.2149151299921672	23
7	0.6811475702077845	0.21344909962872263	23
8	0.6813800626278235	0.2120934294367886	23
9	0.681748949684438	0.21065683520330994	23
10	0.6820131658546018	0.20965170696155297	23
11	0.6823338092188829	0.20872939026442608	23
12	0.6824709892186824	0.20792569731845592	23
13	0.6827049548603366	0.2070129091748329	23
14	0.6828756387718117	0.20631051454225127	23
15	0.6829491555592093	0.20543250969996693	23
16	0.6830118686270978	0.20452118603702993	23
17	0.682978847806177	0.20362689586642457	23
18	0.6830309324579021	0.20286359449207814	23
19	0.6832380300460763	0.2019579637704092	23
20	0.6833831554723243	0.20107987642442293	23
21	0.6834944751214203	0.2008250040010661	23
22	0.6832945922923549	0.20066686182389157	23
23	0.683014339648329	0.20035565754813112	23
24	0.6824023783923163	0.20006191417093225	23
25	0.6818196919864471	0.199712882851304	23
26	0.6810578828657454	0.19962762823661065	23
27	0.6802364864764023	0.19943884333048179	23
28	0.6792898222557879	0.199123555589533	23
29	0.6776984711347679	0.19874348365673464	23
30	0.6764607806284944	0.19811756622267043	23
31	0.6750038787120678	0.19740218907266083	23
32	0.6737854164975082	0.19671006425365745	23
33	0.6730295371368311	0.1958217978951766	23
34	0.6725785702310331	0.1952596274622538	23
35	0.672310866929049	0.1949950929719578	23
36	0.6726705577214918	0.19469256547095373	23
37	0.6734378168371874	0.19459565983503113	23
38	0.6749611725258323	0.19462709693272692	23
39	0.6762813446971686	0.19456481520913727	23
40	0.6772144839779214	0.19438226465311992	23
41	0.6777698697206991	0.19419779105842216	23
42	0.6779174738320951	0.19385634133644694	23
43	0.6783492039961929	0.19334322939684093	23
44	0.6788517258045895	0.1925807429324778	23
45	0.6794308811522468	0.1918974074490322	23
46	0.6799346415993252	0.19104861300472165	23
47	0.6803970319003595	0.19007126370824895	23
48	0.6810408081826679	0.18915259315668886	23
49	0.6819006766259451	0.18825210101915268	23
50	0.6829502351184199	0.1874773074226914	23
51	0.6835144025961506	0.18701008069488217	23
52	0.6845819245458166	0.18682423665497033	23
53	0.6854791907282738	0.1867989264939964	23
54	0.6863537564637247	0.18667112853879708	23
55	0.6872665591841093	0.1865903543939715	23
56	0.6877217338238876	0.18665024810801878	23
57	0.6879306800561366	0.18697836345371108	23
58	0.6879541157839665	0.1872067141684114	23
59	0.6879229500380726	0.18733588342344873	23
60	0.6878245339895723	0.18745741696871362	23
61	0.6878988769300644	0.18739953249724325	23
62	0.6879774072701635	0.18721729972680323	23
63	0.6880708425265761	0.1869035391288656	23
64	0.6885117514631784	0.18676711107122532	23
65	0.688672731102646	0.18657094402006483	23
66	0.6887980672007228	0.18644797797296006	23
67	0.6885162518297616	0.18665388351008153	23
68	0.6880003410990781	0.18677133948793181	23
69	0.6877642292417485	0.18681868251363404	23
70	0.687430492563622	0.1869040360647923	23
71	0.6872672107245479	0.18683425395321643	23
72	0.6873670299480675	0.186762223574401	23
73	0.6877210760693068	0.18651117706204784	23
74	0.6882129956426931	0.18611636745403878	23
75	0.6888468845445371	0.18574667361342959	23
76	0.6893074398073671	0.1853523147261164	23
77	0.6898846565895513	0.18506803130167113	23
78	0.6903727590056333	0.18473415611241673	23
79	0.6906956651546511	0.1846327126997579	23
80	0.6909729138075642	0.18421547342917405	23
81	0.6913193055436495	0.18363379028681132	23
82	0.6913028507425398	0.1832030179136406	23
83	0.6914280348580474	0.18271249070599566	23
84	0.6912452780850029	0.18260181404202114	23
85	0.6906786094193329	0.18241182343739867	23
86	0.6898669349914668	0.18205768990640075	23
87	0.6892275257593574	0.18203134640931137	23
88	0.6884739751846384	0.18210174205868992	23
89	0.6876479223389846	0.1820496488122145	23
90	0.686816879266283	0.18195108456880593	23
91	0.6860170545051354	0.18175045642258308	23
92	0.6851024851102094	0.18210307853314173	23
93	0.6841106069285572	0.18253063456648722	23
94	0.6832128386719558	0.1829507799399578	23
95	0.6824595362229738	0.18331941078030817	23
96	0.6819272481408668	0.18391129921047877	23
97	0.6810804697708949	0.18465966485887875	23
98	0.6804336098632435	0.18541151211623763	23
99	0.6798642476819795	0.18648586339320347	23
100	0.679228847614701	0.18745891668230946	23
101	0.6786323593237842	0.18840001554381802	23
102	0.678129293403145	0.18932179755601897	23
103	0.677459405363237	0.19040171178982473	23
104	0.6766123750118399	0.19139391445501402	23
105	0.6757814559404275	0.1923957186491719	23
106	0.6750699774703646	0.19321951129929513	23
107	0.6743748546257409	0.19388221733857153	23
108	0.6738573970270567	0.19463008575698718	23
109	0.6733721864775336	0.19547751078436307	23
110	0.6734550580064251	0.19614568121786288	23
111	0.6741437285554667	0.19657176481692795	23
112	0.6751808349165054	0.19697250994552237	23
113	0.6755549941812182	0.1972165254623347	23
114	0.675563137075306	0.1973105811605228	23
115	0.6756386825731076	0.1974460625062148	23
116	0.675535266726853	0.19746812664293914	23
117	0.6761985543801723	0.1975131051054633	23
118	0.6768133324560307	0.19775524595177987	23
119	0.676911032009358	0.19803044952174223	23
120	0.6773256660120897	0.19817697638022808	23
121	0.6775907363361302	0.19824349684160306	23
122	0.6779364005019963	0.19860119777660498	23
123	0.6776825190181487	0.19929340303774212	23
124	0.6774851986020761	0.19986557428502838	23
125	0.6769431023892312	0.2008379056350733	23
126	0.6766157755303795	0.2015826754883698	23
127	0.6762197572188672	0.20208900475290995	23
128	0.6760480966477177	0.20253416848202174	23
129	0.6757386631248458	0.20292935527973033	23
130	0.675105036505956	0.20315660595316407	23
131	0.674608071643501	0.20357085458105784	23
132	0.673949796423816	0.20396573361318504	23
133	0.6734934356529559	0.20405919487356092	23
134	0.6728506575536507	0.2042569428663627	23
135	0.672113378807462	0.20428191061482656	23
136	0.6715930275566856	0.20442129161031136	23
137	0.6714971102638464	0.20445778510780233	23
138	0.6712695810768499	0.2044618832310816	23
139	0.6709268146800914	0.2044627002134518	23
140	0.6706058954273648	0.20430056438619626	23
141	0.6704002633506888	0.2041222279668138	23
142	0.6700747961256196	0.20386825617804433	23
143	0.6697397084775272	0.20384301411838254	23
144	0.6698653730514168	0.20377520847945896	23
145	0.6695515965730584	0.20360673271941332	23
146	0.6698345556559508	0.20322534990156305	23
147	0.6698433370574961	0.20288983318094866	23
148	0.6695241990412913	0.20289777426072658	23
149	0.6688291327457558	0.20285639827216478	23
150	0.6690072049051887	0.20261389274602012	23
151	0.6697370888934532	0.20209709958681155	23
152	0.670434680820089	0.20144025544032101	23
153	0.6713917134357094	0.20072971788134178	23
154	0.6722842145407975	0.2003346655546413	23
155	0.6729023721071072	0.20003822573434	23
156	0.6732754238567253	0.19990901980875334	23
157	0.6732694634282509	0.19980104052321682	23
158	0.6729529505401947	0.19986497650096535	23
159	0.6724066002402178	0.19995129752059207	23
160	0.6723937840707621	0.19989658482932707	23
161	0.6719714037419195	0.19996679004596934	23
162	0.6718111812492386	0.19990485546872525	23
163	0.6715909615882738	0.19985344099721258	23
164	0.6716159339312546	0.19957030591868713	23
165	0.6711775123385865	0.1992652894784485	23
166	0.6709818029368597	0.19888992940954067	23
167	0.6706076593544625	0.19837550074636856	23
168	0.6702095738395665	0.19802895058268333	23
169	0.668787520416451	0.19753965325846318	23
170	0.6672668526567951	0.19721082444740257	23
171	0.6661314656590637	0.1967113648011074	23
172	0.6656830320390255	0.19655575173188092	23
173	0.6655368695507503	0.19665355935888068	23
174	0.6656454569612572	0.19668137892765145	23
175	0.665384370340795	0.19657861811444055	23
176	0.6655040405274804	0.19645585263672816	23
177	0.6651875033666197	0.1963381696518906	23
178	0.6646396148129079	0.19632130386339416	23
179	0.6637291543828147	0.19625336634619156	23
180	0.6640736539143307	0.19608997144082468	23
181	0.6650326991224452	0.19612097393967506	23
182	0.6657726488690019	0.19628831395461172	23
183	0.6668622648369813	0.19649079773870254	23
184	0.6680428862562638	0.19650498451385456	23
185	0.6692608788506225	0.1965350704017401	23
186	0.6700174778261723	0.19661435652397258	23
187	0.6715704521746952	0.19643799824339847	23
188	0.6737919972261447	0.19599952311428998	23
189	0.6757622081342195	0.1955007801248309	23
190	0.6773248275492243	0.1950024174406796	23
191	0.6788113606044224	0.19441655050620124	23
192	0.6800738445357181	0.1940082637990978	23
193	0.6812272430096465	0.19360607281999925	23
194	0.6824010507737377	0.19333008568420618	23
195	0.6828499580354755	0.19320358399557652	23
196	0.6830594346248705	0.19319721217626032	23
197	0.6832781190680116	0.19309772728706517	23
198	0.683392759135212	0.19282148238613625	23
199	0.6833216858409665	0.19255770723143772	23
200	0.6831856557174525	0.19222094133231132	23
201	0.6829883565780187	0.19200112984209464	23
202	0.6828918458539267	0.19207025000213862	23
203	0.682916334801713	0.19194256528041936	23
204	0.6830559713461446	0.19192514740643468	23
205	0.683402510429225	0.19176901416572273	23
206	0.6839166424183987	0.1914877933801144	23
207	0.6843712691907495	0.19110154147384553	23
208	0.6849405150470194	0.1907350844448594	23
209	0.6855168247479649	0.19010037287584503	23
210	0.6858839878263875	0.18963339719610772	23
211	0.6859212587730247	0.18926069714652383	23
212	0.6857390578410368	0.18956401218276386	23
213	0.6856406789816883	0.18981550809017983	23
214	0.6854646880634586	0.1898418191501868	23
215	0.68516431661539	0.1898296772196029	23
216	0.6851790315171019	0.18967140480069483	23
217	0.6851750954703077	0.18941538634489044	23
218	0.6852170450878563	0.18943548750112332	23
219	0.6855064761394658	0.18949244781437885	23
220	0.6861288036700933	0.18934186464836641	23
221	0.6868783955587051	0.18928756329164134	23
222	0.6873096215729719	0.18925051110977156	23
223	0.6875502983799884	0.18938742180952486	23
224	0.6875522185961531	0.18944215902389724	23
225	0.6876801812489632	0.18960831882032106	23
226	0.6877234629491198	0.1898197743948242	23
227	0.6877162619081821	0.19000461922556752	23
228	0.6875910716112812	0.19013403316229074	23
229	0.6871776920917124	0.19014853644268712	23
230	0.6865247790567455	0.19040694422759732	23
231	0.6859277963149059	0.19059394211417233	23
232	0.6852921908604584	0.19091230779067467	23
233	0.6843825623999312	0.19122973588354256	23
234	0.6835633628816106	0.19146135231409434	23
235	0.6828251035391213	0.19191034839521276	23
236	0.6821452979603324	0.19225215538051402	23
237	0.6817202786327415	0.19212431114778114	23
238	0.6814367965940428	0.19203828063521014	23
239	0.6812610020714351	0.19191464641983755	23
240	0.6810738667483712	0.1917703385317234	23
241	0.6809912620545935	0.19167599865337226	23
242	0.6808876492098859	0.19148211510563695	23
243	0.6807643377297495	0.19121232611351113	23
244	0.6808409890234297	0.19105686570280944	23
245	0.6809742364782618	0.19097179679174128	23
246	0.6811609639036552	0.19080360449038256	23
247	0.6817864990779523	0.19135307034199797	23
248	0.6823330821316579	0.19183092630868806	23
249	0.6827111639382926	0.19219311956269367	23
250	0.6829004290688862	0.19260946679522636	23
251	0.6830099550748026	0.1929893303207044	23
252	0.6830532170304247	0.1934299066049811	23
253	0.6835750169916839	0.19378614567426486	23
254	0.6843024070302017	0.19418875208689657	23
255	0.6846993509527992	0.1945890734563725	23
256	0.6849875502157028	0.19490695688789691	23
257	0.6852001558859153	0.19517826264279936	23
258	0.6846829804983773	0.1953921686037039	23
259	0.6838761188743231	0.19551247065710206	23
260	0.6829803855647226	0.19574297947214472	23
261	0.6819038209693736	0.1960357122831171	23
262	0.6811181068058062	0.1964437337537111	23
263	0.6806046747250915	0.19676485018681572	23
264	0.6812784325222145	0.19681097221028024	23
265	0.6821841703220828	0.19684840997228414	23
266	0.6828640397101673	0.19665031596689284	23
267	0.6839597261355952	0.197071225167912	23
268	0.6846236940530921	0.19744266624977577	23
269	0.6844090917005357	0.1978712290973752	23
270	0.6843617371589994	0.19826568843975056	23
271	0.6847364123687854	0.19865654472952451	23
272	0.6850285884159966	0.19894697287151106	23
273	0.6853256917354793	0.19919033269717606	23
274	0.6853490712241125	0.19945293422769042	23
275	0.6854163200627051	0.19965198167598042	23
276	0.6854712240882563	0.1999748021154318	23
277	0.6855158735896021	0.20015796100963815	23
278	0.6856625252237404	0.2003024727306496	23
279	0.6856654841756747	0.20021879504360646	23
280	0.6856183480401319	0.20127511393394953	23
281	0.6855261858666479	0.20232762498644166	23
282	0.6852032539824349	0.20341417190413183	23
283	0.6849476952959482	0.20449618773706021	23
284	0.6847872946056813	0.20565629283321146	23
285	0.6849501019633591	0.2068073660755147	23
286	0.6847656054476782	0.20775342062858973	23
287	0.6847508598406407	0.20862230093096493	23
288	0.6846394912529534	0.2095730495964606	23
289	0.6850857821781952	0.21055944317478756	23
290	0.685366995594383	0.21179705700101403	23
291	0.6853607577815595	0.2129648299646978	23
292	0.6852538384846403	0.21447648425992152	23
293	0.6850563444842095	0.2159265661754689	23
294	0.684633622130525	0.21744324085067376	23
295	0.6841132425261252	0.21881352771310789	23
296	0.6833928769184935	0.22038357108740156	23
297	0.6829408486717796	0.22181633721091507	23
298	0.6824981956945179	0.22319442698644074	23
299	0.6820755627388913	0.22454841998777042	23
