# Supplementary material for: High-level cognition during story listening is reflected in high-order dynamic correlations in neural activity patterns
Source: Nat Commun. 2021 Sep 30;12:5728. doi: 10.1038/s41467-021-25876-x (PMC8484677; doi:10.1038/s41467-021-25876-x)
Supplement: Supplementary file 4 — Source Data [file 41467_2021_25876_MOESM4_ESM.zip › results/higher_order_sims/constant/22.csv]

time	1	2	iteration
0	0.849276123481085	0.31568118444589977	22
1	0.8490301825408999	0.3132917165430652	22
2	0.8488530753450401	0.31127620642197873	22
3	0.8487868605004448	0.30941372539614165	22
4	0.8488764719391363	0.30769106750737807	22
5	0.848945742706461	0.3060448406745787	22
6	0.8489471205069367	0.3049763132278234	22
7	0.84886807975274	0.3035099416214605	22
8	0.8486908632973845	0.3018393583689685	22
9	0.848480590205403	0.3000360861709867	22
10	0.8481331387901211	0.29839472648759297	22
11	0.8477642712033628	0.29705344026603925	22
12	0.8474759281196947	0.2960840902157276	22
13	0.8472791383153176	0.29486274913422245	22
14	0.8471753243825504	0.29343415544846024	22
15	0.8471542643127236	0.29178590510236097	22
16	0.8469360740367086	0.2898060028578171	22
17	0.8468251700040859	0.28760594586577065	22
18	0.8464417033269424	0.28524898293239426	22
19	0.8460689911150716	0.2833352173659658	22
20	0.8454836052565856	0.28117504840697033	22
21	0.8450279906240414	0.2791455754028937	22
22	0.8445606953018697	0.27695906269644965	22
23	0.8441424814655312	0.27492254553590273	22
24	0.8434583089623607	0.2728626563414424	22
25	0.8429809232522013	0.2709053434179533	22
26	0.8422547638564817	0.2690499722562397	22
27	0.8411604376203552	0.2671819982698158	22
28	0.8408917196103143	0.26509489319948315	22
29	0.8406039168562711	0.2628881890823179	22
30	0.8401667395982824	0.26060398450721073	22
31	0.8397124097426472	0.25815789409950085	22
32	0.838895533354457	0.25595593805445804	22
33	0.8383146565257383	0.2534727429989638	22
34	0.8381827714890914	0.2514402270141216	22
35	0.838166116367887	0.24991687921203984	22
36	0.8396994605218776	0.24924111223094222	22
37	0.8413274090194325	0.24844295418581253	22
38	0.8428358948619347	0.24755810314654766	22
39	0.8432560939842928	0.24735745095993858	22
40	0.8438000806525371	0.24696393959631285	22
41	0.8442980883583919	0.24643934261885356	22
42	0.8454540636411536	0.24615052825863903	22
43	0.8465512774578441	0.2457878797270379	22
44	0.8473697855257805	0.24521834789083852	22
45	0.8477652984595417	0.24460946707065945	22
46	0.8484528962204986	0.2441956252309356	22
47	0.8487970598302002	0.24395242455348026	22
48	0.8493139622501448	0.2438899427340165	22
49	0.8497061526092788	0.24385991058810408	22
50	0.8499382977674999	0.24368454474118637	22
51	0.8498681518642549	0.24410537798765403	22
52	0.849938629789914	0.244847468331494	22
53	0.8500211018631876	0.24550829382497663	22
54	0.8500834889621656	0.2458163403609975	22
55	0.8501203917668316	0.2460410498469907	22
56	0.8500499138736066	0.24615136910727287	22
57	0.8503765729381859	0.24620579766020737	22
58	0.8506027758254041	0.24640676872503087	22
59	0.8508639817182161	0.24646835755446944	22
60	0.8509195246942513	0.2464311620640187	22
61	0.8511505584105461	0.24636984997532188	22
62	0.8512806217855653	0.2462853061724153	22
63	0.8513952749421899	0.24664629858039155	22
64	0.8515076265211066	0.24774200441272204	22
65	0.8511340113146093	0.24884863322132625	22
66	0.8510973685637117	0.24950613625046672	22
67	0.851013283194717	0.2501135419130047	22
68	0.8509318913132902	0.25061391769943886	22
69	0.8510917705558171	0.25139824941124483	22
70	0.8510062185283298	0.25213796089343926	22
71	0.8513287535895302	0.25252725708793816	22
72	0.8516996355962038	0.25277531256395364	22
73	0.8521308436043977	0.25327455036581437	22
74	0.8523690039403673	0.2538401788199191	22
75	0.8527698939341014	0.25433466885318395	22
76	0.8532993281499296	0.25441317278737663	22
77	0.8537240911861189	0.25461326151794256	22
78	0.8540481983107868	0.25481195080173424	22
79	0.854403870491438	0.2551063382124883	22
80	0.8545703167499824	0.25520233293360717	22
81	0.8547426264211294	0.25506619251752105	22
82	0.8548431858797156	0.2550420011320527	22
83	0.8546271357086677	0.25559146071637945	22
84	0.8542574031970458	0.255828661917748	22
85	0.8539859033444523	0.25605769503497605	22
86	0.8535804861397106	0.2563338459727525	22
87	0.8530346088057241	0.25630472986096237	22
88	0.8527183524994858	0.25624302390476156	22
89	0.8529495882086723	0.25648227221398895	22
90	0.8530945576969431	0.25663180381130213	22
91	0.853425280997268	0.25660977695537673	22
92	0.8537324239509496	0.2564696548736804	22
93	0.8539254027388453	0.2563364780528847	22
94	0.8543111265980804	0.25640306428383725	22
95	0.8549576175730448	0.25686676595639824	22
96	0.8554346626015534	0.25731042267146276	22
97	0.8556600086701587	0.25749969170303255	22
98	0.8555822109139645	0.2577688850967725	22
99	0.8555741344847375	0.25799469455458157	22
100	0.8553008936694113	0.25809849591934897	22
101	0.8550509203724422	0.2581608311234455	22
102	0.8546243328076099	0.2584698615311405	22
103	0.8542867001564567	0.2590824669744867	22
104	0.8536267952815115	0.25957166129380504	22
105	0.8529835386848479	0.26027669202106596	22
106	0.852465008709527	0.2611036546652157	22
107	0.8520222762437893	0.2618397328493645	22
108	0.8516669148678668	0.26258401292416894	22
109	0.8516633523778853	0.2632934079546078	22
110	0.8516591296799465	0.2635052728073108	22
111	0.851616222376055	0.2637083333171529	22
112	0.8516983152467186	0.2637530419623854	22
113	0.8518244110316622	0.2636721565184689	22
114	0.8520486702069412	0.26368931721623007	22
115	0.8523311244844568	0.26390250622258055	22
116	0.8528094768380585	0.2638785756207499	22
117	0.8530636756274211	0.2635533019699476	22
118	0.8533292008850571	0.26374802258920516	22
119	0.8535837084628949	0.26441923236816073	22
120	0.8538843080786668	0.26523501095862195	22
121	0.8540925903310748	0.266487105972027	22
122	0.8541264864894943	0.26769991142231087	22
123	0.8539058468872096	0.2687095499455458	22
124	0.8533744066160126	0.2695304480903469	22
125	0.8525669911072188	0.2704870247169654	22
126	0.8519736454032472	0.2714046502779752	22
127	0.8512909715143078	0.27193659502327966	22
128	0.8501274108964345	0.2721564660316778	22
129	0.8489429767179993	0.27201335183866254	22
130	0.8480205420939685	0.2717130304518478	22
131	0.8473417052752973	0.27155037465991094	22
132	0.8464521732810348	0.27136664222435963	22
133	0.8453271938233302	0.2709602237212705	22
134	0.8447709044284596	0.27020726515230453	22
135	0.8445142461772628	0.26949252643508353	22
136	0.8446997279514724	0.26901122290781565	22
137	0.8451246009169042	0.2684658059378776	22
138	0.845340251225047	0.2681285432039968	22
139	0.84542571688381	0.2680744517283369	22
140	0.8457799125314217	0.2679198312589418	22
141	0.8460104497799824	0.26773966373485425	22
142	0.8462241979224071	0.2677761962340307	22
143	0.8462826624074755	0.2680007921523528	22
144	0.8467890095346678	0.2680262983761947	22
145	0.8466765643819301	0.2676556020703888	22
146	0.8465481047630721	0.2670287051328237	22
147	0.8462995961997213	0.266896791788469	22
148	0.8461044296643347	0.26649797525513774	22
149	0.8457937706187542	0.2660194456090976	22
150	0.8457214157662717	0.2655472032629642	22
151	0.8461217549291989	0.26493222529120036	22
152	0.8465879676732594	0.26412515256163027	22
153	0.8469008596221198	0.26336513655353305	22
154	0.8468855294196047	0.26260412886994766	22
155	0.8470067829012625	0.26189968487296117	22
156	0.8469977858910981	0.26099979691307473	22
157	0.8471595598353344	0.2599289047014685	22
158	0.847027463272411	0.25925175467425476	22
159	0.8470219541898647	0.2587753014946909	22
160	0.8469785177189437	0.2582533278940871	22
161	0.8467016225455777	0.25764057121685036	22
162	0.8464569099327145	0.2570218456840226	22
163	0.8463037263224438	0.2565473527567454	22
164	0.8459171802527119	0.25605400158210695	22
165	0.8451238107556086	0.25539551484617073	22
166	0.8440096300377053	0.25457601481366865	22
167	0.8429614345602173	0.25419394493689346	22
168	0.8422223524713113	0.25402667109479116	22
169	0.8413182348682963	0.25371628341798463	22
170	0.8402641872891135	0.2536493411834907	22
171	0.8398811277343653	0.2533799726192137	22
172	0.8394787855390592	0.25301788786733403	22
173	0.8390781025319477	0.2530796110576946	22
174	0.838026378006761	0.25324683124132913	22
175	0.8368998901203885	0.25337721672066393	22
176	0.8359026608678406	0.25368777903823464	22
177	0.8353513663732748	0.253886642363561	22
178	0.8353718668096193	0.2542439597563013	22
179	0.8358643222372244	0.2547854705374359	22
180	0.8367135289779039	0.25534856022137387	22
181	0.8373549295623904	0.2556994540978329	22
182	0.8381917478183608	0.25612730492441366	22
183	0.838773595987113	0.25625413457102325	22
184	0.8392318303481695	0.25643253180928316	22
185	0.8393455823549839	0.25686672345988387	22
186	0.8393485487077744	0.2571664492627356	22
187	0.8392354630604502	0.2573178748785082	22
188	0.8386982171738299	0.2572927362139679	22
189	0.8382906896269898	0.2571143875514861	22
190	0.8386886044185311	0.2568527073178602	22
191	0.8387409171733415	0.25646541103284504	22
192	0.838636360965205	0.25592695875019744	22
193	0.8385985714862252	0.2553401074763678	22
194	0.8395944499082314	0.2551316647844439	22
195	0.8404273387044895	0.2548634806018801	22
196	0.8417268456076771	0.2548305780595243	22
197	0.8431711431931251	0.25466355632860843	22
198	0.8444489628371692	0.25452159104615335	22
199	0.8458036642619385	0.25458294751543437	22
200	0.8472623812302023	0.25466613307816555	22
201	0.8487208165640365	0.2546330320321537	22
202	0.850343536074202	0.25490404756443846	22
203	0.8520624972002342	0.25561178169243354	22
204	0.853425824289353	0.256024021150086	22
205	0.8545883715679355	0.25669633244383444	22
206	0.8554624710840617	0.25774066596415796	22
207	0.8564423354788325	0.2588438657912984	22
208	0.8572022856758802	0.26009363676757224	22
209	0.85790365334614	0.2610932032217557	22
210	0.8587656954738093	0.26234386439024204	22
211	0.8594120955829219	0.26345300300080987	22
212	0.8599998494594834	0.26427889068906707	22
213	0.8604729890641537	0.2651157305800716	22
214	0.8606861833594237	0.26599246688214706	22
215	0.8607820036991108	0.26681253463104215	22
216	0.8607434231878658	0.2674481545144677	22
217	0.8606201556782366	0.267952475529944	22
218	0.8605424644602162	0.2683483730906651	22
219	0.860321661365812	0.2688366093080607	22
220	0.8597277105459845	0.2691640154550336	22
221	0.8592981873129271	0.2697946942182468	22
222	0.8584850839228241	0.27030164192562617	22
223	0.8576746671780419	0.27074189359798245	22
224	0.8569146213680539	0.2710700866308356	22
225	0.856356124332612	0.2711402400743611	22
226	0.8555859543307007	0.27144834369266735	22
227	0.8545584688398508	0.27149944708758467	22
228	0.8540953208516611	0.27158162908861117	22
229	0.8540417404577065	0.2720208506077843	22
230	0.8546646939876964	0.27241248487656006	22
231	0.8551305234465615	0.2726574883275045	22
232	0.8557157557254205	0.27292073971386027	22
233	0.8563679521979383	0.2729660501276005	22
234	0.856869998020317	0.2728389771816234	22
235	0.857123729964828	0.27261023319554445	22
236	0.8569962195088866	0.2725682120416581	22
237	0.856164755511972	0.27290391965707506	22
238	0.8553405796980971	0.2732504136712969	22
239	0.8546815910805806	0.2736353852919972	22
240	0.8538066477363089	0.27424381134067183	22
241	0.8530648526947572	0.2748670636282333	22
242	0.8525655326880036	0.2754187097926574	22
243	0.8517856265044541	0.27590199373847474	22
244	0.851474203025825	0.27632285524966815	22
245	0.852107571063376	0.27651139788467444	22
246	0.8529727953020215	0.27656421135436793	22
247	0.8531270874798185	0.27672044879084173	22
248	0.853499327081777	0.27662088080473646	22
249	0.8542889179239951	0.27656234209036723	22
250	0.8547177240686802	0.27640657967733634	22
251	0.8552860801654145	0.27676111478663346	22
252	0.8552210040679812	0.27746056570429717	22
253	0.8550426864877809	0.2779702134321616	22
254	0.8548383651967149	0.2784510056551416	22
255	0.8545370430947312	0.27882904072881143	22
256	0.8545475386498158	0.2790068654003621	22
257	0.8547510493292773	0.2790873129816146	22
258	0.854500349197487	0.2795465406001016	22
259	0.8545112333601375	0.27992209055161654	22
260	0.854372143993165	0.28024785516011447	22
261	0.854358494337182	0.2805354425890241	22
262	0.8540215672273607	0.28088819633517126	22
263	0.8539566254787799	0.28106139812480346	22
264	0.8541000257521548	0.2812538504111381	22
265	0.854059847192583	0.2819865510808571	22
266	0.854025757377864	0.28267376377705783	22
267	0.854053406413143	0.28353946535646957	22
268	0.8539650916905338	0.2842639452297277	22
269	0.8540118432810188	0.2849336413657964	22
270	0.8539400743387207	0.28527974438260484	22
271	0.8536477551061253	0.2855755142212579	22
272	0.8535440166422525	0.2860393204378934	22
273	0.8532226010078366	0.28642017878489323	22
274	0.8528533936507507	0.2868655837188766	22
275	0.8527716262872046	0.2880929260009402	22
276	0.8529437371745312	0.289226686174535	22
277	0.8530696312348302	0.2905077163044757	22
278	0.8531865966011793	0.29162313623550984	22
279	0.8531023382564608	0.29268431354558816	22
280	0.85318043113911	0.29384042810603145	22
281	0.8531966086973966	0.2951782007599499	22
282	0.853293040547754	0.2962730271907851	22
283	0.8532033392677664	0.2977090699202368	22
284	0.8530816117337047	0.2991556163141169	22
285	0.8528634811532629	0.30052816765077833	22
286	0.8525317678890945	0.301875357800761	22
287	0.852231980705722	0.30336478003716905	22
288	0.8520013722444161	0.3046958414552173	22
289	0.8517457437261418	0.30592355312335207	22
290	0.8515273162754056	0.3071914117128086	22
291	0.8514038362709583	0.3082949090523461	22
292	0.8513727320961099	0.3093863364729796	22
293	0.851214989959497	0.3107561020221563	22
294	0.8510153335259139	0.31215947922505205	22
295	0.8506437270483085	0.31380144428532725	22
296	0.8503110243677742	0.31545498816755246	22
297	0.8501347081287657	0.31742170158336014	22
298	0.8500075710374988	0.31923407550954175	22
299	0.8500948991293222	0.3210035119886092	22
