# Supplementary material for: High-level cognition during story listening is reflected in high-order dynamic correlations in neural activity patterns
Source: Nat Commun. 2021 Sep 30;12:5728. doi: 10.1038/s41467-021-25876-x (PMC8484677; doi:10.1038/s41467-021-25876-x)
Supplement: Supplementary file 4 — Source Data [file 41467_2021_25876_MOESM4_ESM.zip › results/higher_order_sims/constant/36.csv]

time	1	2	iteration
0	0.6335477385020145	0.2585130549291516	36
1	0.633338152349945	0.2580486013308314	36
2	0.6330786926598315	0.2574452134454132	36
3	0.6327453110430384	0.2567084440108636	36
4	0.6324580719036592	0.25581418465611866	36
5	0.6321990415899846	0.25487363268485486	36
6	0.6323874519509878	0.25386375519073645	36
7	0.6326045148782989	0.2528614120670459	36
8	0.6323857692653092	0.2519607739803388	36
9	0.6318352413972601	0.2509395551720269	36
10	0.6311790690231832	0.24984802546450266	36
11	0.6300868252828142	0.2490144545137231	36
12	0.628640698937942	0.24814007361526577	36
13	0.6278393151429857	0.24700154022333526	36
14	0.6269060293339521	0.2458376201431092	36
15	0.6260919545632316	0.2446396010750061	36
16	0.6257330220933622	0.24358133805656773	36
17	0.6246169023569973	0.24251585428968783	36
18	0.6233635748118179	0.2413255378679641	36
19	0.6220570654094182	0.24015799459125692	36
20	0.6213945412133742	0.23904866382059195	36
21	0.6209330298314242	0.23795336067611259	36
22	0.6207028485527176	0.23708012714188625	36
23	0.6210988800036443	0.23599952791682982	36
24	0.6212856340576436	0.23497596874211188	36
25	0.6205481732445023	0.23365614298110796	36
26	0.6200511866592934	0.2321386102353747	36
27	0.6196055991865046	0.23062890864768282	36
28	0.6194155427114808	0.2291172129845589	36
29	0.6194615949636921	0.22753559073835547	36
30	0.6189276404821339	0.22620080477576196	36
31	0.6182037283161187	0.2247737124583876	36
32	0.6172681931445702	0.22331750740682207	36
33	0.6163980679620944	0.22197196426400526	36
34	0.6150120584861205	0.22056055659495288	36
35	0.6144397135296535	0.21953355162029473	36
36	0.6138941337008316	0.2186220436197676	36
37	0.613791153074733	0.21763004330890406	36
38	0.6138941546145311	0.21659153554134053	36
39	0.6145263889703881	0.21563295709993466	36
40	0.6154297885794582	0.21475762218961242	36
41	0.615127042520125	0.21398350534084215	36
42	0.6141260345955362	0.2130543227332864	36
43	0.6127302475415995	0.21206716908607431	36
44	0.6108099593451182	0.21139463069636333	36
45	0.6090880047944903	0.2106408833359137	36
46	0.606730423454068	0.2097066519498243	36
47	0.6051589279664672	0.2090560112086002	36
48	0.6028442994501251	0.20822194738617003	36
49	0.6016938236577198	0.20718310020972194	36
50	0.6011958939008175	0.20624158487301208	36
51	0.6010082157778804	0.20566999885389758	36
52	0.6004113609030188	0.2052499913182931	36
53	0.5996157799965559	0.20467603212095906	36
54	0.5994193645719409	0.20410765237042272	36
55	0.6003055002424098	0.20381164046511738	36
56	0.6013666573685271	0.2033484334042927	36
57	0.6018139512985462	0.20290797411119016	36
58	0.6018627654556907	0.20238746518432188	36
59	0.6008272099376072	0.20184105691416215	36
60	0.5997882774008125	0.20149659309864337	36
61	0.6004181606366534	0.20094759566162623	36
62	0.6006375148877108	0.20035218016289175	36
63	0.6009993490694954	0.20005004385486908	36
64	0.6024054930235045	0.20023015282050097	36
65	0.6050753218247378	0.20033815908879457	36
66	0.6073712446223013	0.2004101441204075	36
67	0.6092467727456103	0.2001675108383646	36
68	0.6111233754552463	0.199781202247428	36
69	0.613047557613712	0.1992994609012562	36
70	0.6148821109277145	0.19865540913758123	36
71	0.6164934147414218	0.19803354042252214	36
72	0.6185184378552214	0.19770045554192384	36
73	0.6195210910360093	0.1978111908861524	36
74	0.6209444036771177	0.19800417591007036	36
75	0.6227680337911853	0.1980934276939012	36
76	0.6247076400879722	0.19829138895650156	36
77	0.6265254323150368	0.19829936448861496	36
78	0.6275040445542936	0.19827842985294014	36
79	0.6286907958803617	0.19825770282722352	36
80	0.629906589700221	0.1983254661230101	36
81	0.6304719996721497	0.1985380559372418	36
82	0.6308918667068697	0.19868444561003668	36
83	0.6313660379111519	0.19888280345933426	36
84	0.6317180121336035	0.19944667335591038	36
85	0.6318096506461137	0.20013965217486004	36
86	0.6317395804226354	0.20065854746969872	36
87	0.6318814422987973	0.20145311598363402	36
88	0.6320751352381293	0.20231918139644334	36
89	0.6322493503282215	0.20311195364076204	36
90	0.6325788642787509	0.2035868414613731	36
91	0.6328139485796008	0.2041326716469885	36
92	0.6330529946135205	0.20452989500072696	36
93	0.633131383800013	0.20512952513956625	36
94	0.6335667999219238	0.20551918641918854	36
95	0.6338361034469656	0.2056904623553447	36
96	0.6338226575355176	0.20596848360733838	36
97	0.6338054813642495	0.20616080808638704	36
98	0.6337110851151707	0.20676087636406648	36
99	0.633510692181441	0.2073457538929542	36
100	0.6332426395104881	0.207596756530613	36
101	0.6327074170428103	0.20798724956169448	36
102	0.6315622402812648	0.20834906947311224	36
103	0.6312304879348332	0.20844939997399364	36
104	0.6315062760750855	0.20850963045676907	36
105	0.6318556542094511	0.2083932995950482	36
106	0.6322243739734207	0.20831890818423424	36
107	0.6324747590132574	0.20800345283065885	36
108	0.6321352459175658	0.20740552263627426	36
109	0.6315746494710441	0.2065912844826415	36
110	0.6316743295606505	0.2058830618654351	36
111	0.631496865800848	0.20525823158275808	36
112	0.6316195939752987	0.20468293574241067	36
113	0.6324721226054562	0.20391494269078136	36
114	0.6332295148975006	0.2031037207150718	36
115	0.6344490965817267	0.2020050368199225	36
116	0.6355717948916361	0.20119620518138143	36
117	0.6365076385136637	0.20035109671213724	36
118	0.6373231800392782	0.19948498377290874	36
119	0.6381092352252934	0.19882281120757103	36
120	0.6387244870105109	0.1984541336321936	36
121	0.6394773895696628	0.19797471950000758	36
122	0.6400452343704952	0.19726886339748126	36
123	0.6410936026941602	0.19700328735351666	36
124	0.6420460990023618	0.19645072801172547	36
125	0.6431722580497851	0.196340595450106	36
126	0.643645736113473	0.1967412831477868	36
127	0.6435743367729234	0.19701034699159575	36
128	0.6433220585523645	0.19708096469339034	36
129	0.6428474781020102	0.19734601540150773	36
130	0.6418087518711731	0.1978750761760182	36
131	0.6400112084765576	0.19861390198894513	36
132	0.6375527297977731	0.19935973895185846	36
133	0.6350615343506643	0.20011140929481294	36
134	0.6319542004105253	0.20117643344658281	36
135	0.6294853820452173	0.202204325726364	36
136	0.6273452548107581	0.20330086054021382	36
137	0.6259062273841649	0.20428122039042348	36
138	0.6247547423689457	0.20505939775710866	36
139	0.6234408049744928	0.20571616813591712	36
140	0.6217133423901451	0.20638944562322237	36
141	0.6208821191265835	0.2070646926948399	36
142	0.6209565748661837	0.20757473568445337	36
143	0.6207366581201758	0.20802731516677253	36
144	0.6211034119400176	0.20842283777572707	36
145	0.620608112461273	0.20866403595018704	36
146	0.6194326849977012	0.20886623254449654	36
147	0.618251988190205	0.20893057003900542	36
148	0.6165639313082257	0.20927165175628928	36
149	0.6148100370753872	0.2098837563298739	36
150	0.6129931608649507	0.21044566004233306	36
151	0.6101715770865322	0.21095894573481075	36
152	0.6077547448493003	0.2114815840464201	36
153	0.6060859053921269	0.2119358351464359	36
154	0.6049436866131568	0.21236366354554223	36
155	0.6035652076555275	0.21275984966176367	36
156	0.603039395085941	0.21292917761337282	36
157	0.6027537058861058	0.21299921622702567	36
158	0.6015418692856184	0.2129322627211379	36
159	0.601031147826259	0.21297207060140902	36
160	0.6011216323432134	0.2131014609678819	36
161	0.6018344148403254	0.21292407675443914	36
162	0.6018873722902088	0.21262388060114468	36
163	0.6021701170011744	0.21232032389422184	36
164	0.6029975094147979	0.2121670871013889	36
165	0.6044430095472006	0.21210677670192082	36
166	0.6055227692997451	0.21235841427352156	36
167	0.6070697471158123	0.21261342840713288	36
168	0.6084952645534923	0.21301502718464116	36
169	0.609711583780506	0.21334295806936346	36
170	0.6112623734123013	0.21375047342552259	36
171	0.6125059792834816	0.21411964758810234	36
172	0.6128673084696994	0.2146553896235599	36
173	0.6134002378365769	0.2153832365174329	36
174	0.6129933750336525	0.21607427946363536	36
175	0.6126908964724205	0.2166773586079668	36
176	0.6124347438164895	0.21715823901065828	36
177	0.612885411648713	0.21761015698829655	36
178	0.6135124379377044	0.2179985579307051	36
179	0.6145231300943084	0.21839881368100153	36
180	0.6156099681545317	0.2188491606403459	36
181	0.6154556847484133	0.21929898799691924	36
182	0.6165088298014826	0.219575147334848	36
183	0.6175050915559411	0.21972498068465116	36
184	0.6182061930430236	0.21971767687936758	36
185	0.6191606599623563	0.21953217259924984	36
186	0.6201985554249984	0.21947291630307444	36
187	0.6209803593082227	0.21925402695805382	36
188	0.6218983708119401	0.21887614010077996	36
189	0.6221403814188069	0.21837356446853234	36
190	0.6215304310763033	0.21817983252281603	36
191	0.6206776400338166	0.2179523814939398	36
192	0.6191303816826118	0.21773867902359204	36
193	0.6186152704141932	0.21756588131336715	36
194	0.6175100031146221	0.21739045611925906	36
195	0.616393614660486	0.21725886865596117	36
196	0.6161971498299238	0.2170501694466275	36
197	0.616613125148883	0.21676278022350473	36
198	0.6160022942338315	0.21688120721260132	36
199	0.6163368339871254	0.21699488580103246	36
200	0.6156785519021292	0.21718375988198216	36
201	0.6153077557518453	0.21720606980984114	36
202	0.6146149064158156	0.21722009082219723	36
203	0.6132066760146194	0.21706387372049135	36
204	0.6124110909273481	0.2169402655597243	36
205	0.6119663240091501	0.21677754748898112	36
206	0.612038644229129	0.21667137751656554	36
207	0.6115768110171782	0.21656210378555574	36
208	0.6115714845965148	0.21647698762741235	36
209	0.6119576022669369	0.216331390779285	36
210	0.6132944916861074	0.21624835078069427	36
211	0.6152147875990492	0.21601028902287872	36
212	0.6161574274984717	0.21564177218972896	36
213	0.6170652263987577	0.21528068605912518	36
214	0.6177990273937515	0.21480103072382417	36
215	0.6183211544116002	0.21448179174242524	36
216	0.6192989796412355	0.21416675898041895	36
217	0.6202330531684873	0.2136655723319802	36
218	0.6214658614633976	0.21343423051856014	36
219	0.6227323051333609	0.21337475796784583	36
220	0.6238672450106032	0.21361292750018068	36
221	0.624845992586538	0.21391931620676777	36
222	0.625317382010017	0.2142806393874066	36
223	0.6250601426768213	0.21464195490129734	36
224	0.6251095257837095	0.21484797898997188	36
225	0.6250751702869805	0.21527552508662842	36
226	0.6250659705193532	0.21563354967814388	36
227	0.6253625357459203	0.21581000681036477	36
228	0.625613658882946	0.21605567626427338	36
229	0.6260276531160777	0.2163752977997551	36
230	0.6262824653984743	0.21670301774145356	36
231	0.6266647189243699	0.21695100868229347	36
232	0.627115752239455	0.21714758117283728	36
233	0.6274829291989918	0.2173715320470744	36
234	0.6276583008912486	0.21767394420795896	36
235	0.6281092074074293	0.21780918640807123	36
236	0.6279421049695628	0.2183829938468461	36
237	0.6281458303238032	0.2188252417137354	36
238	0.6285523887364288	0.2192211399255065	36
239	0.6287434618950047	0.2196033226348935	36
240	0.6297359655110503	0.21998494314717063	36
241	0.6306623627550293	0.22015269008453334	36
242	0.6315633670823464	0.22036763851943478	36
243	0.632295135304665	0.22047643731542604	36
244	0.6323847876710004	0.22087303401441566	36
245	0.6324912050124394	0.2211887870019957	36
246	0.6325222005868792	0.22131952574247762	36
247	0.6327292882274136	0.22132484713460587	36
248	0.6329040915384225	0.22138630633646894	36
249	0.6332395888175779	0.22128485195432485	36
250	0.6337373132286686	0.22121666013267585	36
251	0.6344106114234401	0.2211479491268912	36
252	0.6349323293710536	0.22096939782549446	36
253	0.6356985084272272	0.22081537788893885	36
254	0.6360832405432606	0.22072772550071768	36
255	0.6362924708244324	0.22100893886358564	36
256	0.6362238466324321	0.22151876267553308	36
257	0.6360626116551117	0.22210099903931949	36
258	0.6358767690602467	0.2225464879016681	36
259	0.6356902759412074	0.22294728109907255	36
260	0.6354714886678368	0.22325567926950052	36
261	0.6352776479912151	0.22355239277367636	36
262	0.635034845340958	0.22377579472536901	36
263	0.6347894172474802	0.22432629220963535	36
264	0.6345893910850952	0.22501465750391375	36
265	0.6344063214431483	0.22546439235648594	36
266	0.6343332099089873	0.2260075351611186	36
267	0.6341772946261663	0.22649056904249418	36
268	0.6338527845113673	0.2271112533651888	36
269	0.6335361995665459	0.22783532285654712	36
270	0.6332779697109455	0.2284035020831201	36
271	0.6329839354087173	0.22887948147467654	36
272	0.6327384477658902	0.22966060955314743	36
273	0.6323752239503003	0.2304144744017661	36
274	0.63219298694681	0.23112956616480446	36
275	0.6321309211146342	0.23179124281363794	36
276	0.6322783492017181	0.23240239172351287	36
277	0.6323598149264307	0.2331626794772809	36
278	0.6322989838977269	0.23381276448582006	36
279	0.6322599420917995	0.23444391071272072	36
280	0.6319840179931311	0.23503489797183674	36
281	0.6314313475943797	0.23570905009149506	36
282	0.6306269376569608	0.23661770486375613	36
283	0.6296717495706322	0.23744310788454698	36
284	0.6288460815312233	0.23818364654282942	36
285	0.6281122103208847	0.23893125161590556	36
286	0.6272142832928267	0.23968456987062806	36
287	0.62639859955131	0.24034122808047212	36
288	0.6259773250227341	0.2408355655333005	36
289	0.6259092078005057	0.24115246770638896	36
290	0.6257458495554704	0.24149430123335952	36
291	0.6247138064593926	0.24208158897432625	36
292	0.6231723587655205	0.24273251191734327	36
293	0.621297924311629	0.24340507741609899	36
294	0.6194727019160566	0.24416118332566045	36
295	0.617996374653824	0.2450137452233155	36
296	0.6177465652654769	0.2457899440731575	36
297	0.6179937620812017	0.2466651165866648	36
298	0.6192003762757075	0.2475539447530792	36
299	0.6206623891371779	0.24835451339216277	36
