# Supplementary material for: High-level cognition during story listening is reflected in high-order dynamic correlations in neural activity patterns
Source: Nat Commun. 2021 Sep 30;12:5728. doi: 10.1038/s41467-021-25876-x (PMC8484677; doi:10.1038/s41467-021-25876-x)
Supplement: Supplementary file 4 — Source Data [file 41467_2021_25876_MOESM4_ESM.zip › results/higher_order_sims/constant/20.csv]

time	1	2	iteration
0	0.8775549934467883	0.2672929465413003	20
1	0.8773860754618095	0.2654215155742796	20
2	0.8772170575852148	0.2635021454864058	20
3	0.8773502988726206	0.26195565369524604	20
4	0.8775027630472592	0.26057665712347583	20
5	0.8774742022423988	0.25921442828991437	20
6	0.8771847076157683	0.2578539155708493	20
7	0.8768363406751069	0.25640607798061615	20
8	0.8767046932992765	0.25485501439721103	20
9	0.8766422091185718	0.25360347765481006	20
10	0.8766345778724498	0.2520357486714657	20
11	0.8764440801362215	0.25063524744989807	20
12	0.876096860343093	0.24940013147536239	20
13	0.8757504194255691	0.24817167976664298	20
14	0.8753778717865933	0.24690176897448685	20
15	0.8749981257287411	0.24561739967562768	20
16	0.8746618875780257	0.24424108761495467	20
17	0.874329120226751	0.2426798583728414	20
18	0.8738977128150331	0.24138804887225468	20
19	0.8734635200272356	0.24007674889385544	20
20	0.873453688134745	0.238955868341836	20
21	0.873691323083946	0.2378861106778805	20
22	0.8740881436606043	0.23695565377705158	20
23	0.8744503468804046	0.23624050795811935	20
24	0.8747693468958386	0.23535975892899397	20
25	0.8750398394203684	0.23460656748058392	20
26	0.875259259594153	0.23344980473603555	20
27	0.875356533581682	0.23265463964419378	20
28	0.8755632931998354	0.23200269345073787	20
29	0.8760052462653091	0.2312340305068658	20
30	0.8767957358446116	0.23027451525810444	20
31	0.8774793683407104	0.22931176124679273	20
32	0.8781097383395863	0.22827985172193713	20
33	0.8782798653801797	0.2271063293192639	20
34	0.8786479632067011	0.22559516630265886	20
35	0.8788058762517881	0.2239703289283759	20
36	0.8787785715393849	0.22257873777164627	20
37	0.8787860240416516	0.2211439631075329	20
38	0.8786019165694734	0.22040655212418017	20
39	0.8784911734701575	0.21964170460336635	20
40	0.878508002541036	0.21903691993053728	20
41	0.8786138526106678	0.21850272745451357	20
42	0.8787402578671609	0.21789077231887652	20
43	0.878913243832169	0.21712666773390332	20
44	0.8791702007212481	0.21620272991725328	20
45	0.8792920992611718	0.21529435678146505	20
46	0.8797041703139498	0.21399592846210114	20
47	0.8799486963048171	0.21282467371573274	20
48	0.880260816831658	0.21194752431142802	20
49	0.8806858807385795	0.2109173904221962	20
50	0.8808857644917464	0.20964551244009758	20
51	0.881234482284106	0.20822848746540998	20
52	0.8810095163936863	0.20724087302981045	20
53	0.8806823974155779	0.20601538174114506	20
54	0.8805043990851216	0.20460898828821927	20
55	0.8799937662545032	0.20371646623042042	20
56	0.8793284579546301	0.20269622932999015	20
57	0.8786896361796404	0.20196386007189807	20
58	0.8785697417395523	0.201473614138197	20
59	0.8781918105195337	0.2010076260774859	20
60	0.8776051733600929	0.20021978827295517	20
61	0.8771547035155866	0.1998249308604479	20
62	0.8767689619523317	0.19945422569171894	20
63	0.8758729696760726	0.1996794942509771	20
64	0.8748569940271361	0.2000617398921432	20
65	0.8737653933449974	0.2000849145764387	20
66	0.8726819932174912	0.20033467759551926	20
67	0.8718223517395769	0.20072283343917044	20
68	0.87070513329142	0.201159790115276	20
69	0.8697055674817046	0.2014056141012354	20
70	0.8687283910221975	0.20162870295363866	20
71	0.8678730336534197	0.20187560417689657	20
72	0.8668913997897794	0.2020434550569514	20
73	0.8657218832979625	0.20224733477421514	20
74	0.8647451066850819	0.202434016159967	20
75	0.8643769164348539	0.20264137555501957	20
76	0.8639049545681319	0.20286682096407874	20
77	0.8636566921294884	0.2030380085406721	20
78	0.8634223234653507	0.20333129634684483	20
79	0.86376597030831	0.20355602019329097	20
80	0.8640226032725244	0.20376858291943548	20
81	0.8641724722419862	0.20394182042149486	20
82	0.8642216577760778	0.20390985867181788	20
83	0.8635518025999	0.20384469449305806	20
84	0.8626695491116149	0.20390625210122543	20
85	0.8621817967450707	0.2036852509022404	20
86	0.8624721484537147	0.203178627254424	20
87	0.8628136795457801	0.20250398153767274	20
88	0.8637956126488175	0.2019465777999741	20
89	0.8647004172853647	0.2014287085322969	20
90	0.8658524549593637	0.2007693501321302	20
91	0.8663084258282255	0.200073818397141	20
92	0.8665761674394618	0.1998675278291186	20
93	0.8667435275185169	0.1995534474545347	20
94	0.8670614869870612	0.19978770508948823	20
95	0.8674449325147152	0.20004824437040467	20
96	0.8675053201942164	0.20017420490287283	20
97	0.8674748727901685	0.20041637881301366	20
98	0.8683130168267782	0.2004020170783571	20
99	0.8693833462450963	0.20041063906724937	20
100	0.8700088082818193	0.20091571141863948	20
101	0.8706226595104555	0.2012596900751149	20
102	0.8712012304310222	0.20201972415241543	20
103	0.8716514624144651	0.20273851672252774	20
104	0.8722330447337725	0.2034410073447779	20
105	0.8725715738060189	0.2039241736760744	20
106	0.8729765435209805	0.20426715587674327	20
107	0.8734576385578989	0.20448126897746424	20
108	0.8740027295002614	0.20454765759698307	20
109	0.8744150479573135	0.20510250443782743	20
110	0.8749255580924785	0.20559800758438748	20
111	0.8752606413955613	0.20643427356501373	20
112	0.875597747530293	0.20704828160247837	20
113	0.8758279392860857	0.20771156743654767	20
114	0.8757123026666069	0.2086652932304916	20
115	0.8753113469767554	0.2096275057133942	20
116	0.8748022531093033	0.21030295714322556	20
117	0.8743416745216347	0.21083659718113407	20
118	0.8740292571740815	0.21163429929925856	20
119	0.8739146695183971	0.21206302419816128	20
120	0.8741368811667432	0.21229761023995222	20
121	0.874257696987746	0.2124657790122354	20
122	0.8746002754445962	0.2124048967346703	20
123	0.8747538634107526	0.21240136086405698	20
124	0.8752084540867584	0.21257785623454903	20
125	0.875515127923265	0.2128998874177999	20
126	0.8756996196222174	0.21314968475248597	20
127	0.8758623198433253	0.21351467762270518	20
128	0.8760000675537846	0.2140794366543345	20
129	0.8761073491168256	0.2146192867372551	20
130	0.8762292751992408	0.21514778978585722	20
131	0.8763701917553801	0.2159520119036961	20
132	0.8764487649004827	0.21670237096984843	20
133	0.8768941583044767	0.2178461313478169	20
134	0.877336336364619	0.21857267563763966	20
135	0.877679981595253	0.21893864948312472	20
136	0.877859796089418	0.21922987943382793	20
137	0.8778294481422784	0.21943257429901866	20
138	0.8774617388833408	0.21968223364652892	20
139	0.8768396805930526	0.21996820213254775	20
140	0.8761372764412959	0.2200975693211699	20
141	0.8758993124336459	0.22007954942439562	20
142	0.8756693223390295	0.21998110697690426	20
143	0.8754219264189427	0.21996081652992913	20
144	0.8755093442593044	0.2206108792703662	20
145	0.8755420055632578	0.22120084323665404	20
146	0.8755051252893693	0.22177564387544102	20
147	0.8751755891637625	0.22232553936634136	20
148	0.8748219163279382	0.22271613423071393	20
149	0.8741166713187435	0.22317707124405414	20
150	0.8736956330029271	0.22363405728124786	20
151	0.873276247676424	0.22400070427274318	20
152	0.8732544497651675	0.2244964411543039	20
153	0.8733799487579696	0.22534069752165703	20
154	0.8738992041230565	0.22571816643674444	20
155	0.8743720746416112	0.22603545235336323	20
156	0.8749686766783786	0.22629060033463955	20
157	0.8752384975014157	0.22675547026591214	20
158	0.8754704520461238	0.22713796482241916	20
159	0.8753065200191473	0.22731444228337047	20
160	0.8750761737500362	0.22754014898610433	20
161	0.87469993867459	0.2275342668057623	20
162	0.8744271164076826	0.22754305020566873	20
163	0.8743864045616243	0.22730273288355174	20
164	0.8743469341927995	0.22694993530411978	20
165	0.8743831528110829	0.22642248912466384	20
166	0.874303890600489	0.22602584690613994	20
167	0.8743338943266878	0.2258866575549155	20
168	0.8743674527001661	0.22562684351381998	20
169	0.8742027756138477	0.2254019562991826	20
170	0.8742929067778905	0.22514734360463753	20
171	0.874299750945254	0.2251627631217841	20
172	0.8741650645126633	0.2251964557029673	20
173	0.8741668185509878	0.22514209426533693	20
174	0.8744105500587287	0.2249512978437957	20
175	0.8742290669758757	0.2251926363075377	20
176	0.8737675404151719	0.22537605477332057	20
177	0.8732951967938216	0.22558289483279978	20
178	0.872783570656355	0.22568479017243992	20
179	0.8722397716976986	0.22585891747639011	20
180	0.871646305195239	0.22609747585996148	20
181	0.8713525520272304	0.22636148487667962	20
182	0.8710844177841875	0.22667231300435728	20
183	0.8709832851536785	0.2274148551888039	20
184	0.8708362555791945	0.2282427387143073	20
185	0.8708365942400824	0.22893625912589996	20
186	0.8709949153026109	0.22954264175452993	20
187	0.8713617382959444	0.2301424929582898	20
188	0.8716940073696235	0.23063348137816594	20
189	0.8717761295496157	0.23114237457202477	20
190	0.8718814567930049	0.2315992694651123	20
191	0.871697018364153	0.23200791980768512	20
192	0.8714581082631455	0.23231562260752817	20
193	0.8711707814405842	0.23239202484642296	20
194	0.8710746654003209	0.23238336090859996	20
195	0.8708091231138119	0.23216051770022234	20
196	0.8705361216890215	0.231799131235635	20
197	0.8698673687541534	0.2313122326108178	20
198	0.8692897506829181	0.23083055947858297	20
199	0.8688698896502868	0.23057717964624788	20
200	0.8680857463536261	0.2303041091258531	20
201	0.8675455801911294	0.23013418606183267	20
202	0.8670451679227392	0.2298264913114028	20
203	0.8666634170500176	0.22966959951954455	20
204	0.8665162840235188	0.22950019677210157	20
205	0.866276419462814	0.22924709474650481	20
206	0.8662205180143366	0.22903618425536737	20
207	0.8661409687979177	0.22893769978176315	20
208	0.8660916925283578	0.2293890059374736	20
209	0.8662232520769415	0.2296705189792237	20
210	0.8664560013448255	0.22989144523734134	20
211	0.8670069437644056	0.229816654734067	20
212	0.8675573498552729	0.22961830174024614	20
213	0.8680872383278613	0.22928689343385716	20
214	0.8689555132477058	0.22906229365211198	20
215	0.8693755064628703	0.22943576209772	20
216	0.8696043548119682	0.22995390815436628	20
217	0.8699826817333575	0.23043726277839363	20
218	0.8708644418349263	0.23101433011310682	20
219	0.8717361441978113	0.23158243082082108	20
220	0.8728820087858573	0.23187898266785067	20
221	0.8731689462018588	0.2318035742247633	20
222	0.8734975214320704	0.23160605673752105	20
223	0.8736196035219829	0.23161783341924483	20
224	0.8739041419317153	0.2317750887774005	20
225	0.8739094305756074	0.23192081565670677	20
226	0.873253130667864	0.2317553757618579	20
227	0.8728093940811322	0.23210594034387297	20
228	0.8721630951613236	0.23230903310381246	20
229	0.8717479691621361	0.23242520717224363	20
230	0.871259068349009	0.2324378996185178	20
231	0.8712947899730709	0.23215169756837292	20
232	0.871364470983727	0.23159178491045232	20
233	0.8714237479565943	0.23099178963374503	20
234	0.8716872689662637	0.2305887665917957	20
235	0.8715030189259011	0.23022354399330291	20
236	0.8716994438333346	0.22958182463561197	20
237	0.8724360893143458	0.2289264610629042	20
238	0.8732691517272043	0.2285941377665707	20
239	0.8741635304129908	0.22825649042854448	20
240	0.8750471471242105	0.22799862127084525	20
241	0.8760741994588135	0.2277001920696787	20
242	0.8768400110701295	0.227643202062788	20
243	0.8778964380669418	0.22722615499661394	20
244	0.8786862238513647	0.22663715033788392	20
245	0.8793283801357231	0.22601978712994678	20
246	0.8799184018465035	0.22532141452640414	20
247	0.8802440905116754	0.22458133918138026	20
248	0.8804520756499866	0.22362065618677004	20
249	0.8804478071343029	0.2230607117227547	20
250	0.880562669919246	0.22257198795763894	20
251	0.8805756037311399	0.22193934355777423	20
252	0.8805614125198596	0.22108147903237052	20
253	0.8805812549964751	0.22043399333174016	20
254	0.8806598442872031	0.21980949858231974	20
255	0.8802930983257274	0.21896647882159948	20
256	0.8797138948778775	0.21789007641155755	20
257	0.8791776063552327	0.21710539443737203	20
258	0.8789264019102363	0.21645431682431807	20
259	0.8787266935276232	0.2161392636654536	20
260	0.8786138683483969	0.2161551888772999	20
261	0.8783920849001753	0.21611588571992024	20
262	0.8777436181929967	0.2159504339898681	20
263	0.8777766066756009	0.21571435426471688	20
264	0.8775130416176504	0.2157275396858894	20
265	0.8773971614331563	0.21628990118982136	20
266	0.8773943361738394	0.21705397061735487	20
267	0.8773413241565077	0.2177628854265198	20
268	0.8773544312823667	0.2186154792184823	20
269	0.877451776134502	0.21944297844243815	20
270	0.8774513162051147	0.22017440857384415	20
271	0.8773457026044872	0.2210119664594918	20
272	0.8772419395961127	0.2219213643883607	20
273	0.8770790466588649	0.22268030995677768	20
274	0.8768794631623271	0.22378040500712504	20
275	0.87654878248928	0.22473122089099026	20
276	0.8760811089920829	0.2258551780454809	20
277	0.8756129969194855	0.22706270316747326	20
278	0.8752103139127085	0.22822519363924496	20
279	0.8748574485670491	0.22936621219713652	20
280	0.8744687094699857	0.23044513702999858	20
281	0.8740831803558242	0.23190261672975282	20
282	0.8737606665700343	0.2336671124491737	20
283	0.8733811212803055	0.23538303710221958	20
284	0.8730071060347073	0.23705010368317567	20
285	0.8725316771841215	0.23867670478402944	20
286	0.872145672721049	0.24030491910734922	20
287	0.8716555704958443	0.2417238075353	20
288	0.871304080033394	0.24362212016164045	20
289	0.8710688707471483	0.24553967099144666	20
290	0.8709307718894743	0.24730431865148533	20
291	0.8708747035299723	0.24878142773413844	20
292	0.870924262487982	0.2507539532279615	20
293	0.8710178606931525	0.25268476859460187	20
294	0.8712034204174965	0.25475863258982956	20
295	0.8713055896326194	0.25721457870498265	20
296	0.8716584860436446	0.25965141205127085	20
297	0.8720283984498448	0.262175328186886	20
298	0.8724067139444347	0.2648705803895135	20
299	0.8728411918718096	0.2674995195584557	20
