# Supplementary material for: High-level cognition during story listening is reflected in high-order dynamic correlations in neural activity patterns
Source: Nat Commun. 2021 Sep 30;12:5728. doi: 10.1038/s41467-021-25876-x (PMC8484677; doi:10.1038/s41467-021-25876-x)
Supplement: Supplementary file 4 — Source Data [file 41467_2021_25876_MOESM4_ESM.zip › results/higher_order_sims/constant/34.csv]

time	1	2	iteration
0	0.807888384023565	0.2835776268258073	34
1	0.8076292872457304	0.28295860070379864	34
2	0.8074745014809395	0.28262801986913044	34
3	0.8073665586742098	0.2822445393533713	34
4	0.8071866839800853	0.2817401351265278	34
5	0.8070056294938641	0.2810431919261231	34
6	0.8066972985376383	0.2801653825062317	34
7	0.8065823754471095	0.27932536642617106	34
8	0.8061023202967836	0.27868167935731936	34
9	0.8055154056920345	0.27788109955915336	34
10	0.8054127325826367	0.2769696697266751	34
11	0.8053589059316806	0.27598518993234966	34
12	0.8052668568566241	0.2750991492222248	34
13	0.8052360382310987	0.2739410200010998	34
14	0.8054026914395035	0.27276691123826263	34
15	0.8056358240620942	0.2718385343408939	34
16	0.8056077773478453	0.270896188850584	34
17	0.8055476459712932	0.26991328937709885	34
18	0.8058280779514048	0.26914732581491096	34
19	0.8058913921339667	0.2681850612491819	34
20	0.8061470738518385	0.2672778920636935	34
21	0.8064154607660667	0.2661684557453266	34
22	0.8065747540796129	0.26531050812862994	34
23	0.8068515033613365	0.2643526254711999	34
24	0.8074257654475283	0.26339579808534463	34
25	0.807962089824018	0.2627793933756941	34
26	0.8087346955325505	0.262621996430462	34
27	0.8094881606535577	0.26238134623097203	34
28	0.8101961756582161	0.2621809169940517	34
29	0.8107079438879473	0.2618222158918228	34
30	0.8109124356081482	0.2615125788528673	34
31	0.8108976052062478	0.2612048660525138	34
32	0.8108526649330727	0.26071325487065455	34
33	0.8105282509719783	0.26012905957386956	34
34	0.810325251368958	0.2595273136897359	34
35	0.8099455930290038	0.25872511103632234	34
36	0.8095505147096212	0.2580333416002231	34
37	0.8091887586536581	0.25752580375862016	34
38	0.8090176858625396	0.2569371599329465	34
39	0.8089147499729215	0.2561881174637384	34
40	0.8088105382253061	0.2554351952537502	34
41	0.8086724716065958	0.25453884419482103	34
42	0.808796294639719	0.2534773884053324	34
43	0.8087398376024586	0.2524058293949896	34
44	0.8083103469188411	0.2510603521419697	34
45	0.8078119297261902	0.24980367059906192	34
46	0.8073090646098864	0.2489041166703584	34
47	0.8066667693625162	0.24812450649878934	34
48	0.8061463772461476	0.24747268627673438	34
49	0.8055480876008347	0.24678641051053876	34
50	0.8050618358101616	0.24640634504096198	34
51	0.8046905190121197	0.24609120580072494	34
52	0.8042428612350333	0.24568494082622302	34
53	0.8042875456862727	0.2451397817279665	34
54	0.8043801030606539	0.24458597517235356	34
55	0.8042966563926606	0.24402247522092957	34
56	0.8040305185097805	0.24365349945600606	34
57	0.8037815401752555	0.24325119294805875	34
58	0.8033958498294304	0.24287659834782646	34
59	0.8031953023303375	0.24234608334862834	34
60	0.8029062413073256	0.24181582517937433	34
61	0.8028610863890829	0.2412761254506075	34
62	0.8032595033175619	0.24084509212329694	34
63	0.8035118628837417	0.24046599451255915	34
64	0.8038497813327897	0.24029566665654334	34
65	0.8043786645238972	0.24054682525520657	34
66	0.8047021666183887	0.24086116953655257	34
67	0.8051025921051747	0.2414851741087298	34
68	0.8051469101944148	0.24195117409374697	34
69	0.805104649582635	0.24211581383445469	34
70	0.8051682512738483	0.24209233397724284	34
71	0.8050491904553634	0.24201345703095245	34
72	0.8050125820254563	0.2419763387310245	34
73	0.8048858227276902	0.24164760664040533	34
74	0.8052241073548223	0.24133308887356028	34
75	0.8057154140006424	0.2411923925682064	34
76	0.8060830468424491	0.24093689025895323	34
77	0.8063217682276798	0.24046753965803572	34
78	0.8064613336591385	0.23998148129651445	34
79	0.8065686932433715	0.23929514962674242	34
80	0.8066113040671613	0.23862945316821504	34
81	0.8067200945309765	0.23799485256637318	34
82	0.8068582938176393	0.23706543810288774	34
83	0.8068053698244135	0.2365042923427561	34
84	0.806651234882505	0.2358361112114341	34
85	0.8065230064456732	0.23492241812310516	34
86	0.8062326042203519	0.23419436895483603	34
87	0.805843775054931	0.23373526245023515	34
88	0.8050730877181616	0.23317297881725715	34
89	0.8043772038790349	0.2326696205106598	34
90	0.8036986614204235	0.23235347425164904	34
91	0.8029342717858814	0.23203235300500175	34
92	0.8021077753896378	0.23160345343351474	34
93	0.8012514055882395	0.23140679743335782	34
94	0.8004700774290823	0.2313684899284102	34
95	0.7993489062915586	0.2313424105313676	34
96	0.7982518552629521	0.23121758810079251	34
97	0.7969777348533738	0.23084803201765985	34
98	0.7962234947104433	0.2302879517967419	34
99	0.7951449805391014	0.2300406616355434	34
100	0.7941630320185922	0.2298873624582535	34
101	0.7932842086652171	0.22961841545544034	34
102	0.7925224577148181	0.22969904244145983	34
103	0.7917942137004357	0.23018480765670676	34
104	0.7913784051367447	0.23077507791699306	34
105	0.7912355636728968	0.2311929046575211	34
106	0.7917348235579839	0.23149886826872212	34
107	0.7922493722020167	0.23174271642370228	34
108	0.7928232221758136	0.2319742327120322	34
109	0.7937209118253787	0.23200739379078913	34
110	0.7945673605720811	0.23177561526462637	34
111	0.7951858247006101	0.23179170545339664	34
112	0.7957867440459419	0.23201368897276634	34
113	0.7964753573285898	0.232320202235703	34
114	0.7969174615330741	0.23262618507720817	34
115	0.7975139454119967	0.23260431362320264	34
116	0.7978232580950767	0.2324054435075286	34
117	0.7980181049862558	0.23258064408023185	34
118	0.7983095032820762	0.23297412845513818	34
119	0.7985755950738362	0.23340615915429783	34
120	0.7988209311713743	0.23361120296287033	34
121	0.7992760299592195	0.2336714753093227	34
122	0.7996469219642859	0.2336508198987346	34
123	0.8001470568809116	0.23344427672066353	34
124	0.8007542480538606	0.2331060062579589	34
125	0.8013595252241628	0.2326666908632226	34
126	0.8019154117963317	0.23228305699324323	34
127	0.8026366919333604	0.2319554796795355	34
128	0.803212305433237	0.23186164827233055	34
129	0.8038135080263273	0.23153188360082494	34
130	0.8043121527818982	0.23128861680078744	34
131	0.8047885212610562	0.23111521371760355	34
132	0.8052741351976247	0.2307719860422476	34
133	0.8058224767739287	0.2302411097967121	34
134	0.8062982266922809	0.22974293013590472	34
135	0.8066722679968902	0.22992511731948617	34
136	0.8070199331964918	0.23010483120935685	34
137	0.8072360112717957	0.230312315658312	34
138	0.8073827320155598	0.2305996939586324	34
139	0.8075925916128607	0.2305353057674825	34
140	0.8076890526036737	0.23022484961502382	34
141	0.807635879744209	0.2296379493156793	34
142	0.8075242284439231	0.22893782162503368	34
143	0.8073286195075736	0.2286842268244876	34
144	0.8070229038131489	0.2286198690738204	34
145	0.8068444081601385	0.22845788272232087	34
146	0.8065044527253062	0.22823454085187664	34
147	0.8061141494777836	0.22784618488609645	34
148	0.8059134952621186	0.22763777853159814	34
149	0.8057732467372721	0.22772032601832826	34
150	0.8056307674918869	0.22772351652632056	34
151	0.8055379823133859	0.22774531692433728	34
152	0.8053700135356772	0.22802276811686945	34
153	0.8048323764632227	0.22827641028820356	34
154	0.8044224570103568	0.22849379255780497	34
155	0.8044010537020958	0.22852932579667232	34
156	0.8044435822389645	0.228506176855071	34
157	0.8044145763635012	0.22850057629960174	34
158	0.8043500262740748	0.22842271508783005	34
159	0.8042423129724202	0.22845797858665634	34
160	0.8041913218265178	0.22819413143757475	34
161	0.8041384503472638	0.2279077864581382	34
162	0.8038492601608596	0.2277034802843615	34
163	0.8036400267757913	0.22758827374005058	34
164	0.8028328820575693	0.22809547358693716	34
165	0.8022354322926487	0.22853545790419358	34
166	0.8016289287179997	0.22891524497351162	34
167	0.8006893720039391	0.2291785524608389	34
168	0.8001050216539576	0.22942076131122127	34
169	0.7994859441339267	0.2296495947535716	34
170	0.7989818269154216	0.22972193378568148	34
171	0.7984645030120608	0.2297264849731624	34
172	0.7978290298740345	0.22978545695826388	34
173	0.7973138129674946	0.2300704091291406	34
174	0.7965281308702361	0.23040748539590167	34
175	0.7960580539673752	0.23075857414565085	34
176	0.796086884765468	0.23121440685738467	34
177	0.7958527751851193	0.23174647967356957	34
178	0.7952130971255555	0.2322067882722938	34
179	0.7946445670137186	0.23258027829589453	34
180	0.7941621522446316	0.23287181057935488	34
181	0.7940583835633512	0.23311730213194623	34
182	0.7939190168029265	0.23381487261063844	34
183	0.7935451209610165	0.23475319478379095	34
184	0.7932877227203482	0.23570614545650384	34
185	0.7933346732018567	0.23677697957181953	34
186	0.793587578402419	0.23757729907045147	34
187	0.7942017172303113	0.23865659043047077	34
188	0.7946637891716571	0.2399172323491603	34
189	0.794671963235191	0.2411261827391262	34
190	0.79448645278914	0.2422157984567546	34
191	0.7946955243808608	0.24306545392877577	34
192	0.7955507763165591	0.2436646890278934	34
193	0.7967611985710735	0.2442743850059081	34
194	0.7975651125211634	0.24476705173043428	34
195	0.7989151325277966	0.24523509992656903	34
196	0.79978379081232	0.24576143678170684	34
197	0.7997036760176233	0.2459561401995146	34
198	0.7993346095875264	0.24621035859245088	34
199	0.7990521288882966	0.24639178963242753	34
200	0.7989805361545056	0.2461815297043906	34
201	0.7991651652289231	0.24621848961664708	34
202	0.7993720375235187	0.2463226490690392	34
203	0.7993611393750713	0.24665813637742837	34
204	0.7995135261407479	0.2468567017883354	34
205	0.7996188380868737	0.24702919815429855	34
206	0.7994659524132566	0.24712076728674973	34
207	0.7993443229887395	0.24728362306462004	34
208	0.7995310221177383	0.24731480901004346	34
209	0.7996643292219474	0.24739371132134833	34
210	0.7998088097766589	0.2473819450434686	34
211	0.8000829859762866	0.2474847016272033	34
212	0.8005728296602926	0.24739998136680708	34
213	0.8013306331153994	0.247321621244981	34
214	0.8018683301885539	0.24700830200280374	34
215	0.802392131019429	0.24705600776735162	34
216	0.802826550193049	0.2468688679537646	34
217	0.8030426456497808	0.24637622917207974	34
218	0.8030789441333197	0.24606328674251415	34
219	0.8033211194475731	0.24560884321746113	34
220	0.8038169982848637	0.2449345846077841	34
221	0.8041410467641508	0.2443078232165831	34
222	0.8044186983694521	0.24353541201942155	34
223	0.8048277550903334	0.24275267863819466	34
224	0.8049855659184493	0.24235567098355384	34
225	0.8048687276521319	0.24201682291755766	34
226	0.8044355544272812	0.24189091538635518	34
227	0.8045351912123418	0.2417853268836219	34
228	0.8044750880879507	0.24183844092435505	34
229	0.8040920425885932	0.24196588796396254	34
230	0.8037884510935981	0.24199685001164695	34
231	0.8035113364996299	0.24236432615550932	34
232	0.8031817315358852	0.2424575593048174	34
233	0.803146508586754	0.2424817744522448	34
234	0.8035173005623685	0.2425672461228874	34
235	0.8033567834727469	0.24270763021686317	34
236	0.8033261559210165	0.24261603891791958	34
237	0.8029924249199257	0.2427758149706308	34
238	0.8026644233950325	0.24284015175711227	34
239	0.8028934844537249	0.24329836308323732	34
240	0.8033884613654757	0.2436335630823585	34
241	0.8038305567639201	0.2437969078930278	34
242	0.8041021779076063	0.24378673347244664	34
243	0.8042544562309433	0.24364873001778217	34
244	0.80445684330765	0.24348963828098694	34
245	0.8046751265785048	0.24304869401228862	34
246	0.8050209359986342	0.2429217620554184	34
247	0.8054886953552001	0.24278552716125618	34
248	0.8057353494485319	0.24297294745475143	34
249	0.806271818471791	0.24293987445888765	34
250	0.8068876328353537	0.243040369798481	34
251	0.8073049469244298	0.2431265737617692	34
252	0.8077617513128191	0.24388891117645156	34
253	0.8082213622481232	0.24462050363973512	34
254	0.8084356403823689	0.2453518245695399	34
255	0.8089771322586534	0.24604960705659995	34
256	0.8094521577887146	0.24702190257473325	34
257	0.8097897045313859	0.24798322416194574	34
258	0.8101144068213326	0.2487980551158468	34
259	0.8102459566175434	0.24976711885938485	34
260	0.810103418946845	0.2508005803675463	34
261	0.8097064971459523	0.251710094607885	34
262	0.8094060897518656	0.2523208159913505	34
263	0.8093572393134051	0.2528833946323375	34
264	0.8091653561254164	0.2537344023360469	34
265	0.8090453555760152	0.2545532633901067	34
266	0.8089657637382707	0.25540292958875266	34
267	0.8088141652257578	0.25656817017461725	34
268	0.8085189560114158	0.2577697958142924	34
269	0.8082123881241233	0.2590007948508451	34
270	0.8078291858926349	0.260278836774544	34
271	0.80759209507461	0.26177322325747776	34
272	0.8073450897881221	0.2631776871373103	34
273	0.8069496226386492	0.2644121935640957	34
274	0.8065638814605542	0.26597230074344097	34
275	0.8061998663892791	0.2674960173711105	34
276	0.8061321787195096	0.26886488184876595	34
277	0.8061782300703746	0.27023014370667037	34
278	0.8061356590534233	0.27165822110630156	34
279	0.8061481529086402	0.27318551842399613	34
280	0.8062737026354054	0.2744799516762821	34
281	0.8065578001199927	0.2757926362974303	34
282	0.8067048659273729	0.27695546523416864	34
283	0.8067011578537402	0.2781867813027214	34
284	0.8067474778212369	0.2793327049838898	34
285	0.8068719870087295	0.2805061568525132	34
286	0.8068758902637455	0.28180969653960897	34
287	0.8068352340337008	0.2829493251681885	34
288	0.806755576693605	0.2838934577348249	34
289	0.8068761005276137	0.28451064573144025	34
290	0.8071964934983183	0.2849193239420528	34
291	0.8071595721863626	0.2857623471686395	34
292	0.8071318793563816	0.286581445736369	34
293	0.8070085078673837	0.2872209005390626	34
294	0.8068929277875918	0.287708817704766	34
295	0.8065282077129917	0.28828563470476604	34
296	0.8063948228754821	0.28892502108347673	34
297	0.806253816627491	0.28957207404662894	34
298	0.8062304443829796	0.2899689589241899	34
299	0.8065253906772976	0.2905396263429164	34
