# Supplementary material for: High-level cognition during story listening is reflected in high-order dynamic correlations in neural activity patterns
Source: Nat Commun. 2021 Sep 30;12:5728. doi: 10.1038/s41467-021-25876-x (PMC8484677; doi:10.1038/s41467-021-25876-x)
Supplement: Supplementary file 4 — Source Data [file 41467_2021_25876_MOESM4_ESM.zip › results/higher_order_sims/constant/35.csv]

time	1	2	iteration
0	0.9022668081309758	0.3269257992828177	35
1	0.9018992983182306	0.3262998158228828	35
2	0.9017877852872089	0.32535892386270915	35
3	0.9017947473844731	0.32431646601301434	35
4	0.9018303069989001	0.32327797084179005	35
5	0.9019491802996324	0.3219837624261725	35
6	0.9020487120417215	0.32061330692244044	35
7	0.9021806373643951	0.31916971455999293	35
8	0.9022836229197768	0.31756164384813196	35
9	0.90233209260083	0.315810842175539	35
10	0.9023399828534029	0.31459348808188714	35
11	0.9023821235897618	0.31318206103822	35
12	0.9022151682031315	0.3120517168178289	35
13	0.9020144810498874	0.31111628146542586	35
14	0.9020388267080276	0.3099504301206652	35
15	0.9020312648328016	0.3085492649906234	35
16	0.9022409454917873	0.30700141161158623	35
17	0.9024291762922411	0.30532757787673603	35
18	0.9026845724428254	0.3036470267080449	35
19	0.9031660850734274	0.3019870519081875	35
20	0.9037002373568844	0.30035315620906294	35
21	0.9039204271738923	0.29916205467597645	35
22	0.9041475921535068	0.298036922314826	35
23	0.9045240136559186	0.2969314079686492	35
24	0.9047656566006959	0.2958973166991458	35
25	0.9047537942410476	0.29481125381688184	35
26	0.904451947853216	0.2937787376359963	35
27	0.9042592980923658	0.2927449727759174	35
28	0.9042849113904696	0.291892739997065	35
29	0.904500336956605	0.2911959271739388	35
30	0.9046673670393099	0.2911444502153055	35
31	0.9047606835630669	0.2911154049376487	35
32	0.9048653692437186	0.29099142304877207	35
33	0.9049067939849078	0.2905682119638031	35
34	0.9045887102966275	0.2900907660002833	35
35	0.9043231894737742	0.2903399031551171	35
36	0.9035450812229268	0.29067002135462505	35
37	0.9028081259903562	0.29096080890095605	35
38	0.9018227951055776	0.29111147965168915	35
39	0.9002844779538108	0.29154768341187143	35
40	0.8989109993957681	0.29191658233585893	35
41	0.8977198366019682	0.29227332520634336	35
42	0.896137808719076	0.29269509650658465	35
43	0.895682200805727	0.29338011098741096	35
44	0.895677761256609	0.29376100559876844	35
45	0.8960038423966464	0.2940513512731185	35
46	0.8960318551592195	0.2941705725399147	35
47	0.8964310996279209	0.2943012738088284	35
48	0.8967597881479612	0.2943346609566639	35
49	0.8972193917235189	0.29431641867387864	35
50	0.8974122100798504	0.29418978933052103	35
51	0.8978310295371145	0.2940425974213873	35
52	0.8981295583929557	0.29417627952073566	35
53	0.8984328177007508	0.2940927151797761	35
54	0.8984758107089585	0.2940227603879828	35
55	0.8987601999939032	0.2937481795226148	35
56	0.8990839277630734	0.29334409528305483	35
57	0.8993646549605248	0.29296262510546023	35
58	0.8996174965809067	0.29260201049255696	35
59	0.8999199761676203	0.2921682791886363	35
60	0.9002045571338758	0.2919606530443115	35
61	0.9005148053994871	0.2915589298747927	35
62	0.900742701666853	0.29099010719801777	35
63	0.9008614526528543	0.29025900064203025	35
64	0.9012345068385651	0.2897032835097562	35
65	0.9012912090863378	0.2891393816943454	35
66	0.9013118558468856	0.2883673537160742	35
67	0.9014588553603071	0.28770085052255234	35
68	0.9015709692180939	0.28698111507228724	35
69	0.9017380602268394	0.286591873456984	35
70	0.901837891467396	0.28601896973551694	35
71	0.9020065332330377	0.2855172855979832	35
72	0.9019056073459262	0.28492615878925937	35
73	0.9019470166477939	0.28421957696829836	35
74	0.9021595440567047	0.2833923898997219	35
75	0.9023807841709583	0.28244523527988935	35
76	0.9026034935947242	0.28172937047008934	35
77	0.9027729865940666	0.28087455965348007	35
78	0.9027594965668326	0.28006442541028564	35
79	0.9026540574641702	0.2792511082590293	35
80	0.9026487536910438	0.2786181712691507	35
81	0.902770357888465	0.2779420198071225	35
82	0.9031005340963948	0.277143853849715	35
83	0.9032013441063318	0.2764389844889947	35
84	0.9028186234820142	0.27597831665031536	35
85	0.9026324812396332	0.27552182959576155	35
86	0.9023199728662684	0.27482329542189043	35
87	0.902087395984434	0.2742337022589235	35
88	0.9019276570989385	0.27386627533667113	35
89	0.9017522162869467	0.2738831387426944	35
90	0.9016838616542776	0.2743256716941705	35
91	0.9017853503387097	0.27440031257595704	35
92	0.9019148106605613	0.27464951279611566	35
93	0.9022183290981007	0.2748903193794272	35
94	0.902727250906797	0.27487848920640184	35
95	0.9032938767845203	0.27523596988376	35
96	0.903734289369631	0.27577988534330683	35
97	0.904674976649027	0.27624529914343776	35
98	0.9055945189985536	0.27695916849016006	35
99	0.906007756880668	0.2778662510548601	35
100	0.9062530058234024	0.278824509230182	35
101	0.9067204693376919	0.2798124795170921	35
102	0.9072416179213979	0.2808746542151233	35
103	0.9076965691383174	0.28149584408434775	35
104	0.9077714360224561	0.28172221667080655	35
105	0.9076130070824326	0.2818278650752657	35
106	0.9073907384979265	0.2820125991398005	35
107	0.9072093908921823	0.282198575705836	35
108	0.9067538650264889	0.282794280406353	35
109	0.9061065058807839	0.28298256087671486	35
110	0.9055425483376411	0.28317464736015374	35
111	0.9052777388326784	0.28354876301259424	35
112	0.9048819363629033	0.2838491095171413	35
113	0.9045732795888498	0.2841452833939483	35
114	0.9041876972482591	0.2844701170803091	35
115	0.9035472559523303	0.28451908957277827	35
116	0.9030282303064874	0.284393991775548	35
117	0.902553253789931	0.28442901057137987	35
118	0.9021509063449988	0.28407433980292784	35
119	0.9014692997404058	0.28374892629399734	35
120	0.9007268846646984	0.2838452889660896	35
121	0.9002743658533771	0.28407840789911215	35
122	0.9002199846581583	0.284545897951391	35
123	0.900008508542216	0.2852265289038845	35
124	0.9000202188647501	0.2859601316760015	35
125	0.9000508921075167	0.28659233446391436	35
126	0.8997910139303475	0.28687169563097176	35
127	0.8993998751030998	0.2869508525963951	35
128	0.8988729882131987	0.2867330414613548	35
129	0.8983640610129459	0.2871535299971162	35
130	0.8983631223862792	0.28747656135904165	35
131	0.898366470283634	0.28803215704171736	35
132	0.8986205648713455	0.2884987513317067	35
133	0.8986622281697193	0.28881136509596034	35
134	0.8988782024375989	0.28904398014929766	35
135	0.8991904539018033	0.2892853760695908	35
136	0.8994328585290319	0.2897209845170671	35
137	0.899816634662196	0.2901906628103	35
138	0.9002548486742599	0.2904923958865805	35
139	0.9006050627602254	0.29069329423675183	35
140	0.9012080058886314	0.29071582569430354	35
141	0.9019261626576713	0.29070098453486976	35
142	0.9026213796390774	0.2905801887302001	35
143	0.9032607179455995	0.29046548272162975	35
144	0.9039494133286521	0.29021170383553685	35
145	0.904294074806336	0.2899514786472017	35
146	0.9045398284061492	0.2898215167702193	35
147	0.9050307169568079	0.28967992879370263	35
148	0.9052820006939596	0.2897484695377183	35
149	0.9055256973557791	0.28994358768430173	35
150	0.9055258249993513	0.2902841832113895	35
151	0.9054804865399141	0.2905104984690078	35
152	0.9051088763991934	0.29093207102791474	35
153	0.9046888121138804	0.2910852607575543	35
154	0.9039004239351405	0.29153683148441756	35
155	0.9032327903488165	0.2918247434705269	35
156	0.90224207292686	0.2925116890770945	35
157	0.9016257250012727	0.29334933496755405	35
158	0.9011212412185753	0.29407105295401725	35
159	0.9007319857601772	0.29480573446236374	35
160	0.900376265916123	0.29546491161852806	35
161	0.9003174264348229	0.2958361972068834	35
162	0.9002186670923192	0.2961750601213243	35
163	0.9005928736528965	0.2964352551350753	35
164	0.9011618974127096	0.2964782024879948	35
165	0.9015127635280584	0.29638208801325394	35
166	0.901608951379435	0.29635588480935604	35
167	0.9020628978929696	0.2966835921475065	35
168	0.9026135258478992	0.29675303657993074	35
169	0.9032632144781533	0.29693691792628957	35
170	0.9040318319904457	0.2969558908057199	35
171	0.9047217386297005	0.2969371746836557	35
172	0.9049728997255531	0.2970610677290111	35
173	0.9055286128476226	0.2969880731953734	35
174	0.9060342494112474	0.2969090000086848	35
175	0.9067389685836129	0.29698278780780124	35
176	0.9070994940056374	0.297070879826355	35
177	0.9073359242651088	0.2970509065883743	35
178	0.9076483350110861	0.29709732440849745	35
179	0.9080114022542918	0.29725773313772785	35
180	0.9083288708056372	0.2972991149552051	35
181	0.9087287065281854	0.29737662787245084	35
182	0.9090076937571551	0.2979270696194739	35
183	0.909164022222507	0.29831176495243683	35
184	0.9094680546273269	0.29834997915779216	35
185	0.9097950830894693	0.2982626326192185	35
186	0.9101681708205659	0.2978872302757334	35
187	0.9105424820128885	0.2975954262965826	35
188	0.9110304724110857	0.2975805005595954	35
189	0.9112852266173953	0.29741134216667053	35
190	0.9112775091201046	0.2975076110159404	35
191	0.9112355148622814	0.2977168926544884	35
192	0.9111515907200537	0.2979768551544693	35
193	0.9109131396799613	0.2981117809384927	35
194	0.9105671974242068	0.2980200274050219	35
195	0.9103815661447812	0.2976277383730048	35
196	0.9099219807115437	0.2974039468746801	35
197	0.9092101296250135	0.29748621567654204	35
198	0.908245464210928	0.2978719896796516	35
199	0.9072782943833085	0.298175566312427	35
200	0.9066610050108602	0.29844995034744864	35
201	0.9060476348032717	0.2991010443843598	35
202	0.9053852326113869	0.29966084252187786	35
203	0.904645593903384	0.2999909676354956	35
204	0.9041372889248954	0.3002413336573994	35
205	0.9038741438627353	0.3005299921331279	35
206	0.9036564537259362	0.3007043289903646	35
207	0.9034556899248223	0.30091794701507046	35
208	0.903398766518842	0.3012392136063216	35
209	0.9032509465224597	0.301390190906981	35
210	0.9032682935990485	0.3013582054090418	35
211	0.9032397571762251	0.30134745601725826	35
212	0.9028515767148478	0.30155641898110774	35
213	0.9025937489399763	0.3015262819657351	35
214	0.9025792284822477	0.3011888788891816	35
215	0.9025353633833136	0.3007979523632626	35
216	0.9022429645454093	0.30078753720011114	35
217	0.9018822946354783	0.3008336649484713	35
218	0.9013979697356242	0.300860238341884	35
219	0.9006926807397476	0.30076641685988426	35
220	0.9001427822782734	0.30075412644072214	35
221	0.8999167884330852	0.3005136092810472	35
222	0.8997073807868585	0.30029365509005346	35
223	0.899227757406708	0.300137394372103	35
224	0.8987861696433768	0.30014409032865413	35
225	0.8982256775618811	0.30022285876483495	35
226	0.8978373342830192	0.300176402296383	35
227	0.8977603216110388	0.30006531011579424	35
228	0.897941645020826	0.3001908961085394	35
229	0.8982452071483709	0.30015745619447787	35
230	0.8980817803725032	0.30007664955340824	35
231	0.8978908471729922	0.29966839853802246	35
232	0.8975761578614079	0.29929161896412687	35
233	0.8974637187712147	0.29897651447259527	35
234	0.8975406937957451	0.2987564085785644	35
235	0.8975749561182721	0.2986960777693381	35
236	0.8976221707784151	0.29846563699039796	35
237	0.8974064576638106	0.2981848127930282	35
238	0.8977283858161663	0.2978939301316197	35
239	0.8985097416796629	0.2979153775483439	35
240	0.899329401307809	0.29776528412280995	35
241	0.9003769873663908	0.2979554786218714	35
242	0.9014884670612731	0.2981278256836203	35
243	0.9024328996957254	0.2982783312075847	35
244	0.9033337047118798	0.2983834927115703	35
245	0.9040455350423771	0.2982446671540131	35
246	0.9048858084666014	0.29811177576016695	35
247	0.905667521841853	0.29818741774500235	35
248	0.9065964942473095	0.2980507200194444	35
249	0.9074890956254246	0.2978243592927851	35
250	0.9081283532143934	0.29774565416273363	35
251	0.9086922940807783	0.29765178376651324	35
252	0.9092526638062942	0.2976846355875486	35
253	0.9097514018708117	0.2977351347543769	35
254	0.9104432545083496	0.2979908559764928	35
255	0.9113005355375159	0.2985989456638667	35
256	0.9121388982144969	0.2990238344760443	35
257	0.9129831561322582	0.2994479889755385	35
258	0.9140071125221411	0.30014645596158307	35
259	0.9148503644075732	0.30070983550778335	35
260	0.9156379276291737	0.30138496732785724	35
261	0.9161640587949249	0.3018924351152337	35
262	0.9165717373687543	0.30237975432261005	35
263	0.916810317514156	0.3028589511515969	35
264	0.9167217715604198	0.30394891331278595	35
265	0.9167990278448025	0.30514732333966454	35
266	0.9169785788481979	0.30619922052606696	35
267	0.9171144653084297	0.306941585557205	35
268	0.9171929000756914	0.3077186589427884	35
269	0.9171515909899592	0.3085133185183173	35
270	0.9171657483199566	0.3091431995213095	35
271	0.9168319478443886	0.3098838360563969	35
272	0.9163545983665511	0.3106451245277481	35
273	0.9158698081998196	0.31138115568200003	35
274	0.9153499108159399	0.31203580353989485	35
275	0.9145166226504072	0.31259451452372766	35
276	0.9136391846515789	0.3131081723392471	35
277	0.9122761222857692	0.31372855497002405	35
278	0.9110748332139201	0.31418740432249187	35
279	0.9100547346294624	0.31458174281165197	35
280	0.9094964869233457	0.31518493107781015	35
281	0.9093766393678779	0.3159367439820479	35
282	0.9087655622129647	0.31696641324246305	35
283	0.9082388633986995	0.317927147784302	35
284	0.9076827987556491	0.3187358340862019	35
285	0.9074154890838081	0.31945042112171224	35
286	0.9071374109575779	0.32015505179801484	35
287	0.9067445091141333	0.32092880678611535	35
288	0.9068826058628161	0.32184257945610434	35
289	0.9069274045504515	0.3227195475965567	35
290	0.9068462056106564	0.3234937555161822	35
291	0.9068387026078063	0.3240573734091617	35
292	0.9066828921341372	0.32452254756718135	35
293	0.9071846071288856	0.3250076858948359	35
294	0.9080802153751786	0.3252580891194588	35
295	0.9088478236663038	0.3256616707003789	35
296	0.9093935882275337	0.325864093234736	35
297	0.9095512710487965	0.32637007893093845	35
298	0.9097358849438404	0.32663516985783164	35
299	0.9098077207611129	0.32682454658906857	35
