# Supplementary material for: High-level cognition during story listening is reflected in high-order dynamic correlations in neural activity patterns
Source: Nat Commun. 2021 Sep 30;12:5728. doi: 10.1038/s41467-021-25876-x (PMC8484677; doi:10.1038/s41467-021-25876-x)
Supplement: Supplementary file 4 — Source Data [file 41467_2021_25876_MOESM4_ESM.zip › results/higher_order_sims/constant/21.csv]

time	1	2	iteration
0	0.8960504362117634	0.41125603026713325	21
1	0.8960994237969355	0.4095741538972144	21
2	0.8961523971235916	0.40772146646589685	21
3	0.8962111834246664	0.40562025312713607	21
4	0.8962719204674258	0.40344413109489985	21
5	0.896220585424263	0.4019204197508733	21
6	0.896259564626649	0.4003719012105753	21
7	0.8963315012747639	0.39871281218897014	21
8	0.8964051700913274	0.39699595873159826	21
9	0.8962012542235515	0.3951052887792526	21
10	0.8958877382836827	0.39305791625128084	21
11	0.8955525082672865	0.3908091618503961	21
12	0.8952899197992247	0.38862036865307586	21
13	0.8950123532637208	0.386266973578058	21
14	0.8948363485966155	0.38375341112516526	21
15	0.8946628057951246	0.3810638858303391	21
16	0.8942708699184251	0.3784103834511938	21
17	0.8938486073759111	0.3756558981428103	21
18	0.8936065895766917	0.37356352927790554	21
19	0.8933070804370224	0.371832030741296	21
20	0.8933936155423664	0.3713009567680003	21
21	0.8933181444816136	0.3706776277614969	21
22	0.893377334281956	0.3699040490788087	21
23	0.8935016132389098	0.3694380553626661	21
24	0.8935432850633004	0.369114586078703	21
25	0.8935275832629072	0.36852215051285764	21
26	0.893704320631155	0.36779743072191823	21
27	0.893910446080846	0.36682241838261087	21
28	0.8940254186093045	0.3663572158664496	21
29	0.8939504387718296	0.36551853317692745	21
30	0.8938219393728284	0.3649155518568505	21
31	0.8935528682160457	0.36406357755910274	21
32	0.893234139494138	0.3631569715135787	21
33	0.8928989850836311	0.3620949287696399	21
34	0.8924500538004155	0.36086889482944307	21
35	0.8918293082931894	0.3594661275326236	21
36	0.8913977981940485	0.35818332560423255	21
37	0.8908774644934847	0.35770417427098633	21
38	0.890357402281518	0.35716938413809135	21
39	0.889828745401147	0.3566236223186346	21
40	0.8894482162811269	0.35616548437604156	21
41	0.8893046915605854	0.35569249218964505	21
42	0.8891792680990029	0.35521712953368834	21
43	0.8892084609575481	0.35459387288548244	21
44	0.8897338582260311	0.35369315639105314	21
45	0.8897699891111116	0.3525816663369177	21
46	0.8899084848228681	0.3517798174848197	21
47	0.8901885467596974	0.35093077278269746	21
48	0.8898121854125791	0.35041768187005023	21
49	0.889099153032351	0.34982691363486185	21
50	0.888447554961625	0.3497110146049972	21
51	0.8884088250040199	0.3492702910335325	21
52	0.888372679296192	0.3488271076263197	21
53	0.8881774962256361	0.34805816746462215	21
54	0.88801906030668	0.3474813646172954	21
55	0.8878453611523376	0.346932715281993	21
56	0.8884751803719337	0.3468687355719767	21
57	0.8892298374802339	0.3465538511218185	21
58	0.8900605641158696	0.34724698606600574	21
59	0.8910039271014097	0.3478467692781206	21
60	0.8917573968529484	0.3485274387240668	21
61	0.8926379068409823	0.34906061407379085	21
62	0.8932227631350309	0.3494424258650691	21
63	0.893827659933024	0.349658354428026	21
64	0.8944928358892403	0.3503129911576084	21
65	0.8952402670956463	0.35081618941134857	21
66	0.8957282448516224	0.3513302226009539	21
67	0.8960672135857908	0.3516791935539514	21
68	0.8963311457708442	0.352010555022222	21
69	0.8964065003456718	0.352254407190058	21
70	0.8964150595867805	0.3524252517440854	21
71	0.8964519002045397	0.3524087235763233	21
72	0.8966533979647535	0.3523789818085339	21
73	0.8969520763441999	0.35226776798091747	21
74	0.8972280367015045	0.352261352944239	21
75	0.897316336078364	0.35218056305516243	21
76	0.8973678054106161	0.35234665131107895	21
77	0.8974773413437941	0.3522099585665853	21
78	0.8975214760411556	0.35250145493817636	21
79	0.897565125220216	0.3528714775121113	21
80	0.8977920273619354	0.35319335158889886	21
81	0.8976996896016192	0.35378722667527696	21
82	0.8974527429392402	0.35438611400353504	21
83	0.8971486589291263	0.3546976244133663	21
84	0.8968273888607062	0.3547564226412962	21
85	0.8965782452875051	0.3545571222285812	21
86	0.8963378774320737	0.35427432194817376	21
87	0.8960683344750883	0.35395439620999414	21
88	0.8958676142517766	0.3532732472955335	21
89	0.8955266875342642	0.35252982686326817	21
90	0.8952495910306802	0.3517547436036375	21
91	0.8950200047474707	0.350749394512512	21
92	0.8947003654360295	0.3497829192638264	21
93	0.8944758947620869	0.34861443826915756	21
94	0.8942922203389775	0.3476984431652836	21
95	0.8940947416186945	0.34672432039248113	21
96	0.8937055116212007	0.34550973218810854	21
97	0.8933683132105396	0.34421226958915896	21
98	0.893112215894554	0.34286969116759414	21
99	0.8928885797223043	0.3414197243078828	21
100	0.892727569590428	0.3402437156208423	21
101	0.8926114483800892	0.3390896857588063	21
102	0.8924280848738758	0.3384029038979077	21
103	0.8921193441666692	0.3375014883428055	21
104	0.8919000244055605	0.33647463954362283	21
105	0.891757918369438	0.3353947491997866	21
106	0.8914305397688316	0.33457165040213727	21
107	0.8913899492728721	0.3337921348432387	21
108	0.891437375184046	0.3329339136060131	21
109	0.8916005719291038	0.3319606226101833	21
110	0.8916989686705359	0.3309175880383436	21
111	0.8917715121207693	0.3305031079426434	21
112	0.891685643591796	0.33086358758258105	21
113	0.8916592862709166	0.3314101424110941	21
114	0.8917434643448603	0.3315794688827072	21
115	0.891891384815007	0.3316283947763169	21
116	0.8920590105598003	0.3316372967783681	21
117	0.8923288264298943	0.33147160675010157	21
118	0.8925526749862355	0.33104432463756195	21
119	0.8926456393237366	0.33125778979982157	21
120	0.8926894479663906	0.3312762360714395	21
121	0.8928743877256484	0.33117439086700834	21
122	0.892978048094335	0.3309284667433435	21
123	0.8932896086897505	0.3306162155573279	21
124	0.8936374885477477	0.3301835787758811	21
125	0.8938717908137614	0.3306971604400822	21
126	0.8940760316738029	0.3310013825037654	21
127	0.8941873343911179	0.3311884846281732	21
128	0.894259230312709	0.3312264368827026	21
129	0.8943637764110387	0.3314923988078503	21
130	0.8944902780906948	0.33171074190964317	21
131	0.8945870665225906	0.33187248221485416	21
132	0.8947316457679803	0.33184733911450603	21
133	0.8947726885403938	0.3317381685228492	21
134	0.8947491405228464	0.3316915906521264	21
135	0.8947679764241664	0.33140042962594324	21
136	0.8947755823061757	0.33100213655049937	21
137	0.8947788905867657	0.3304680680982706	21
138	0.8947230464503797	0.3297785098545627	21
139	0.8945099414133223	0.3292396912764855	21
140	0.89440487215639	0.32860099859123226	21
141	0.8943242888031282	0.32803458622521486	21
142	0.894244322893416	0.3274038389515808	21
143	0.8941937324102578	0.3265898546091855	21
144	0.894201853562065	0.32669906753738437	21
145	0.8942826011182309	0.32639122484592437	21
146	0.8942991207843382	0.3263736756393969	21
147	0.8944067114881893	0.3261431179072747	21
148	0.8945569077713195	0.3258791352974188	21
149	0.8947166845851806	0.3254672591277157	21
150	0.8949221335426806	0.3253135716736624	21
151	0.8952631391848568	0.3251631261411976	21
152	0.8956196556071645	0.32473686616189884	21
153	0.8959509603281777	0.3241774156652008	21
154	0.8962896507021437	0.32341252444587015	21
155	0.896466111024329	0.323777762038545	21
156	0.8966895903324474	0.3242904661051158	21
157	0.8968457454158735	0.32500960802951484	21
158	0.8970229084211196	0.32544558917749417	21
159	0.8970964752945353	0.32582022033617525	21
160	0.8970039297082685	0.3263802853286411	21
161	0.8970905937941254	0.32686797665209755	21
162	0.8971120965844822	0.3272358439661442	21
163	0.8969976560835319	0.3277306128341509	21
164	0.8967980733099361	0.3281031141850358	21
165	0.8964123410514698	0.3284312212285257	21
166	0.8962143553470255	0.32897227795806777	21
167	0.8958553493661262	0.329430939148929	21
168	0.8956378205139139	0.32972191465187295	21
169	0.895322172850135	0.3299903799345802	21
170	0.8951771464784817	0.3299667121854305	21
171	0.8951701994543708	0.3295790727894988	21
172	0.8953108658791834	0.32900593744510515	21
173	0.8956076547879169	0.32837382269564347	21
174	0.8959057601953357	0.32778194705178804	21
175	0.8964214394639597	0.32827368440937565	21
176	0.896915667726675	0.3288250694386211	21
177	0.8972793824819993	0.32958949090877543	21
178	0.8976467006372086	0.3302276952962223	21
179	0.8979481364823871	0.33064770204532173	21
180	0.8980655179428189	0.3315688521477982	21
181	0.8981559673146016	0.33251030348025185	21
182	0.8982131902848015	0.3331082362525146	21
183	0.8981254899317505	0.33435628563256575	21
184	0.897951185288812	0.3358919393386677	21
185	0.8977476596495435	0.33732944060015785	21
186	0.8975491014174303	0.33877149946550644	21
187	0.8973828468383621	0.3404062618596791	21
188	0.8971528502336452	0.341835142030309	21
189	0.8971338773397115	0.3430607438400302	21
190	0.897130345638002	0.34431799301124905	21
191	0.897216708400014	0.34543346583352447	21
192	0.8973191530268816	0.3464671097788702	21
193	0.8974346144489751	0.3473216449075888	21
194	0.8975395903141781	0.34783664703345474	21
195	0.897589228130108	0.3479511212461623	21
196	0.8975897150311108	0.3477465417368401	21
197	0.8976937436200917	0.3473882160103494	21
198	0.8977599332694562	0.34663544363572396	21
199	0.8978459362526242	0.3458871291443994	21
200	0.8979295897242717	0.34560126219847964	21
201	0.8979661677267119	0.3451110120190202	21
202	0.8978357862527363	0.3446641003923507	21
203	0.8977247537111834	0.34429088247206774	21
204	0.8976418030213767	0.3436617327551226	21
205	0.8975368894115222	0.3435717647952197	21
206	0.8974114544921652	0.3441873972551293	21
207	0.8973320519037824	0.34495395881346685	21
208	0.8975277628259656	0.34603459721428187	21
209	0.8977112393690568	0.3466509439860614	21
210	0.8978892492834735	0.347247047674344	21
211	0.8979622664557908	0.3478812597607215	21
212	0.8980187809463454	0.3485288027230197	21
213	0.8982306611654829	0.3493420416991915	21
214	0.8985166520367421	0.35036179547281204	21
215	0.8987696641372782	0.350942904510843	21
216	0.8989596840900114	0.3517002538212575	21
217	0.8990192595137838	0.3521917494525366	21
218	0.8990095072565403	0.35289412830809436	21
219	0.8988948711152835	0.3537270668203616	21
220	0.8987502883496673	0.35425868336062755	21
221	0.8986266764326591	0.35445970873304433	21
222	0.8985000200796868	0.3549923916678086	21
223	0.8982307434592852	0.3552519730164357	21
224	0.8980523156515823	0.35547968088687476	21
225	0.8978855178144417	0.3559166084410492	21
226	0.8976490902439094	0.35637861153155476	21
227	0.8973047801217481	0.3570154251681789	21
228	0.8968957465661318	0.3575006763633286	21
229	0.8964856138721087	0.3578672337365743	21
230	0.8961527061048646	0.35835602025770563	21
231	0.8957738082855453	0.3593940268761953	21
232	0.8954297684827672	0.3603109938191747	21
233	0.8952267668182349	0.3611074164176528	21
234	0.8949358501493593	0.36210141575138216	21
235	0.8948597133937142	0.3630905942562978	21
236	0.8946086334597766	0.3638902911103111	21
237	0.8943062402187612	0.3651616134256161	21
238	0.8940175560023382	0.36639287207605237	21
239	0.8936809547680981	0.36752629966551503	21
240	0.8933294533115831	0.36857196497113054	21
241	0.8927783737912909	0.3696298472439375	21
242	0.892401248284699	0.3704492633711868	21
243	0.8920329643994602	0.3711552281697925	21
244	0.8918364296337727	0.37272328328040893	21
245	0.8917884170394854	0.3741568569465047	21
246	0.8918284593555592	0.3755959059960508	21
247	0.8916999991840253	0.37693526729844984	21
248	0.8915232486593024	0.3782816890012553	21
249	0.8913862686581392	0.37940830486846033	21
250	0.8911052263036154	0.38057474579841716	21
251	0.890996805555444	0.38166734592604334	21
252	0.8909520579350074	0.38281621760220813	21
253	0.8908588502957048	0.3839154368832931	21
254	0.8908988217318027	0.384908495963852	21
255	0.8909488761038596	0.38582985501731193	21
256	0.8909337031369643	0.3865631592924858	21
257	0.8909864621301191	0.387115040917031	21
258	0.8911469825707113	0.3875753720958592	21
259	0.8913480511614654	0.38825608347407964	21
260	0.8915813936000523	0.38891241007356353	21
261	0.8918950065403924	0.3896654872398915	21
262	0.8922056958579493	0.39062678207407137	21
263	0.8923375357786829	0.39133208256894797	21
264	0.8924052954512675	0.39213851849329684	21
265	0.8924436522640993	0.3928526858058327	21
266	0.892568847157552	0.39367794348531504	21
267	0.8927426323990141	0.3945691718292885	21
268	0.8928335087766731	0.3953465587260384	21
269	0.8929625479805231	0.3959203306392479	21
270	0.8929965014660222	0.396344853186843	21
271	0.8930484726254644	0.39674339317514495	21
272	0.8932560362806408	0.3976693130041274	21
273	0.8933900589952107	0.3988632857719941	21
274	0.8934549293224686	0.39996024314266787	21
275	0.893451011035617	0.40116597931690423	21
276	0.8933516987912847	0.40244563804762107	21
277	0.8933939019008336	0.4035545668005464	21
278	0.89358119668594	0.4045524660252464	21
279	0.8938678889003079	0.4054659056977222	21
280	0.8941452680228447	0.406316066885758	21
281	0.8942519365048551	0.4071012294188095	21
282	0.894165371212486	0.40802713175458455	21
283	0.8940321889582179	0.4091049460564737	21
284	0.8938637372039298	0.4106308174431405	21
285	0.8937723247805971	0.412271503688702	21
286	0.8936688127048193	0.4138813546878221	21
287	0.8934060598095532	0.4154539005898786	21
288	0.8930386141154172	0.4169850370869194	21
289	0.8926741205586777	0.41834852437438697	21
290	0.8922339662207647	0.4195603297994551	21
291	0.8917806015685271	0.42057210862635885	21
292	0.8912283305637371	0.421620628684544	21
293	0.8909548252844056	0.4226990862976608	21
294	0.8909362105735743	0.4242608026284844	21
295	0.8910906305428271	0.42577318223388366	21
296	0.8913700153811214	0.42695527419343504	21
297	0.8917195621420335	0.42785109930816834	21
298	0.89213600871984	0.4286383105486009	21
299	0.8926121388926173	0.4291339199783178	21
