# Supplementary material for: High-level cognition during story listening is reflected in high-order dynamic correlations in neural activity patterns
Source: Nat Commun. 2021 Sep 30;12:5728. doi: 10.1038/s41467-021-25876-x (PMC8484677; doi:10.1038/s41467-021-25876-x)
Supplement: Supplementary file 4 — Source Data [file 41467_2021_25876_MOESM4_ESM.zip › results/higher_order_sims/constant/25.csv]

time	1	2	iteration
0	0.8298377426443128	0.271619639308043	25
1	0.830000172007732	0.27113362465856594	25
2	0.8303730864755918	0.2708518522950748	25
3	0.8307771594559491	0.2706295439317007	25
4	0.8312413415578492	0.2702091927815965	25
5	0.8318725149229704	0.2695447181844826	25
6	0.8325773678813974	0.2686299321963185	25
7	0.8333905466670738	0.2674838578410739	25
8	0.8340530425203679	0.2663267357067892	25
9	0.8348946701858762	0.26517710569869246	25
10	0.8361144997065334	0.26417578304309913	25
11	0.8371265928096265	0.2631163215211765	25
12	0.8380903252977695	0.26204384518710555	25
13	0.8388195410712577	0.2608827233820733	25
14	0.8392950991026275	0.2595563026489565	25
15	0.8394873964625748	0.2583965092556463	25
16	0.8400244351610066	0.2576307481303438	25
17	0.8406931025732595	0.25679886734618845	25
18	0.840916040052626	0.25617883267088915	25
19	0.8408465298667669	0.25553797063207434	25
20	0.8405018066508337	0.25478702541328263	25
21	0.8401202517957188	0.25404148934032506	25
22	0.8394876201678096	0.2533427844547269	25
23	0.8394852882322792	0.25272297192554427	25
24	0.8396539766205776	0.25206144868503094	25
25	0.839832291296871	0.2514052153659466	25
26	0.8397390843943441	0.250817977812411	25
27	0.8396034717168915	0.25013706785805495	25
28	0.8396797110547553	0.24959535827350926	25
29	0.8396037543254986	0.2492830957500393	25
30	0.8394677206740822	0.24894114485907948	25
31	0.8393558292256117	0.24881084434442732	25
32	0.8392514418020628	0.24876244443810697	25
33	0.8395699547775044	0.24870457739461083	25
34	0.8395454709232759	0.2487571978371169	25
35	0.8398111921936569	0.2487769895249003	25
36	0.8399462597847527	0.24862755433436515	25
37	0.8396756903731635	0.24874174168722465	25
38	0.8391156508040666	0.24864131640690126	25
39	0.8385201190697884	0.2485606898318488	25
40	0.8379498375005611	0.2485606424671635	25
41	0.837190153137933	0.24862681806076303	25
42	0.8364346158214792	0.24828492552571313	25
43	0.8358129654908465	0.24775255681699035	25
44	0.8351894298242895	0.2471691518969208	25
45	0.8341112137661381	0.2466343287471371	25
46	0.8328728290599364	0.24602996200573563	25
47	0.8317816156097712	0.24540438246511567	25
48	0.830476835206444	0.24503294302960563	25
49	0.8294255804994534	0.24467339637458377	25
50	0.8284065304305316	0.24442458216839	25
51	0.8276094874463725	0.24429512122018304	25
52	0.8268730094362056	0.24397652795922736	25
53	0.8260666124451084	0.24358765726443807	25
54	0.825684111660235	0.24313439829416691	25
55	0.8256113754390559	0.24274231056356044	25
56	0.8249594945593379	0.24229881213999727	25
57	0.8245983514534727	0.2416775287454952	25
58	0.8241033254080837	0.2409977886050961	25
59	0.8232409088504183	0.24002607306297802	25
60	0.8226499044060969	0.23943854368505071	25
61	0.8221005161510152	0.23887320482343574	25
62	0.820901895829626	0.23853301918674824	25
63	0.819810893885056	0.23817175346647498	25
64	0.819132283147039	0.23792953579141074	25
65	0.8189891698196329	0.237892619047745	25
66	0.8190953195033234	0.2377130115200193	25
67	0.8195330040510999	0.2376945035350527	25
68	0.8202778619180654	0.23756748102844055	25
69	0.8205087239663199	0.23766050029149294	25
70	0.8207327745813157	0.23809766820966066	25
71	0.8208454380544518	0.2384264983413685	25
72	0.8216304366006387	0.23870555634263643	25
73	0.8225532498765159	0.23903411669688415	25
74	0.8228870944071973	0.2393726316066788	25
75	0.8229239157657986	0.23990943733583256	25
76	0.8230709697477869	0.24033644472076454	25
77	0.823530302416146	0.24063276541720904	25
78	0.8238352483604033	0.24076520912257587	25
79	0.8239984848318622	0.24095258350559132	25
80	0.8245044025575838	0.2410020074209221	25
81	0.8250715289152667	0.2411218459933484	25
82	0.8250485416873478	0.24138072684752446	25
83	0.8249574575663835	0.24190116045922833	25
84	0.8248768237870928	0.24241160610050902	25
85	0.8247966589235703	0.24285203164083063	25
86	0.8245867267819385	0.24312991209722368	25
87	0.8247886609916267	0.24342779572427992	25
88	0.825121902362872	0.24347654401483673	25
89	0.825566559669274	0.24337881237807749	25
90	0.8262750531158339	0.24316803117478947	25
91	0.8271220917621102	0.24276891641379006	25
92	0.8283737486753898	0.2424747754379337	25
93	0.8299475259610684	0.242609247152489	25
94	0.8312606013060864	0.24302328201524728	25
95	0.832600521736891	0.2433992869693311	25
96	0.834101952092562	0.2438629143761309	25
97	0.8356082602080965	0.244178445961503	25
98	0.8370267022281153	0.24461879569208256	25
99	0.8384438999966535	0.24493803457720673	25
100	0.839994255107864	0.24511767644372426	25
101	0.8414704213354928	0.2451492374660662	25
102	0.8430368305657081	0.24498369262197234	25
103	0.8444169486304466	0.24474177655526252	25
104	0.8453528455321809	0.2445373896880643	25
105	0.846807136645666	0.2441521627360004	25
106	0.8480555237074036	0.24395628391373256	25
107	0.8489558804000201	0.24382236292281984	25
108	0.8495591436836051	0.2436203532828305	25
109	0.8500295313721039	0.24336010815444056	25
110	0.8506843683969053	0.24289724617571595	25
111	0.8511541480259233	0.24278000660218388	25
112	0.8510792758421852	0.24262802475482992	25
113	0.8513984279786694	0.2424291525219733	25
114	0.851167106940886	0.24251314961546097	25
115	0.8508266152272593	0.2426001007554997	25
116	0.8503989466996117	0.24244375372013172	25
117	0.8496464450290352	0.24232910354615153	25
118	0.8490132177125234	0.24222617048798492	25
119	0.8479050298594614	0.24193518947339193	25
120	0.8467757231553684	0.2415669727613575	25
121	0.846127861487093	0.2412029297548795	25
122	0.8456346145594913	0.24085291613184961	25
123	0.8449744938583219	0.2403621639243076	25
124	0.844485660402405	0.23999479290731557	25
125	0.8441840561443587	0.23965500827571123	25
126	0.843673370179002	0.2391333832502689	25
127	0.8427757218344312	0.23860334225127078	25
128	0.8418141763011834	0.23806531106024476	25
129	0.8409579713588663	0.23759395661590652	25
130	0.8398812369543589	0.23726363703259334	25
131	0.8387441984568957	0.23694082305986391	25
132	0.8378974047067707	0.23644581119137123	25
133	0.8371222891564191	0.23580644311388804	25
134	0.8363479139432255	0.2349727253196258	25
135	0.8357710359148153	0.2343858228510702	25
136	0.835236702637193	0.2340906644027096	25
137	0.8345425745310663	0.23378166701298467	25
138	0.8336876760037873	0.2335245113822325	25
139	0.8326656950655317	0.233557917914549	25
140	0.8314715643656948	0.2335834663824308	25
141	0.8306782535690127	0.23359380262774837	25
142	0.8296332911741212	0.2338545156384178	25
143	0.8288547088635484	0.23416219461187177	25
144	0.8281492782987129	0.23449876460774802	25
145	0.8272193305070208	0.23504007635011473	25
146	0.8262750925085754	0.23540085498947655	25
147	0.8252675438587302	0.23567783454679778	25
148	0.8244373431484837	0.23569046962508156	25
149	0.8241960872731239	0.2359546423620895	25
150	0.8243784076717755	0.23589886539191718	25
151	0.8246593143197712	0.23586847527351473	25
152	0.8248239868934588	0.2359044778961493	25
153	0.8249068601239318	0.23604257501076972	25
154	0.8251185261920618	0.236463205210231	25
155	0.8254333811724265	0.23661049400542317	25
156	0.8256604487776172	0.23672220982561107	25
157	0.8260554447317637	0.23672943732042998	25
158	0.8262929650646615	0.23673489276805001	25
159	0.8263641648434586	0.23661626184437953	25
160	0.8263750350152812	0.2364753248835642	25
161	0.826465795687396	0.23649154162603964	25
162	0.8266916171897662	0.23646408812295533	25
163	0.8270733206309282	0.23686631015057635	25
164	0.8274292363739449	0.23722337829941031	25
165	0.8278165011246627	0.2375565979140743	25
166	0.8280731578407198	0.23800653436576763	25
167	0.8282356752234314	0.23853797996683365	25
168	0.8283088016406267	0.2389143642792764	25
169	0.8284697853139703	0.23937578025999182	25
170	0.8284672095936595	0.23992661966983464	25
171	0.8284592507668853	0.24028718688169326	25
172	0.8285235936537654	0.24056882480944908	25
173	0.8284375561955152	0.24070620634549053	25
174	0.8282294647414256	0.24077888161172614	25
175	0.8280186780610561	0.24098573556698913	25
176	0.8276402041507512	0.24088140508307468	25
177	0.8271812645701022	0.2406296521812331	25
178	0.827047818925608	0.2402591811735784	25
179	0.8268637869759311	0.23993765482825213	25
180	0.8266226382477565	0.23975104912773834	25
181	0.8264179541054936	0.23951793427651252	25
182	0.8263647552681415	0.23929158395492428	25
183	0.8262694467941885	0.23911774937774138	25
184	0.8263402400405684	0.23915221633402073	25
185	0.82652029447957	0.23915393423369263	25
186	0.8269334721753321	0.23906722140697304	25
187	0.827168060862228	0.2388553961927982	25
188	0.8275148314767815	0.23864437586567147	25
189	0.8280680966625144	0.23820275578927166	25
190	0.8282128942134751	0.23773601631561672	25
191	0.8285717823916434	0.2374507806165928	25
192	0.8287663049157147	0.23727419372533454	25
193	0.8288745299429682	0.2371751525053372	25
194	0.8290671219926958	0.23711754569650156	25
195	0.829077560979114	0.23731536721336052	25
196	0.8289759804348308	0.23747801512738803	25
197	0.8286794826680628	0.23794942489601228	25
198	0.8285481439848233	0.2388458086654226	25
199	0.82828018662777	0.2397455114424088	25
200	0.828038521098002	0.24056472957319683	25
201	0.8277152142163368	0.24143651321966794	25
202	0.8274048819916241	0.24198884625649517	25
203	0.8270851711004611	0.24235221847953523	25
204	0.8266753150281315	0.24246263382179406	25
205	0.8266632621719182	0.2423669246476693	25
206	0.8265807145279258	0.24237951431098737	25
207	0.826686727860962	0.24222510858554216	25
208	0.8267133400390826	0.24222641170066977	25
209	0.8267787062296331	0.24217886507494962	25
210	0.8268433579011455	0.24210984922025572	25
211	0.82683845369312	0.24203450330401438	25
212	0.826915088144464	0.24194823769603657	25
213	0.8270997281048803	0.24194160697661177	25
214	0.8272452029700779	0.24186618624982797	25
215	0.8271913327722994	0.2420893200868694	25
216	0.8268199154629516	0.24224915232511435	25
217	0.8266254475479543	0.24247871712135477	25
218	0.8263853758708455	0.2425858774650588	25
219	0.8258586304635636	0.24278651623652805	25
220	0.8250424674158481	0.24301864751864857	25
221	0.8239258533176124	0.24324037287691477	25
222	0.8233466443219846	0.243284645002438	25
223	0.8228964959768031	0.24317418120599818	25
224	0.8226058395425551	0.2431849778864396	25
225	0.822288871594409	0.2433729181848643	25
226	0.8224283322818483	0.24348945857466306	25
227	0.8226133106699217	0.24385711841853472	25
228	0.8232406969102911	0.24421699096279242	25
229	0.8236795881703899	0.24444415695916966	25
230	0.8237924774301904	0.2445266911744043	25
231	0.823947621654268	0.24442988340887792	25
232	0.8239519125936593	0.24432101524663538	25
233	0.8241232865443001	0.24437136933768322	25
234	0.8246365250010108	0.24430960620696032	25
235	0.8251640790722009	0.24425839847308561	25
236	0.8255527742236357	0.24435665095399425	25
237	0.8258909344501706	0.24445866934852237	25
238	0.8259916748810657	0.2445725518096514	25
239	0.8261740801519082	0.24493848404092666	25
240	0.8267045703847044	0.2453540981572372	25
241	0.827136563506787	0.24592387240735603	25
242	0.8276905350345373	0.24647726112053978	25
243	0.828216122441788	0.2470679742614596	25
244	0.8289482163958164	0.2473222694017539	25
245	0.8297658305960552	0.24761417815542852	25
246	0.8303370506552201	0.2479695029616596	25
247	0.8305400179122674	0.24815267668687063	25
248	0.8308462140626183	0.24826629852269527	25
249	0.8311872009724103	0.2483151356062518	25
250	0.8315856462416773	0.2483732882178862	25
251	0.8321118243815975	0.2482735375237592	25
252	0.8325260020191491	0.2481939938818387	25
253	0.8328505881618227	0.24795853564221818	25
254	0.833245626347382	0.24803013927040027	25
255	0.8335840433049614	0.24813856574299734	25
256	0.8338226167513484	0.24823847501444796	25
257	0.8340112012749579	0.24840349125343103	25
258	0.8339173354645435	0.2485768230533405	25
259	0.833951434482642	0.2487169283655207	25
260	0.8342096246040162	0.24882601768252008	25
261	0.8343711919007212	0.24880146832755295	25
262	0.8343202481712148	0.24881884992927583	25
263	0.8341700531984143	0.24876111492257152	25
264	0.8338198426555601	0.24865364399620735	25
265	0.8334012393248394	0.24859960636112607	25
266	0.8328806083294491	0.2483780511588877	25
267	0.8324000002338554	0.24814970593532099	25
268	0.8317000583931384	0.2482079520446716	25
269	0.8314180535750797	0.2482799084138567	25
270	0.8314186206672222	0.24861516982034834	25
271	0.831301799802074	0.24917904460372578	25
272	0.831243999937116	0.2498231774087933	25
273	0.8312838983846902	0.2503594215641127	25
274	0.8315103869528032	0.25103778515603503	25
275	0.831711728901044	0.2517629864944369	25
276	0.8321014517266335	0.25243593357539756	25
277	0.832530046524712	0.252900291088085	25
278	0.8327781766229545	0.25322033584466586	25
279	0.8331649068164314	0.2535348480034924	25
280	0.8332738102389933	0.2540585383266557	25
281	0.8332609769335799	0.2546352140223881	25
282	0.8332295217934141	0.2551306052215734	25
283	0.8332185651993407	0.2555252423302561	25
284	0.8333997674273727	0.2561131972947598	25
285	0.8335755320471154	0.25658029357841106	25
286	0.8333813642785326	0.2573710549320389	25
287	0.8331339359901822	0.2580365244405137	25
288	0.8330879163628306	0.25878708479036777	25
289	0.8330334805970175	0.2594727480810675	25
290	0.8326878311005537	0.2606153941703239	25
291	0.8323078676738185	0.26160118298575535	25
292	0.8318811943206799	0.26238097003800287	25
293	0.8315239172511103	0.263069981376075	25
294	0.8312267165398477	0.2636655923106202	25
295	0.8310133057824359	0.2641771674751612	25
296	0.8306807024944474	0.2647639671651412	25
297	0.8305165502481278	0.26513317594767216	25
298	0.8304934388584252	0.26558871765582853	25
299	0.8304480670765574	0.2661058259638671	25
