# Supplementary material for: High-level cognition during story listening is reflected in high-order dynamic correlations in neural activity patterns
Source: Nat Commun. 2021 Sep 30;12:5728. doi: 10.1038/s41467-021-25876-x (PMC8484677; doi:10.1038/s41467-021-25876-x)
Supplement: Supplementary file 4 — Source Data [file 41467_2021_25876_MOESM4_ESM.zip › results/higher_order_sims/constant/31.csv]

time	1	2	iteration
0	0.825770465995514	0.2759188435255464	31
1	0.8256169013878396	0.27502434216533206	31
2	0.8254606488221858	0.2739715015472969	31
3	0.8252174866533925	0.2730481340125132	31
4	0.8251357876285336	0.27211446906161074	31
5	0.8252415753058409	0.271339180198626	31
6	0.8255374773147911	0.2708209515145193	31
7	0.8257434606542686	0.2702298334399109	31
8	0.8259883907188184	0.2696831922362181	31
9	0.8266713236259494	0.2691208444743142	31
10	0.8272959913495136	0.2684523787660811	31
11	0.8280605226393127	0.26808261278160944	31
12	0.8287904818799903	0.267637880826033	31
13	0.8297583081211457	0.26719270045836463	31
14	0.8307083870442299	0.2666993340219579	31
15	0.8317261607133674	0.26636682922335025	31
16	0.8327732135746961	0.2658930395964271	31
17	0.8338791688402933	0.2655048063787325	31
18	0.8347015529719811	0.265059668489045	31
19	0.8354355665189104	0.26455134892730137	31
20	0.8360858815092473	0.26381883470719314	31
21	0.8368166617895635	0.26303618085174524	31
22	0.8373399145207666	0.2623501653460171	31
23	0.8378081291664421	0.2618693415574164	31
24	0.8380152731343741	0.2613499413970099	31
25	0.8379997704965155	0.2606563847952313	31
26	0.8374844420070408	0.2601571480485512	31
27	0.8368137132821715	0.2597568335648437	31
28	0.8358651606637026	0.259294782830771	31
29	0.8347283829443202	0.2589715152421217	31
30	0.8335691245567755	0.2586378671293207	31
31	0.8326341756828344	0.2582732365416063	31
32	0.8312897037050335	0.25781114906538477	31
33	0.8298847539961551	0.2570979873889534	31
34	0.8285089306539778	0.25642059386316396	31
35	0.82731842801587	0.25579890421905266	31
36	0.8262265081938824	0.25507030162607003	31
37	0.8254792890118657	0.2542192003730195	31
38	0.8244098062436145	0.2535262248505217	31
39	0.8231198683244842	0.25289089413274624	31
40	0.8215387324054976	0.2523232587847245	31
41	0.8207732064850248	0.25199586895745163	31
42	0.8199085917448484	0.25156631373669486	31
43	0.8190907723676704	0.25129907093601495	31
44	0.8184501612046375	0.2508318577371687	31
45	0.8181797532259817	0.25034132731551145	31
46	0.8180230382188372	0.24975315384121713	31
47	0.8173119049811817	0.24937431998725337	31
48	0.8166771183013435	0.24897501768400923	31
49	0.8163538866065082	0.24836954636069666	31
50	0.8161007313733707	0.2478212136981584	31
51	0.8158741043341764	0.24705355290917677	31
52	0.8158420211335373	0.2465276339259225	31
53	0.8157595535320199	0.2459260830622296	31
54	0.8157405818985536	0.2455259769478096	31
55	0.8155208009076372	0.24528614657412148	31
56	0.815527130402782	0.24530181487265793	31
57	0.8159601880839331	0.24491971695932913	31
58	0.8162200853218717	0.24436243850189052	31
59	0.8163183587240991	0.2438795158495223	31
60	0.8163701292801799	0.2434218820271328	31
61	0.8167109625675865	0.24318094652732342	31
62	0.8172302041256511	0.24317007621373438	31
63	0.8175861834822609	0.24315475119988939	31
64	0.8177461286473197	0.24309068293535915	31
65	0.8179296646637517	0.24293277376194508	31
66	0.8181467380175742	0.2427613851099435	31
67	0.8186390015668494	0.24236581892059875	31
68	0.8192297130480486	0.24185256345116463	31
69	0.8197481026844677	0.24129615486427788	31
70	0.8203328332228065	0.24089837757244384	31
71	0.8207902755543022	0.2403540418822878	31
72	0.821106987943147	0.2399264560753627	31
73	0.8213141552340287	0.2393278147742251	31
74	0.821534207004976	0.23881824120311856	31
75	0.8218205075734344	0.23837690816407267	31
76	0.8222922018094442	0.23825587097778214	31
77	0.8227606333258966	0.23793844709508005	31
78	0.8229575173763368	0.23787427683221585	31
79	0.8233261898217005	0.2379245609816595	31
80	0.823684447345434	0.23788493659907997	31
81	0.8240624131783204	0.23799213753336504	31
82	0.8242179160544351	0.2381540791568746	31
83	0.8244822023183143	0.2384369963728789	31
84	0.8245909867976542	0.2386322395981946	31
85	0.8248458976470712	0.23884796905398809	31
86	0.825172931604955	0.2388453272376074	31
87	0.8252825334238773	0.23915106611528875	31
88	0.8250720648527667	0.239191819822856	31
89	0.8246386800265174	0.239145749414552	31
90	0.8241824131748756	0.23905607468083004	31
91	0.8237167861288981	0.23869259966086645	31
92	0.8232937644290792	0.23860370037334425	31
93	0.8228490789361376	0.23843623489125587	31
94	0.8224265235793377	0.23818233191725463	31
95	0.8221464435225155	0.23789830803725107	31
96	0.8218781433106309	0.2375355973733987	31
97	0.8217359147895851	0.23733038862330597	31
98	0.8214988094076386	0.2373233423252389	31
99	0.8213122794818183	0.23719259530753517	31
100	0.8208935274206829	0.23705986682084218	31
101	0.8204699627100986	0.2366119706337492	31
102	0.8198309922259216	0.23613389827798917	31
103	0.8193269297413321	0.2355066935135988	31
104	0.8187472216655426	0.23504967485508393	31
105	0.8183687833549615	0.2345008365972635	31
106	0.8180088966129462	0.2341729394510094	31
107	0.8176237812278679	0.23408130837357038	31
108	0.8172890043338847	0.23393568731375744	31
109	0.8170675089560897	0.23392798041925592	31
110	0.8169090067938429	0.2340218235756589	31
111	0.8168702457750442	0.23406687227180648	31
112	0.8169470777901018	0.234085069297304	31
113	0.8173517506673551	0.23474221447812235	31
114	0.817982368422253	0.23521562383921807	31
115	0.8184652746732376	0.23541408236719052	31
116	0.8191043829757474	0.23564349970959622	31
117	0.8195743276894981	0.23575534419358377	31
118	0.8198600762440279	0.23575330727711946	31
119	0.8201490763635981	0.23548647570174613	31
120	0.8200969384595318	0.23528478347586715	31
121	0.8196550201745028	0.23504466970910098	31
122	0.8189502235210318	0.23493531737384435	31
123	0.818273489416803	0.23483640736188888	31
124	0.8182648636449689	0.23447465205994078	31
125	0.8177710716695971	0.23405792989582472	31
126	0.8174089435999494	0.23361050935814512	31
127	0.8167036936010055	0.23315120038486933	31
128	0.8165323075267134	0.23283121244367241	31
129	0.8157942088852301	0.23279804088208667	31
130	0.8147462527071592	0.23267058143683633	31
131	0.8143958027171738	0.2326663321095274	31
132	0.8145698296411655	0.2327298150693467	31
133	0.8148555805887334	0.23281658504277242	31
134	0.8151145668990071	0.2327138378942837	31
135	0.8156190073164622	0.23269573942490698	31
136	0.8160375732981875	0.2326844296986131	31
137	0.8164899643352034	0.2326358325901806	31
138	0.8170392871539813	0.2326149401076175	31
139	0.817376393260142	0.23274890457310476	31
140	0.8173806022716865	0.23294643534579934	31
141	0.8173166443623373	0.23296917307227566	31
142	0.8171999886726896	0.23293500904742437	31
143	0.8167953975187779	0.23292658966586097	31
144	0.8168888811292502	0.23294895129195584	31
145	0.8171945559471026	0.23310938145027355	31
146	0.8178673872786654	0.23336860207283133	31
147	0.8188673133313431	0.23371615480422345	31
148	0.8197098861777714	0.23402476677732142	31
149	0.8201470431272706	0.23436233639690224	31
150	0.8207924361795431	0.23439479101282004	31
151	0.821701526480682	0.23431823612283084	31
152	0.8224582468752047	0.2344462824385252	31
153	0.8232127303940086	0.23433240823090484	31
154	0.8235882335837046	0.23395560437645904	31
155	0.8239652355691794	0.23363808997637153	31
156	0.8247775810104493	0.23351066014243288	31
157	0.8256488397172369	0.23334310425441201	31
158	0.826297432821996	0.23336205761304513	31
159	0.8269804649958399	0.23315007802571064	31
160	0.8276532227138303	0.2328741305176561	31
161	0.8280310227214696	0.2329189152922418	31
162	0.8284514675208894	0.23285877400937796	31
163	0.82912967722169	0.23286593408250286	31
164	0.8295622298457406	0.23306878379511803	31
165	0.8295711421381344	0.2332566341316264	31
166	0.8292366493559441	0.2333608144271136	31
167	0.8287278392017802	0.23324155056744678	31
168	0.8281623705753318	0.23294228892808763	31
169	0.8275588405415698	0.23287435813148585	31
170	0.8268059496786012	0.23293735972793625	31
171	0.8262110767270521	0.23333753884874237	31
172	0.8256415574393016	0.2335988956664421	31
173	0.8251591874218562	0.23396992364493238	31
174	0.8247291945776867	0.234320832654058	31
175	0.8242903177986003	0.23449684351349323	31
176	0.8242222370775663	0.2346675091516632	31
177	0.8240848804474922	0.23478540856402072	31
178	0.8238669641075299	0.2350532719407573	31
179	0.8235051794889604	0.23515596596745794	31
180	0.8234266424603266	0.23531902570535512	31
181	0.8232599326437227	0.23564910663360983	31
182	0.823129627772957	0.23581388035367254	31
183	0.8232844052169702	0.23591238678508603	31
184	0.8230501088289848	0.23603844019100514	31
185	0.822825578930032	0.23592500110778977	31
186	0.8225479545012041	0.23617244916134203	31
187	0.8220134969011966	0.23682403198263952	31
188	0.8214265566868241	0.23731005372037756	31
189	0.8209731935881451	0.23762102946218858	31
190	0.820228903959259	0.2378669211256972	31
191	0.819708516905575	0.23805274648820038	31
192	0.8190546376758332	0.23828387428164471	31
193	0.8183730647575301	0.23853093421470106	31
194	0.8178276765362253	0.23869581689617092	31
195	0.8173596565549439	0.2389057165227001	31
196	0.817189393368033	0.2390320858579421	31
197	0.8169233544875394	0.23942882338630223	31
198	0.8166970997075406	0.23985754492720338	31
199	0.8165381183226182	0.24052891549054609	31
200	0.8163874425263821	0.2410021268380944	31
201	0.8161172263790367	0.2414296674718464	31
202	0.8162450961405218	0.2417628190971859	31
203	0.8164542953373398	0.24205934694170037	31
204	0.8162890308937228	0.2420061751704011	31
205	0.8160451392977045	0.2421184949196599	31
206	0.8156133902037344	0.2424713799873175	31
207	0.815207820306802	0.24264192679865632	31
208	0.8144473686815934	0.24275225820593235	31
209	0.813488355111411	0.24289772972653745	31
210	0.8132725236676609	0.24283102965253642	31
211	0.8126833914155285	0.24298361491730133	31
212	0.8122348187363174	0.24337465324042162	31
213	0.8121469456873914	0.24387525659578457	31
214	0.8129007895847867	0.244015344996019	31
215	0.8136133391959308	0.24402724997505681	31
216	0.8138683357055488	0.2438640151175867	31
217	0.8139668298994425	0.24380422467256863	31
218	0.8145111094138155	0.24361115163252448	31
219	0.8149784896372492	0.2433686646005743	31
220	0.8147258815348665	0.2430297000800729	31
221	0.8145048328631409	0.24274465358738218	31
222	0.8145497064823546	0.24240305897030676	31
223	0.8142516042098513	0.24202560680958893	31
224	0.8141215377025295	0.2418957772907157	31
225	0.8140819719750333	0.24187370751697415	31
226	0.8139479689047591	0.24171085250117436	31
227	0.8136053526543502	0.24176933432782094	31
228	0.8133998520834362	0.24180123093590344	31
229	0.813544543539486	0.24166384361457627	31
230	0.813923517341844	0.2414925018516954	31
231	0.8140604852981638	0.24164324731016243	31
232	0.8141752833494997	0.24172510279628565	31
233	0.8139150075781542	0.2418956269549432	31
234	0.8137233342098492	0.24192593254093944	31
235	0.8134041847454572	0.24219729920404953	31
236	0.8128681622529075	0.2423100188900318	31
237	0.8126429329770236	0.24210225045806766	31
238	0.8129486382441448	0.2422824684002698	31
239	0.8131091276001143	0.24284201647378997	31
240	0.8129886987712817	0.24350213761098655	31
241	0.8134503286799704	0.24404604166697966	31
242	0.8134540577324673	0.24477025864811927	31
243	0.813558522630602	0.24559141133884338	31
244	0.8150519330284625	0.2461011315031762	31
245	0.8164254548906533	0.24667078498820363	31
246	0.817550998734147	0.24735858062084748	31
247	0.8184928703516733	0.24799641804203645	31
248	0.8195156856104259	0.24878303013914296	31
249	0.8204159192125939	0.2493757886291006	31
250	0.8213891505650517	0.24987107654916882	31
251	0.8226928344866938	0.2500494877235902	31
252	0.8242015032628436	0.2502418062253268	31
253	0.8253283846905838	0.2504831956190994	31
254	0.826284432048866	0.25034099913125374	31
255	0.8271460199255856	0.2500780565797757	31
256	0.8286744121517696	0.24998445939135636	31
257	0.8300674782587417	0.24979188802137467	31
258	0.8311396496022095	0.24984894935506693	31
259	0.8320951758935128	0.2502007652841302	31
260	0.833777595514824	0.25045458192675585	31
261	0.8353100511560774	0.2507688794791164	31
262	0.8368950083020511	0.2509917116334616	31
263	0.8385502351503948	0.25131156637386987	31
264	0.8399706582258408	0.2516748892360692	31
265	0.8414025666744119	0.25182721865598073	31
266	0.8420440107399372	0.2525762714755649	31
267	0.8427621433300736	0.2532709425419724	31
268	0.8427488484820295	0.2539848311723039	31
269	0.8423615425472148	0.2548856045284789	31
270	0.8416469479530716	0.2559761322899432	31
271	0.8409805226549416	0.2572982669137023	31
272	0.8406052857204671	0.25870817028485976	31
273	0.840020888411733	0.2599707550871959	31
274	0.8393014068549095	0.26142601213733496	31
275	0.8384535287457328	0.26288514806848445	31
276	0.8373026662728809	0.26429409641190654	31
277	0.8360496130383853	0.2655949307846652	31
278	0.8350416166110348	0.2666142814183882	31
279	0.8344614839066056	0.2675104623502617	31
280	0.8336246046666902	0.268297460478588	31
281	0.8326298835641381	0.2689501893289377	31
282	0.832349616355262	0.2695780694490087	31
283	0.8319710088111189	0.2700505453973313	31
284	0.8311015702800404	0.27032475813660645	31
285	0.8304413364893463	0.2705774015439639	31
286	0.8298411315694757	0.27094486595979	31
287	0.8289472313539377	0.2715307381876955	31
288	0.8283493583955776	0.27209737187655064	31
289	0.8281653990242093	0.272821266351603	31
290	0.8284154957609344	0.27365036779075846	31
291	0.8285316484127617	0.27444361997925243	31
292	0.827997463970955	0.2753359389975791	31
293	0.8277299262041187	0.276005124936357	31
294	0.8275416690334557	0.27664136731599964	31
295	0.8276333791144819	0.2771335518070126	31
296	0.8277079614130903	0.2777855486005054	31
297	0.8276404728950465	0.27826070991554824	31
298	0.8272242270555906	0.27876901566070794	31
299	0.8268610299099097	0.2792720574079214	31
