# Supplementary material for: High-level cognition during story listening is reflected in high-order dynamic correlations in neural activity patterns
Source: Nat Commun. 2021 Sep 30;12:5728. doi: 10.1038/s41467-021-25876-x (PMC8484677; doi:10.1038/s41467-021-25876-x)
Supplement: Supplementary file 4 — Source Data [file 41467_2021_25876_MOESM4_ESM.zip › results/higher_order_sims/constant/19.csv]

time	1	2	iteration
0	0.7822578547020778	0.21165330986041853	19
1	0.781868983237966	0.21081463020757765	19
2	0.7814975379383627	0.21019292301425124	19
3	0.780587719345998	0.2095878600724099	19
4	0.7800958929403449	0.20890566587878578	19
5	0.7796926920898163	0.20811206407788968	19
6	0.7788468544962598	0.20719051587944232	19
7	0.7779151704256189	0.20626484695321728	19
8	0.777093952757798	0.2053446922557634	19
9	0.77683945146462	0.20458860461581801	19
10	0.7770985017193216	0.2038405205868535	19
11	0.7777981944001934	0.20308664085158873	19
12	0.7784938891699626	0.20221528459074142	19
13	0.7790915359274916	0.20141871355768173	19
14	0.7790765123782949	0.20081729884365576	19
15	0.7789917156304867	0.20019672426707225	19
16	0.7787578475887202	0.19948136681693432	19
17	0.779143595049095	0.19858607372625015	19
18	0.7794090213078334	0.19768748578785938	19
19	0.7797689721178804	0.1970958192901087	19
20	0.7802545682095958	0.19651376732019152	19
21	0.780310141251597	0.1957434938441586	19
22	0.7798164055441413	0.19473844855886327	19
23	0.7795874107077038	0.19361384551368643	19
24	0.7795991403044785	0.19241370092246618	19
25	0.7798656202659839	0.19123195671931292	19
26	0.7800688176035588	0.18984904933349922	19
27	0.7802997151698072	0.18864761578445136	19
28	0.7807438921458035	0.18764852653059977	19
29	0.7814093421039678	0.18651115860840445	19
30	0.7822366853725204	0.18528042296554562	19
31	0.7830234682243234	0.18401933927211864	19
32	0.7838449153742987	0.18260770933227014	19
33	0.7845664062908472	0.1812482337768158	19
34	0.7853844391737885	0.18014893461085468	19
35	0.7861617782726433	0.17883233772748752	19
36	0.7869502321768327	0.1776480340620021	19
37	0.7876114878121835	0.17670591631253244	19
38	0.7879279806579385	0.17591862318640547	19
39	0.7879776040572785	0.17520852209592758	19
40	0.7877378002323069	0.1745404992426579	19
41	0.787505753950943	0.17413152448505356	19
42	0.7871940388543018	0.17358799789133417	19
43	0.7867232602358827	0.17305004938034504	19
44	0.7862611491472372	0.17247552796833737	19
45	0.7857389103639686	0.1722308104875287	19
46	0.7853456588348956	0.1717083544151055	19
47	0.7848935929906569	0.17111569258040404	19
48	0.7842291835623084	0.17071235736591087	19
49	0.7837928473254194	0.17028146275911737	19
50	0.7834372102154418	0.16987357205917	19
51	0.7834346802916295	0.1694260456315562	19
52	0.7837859116407558	0.16906932683313033	19
53	0.7840153126919708	0.16864012699663367	19
54	0.7841225570346992	0.16806771393368683	19
55	0.78424415728137	0.1677112003887581	19
56	0.7841723346192282	0.16727338613827622	19
57	0.7841506522279871	0.1668379440800826	19
58	0.7838476751945274	0.1665627880208676	19
59	0.7836714142115929	0.16640605454338206	19
60	0.7837793178684496	0.1663847443600073	19
61	0.7841340066145375	0.1662334307095323	19
62	0.7842139097231012	0.16609664618388728	19
63	0.7846181225294848	0.16610537580454035	19
64	0.7851163111077304	0.1661103243798587	19
65	0.7854647665480033	0.16643337092670102	19
66	0.7859925820519507	0.16669530175977165	19
67	0.7862308685472962	0.16689784879047861	19
68	0.7868086989619776	0.1671133218166168	19
69	0.7872845303499063	0.16728490433979037	19
70	0.7878282768451893	0.16741628516156296	19
71	0.7884594842701006	0.16735588233471121	19
72	0.7891080091039104	0.16711618203000014	19
73	0.7904231679590554	0.16627682497341564	19
74	0.7911796399297707	0.16546765836385635	19
75	0.7916197469378087	0.1648531249017044	19
76	0.7912336612052242	0.16415965058039594	19
77	0.7912052376496498	0.16342384343522404	19
78	0.790723996871786	0.1630540653527274	19
79	0.7907623210733126	0.16276584587600343	19
80	0.790635854756064	0.16259713635173767	19
81	0.7910335769959991	0.16248151481766301	19
82	0.7919913260536952	0.16236801084561805	19
83	0.7924405887364278	0.16239671332781555	19
84	0.7928189639184438	0.16246423393958342	19
85	0.7934542088838448	0.1625337667571214	19
86	0.7945655234213496	0.16264614358906193	19
87	0.7953449827205762	0.16268863739621495	19
88	0.795388979250684	0.16274238499429688	19
89	0.7955227504864669	0.16285354938017552	19
90	0.795351766239658	0.1631257595962617	19
91	0.7952555910298946	0.16329124300987985	19
92	0.7944544320794696	0.16342502344953222	19
93	0.7938812259459995	0.1635435338372158	19
94	0.7932462498945229	0.16383851934588517	19
95	0.7923748697481653	0.16413361371113963	19
96	0.7910489599418838	0.16468153708545233	19
97	0.7901111572274823	0.1650136883137532	19
98	0.7891717014904209	0.16533979668396745	19
99	0.7875697520838818	0.1654956620912445	19
100	0.7863621242218067	0.165391374203705	19
101	0.7850349298747926	0.16521248833137891	19
102	0.7831951335345899	0.16500778022374893	19
103	0.7811468904269896	0.16480801856338329	19
104	0.7802502887081345	0.1646375385695614	19
105	0.7794601374888857	0.16427897048196238	19
106	0.7783943324492917	0.1636144488561041	19
107	0.7770119697317314	0.1630950991479243	19
108	0.7761215373586332	0.16244404198695375	19
109	0.7758982908159074	0.16176464483221248	19
110	0.7761106809955348	0.16129041322812632	19
111	0.777517812151287	0.16115461415386914	19
112	0.7784929973337964	0.16088920976204782	19
113	0.7791195878833772	0.1608403165665018	19
114	0.7802922013995248	0.16065255434246223	19
115	0.7812028990390159	0.16057058815575995	19
116	0.7816499498299627	0.16030708670666485	19
117	0.7824424322206535	0.16027624125054488	19
118	0.7835440464712917	0.1601174306424253	19
119	0.7846946372145377	0.1597421306888151	19
120	0.7853684615208055	0.1590923843738242	19
121	0.7867596702686648	0.15857241761616542	19
122	0.7873152020706486	0.15819382384451997	19
123	0.7879268106691608	0.1576428041089825	19
124	0.7884008491145792	0.15710791226350174	19
125	0.7891202832810585	0.15648791027101158	19
126	0.7894462279204926	0.15601241265890797	19
127	0.7897790349252095	0.1555098209408255	19
128	0.7903852723659204	0.15535815214659135	19
129	0.7904667794856092	0.15513286888497566	19
130	0.7904176697269681	0.15474060520554478	19
131	0.7905456412560457	0.15425746954750852	19
132	0.7907745215324797	0.1537882396214984	19
133	0.7917893020881759	0.15361058599530422	19
134	0.7929042130737136	0.15368018211956538	19
135	0.7932859256596326	0.15397565977406463	19
136	0.7931083697822727	0.1542931189805937	19
137	0.7933548274143628	0.15426408483447218	19
138	0.7930185723146078	0.15425760039122335	19
139	0.7928214588779249	0.1543235508574522	19
140	0.7928512412164597	0.15446137816230676	19
141	0.7933915499323315	0.15446249668259718	19
142	0.7935223751384829	0.15436657292211517	19
143	0.7934085451980609	0.15473722203064555	19
144	0.7925089586551292	0.15497997880371414	19
145	0.7913837197399567	0.15524768114935913	19
146	0.7903908856758833	0.1551463956334168	19
147	0.7900596484058018	0.1551801090259378	19
148	0.7891326069951439	0.1553451694400257	19
149	0.7886941104605889	0.15520832385116543	19
150	0.7889430021964622	0.15518987250331023	19
151	0.7891320436274191	0.15513385707368677	19
152	0.7877218353546076	0.15520751135051344	19
153	0.7861147225331107	0.1552413983563667	19
154	0.7856170372894288	0.15531223755750054	19
155	0.7854597779430971	0.1551965698480423	19
156	0.7864999616227641	0.15531220583926258	19
157	0.788058591828817	0.15551465103189438	19
158	0.7894178154643053	0.15556509315911554	19
159	0.7909793334438099	0.15564079739818681	19
160	0.7924130825154839	0.15592026104537574	19
161	0.7933737301386791	0.15630586705014365	19
162	0.7941044185577667	0.1565657052740899	19
163	0.7949153414825865	0.15670559820286573	19
164	0.7951432447582907	0.1565662423420497	19
165	0.7950915543366132	0.15640072608881816	19
166	0.7951407324641447	0.15612779100282237	19
167	0.7946105724863388	0.15597781820997428	19
168	0.7949023373639564	0.15612183720620892	19
169	0.795032169882482	0.15637895859924117	19
170	0.7949446994383118	0.15669259391146448	19
171	0.7942716944010544	0.15706652436761592	19
172	0.7938030652396694	0.15752360988917113	19
173	0.7936369069527377	0.15797702329953628	19
174	0.7931130122513064	0.15836029362227771	19
175	0.792891841569694	0.1588762039315473	19
176	0.7929692877736519	0.1595985002845621	19
177	0.7933586860222922	0.16044006978126432	19
178	0.7934327289575156	0.16105021038853412	19
179	0.7931948624684555	0.16178478053132114	19
180	0.7931112579204088	0.16247432614017623	19
181	0.79293975806379	0.1631393818694364	19
182	0.792734742355856	0.16368018143600835	19
183	0.7924603829463394	0.16414090991597308	19
184	0.7921053060796801	0.16462379860187792	19
185	0.7917884287481027	0.16524663540916032	19
186	0.7914933533062919	0.1658487374441971	19
187	0.7911151127006628	0.16640953331000216	19
188	0.7906647017038029	0.16688110508741194	19
189	0.7904313142395736	0.16713893593274046	19
190	0.7903301993221723	0.16747140922679676	19
191	0.7900163981802709	0.1679667221573041	19
192	0.7898851677683741	0.16865662729297223	19
193	0.7898198499585743	0.16986004829040371	19
194	0.7898888835736714	0.17067768311851403	19
195	0.7900787306420105	0.17132398023047196	19
196	0.7900685543949943	0.17185364360457836	19
197	0.7901972978022357	0.17229101224104637	19
198	0.7904129097311783	0.17254834063498714	19
199	0.7907022984534829	0.17272754163022008	19
200	0.7912884734490047	0.1728764777630017	19
201	0.7919463553420679	0.17297875516734662	19
202	0.7924838622979244	0.17292267974722447	19
203	0.7935104467270059	0.17270703433751472	19
204	0.7941447459795424	0.1722962976696983	19
205	0.7948799579727984	0.17204803291982562	19
206	0.7955846028279568	0.17178140051428326	19
207	0.796392256181173	0.17144961501836017	19
208	0.7971912255245202	0.17084620512314494	19
209	0.7980679298581995	0.170153779915899	19
210	0.7984423397682839	0.16974612811978138	19
211	0.7985841460236547	0.16930254114141177	19
212	0.7986972468259853	0.1686863695058737	19
213	0.7992601791423104	0.16800766826141394	19
214	0.7988676942772712	0.16744434414590767	19
215	0.7983066726754217	0.16691988206148378	19
216	0.7977065431085394	0.16638885256252772	19
217	0.7972080836309794	0.1659703949718141	19
218	0.796594894789298	0.16546080521480308	19
219	0.79600590306028	0.1650789893769523	19
220	0.7950816850915561	0.16470574814829156	19
221	0.7942601927516284	0.16434847054555857	19
222	0.7939211561573155	0.1641394350524909	19
223	0.7931231605616114	0.16405280641351783	19
224	0.7928156557254882	0.16370659724563313	19
225	0.7925066886199993	0.16356651295949984	19
226	0.792857532923049	0.16328314935812624	19
227	0.7937435659719387	0.16297026210657303	19
228	0.7945713066892954	0.16309023234239192	19
229	0.7955032841728181	0.16316687374887512	19
230	0.7962068382062366	0.16335859417848367	19
231	0.7958922958789952	0.1639332388999867	19
232	0.7951534132035948	0.1645145310802795	19
233	0.794314223504131	0.16508079393152578	19
234	0.793933589694668	0.16572948705169016	19
235	0.7935434737464119	0.16626100768320295	19
236	0.7934728654321964	0.1669396287910984	19
237	0.7930189394881199	0.16754131719616647	19
238	0.7921919657993863	0.1680702790628225	19
239	0.7911525722468497	0.16841266657094842	19
240	0.7906785906793169	0.16881736435793793	19
241	0.7899875538582285	0.16936078986030462	19
242	0.7893996423354046	0.16978577086543567	19
243	0.7890567013071281	0.17068146861480626	19
244	0.7887414868212792	0.17179952068907536	19
245	0.7883006527935938	0.1729823810071483	19
246	0.787537676427782	0.17415784009330618	19
247	0.7867715536084897	0.17533730365858824	19
248	0.7858899162978479	0.17635766195230382	19
249	0.784738539628621	0.17756297674024676	19
250	0.783195066108022	0.17883346599385447	19
251	0.782127273033906	0.18016808457127093	19
252	0.7812601838984303	0.18140108444418826	19
253	0.7807929770653701	0.18256490570724615	19
254	0.7801540188343681	0.18365571099313346	19
255	0.7801226531136044	0.18446337070465366	19
256	0.7801914127936508	0.1850276921305031	19
257	0.780106829583372	0.18544808581147218	19
258	0.7804852101916494	0.185827312219088	19
259	0.7807525975986284	0.18601209023970527	19
260	0.7810791932446259	0.18656655719432286	19
261	0.7815189331962208	0.18668075055863206	19
262	0.7817101699336183	0.18692278093368173	19
263	0.78199774913579	0.1872643870079783	19
264	0.7825015974139194	0.18762610476023947	19
265	0.7826983110180645	0.18774596383974354	19
266	0.782380316308062	0.188035218284126	19
267	0.781978271263217	0.1882603200489799	19
268	0.7817171420616706	0.18840792410177676	19
269	0.7812032712043049	0.18848376181177545	19
270	0.7808109848365887	0.18862150439771563	19
271	0.7806018377407128	0.18852893887460817	19
272	0.780620739370546	0.18852613949674726	19
273	0.7804879218000632	0.18839137789294153	19
274	0.7803405180206648	0.1882244071221825	19
275	0.7802457652282374	0.18790066486341087	19
276	0.7801974656844973	0.18748426811535637	19
277	0.780058634341939	0.18713033765999704	19
278	0.7799062548738348	0.18689647219205527	19
279	0.7800856968028341	0.18648288792278575	19
280	0.7801463305006879	0.18607247946238212	19
281	0.7799877863466839	0.18568017703015596	19
282	0.779664860289767	0.18551591570597717	19
283	0.7792573984596801	0.18567558978392276	19
284	0.7788763794563975	0.18604542608788463	19
285	0.7786631836374365	0.18680929090618903	19
286	0.778712441048372	0.18748737403761592	19
287	0.7785330359994449	0.18821389734036909	19
288	0.7786038623744074	0.18887682690811533	19
289	0.7788440762750052	0.18961493675144178	19
290	0.7788210217317006	0.19041015645700546	19
291	0.7792731369785755	0.19213256616448196	19
292	0.7796560450423679	0.19403348133394976	19
293	0.780126080414231	0.1958979381813575	19
294	0.7805763972881343	0.19757892737598554	19
295	0.780966661329967	0.19915547774224132	19
296	0.7812473702321671	0.20080417059132538	19
297	0.7814209199879971	0.2023194510250663	19
298	0.7814752645258518	0.20380969836720456	19
299	0.781628780846988	0.20525357334839198	19
