# Supplementary material for: High-level cognition during story listening is reflected in high-order dynamic correlations in neural activity patterns
Source: Nat Commun. 2021 Sep 30;12:5728. doi: 10.1038/s41467-021-25876-x (PMC8484677; doi:10.1038/s41467-021-25876-x)
Supplement: Supplementary file 4 — Source Data [file 41467_2021_25876_MOESM4_ESM.zip › results/higher_order_sims/constant/18.csv]

time	1	2	iteration
0	0.79284385686854	0.23628323747114005	18
1	0.792743488235275	0.23575150683677965	18
2	0.7926637017712173	0.23508194140995295	18
3	0.79258365028341	0.23466579932032886	18
4	0.7925757232609358	0.2342350010533705	18
5	0.7926404846052503	0.2337660125657489	18
6	0.792968178585811	0.23334522279782524	18
7	0.7930608811429666	0.2332286473072768	18
8	0.7934303758889218	0.2331397129299089	18
9	0.7939855975400151	0.23300405779410524	18
10	0.7942834825364852	0.2328205979509662	18
11	0.7941671368351325	0.23278749680187402	18
12	0.7943403346100668	0.23263227083266738	18
13	0.7943564091085741	0.23263372833270482	18
14	0.7941974611602667	0.232638075259571	18
15	0.7944064353043018	0.23253867411492785	18
16	0.7945497102622475	0.23230162525196885	18
17	0.7945020289393587	0.23209525951202808	18
18	0.7941977396205269	0.23170141226982974	18
19	0.7939920427154834	0.23144052437076285	18
20	0.7936657385894378	0.23106007888479344	18
21	0.7934291821668171	0.23057694554692004	18
22	0.7930234587119834	0.23022410009216146	18
23	0.7926948091804112	0.22980340467755486	18
24	0.7919234797142901	0.22943008292190556	18
25	0.791275920952943	0.2290616082788192	18
26	0.7908919918027134	0.22853855864255881	18
27	0.7904463855134393	0.2280539487099107	18
28	0.7897202570047449	0.227539361014144	18
29	0.7890752716140484	0.22686168585533725	18
30	0.7884515316793664	0.2264467427058067	18
31	0.7884178763436555	0.22573194837550445	18
32	0.7884890956736774	0.2249849733912475	18
33	0.7885871058631144	0.22413037649163622	18
34	0.7890349935322234	0.22335985014846305	18
35	0.7893830738387831	0.22240307069400642	18
36	0.7898134750432652	0.22114622334592776	18
37	0.7903055644333838	0.21998341766667617	18
38	0.7909400684068852	0.21886237049200571	18
39	0.7913747687304806	0.21761914454624584	18
40	0.791959187987358	0.21647064795597035	18
41	0.7925503433583511	0.21531637388155536	18
42	0.7927655221081016	0.21421314053810364	18
43	0.7930012486553414	0.2135372885840326	18
44	0.7932752184627196	0.21318685722623265	18
45	0.7936757172973494	0.21267511975503045	18
46	0.7937546828109362	0.21219010503406346	18
47	0.7939936080962328	0.21171965207895854	18
48	0.7944620300453429	0.21136945979950525	18
49	0.794973769432824	0.2110926356087944	18
50	0.7955308011610533	0.21080585733059432	18
51	0.7959224503947978	0.21067891828947655	18
52	0.7962489111159762	0.21073090034002245	18
53	0.7964148064606711	0.21082740285865842	18
54	0.7965456117380804	0.21102554142959506	18
55	0.7966205651873023	0.21118224847139785	18
56	0.7964736285029085	0.21121040947838576	18
57	0.7963086626218521	0.2112971000817037	18
58	0.7964314941159962	0.211223009078318	18
59	0.7965724168479936	0.21124354067602344	18
60	0.7964310986476009	0.21133841868054323	18
61	0.7954953260896688	0.21109350497173654	18
62	0.794405206213503	0.21086992505729152	18
63	0.7933764988919269	0.21063400457359552	18
64	0.7927037133555196	0.21069338489638237	18
65	0.7920105478595353	0.21066218509229565	18
66	0.79129012354827	0.21050177507359458	18
67	0.7905258552260578	0.2100106857900358	18
68	0.7899000537248907	0.2093427419451032	18
69	0.7902449722048925	0.2088740285096311	18
70	0.7905039256120778	0.20864840131462065	18
71	0.7908277452144022	0.20855013388750956	18
72	0.791215169832858	0.20839422092417892	18
73	0.7917667161858328	0.20815304910962815	18
74	0.792251682240247	0.20765285884547877	18
75	0.7923459480311615	0.20715467850537744	18
76	0.792314308811446	0.20670359057314508	18
77	0.7922820538568613	0.20623728754816562	18
78	0.7924598643786471	0.20577504436431507	18
79	0.7926654849848046	0.20527024040507405	18
80	0.7928079750915324	0.20489315007376221	18
81	0.7933835316340238	0.20469334462822605	18
82	0.7937143509287333	0.20429026733592343	18
83	0.7940113999357225	0.20379697950812353	18
84	0.7945226140325974	0.20346236381773394	18
85	0.7951018852628988	0.20278657710647413	18
86	0.7952923438888112	0.202106953184008	18
87	0.7952088817136763	0.20115158330527266	18
88	0.79509413258093	0.2003873288908982	18
89	0.7951793803423979	0.19989815054384344	18
90	0.7952392980109394	0.19950379069276206	18
91	0.7949193447559899	0.19938682146215708	18
92	0.7946041576645381	0.19921688732770362	18
93	0.7940106986416255	0.19908982256919278	18
94	0.7937147361520569	0.1989760694783005	18
95	0.7934650510129984	0.1986803337687544	18
96	0.7931705995698268	0.19829945611672117	18
97	0.7929804217003668	0.1978817784632198	18
98	0.7929545330719838	0.1976721821499351	18
99	0.7928104454091962	0.1973524955334956	18
100	0.7927291403431653	0.1968540721958168	18
101	0.7925440502996342	0.19662111237433808	18
102	0.7925277685686641	0.19637263263992608	18
103	0.7926592558156654	0.19627615799118497	18
104	0.7928782550191856	0.1962116917652011	18
105	0.7932459799606969	0.19608345780815592	18
106	0.7937740620721957	0.1960689444717163	18
107	0.794336923936962	0.19602509039122146	18
108	0.795176350288702	0.19613825793227424	18
109	0.7958364680277565	0.19645577769718064	18
110	0.7965212464007293	0.19684842551033632	18
111	0.7972935816926449	0.19676463540380681	18
112	0.7979620825719942	0.19703163301248872	18
113	0.7988325102715979	0.19735934822232878	18
114	0.7993779634104479	0.1977399382654656	18
115	0.7996578375730837	0.19841841356738518	18
116	0.8000575124649977	0.19902966480216563	18
117	0.8002955946736348	0.1994931564929509	18
118	0.8003862124067265	0.19991980376835614	18
119	0.8005140301791838	0.20029307247454167	18
120	0.8004793335470436	0.2006870737015145	18
121	0.8003182958370039	0.2010165873451897	18
122	0.8003209603920657	0.20156078024119747	18
123	0.8003063477579841	0.20193930895511733	18
124	0.8005325524892544	0.20184708445026142	18
125	0.8006451765945012	0.2017617286715372	18
126	0.8008350941626706	0.2016474411693471	18
127	0.801074459393241	0.20156395814858585	18
128	0.8015151474332385	0.20148158815486938	18
129	0.8021197027069302	0.20143224288902314	18
130	0.8026184108806224	0.20102534350964857	18
131	0.8028984562703029	0.2008350624740607	18
132	0.8029057584247616	0.2006057283290073	18
133	0.8030140974621387	0.20039961767283546	18
134	0.8028489619643719	0.20018776546269787	18
135	0.8025702459128706	0.20000124670068767	18
136	0.8024053681879795	0.1998539424512309	18
137	0.8020665629115205	0.199717547636661	18
138	0.8015228561283403	0.19962228364996756	18
139	0.8011628665198072	0.19938007221254356	18
140	0.8011440803598608	0.19900865344248406	18
141	0.8008819722240396	0.19869059619634222	18
142	0.8005436856727606	0.19841313367286587	18
143	0.8003192016237536	0.19806804732139047	18
144	0.79991904644892	0.19783927400877013	18
145	0.7994477197854116	0.19756454312485422	18
146	0.7992588717963719	0.1975260249155011	18
147	0.7990227001990757	0.19780615621136297	18
148	0.7990325901693358	0.19832568796501582	18
149	0.7988286177817907	0.1993064510274167	18
150	0.7986327496641987	0.20037929231226037	18
151	0.7983975315032125	0.20142926130571956	18
152	0.7982230741431555	0.20224056324408982	18
153	0.798064054412596	0.20291769909484828	18
154	0.7981387158184553	0.20367114565965336	18
155	0.7983027143497847	0.20428606476846575	18
156	0.7983594644413579	0.2051784303614086	18
157	0.7983146056809317	0.2062225698934116	18
158	0.7982703761797907	0.20733578733933603	18
159	0.7980964502684443	0.20833772247452675	18
160	0.7978639591395129	0.2092945282907991	18
161	0.7974432593091709	0.21012989433288806	18
162	0.7969075650700376	0.21086695593137073	18
163	0.7962308372157011	0.21154425249221212	18
164	0.7956807243490428	0.21218194718741537	18
165	0.7951041958610348	0.21273925971826946	18
166	0.794649359085277	0.2132748245678021	18
167	0.7943737661270767	0.21361957170306678	18
168	0.7939535684156726	0.21403175235454522	18
169	0.793484661374006	0.21430351214615495	18
170	0.7930396267803541	0.2145163887182729	18
171	0.792694810355076	0.2147906300401055	18
172	0.7921353735102172	0.2152130943804701	18
173	0.7915942981789207	0.21564806591253083	18
174	0.7912527042448766	0.21600362719254176	18
175	0.7912389934256964	0.21617651091310383	18
176	0.7914164553358503	0.2163309475785523	18
177	0.7912912865999338	0.21627508095198905	18
178	0.7911433358703459	0.21614846942290197	18
179	0.791321467214208	0.21595802523071894	18
180	0.7913446627864863	0.21574944624103926	18
181	0.791751396734398	0.2153650295564091	18
182	0.7920788657677061	0.21534867003275807	18
183	0.7924073636635267	0.21536429810410387	18
184	0.7930129475423519	0.21542842455389508	18
185	0.7934093986681079	0.2153442504054756	18
186	0.7935914078048772	0.21511254943776675	18
187	0.7935918162133904	0.2150552151116796	18
188	0.7936895125546227	0.21478651963182108	18
189	0.7937339007521306	0.21458673496456782	18
190	0.7938335979167588	0.2143939449462455	18
191	0.7940030289507454	0.21418357057563062	18
192	0.7941042768390755	0.2137215166976819	18
193	0.7944702107148084	0.2129733406919196	18
194	0.7949642360441821	0.21198002082124884	18
195	0.7950706110433975	0.2108716682749545	18
196	0.795060978212467	0.20986432465274718	18
197	0.7951082515446181	0.2088737775638995	18
198	0.7951465104741159	0.20780538174903013	18
199	0.7948004083554193	0.20667333826333456	18
200	0.7946214228238129	0.20545309139982834	18
201	0.7942372709649238	0.2046370812306612	18
202	0.7944026232977689	0.20367965949641237	18
203	0.7942200041212599	0.20278018929957642	18
204	0.7941893935410775	0.20182378146741867	18
205	0.7945701695525185	0.20089118368912579	18
206	0.7946635564975714	0.20026489847004084	18
207	0.7949772441714151	0.19953695256073178	18
208	0.7949096932584654	0.19916540026688348	18
209	0.7946642351555842	0.19910652967190168	18
210	0.7946471955757027	0.19901654300564015	18
211	0.7948909971241753	0.19906340771719488	18
212	0.7946383226368668	0.19905921267089416	18
213	0.7942558140565736	0.19896421473258566	18
214	0.7944192125733553	0.19903612684677593	18
215	0.7946144661896135	0.1990718759542297	18
216	0.7946968173524475	0.19951652254420835	18
217	0.7945486566207086	0.19981087677989784	18
218	0.7941583333102004	0.19975331981297365	18
219	0.7939320268373964	0.19982292056512002	18
220	0.793629597337299	0.1997833949948283	18
221	0.7932626389200227	0.19980035693812578	18
222	0.7930821660086952	0.19976030966822483	18
223	0.7928882328948801	0.1994829696034735	18
224	0.7928159662141571	0.1991233197787006	18
225	0.7930857491489844	0.1990084623013267	18
226	0.7933324991120815	0.19873848126335725	18
227	0.7940020100324885	0.19835708412035388	18
228	0.7941964465109915	0.19830159955406831	18
229	0.7944356436771706	0.1984092444692825	18
230	0.7946197370306466	0.19851203174376209	18
231	0.7945196543910519	0.19886765066459033	18
232	0.7946293785880806	0.19921548210866094	18
233	0.7946814702623252	0.199599067172122	18
234	0.7947723000710758	0.20018267787891572	18
235	0.7949148060579975	0.20061975004391752	18
236	0.7950713108169792	0.20118926477959234	18
237	0.7952038290165232	0.20179722764659994	18
238	0.7953910025821663	0.2021965025841574	18
239	0.7954897187041964	0.20265892156650295	18
240	0.7957219974813051	0.20293689170584095	18
241	0.7959615425084685	0.20310894371260899	18
242	0.7962160155558303	0.20317705670076816	18
243	0.796122589381399	0.2033704588762788	18
244	0.7959054369678035	0.20349604010102862	18
245	0.7960562228409852	0.2036237882107406	18
246	0.7958458545579303	0.2040212470491726	18
247	0.7957082574521087	0.2043502850590283	18
248	0.7956395345969786	0.20460033064505334	18
249	0.7955591244289348	0.20463190937658798	18
250	0.795300107877686	0.20465049354588927	18
251	0.7949766609232848	0.2051780148333425	18
252	0.7947210419751308	0.20565861446981054	18
253	0.7944659115432491	0.20589633659085116	18
254	0.7942293594212684	0.20637314792919814	18
255	0.7940348406516474	0.2069250323577221	18
256	0.7940991815837526	0.20736375719027625	18
257	0.794234585786873	0.20797003558001684	18
258	0.7944767693014885	0.20879352224711215	18
259	0.7945686982804322	0.20949145894824356	18
260	0.7946956538389136	0.21014723404064953	18
261	0.7947332978132872	0.21088716416731748	18
262	0.7946197600072157	0.21161727746303535	18
263	0.7945588981088733	0.21239132594184396	18
264	0.7943583367323275	0.21317092392013884	18
265	0.7939919440366721	0.21397507773791657	18
266	0.7936787056236482	0.21469771737262255	18
267	0.7934613490402228	0.21543663454013268	18
268	0.7931334516771485	0.21588467801815142	18
269	0.7927257213750843	0.21668085455899577	18
270	0.792491052604758	0.21749986741567634	18
271	0.7920254159739069	0.2182205073462255	18
272	0.7919249691591083	0.21906049354355117	18
273	0.7920371026806508	0.21974995669899952	18
274	0.7921934648926735	0.22078210092540929	18
275	0.7921760856878954	0.2217514661402395	18
276	0.7923738301923455	0.2226035805207524	18
277	0.7925261294468793	0.22334130400110097	18
278	0.7928265010272402	0.22417804432666985	18
279	0.7934358860682144	0.2250870978349053	18
280	0.7942855269749798	0.22590825830896968	18
281	0.7953655048946549	0.22661141403690768	18
282	0.7962351389231815	0.22738848020703817	18
283	0.7971160698720137	0.2281686431202369	18
284	0.7981809246385446	0.228928760898066	18
285	0.7990561878487562	0.2297236733344412	18
286	0.7997746686256094	0.23070170430027853	18
287	0.8002220839881077	0.23156166285429353	18
288	0.8004989348115797	0.23234616433947664	18
289	0.800654454369778	0.23317373711506328	18
290	0.8007951393034227	0.23418374864333913	18
291	0.8009538411015887	0.2351030638006382	18
292	0.8009457206685683	0.23598146390738378	18
293	0.800946110630386	0.23679837975895748	18
294	0.8009703472043803	0.2375264921804505	18
295	0.8010280363137733	0.23832489305992652	18
296	0.8011015711865191	0.23907876472141035	18
297	0.8009950991769733	0.23972059109758687	18
298	0.8007974781166703	0.24041618332406886	18
299	0.8007018082031574	0.24105878303998804	18
