# Supplementary material for: High-level cognition during story listening is reflected in high-order dynamic correlations in neural activity patterns
Source: Nat Commun. 2021 Sep 30;12:5728. doi: 10.1038/s41467-021-25876-x (PMC8484677; doi:10.1038/s41467-021-25876-x)
Supplement: Supplementary file 4 — Source Data [file 41467_2021_25876_MOESM4_ESM.zip › results/higher_order_sims/constant/30.csv]

time	1	2	iteration
0	0.8657412323995604	0.3359558377284429	30
1	0.8660857856558781	0.33432983831745555	30
2	0.8663309969084915	0.33256683399226583	30
3	0.8663623734505079	0.3306559814223789	30
4	0.8664579414471701	0.32849141733762177	30
5	0.8662598607483668	0.32630137266127895	30
6	0.8659138815300096	0.32391898900037713	30
7	0.8654173253058025	0.3214544064397003	30
8	0.864998127415289	0.3188511816404367	30
9	0.8647420984761357	0.3162844123552833	30
10	0.864927749665769	0.3142783707858788	30
11	0.8647757903046835	0.3126893243695069	30
12	0.864531404038544	0.3110194625842642	30
13	0.8643073928391286	0.30910799230203556	30
14	0.8641693710317095	0.3072691911243019	30
15	0.8640317854058278	0.30530866794781114	30
16	0.8638276134839905	0.3035084422800432	30
17	0.8639497106920666	0.30213404919900605	30
18	0.8640646768512077	0.300297070562212	30
19	0.8642206443067876	0.2982035957939111	30
20	0.8646302071363859	0.2958752425414308	30
21	0.865002610657229	0.2934344460492477	30
22	0.8652127034826158	0.2910909311220925	30
23	0.8653651764932914	0.28859402097744946	30
24	0.8655322419792632	0.2857540980968335	30
25	0.8658538773978895	0.2826779555839126	30
26	0.8660925896402015	0.28023035710329197	30
27	0.8663293159889731	0.2785273326801589	30
28	0.866375171967399	0.2766916690724088	30
29	0.8666386016904984	0.2751288914314264	30
30	0.8669997484818956	0.2734202770162413	30
31	0.8675776219606135	0.27177746900913524	30
32	0.868118092637429	0.2700556953008237	30
33	0.8686044409385272	0.2684294492755355	30
34	0.8692262808338554	0.2666357559433598	30
35	0.8696902182444753	0.2649321163430049	30
36	0.8698255351782951	0.26351148926567464	30
37	0.8697257383608143	0.2622998036133541	30
38	0.8698517967273545	0.26206579197559393	30
39	0.8697007760886553	0.26207447619756447	30
40	0.8691554738451633	0.2621285648198197	30
41	0.8686112075001486	0.26214937106191144	30
42	0.8680432298525586	0.2619230136995431	30
43	0.8677358963532693	0.26158374490616354	30
44	0.8674058995401951	0.261168231580269	30
45	0.867083638809728	0.2610532952657724	30
46	0.8667861496527498	0.26079827332708694	30
47	0.8663497520040581	0.26057643206428055	30
48	0.8660444029993979	0.2604335830247725	30
49	0.8656750805998374	0.26012802058248624	30
50	0.8651680063526749	0.2597221517690952	30
51	0.8647396075206873	0.2592611970065672	30
52	0.8643107098593071	0.25853542489709463	30
53	0.8639210430329053	0.25766499081081623	30
54	0.8636553692163463	0.2567976869939994	30
55	0.8632764333986839	0.25577353360257843	30
56	0.8624748716578533	0.2548070385989962	30
57	0.8618930774454071	0.25434317396842443	30
58	0.8614236613939907	0.2535299013386865	30
59	0.8607435810756373	0.25278312185452506	30
60	0.860054612785053	0.2522512739494298	30
61	0.8593798122286767	0.2517943970405241	30
62	0.8587867562260553	0.2516337519571119	30
63	0.8582269996913293	0.25153641004199095	30
64	0.857628008156001	0.25129666508734544	30
65	0.8572124928397018	0.25085119831443076	30
66	0.8570354605300415	0.25054829746258805	30
67	0.856910279665689	0.2503321922066276	30
68	0.8565192741678875	0.25075088820468794	30
69	0.8563289192830231	0.2510574069844683	30
70	0.8562477252933504	0.25129040823453047	30
71	0.8559286772851714	0.2515828023609285	30
72	0.855705087371379	0.25190033096458975	30
73	0.8555518029579451	0.25209612675688375	30
74	0.8554200717292092	0.25211522490207655	30
75	0.855703588440123	0.25195374096115153	30
76	0.8560096661979242	0.2519372691107631	30
77	0.856544958158043	0.2518104568084545	30
78	0.8569034258903658	0.2516101653751703	30
79	0.85733517293889	0.25129595729962295	30
80	0.8578798069310581	0.2508224836482824	30
81	0.8580243846084686	0.2504912124887758	30
82	0.8584687664210506	0.2506539966707698	30
83	0.8587302263884968	0.25081810594971216	30
84	0.859501615671286	0.25167616668419485	30
85	0.8599000431550525	0.25273563174784247	30
86	0.8604644060525481	0.2534545389193787	30
87	0.8609269671345597	0.2542595135525477	30
88	0.8614431824702858	0.2554263323076977	30
89	0.8619637332443025	0.25627942213629745	30
90	0.8622990921451499	0.25704809130969153	30
91	0.8622764833416067	0.25811309282092837	30
92	0.8623861786895689	0.2587834470375587	30
93	0.8623512242695023	0.25922605939285587	30
94	0.8623603825315814	0.25949353055935165	30
95	0.8622733595800229	0.2594800175803052	30
96	0.8622997260631975	0.25943203864424486	30
97	0.8622737025214915	0.25929830763726314	30
98	0.8622951806650827	0.25909459796340256	30
99	0.8622818148185738	0.25877784417116506	30
100	0.8622441710670014	0.25846600612354964	30
101	0.8622182719366108	0.2585808047315229	30
102	0.8620862578969603	0.2585893442168506	30
103	0.8619958705917645	0.25841816263430284	30
104	0.8619235206399384	0.25886012309985545	30
105	0.8619025244510163	0.2590367984462634	30
106	0.8618614334356248	0.2595460157891209	30
107	0.8618436172393168	0.25980781826417354	30
108	0.8617320587806075	0.26016836904470375	30
109	0.8617232825649355	0.2607020304789337	30
110	0.8613629316168375	0.260997794735956	30
111	0.8610151716458165	0.2612232383851732	30
112	0.860739695956928	0.26150930713509063	30
113	0.8606250833628019	0.26167903257553016	30
114	0.8607226046571006	0.26150704328754554	30
115	0.8608343356072344	0.26102664888587307	30
116	0.8608655615324972	0.26115622913796493	30
117	0.8606677760757208	0.2613771884416249	30
118	0.8605454466951902	0.26123374264787463	30
119	0.8602146950433956	0.2609358077393762	30
120	0.8600442504069289	0.2607626382266632	30
121	0.8597497015212698	0.2608054684808121	30
122	0.8594263399021842	0.260718086870051	30
123	0.859016609673464	0.2604795102191389	30
124	0.8587533463160142	0.2604727842828228	30
125	0.8585396189667986	0.2604638810656874	30
126	0.8586391508887665	0.26064814642066486	30
127	0.8587231054395614	0.2611805098194141	30
128	0.8588811610469635	0.26185478329507494	30
129	0.8593061399943179	0.2623401167568524	30
130	0.8598580778586232	0.26287744742621694	30
131	0.8605034440355785	0.26347087952962656	30
132	0.8611344347905517	0.26392200717707803	30
133	0.8620877957846886	0.2644773157065218	30
134	0.8630718152106159	0.26517469097556146	30
135	0.8639364419753827	0.2659165510292874	30
136	0.8647584124579201	0.2668450272355003	30
137	0.8656029137203168	0.2679332001647161	30
138	0.8661717990477436	0.2687512210996387	30
139	0.8663283033842674	0.26947017553183134	30
140	0.8663899832789084	0.270089207851821	30
141	0.8664514980822835	0.2711380854003181	30
142	0.8665628759051492	0.27189440482246624	30
143	0.8665893562957052	0.2722922026283532	30
144	0.8665577677763416	0.2731005854980641	30
145	0.8664664765051362	0.2739145273919624	30
146	0.8663395752269631	0.27471225658485354	30
147	0.8662796241634717	0.27581512725206203	30
148	0.866244714631003	0.276914880700687	30
149	0.8662524500464521	0.277885541388477	30
150	0.8661947013955398	0.27908482022377046	30
151	0.8660534019503272	0.28045329697644816	30
152	0.8657784435903864	0.28142974140780125	30
153	0.8654950737554206	0.28267658257587425	30
154	0.865203565948963	0.2837913788914408	30
155	0.8647708985536527	0.284724157942105	30
156	0.8643691501386017	0.2854997881660349	30
157	0.863996544662651	0.2860982279677944	30
158	0.8637105103179632	0.2865700125738136	30
159	0.8634251230961637	0.28684495380047964	30
160	0.8631220351647836	0.28705671599833893	30
161	0.8627696710364189	0.28722115910048507	30
162	0.8625094857531939	0.2872272573019921	30
163	0.862428093779792	0.2878276604112643	30
164	0.8625716005728519	0.28827074577118056	30
165	0.8627234281776558	0.2884845414882194	30
166	0.8629809730431691	0.2887113814528332	30
167	0.8633213730213086	0.2889030281460438	30
168	0.8636494942595833	0.2894885373195995	30
169	0.8640434270057897	0.2897014326238119	30
170	0.864032347810002	0.28949699421773456	30
171	0.8639147477610539	0.28898696358755666	30
172	0.8637674622139496	0.2884787405903737	30
173	0.8636229940401846	0.2879586614848031	30
174	0.8636510642983324	0.2876133587988714	30
175	0.8637269615205191	0.2871885251266153	30
176	0.863739420699654	0.28693044578719823	30
177	0.8638056324367769	0.2865960893161903	30
178	0.8638077823116491	0.28670454502043197	30
179	0.8637924122550678	0.2869023878027956	30
180	0.8637189412627857	0.28701754584762185	30
181	0.8636075868220028	0.28722847610626256	30
182	0.8634483261751653	0.2876089472593285	30
183	0.8634517000381338	0.28799547163979805	30
184	0.8633567305096658	0.28843903134104015	30
185	0.8633538414729462	0.2894110394985643	30
186	0.8632563772821825	0.29014179465233253	30
187	0.8631860245632346	0.2909990381086655	30
188	0.8631549484159045	0.29163098530347986	30
189	0.863055359367343	0.29222182808498487	30
190	0.8630651282038527	0.29267608509877213	30
191	0.862948697900602	0.2930084854535781	30
192	0.8626012583271543	0.29349675476816295	30
193	0.8623687329346404	0.2937454410164164	30
194	0.8622104389734123	0.2937337885324108	30
195	0.8623404497947275	0.29353000563965354	30
196	0.8626025585827775	0.29334050917953997	30
197	0.8629569331025052	0.29312830412863095	30
198	0.862811434360213	0.29322729845249657	30
199	0.8625478174577025	0.29323574531272045	30
200	0.8621452813393514	0.2931327172019102	30
201	0.861826365249264	0.29301023169794943	30
202	0.8616427446285886	0.2925651543212176	30
203	0.8613597458358688	0.2920807202568631	30
204	0.8610856344510263	0.29148034254438415	30
205	0.8607168488768454	0.2908524573892249	30
206	0.8603605525255512	0.29040279691939996	30
207	0.8600079002245882	0.29024064276051803	30
208	0.8593148312377427	0.29016785249011684	30
209	0.8587625523896835	0.2900579491849281	30
210	0.8580008969662104	0.2898386113738475	30
211	0.8574893126938572	0.2892688803597468	30
212	0.8568967813444452	0.28859524142928616	30
213	0.8565586698343077	0.287945444460124	30
214	0.8562562527421714	0.28721358773677996	30
215	0.8562389815640443	0.2865622106202555	30
216	0.8564767837244806	0.28567295276963184	30
217	0.8567679583029756	0.28494190692757576	30
218	0.8569057209888349	0.28420193079379	30
219	0.8571027799716868	0.283719368521087	30
220	0.8575000599475292	0.2830543077577491	30
221	0.8579961775113893	0.2825918384810975	30
222	0.8585393613895275	0.28254376739223463	30
223	0.8589681996195379	0.2828219925601518	30
224	0.8593622981021276	0.2831835927944768	30
225	0.8599354172321108	0.2833106313295303	30
226	0.8602928553194373	0.28311853897211897	30
227	0.860571384095229	0.28294372744929913	30
228	0.8608120810593631	0.2827010952826583	30
229	0.8609035478002777	0.2824842689020357	30
230	0.8610082487968406	0.28283273461602054	30
231	0.8609205385410053	0.28307942388219115	30
232	0.8610204156232675	0.2832483024967614	30
233	0.8610465704225669	0.28348921860184234	30
234	0.8610495211642689	0.28378044836496524	30
235	0.8611804824919426	0.2840499760904636	30
236	0.8613205744255512	0.28436659460305846	30
237	0.8616270548048708	0.2845737330474065	30
238	0.8619025552857378	0.2854787615811534	30
239	0.8621953983060738	0.28624378111103144	30
240	0.8625252338351181	0.28683852846192853	30
241	0.8628041268188218	0.2876719551061565	30
242	0.8629695495796484	0.28838740596687984	30
243	0.8629919645443127	0.28894794110713035	30
244	0.8629724851886803	0.2893505443939053	30
245	0.8629406175851992	0.29026523158201634	30
246	0.8629703902144212	0.29140786507959576	30
247	0.8630937686412221	0.2926069735973539	30
248	0.8631772027495379	0.29394763387727485	30
249	0.8633385961048735	0.2952020135602264	30
250	0.8635868790664682	0.29636257166069757	30
251	0.8638175808399158	0.297399265534151	30
252	0.8639966306645034	0.2987799649994074	30
253	0.8641004790257618	0.2999849032810948	30
254	0.8642038485449121	0.3012985692277014	30
255	0.8643318758076104	0.30250860690159226	30
256	0.8643820803028113	0.3037146060439458	30
257	0.8643915393529492	0.3048021233461123	30
258	0.8643978775379517	0.30565717603382175	30
259	0.8644336498247164	0.30659168668483466	30
260	0.8644865481301859	0.3077191475458884	30
261	0.8644365493987035	0.30908612987289147	30
262	0.8643390445153966	0.3101748011277642	30
263	0.8642364285407986	0.31100000595186433	30
264	0.8641539356826009	0.31172874067521056	30
265	0.8640072839401247	0.3125061165781423	30
266	0.8638907200094942	0.3130698992367591	30
267	0.8637189205568513	0.31349136093435903	30
268	0.8635774621117168	0.3139790147979432	30
269	0.8633704145002751	0.31458098286570557	30
270	0.8630964946619879	0.3152515349578773	30
271	0.8627345172550528	0.3161148021701872	30
272	0.8624719380220041	0.31702431125751196	30
273	0.8624156012284144	0.31783132130923286	30
274	0.8623959785468813	0.318623084108199	30
275	0.8623482231855261	0.3195001223130624	30
276	0.8620837556621759	0.32053402754175453	30
277	0.8617492699388397	0.3215074642922634	30
278	0.8614304906142622	0.3228767976674295	30
279	0.8612206501028654	0.3243666448687147	30
280	0.8612146674435633	0.3260988182174703	30
281	0.8611636718146348	0.3276213892780805	30
282	0.8609498681218839	0.3289784646741401	30
283	0.8604757216085799	0.3302120918222481	30
284	0.8598537337752119	0.3316336850214063	30
285	0.8594164052139718	0.33314855871116494	30
286	0.8589985815865417	0.33459819652853773	30
287	0.8585129199051379	0.33600475227138893	30
288	0.8581589680905837	0.33741740445901164	30
289	0.8579092698652192	0.33857479726235423	30
290	0.8577202018401361	0.33948365981615963	30
291	0.8574057466682868	0.3403087177726135	30
292	0.8572406160410176	0.3413908642602689	30
293	0.8570143079844265	0.34264706822902224	30
294	0.8570140730860137	0.34380262808041695	30
295	0.8572429964536565	0.3448239748219471	30
296	0.8576689839657873	0.34578837584386946	30
297	0.8580711086355997	0.3466151805152055	30
298	0.8584054654615282	0.34722703068780675	30
299	0.8588026861512124	0.3477684442808008	30
