# Supplementary material for: High-level cognition during story listening is reflected in high-order dynamic correlations in neural activity patterns
Source: Nat Commun. 2021 Sep 30;12:5728. doi: 10.1038/s41467-021-25876-x (PMC8484677; doi:10.1038/s41467-021-25876-x)
Supplement: Supplementary file 4 — Source Data [file 41467_2021_25876_MOESM4_ESM.zip › results/higher_order_sims/constant/24.csv]

time	1	2	iteration
0	0.7547795157234085	0.22295673377411984	24
1	0.7540165737568164	0.221919674409856	24
2	0.7534411787607351	0.22082337447819644	24
3	0.7529818852396454	0.21951971981417806	24
4	0.7527264457194434	0.21796590989360257	24
5	0.7525387701276857	0.21648931840756355	24
6	0.752182628098098	0.21530597639228205	24
7	0.7515077740233891	0.21393360530927208	24
8	0.7506390391576849	0.21263242201973795	24
9	0.7497092952156629	0.2112726009158067	24
10	0.7490683542730626	0.2099984650910979	24
11	0.7481103347105889	0.20885240661763993	24
12	0.7468903661213334	0.20762054276190212	24
13	0.745369629824403	0.20637519618782563	24
14	0.7441734250683442	0.20504718150664797	24
15	0.7432959995492306	0.2036329800008979	24
16	0.7423993884901106	0.20227263435478887	24
17	0.7422997052441953	0.20126900896289993	24
18	0.7422848201364406	0.20026148923670362	24
19	0.7427508197295662	0.19907211340669131	24
20	0.7432502037422296	0.19829546799457262	24
21	0.7442472924965385	0.1975553601224607	24
22	0.745250784586262	0.19689653415763675	24
23	0.7466881485873983	0.19648106513889674	24
24	0.7484371537208026	0.19588833039371634	24
25	0.7506513153977119	0.1951117177571283	24
26	0.7527136462590879	0.19429717584921738	24
27	0.7545151520987435	0.19347532864892109	24
28	0.7559907057291565	0.19289382415825618	24
29	0.757170818290583	0.19215538669873597	24
30	0.7577898667685656	0.191486735424809	24
31	0.758077346647233	0.19121060611171345	24
32	0.7580845474585377	0.1908368178350155	24
33	0.758349206890158	0.19038505982724777	24
34	0.7585498093190466	0.1896278416974035	24
35	0.7586529844800954	0.18870077350395248	24
36	0.7589851041316029	0.18775272498293782	24
37	0.7593637543509996	0.18704483028932667	24
38	0.7595791160080239	0.18639692985676048	24
39	0.7591969556782283	0.1859519208467592	24
40	0.7580996545998926	0.18557247590519688	24
41	0.7562237096222805	0.18572191480610376	24
42	0.7539134883914457	0.1860972174956764	24
43	0.752269232246105	0.18650364071713058	24
44	0.750703097555943	0.18678027110706363	24
45	0.7495839792750086	0.18699843514199394	24
46	0.7490366540944816	0.1871481811932662	24
47	0.7490356520741919	0.18724100963905851	24
48	0.7484025521650063	0.18737446265489968	24
49	0.7478077157607149	0.1876132107215795	24
50	0.7473687870103075	0.18789445016635772	24
51	0.7469542490056067	0.18819563924610375	24
52	0.746827568548822	0.1885124875132274	24
53	0.7469726518752944	0.1887379450377255	24
54	0.7467007594400162	0.18897371982180652	24
55	0.7460960805611835	0.18923867419460771	24
56	0.7459219778510311	0.18923278727785217	24
57	0.7460274547283461	0.18921726923102372	24
58	0.7467149396867001	0.18973826771835203	24
59	0.7478291080607561	0.19013878200785694	24
60	0.748502688047693	0.19070016585804136	24
61	0.7494456026455408	0.19110449316310493	24
62	0.7507356318559946	0.19130230232496995	24
63	0.7517047658584463	0.19130601702287056	24
64	0.7525300182252952	0.19129445822317115	24
65	0.7531170200783497	0.19122714667894158	24
66	0.7535539433555704	0.19111274397130323	24
67	0.7537959081568553	0.19085381880757057	24
68	0.7542299493250378	0.19089530192264792	24
69	0.7544868476530923	0.19117964649293714	24
70	0.7545132748330506	0.1918896276071165	24
71	0.7540531633990117	0.19252104761280686	24
72	0.7537710436849153	0.19340703501018208	24
73	0.7534789828581434	0.19426799976560633	24
74	0.7532653689458252	0.19514564514639013	24
75	0.7523282594869183	0.1959919441562659	24
76	0.7513652537884835	0.19668281117539263	24
77	0.7504515863099915	0.1972074788744993	24
78	0.7497124662244044	0.19776462107675466	24
79	0.7492132413618473	0.1984568301917016	24
80	0.7489585672691584	0.19908051834174761	24
81	0.748197424986667	0.19948754739278401	24
82	0.7475400278415056	0.19999518437683575	24
83	0.7466603813492796	0.200345114189926	24
84	0.745573091191071	0.20068094508850465	24
85	0.7449601841841372	0.20079166924607786	24
86	0.7447775082084378	0.20090056890240207	24
87	0.7441713864000247	0.20071294471053067	24
88	0.7430373244414391	0.20053777602530795	24
89	0.7429422505485672	0.20034100567144583	24
90	0.7431194093601238	0.20033385811041082	24
91	0.7439364939956951	0.2002888760470785	24
92	0.7447404690758486	0.2001000585137899	24
93	0.745394214688764	0.2002489659641276	24
94	0.7463760317970819	0.20044327656093994	24
95	0.7477204475394078	0.20086610348741135	24
96	0.7486766375805501	0.20117274575265737	24
97	0.7497216606933079	0.2016322179282675	24
98	0.750740513218434	0.20209325200142475	24
99	0.751834767024701	0.2026957758797484	24
100	0.7529074367327251	0.20332897898593208	24
101	0.7539143599161625	0.20377581103652684	24
102	0.7547201517818534	0.2042849056402224	24
103	0.7552522926695208	0.20465696169657963	24
104	0.7557927888561196	0.20472363169569757	24
105	0.7561351492919839	0.20467571362594353	24
106	0.7565008295225936	0.20444501641933296	24
107	0.7568906068120023	0.2040563866222278	24
108	0.7569772141814177	0.20391844719478103	24
109	0.7569618889687103	0.2037420075030878	24
110	0.7569774735758327	0.20367995306704376	24
111	0.757068033325411	0.20388068830360573	24
112	0.7570068999150434	0.20409195363869406	24
113	0.7569641683210945	0.2040998061975123	24
114	0.757001634190465	0.2041815111657491	24
115	0.757126751853145	0.2039842538950932	24
116	0.7571345034336093	0.20375690731874455	24
117	0.7569396194807431	0.20384743392647633	24
118	0.75683491696162	0.20397495504595242	24
119	0.7566793461907372	0.2041232789052805	24
120	0.7565572201507583	0.20413302440706765	24
121	0.756634304290284	0.2041595554581045	24
122	0.7566349178202061	0.20405919107019632	24
123	0.7567326514186875	0.20389122700799875	24
124	0.7570815602122712	0.20349163855613017	24
125	0.7575374133637623	0.20301017293108564	24
126	0.7577165923521981	0.20251109527455932	24
127	0.7576308571371865	0.20203304001505024	24
128	0.7570582757767604	0.20182166081146	24
129	0.7562235586867646	0.20150842867144128	24
130	0.7551943579836636	0.2013701459474122	24
131	0.7544198384007434	0.20122861478039428	24
132	0.7537577109219727	0.20141292448512296	24
133	0.7530482886909393	0.2016276739195902	24
134	0.752861354948509	0.20167432060146934	24
135	0.752664036962366	0.20165003323911537	24
136	0.7521501191366669	0.20152085177056095	24
137	0.7520357165967291	0.2013531105815468	24
138	0.752097747224127	0.20130344168072714	24
139	0.7519130247279263	0.20109087455568803	24
140	0.7517415230725313	0.2009130557177269	24
141	0.7512363384113595	0.2008646824299591	24
142	0.75043504303236	0.20086796452034025	24
143	0.7496216169668649	0.2007350046332642	24
144	0.7490248172284976	0.20059134487555907	24
145	0.7488420906869802	0.20038710144628125	24
146	0.7485647735645474	0.20017080002469428	24
147	0.7484170431623972	0.19990541565064493	24
148	0.7487322291185463	0.1996831113888182	24
149	0.74929823005791	0.19927203240692087	24
150	0.7496542844430191	0.19891811714490532	24
151	0.7502987330866303	0.1985801788625914	24
152	0.7507410063470704	0.19836394656703196	24
153	0.7512584180656011	0.19819823434153014	24
154	0.7513272528065135	0.1978883731185574	24
155	0.7515146691814232	0.19758181771712344	24
156	0.7516862730746512	0.1975038110045463	24
157	0.7512737022635332	0.19735116596475097	24
158	0.7504222410014458	0.19735660566669616	24
159	0.7490031866862547	0.19752567326782802	24
160	0.7477413063337858	0.19775471111836374	24
161	0.7465534165977318	0.19808805576932434	24
162	0.7454519102852094	0.19843031889157672	24
163	0.7447083226572078	0.19860386750797404	24
164	0.7436998177852864	0.1989824325084098	24
165	0.7427531961114883	0.19911617537248683	24
166	0.7422537172294701	0.19904745460969223	24
167	0.7418753657821952	0.19890329028243256	24
168	0.7407660021982493	0.1986507346253847	24
169	0.7395631476222208	0.1982303454983279	24
170	0.7392957769761286	0.19764550233244824	24
171	0.7387109507245818	0.1971908359120333	24
172	0.7384291065102303	0.19703845586823732	24
173	0.7378262898413025	0.19673076204847473	24
174	0.7372646374664172	0.19619875989098198	24
175	0.7368953106779502	0.19559742014336282	24
176	0.7366956325159835	0.19482350022115102	24
177	0.7364411748111759	0.19416314351963634	24
178	0.7369525640149623	0.19334193450009202	24
179	0.7367095944750877	0.19234081473194686	24
180	0.7366370657120758	0.19118430883350168	24
181	0.7371367135151637	0.19002658862376728	24
182	0.7377783098726488	0.18874537605926292	24
183	0.7379440312197099	0.18783153472295616	24
184	0.7376616431254439	0.18705528092329393	24
185	0.7372367191816178	0.18647402823482445	24
186	0.7370471055496456	0.18590688804092273	24
187	0.7363030831489272	0.1853924157792317	24
188	0.7360014164894169	0.18476541327457646	24
189	0.7359232675468803	0.1842503792386349	24
190	0.7352103733720072	0.18370762397647647	24
191	0.7342610466750654	0.18333999471725423	24
192	0.7329983375114926	0.1830226084713808	24
193	0.7322019046691651	0.18270747638101387	24
194	0.7318921165370368	0.182429916832954	24
195	0.7311138461913865	0.18210776369690945	24
196	0.73077605491832	0.1822295993980682	24
197	0.7302344078020198	0.182598033973917	24
198	0.7307788852753128	0.18271834593399086	24
199	0.7321110432324418	0.18278829776270336	24
200	0.732683805835982	0.1825909713519005	24
201	0.7333900110408508	0.1824078069719381	24
202	0.7334461219797249	0.1822435647818829	24
203	0.7337048946261894	0.18183464461238089	24
204	0.7340018036377345	0.18172929623909945	24
205	0.7335773418329691	0.18200103149441685	24
206	0.7334860805785629	0.18237028438281017	24
207	0.7332321280921223	0.18261482868616888	24
208	0.7333951845219094	0.1828615653192969	24
209	0.7339868746473568	0.18312317948105358	24
210	0.7347113128947598	0.18340570385018182	24
211	0.735685313897833	0.18357264272137364	24
212	0.7360593888250256	0.1837152261267306	24
213	0.7372094762744028	0.1837077717355751	24
214	0.7380560557478266	0.1835480906869125	24
215	0.7386552874790934	0.1832529136539051	24
216	0.7399477683239075	0.18320750316310191	24
217	0.7417426466570533	0.18320984173525454	24
218	0.7436618548006715	0.18329974020650158	24
219	0.7453034468891933	0.18345236820888502	24
220	0.7476705882126653	0.18356870502245995	24
221	0.7500624154444071	0.18318360307167295	24
222	0.7523920608455283	0.18294033498556284	24
223	0.7548160787852699	0.18253029273782995	24
224	0.7573751548347402	0.18240095104371562	24
225	0.7595610470776836	0.1822165935846461	24
226	0.7614309599667112	0.18191657847687617	24
227	0.762607844728875	0.18165908797452227	24
228	0.7636333813411167	0.1813347507328542	24
229	0.7640718429621602	0.1811099452127426	24
230	0.7635184792386839	0.18129062334056648	24
231	0.7630287408049363	0.1813539579734057	24
232	0.7626637985806397	0.18137950662457186	24
233	0.7623936997923068	0.18145519503995056	24
234	0.7618971656124509	0.18146220646702482	24
235	0.7608438223071181	0.1818352324754864	24
236	0.7601966676592229	0.18194932556784782	24
237	0.7599710680394413	0.18246289146381917	24
238	0.7596068584682114	0.18288093843746211	24
239	0.7595783820667579	0.18329503566653108	24
240	0.7590817081681179	0.18368152390510548	24
241	0.758822395779999	0.1841528929507229	24
242	0.7582264850478295	0.18452247033280542	24
243	0.7574466957356705	0.18504169724709385	24
244	0.7565901323808284	0.18536517196615387	24
245	0.7557384830011047	0.18571745708041362	24
246	0.7549594363264027	0.1859956464072055	24
247	0.7544033903446367	0.18625815401933526	24
248	0.7540128604744724	0.186528450132062	24
249	0.753221558968727	0.18715019013495354	24
250	0.7528160049908886	0.18761145687780928	24
251	0.7524876520537188	0.1878331640104814	24
252	0.7519361840886176	0.1883573357988869	24
253	0.7514770757906555	0.18858357609663376	24
254	0.7510311732926913	0.18859048432960301	24
255	0.7507594006472841	0.18861149180286713	24
256	0.7506876680662685	0.1885699349684691	24
257	0.7507007732190092	0.18862217568688308	24
258	0.751053681802912	0.1886226854530481	24
259	0.7512535862796997	0.18853707274088877	24
260	0.7514849792160039	0.18850750932919674	24
261	0.7513777187918481	0.18873474131451493	24
262	0.7516587328181679	0.18870158784252633	24
263	0.7521349722187478	0.1885306192278504	24
264	0.7522325422574003	0.18848100188414094	24
265	0.7525772986749696	0.18879049097316805	24
266	0.753051146487646	0.18955206174448536	24
267	0.7538644633405256	0.19029537761668652	24
268	0.7547741776079829	0.1912294353018928	24
269	0.7548189402350025	0.1922192661207955	24
270	0.7550632981587028	0.19328644796133404	24
271	0.75566167207156	0.19421553905021546	24
272	0.7563394901224724	0.1950269792263146	24
273	0.7575452804731765	0.19564887328728858	24
274	0.7588549338970116	0.19617077294934762	24
275	0.7599021693470317	0.19662229160520006	24
276	0.7608495875881978	0.19715250890766578	24
277	0.7613381910695444	0.1981112088603776	24
278	0.7615611062742809	0.19919181354315485	24
279	0.7612183334912255	0.20030254712340073	24
280	0.7612343459863906	0.20148190153693107	24
281	0.761161184731568	0.20261409899709024	24
282	0.7607525225465104	0.2039575178412412	24
283	0.7606099441834387	0.20526375126298338	24
284	0.7604146777124313	0.20657042925970182	24
285	0.7605221484959305	0.2079652159574603	24
286	0.7604567243163842	0.20934862479100105	24
287	0.7604000792929639	0.21066124057744043	24
288	0.7602402483844497	0.21192686014954515	24
289	0.7599849437529845	0.21325161640444523	24
290	0.7596992741856805	0.21470152220643593	24
291	0.7593135158119478	0.21633970378242204	24
292	0.7587956151459401	0.21824681294380568	24
293	0.7585082240163477	0.21996909395138245	24
294	0.7581303278207916	0.2215838643961233	24
295	0.7579837480395422	0.22300084617784444	24
296	0.7577575736720497	0.2243437623805592	24
297	0.7576868861348622	0.22541692661510146	24
298	0.7576399514666461	0.22647425361340234	24
299	0.7578010985630382	0.2277022330416388	24
