# Supplementary material for: High-level cognition during story listening is reflected in high-order dynamic correlations in neural activity patterns
Source: Nat Commun. 2021 Sep 30;12:5728. doi: 10.1038/s41467-021-25876-x (PMC8484677; doi:10.1038/s41467-021-25876-x)
Supplement: Supplementary file 4 — Source Data [file 41467_2021_25876_MOESM4_ESM.zip › results/higher_order_sims/constant/32.csv]

time	1	2	iteration
0	0.7604038280709056	0.27582552518630155	32
1	0.7601087242553131	0.27478105558722177	32
2	0.7599449220433236	0.27350879357842384	32
3	0.7593437464554953	0.2720060947765031	32
4	0.7586136908153465	0.27094422417709735	32
5	0.758336076137977	0.2699270900227424	32
6	0.7582923338024786	0.2689099255931888	32
7	0.7586144961030368	0.2680580971535947	32
8	0.7595387428519359	0.2672657076615241	32
9	0.7597181989383905	0.26659750062408166	32
10	0.759836891874756	0.26593298921679537	32
11	0.7597646890882341	0.2652478508900895	32
12	0.7597276913590022	0.26454014108673185	32
13	0.7598619113629294	0.2639022638141356	32
14	0.7599296419320256	0.26329727907022044	32
15	0.7602198631205566	0.2629096608991723	32
16	0.7603742647625723	0.26251349064768115	32
17	0.7612750841940271	0.26183309174525815	32
18	0.762310551867639	0.26111733324340364	32
19	0.7632987469502149	0.2603905904281194	32
20	0.7642058020427273	0.2596189283679977	32
21	0.7645570529297411	0.2588079932737625	32
22	0.764800359439009	0.2579707407225475	32
23	0.7652141045017119	0.25722238256220864	32
24	0.7652956030369161	0.2564097442689025	32
25	0.7653449642911868	0.25548903625247854	32
26	0.7652521981269907	0.25450961573906367	32
27	0.7648780340161848	0.25345822037260657	32
28	0.764328461321261	0.252426178960314	32
29	0.7634541664374782	0.2514286653401318	32
30	0.7629971995865722	0.25046046967279323	32
31	0.7620178293886576	0.24951282688339824	32
32	0.7607794915605991	0.24870339080322076	32
33	0.7598787664139309	0.24799365274190543	32
34	0.7594009343774365	0.24733647080339055	32
35	0.759352520439488	0.2463583423369196	32
36	0.7592674063480399	0.2455857507858511	32
37	0.7594960642896362	0.24477423659733405	32
38	0.7594839084829773	0.24416060550860288	32
39	0.7595976385735389	0.24343450902518837	32
40	0.7604887987527335	0.24267708080239722	32
41	0.7614289457918814	0.2417923860469297	32
42	0.7620924323608135	0.24098808949855982	32
43	0.762709275132213	0.2402216692790398	32
44	0.7631708163685382	0.23957481760744184	32
45	0.7637754104583383	0.23898270356941465	32
46	0.7642969622761225	0.23825401017361802	32
47	0.7650350039745142	0.2375706772534882	32
48	0.7658859692979763	0.23691283243643949	32
49	0.7666202048901932	0.23621592509842765	32
50	0.7667562675665167	0.23560514430108684	32
51	0.7667822326704885	0.2351940178365459	32
52	0.766761576614246	0.23466146606171948	32
53	0.7667917909945158	0.2343394065561041	32
54	0.7666801154545367	0.23422695555098927	32
55	0.7664474033987256	0.2340735462582057	32
56	0.7663707133570568	0.2339252607334427	32
57	0.7662873208821794	0.23399623979658063	32
58	0.7660260073797468	0.2340374371024509	32
59	0.7659702711378058	0.2340726722734845	32
60	0.7657337240720387	0.23415717471606942	32
61	0.7656957766004459	0.23424502686038606	32
62	0.765739036348116	0.23428156974154482	32
63	0.7657310500939234	0.2344131784046028	32
64	0.7656518760681067	0.23456046594341187	32
65	0.7656583741926776	0.23468316562201463	32
66	0.7657840460060563	0.23479752540796014	32
67	0.7659608709928772	0.23488709061904747	32
68	0.7660024378992872	0.23494258886881236	32
69	0.7662373657595061	0.23522515939190658	32
70	0.7667006705618774	0.2353391325219871	32
71	0.76733230806116	0.23538614106317757	32
72	0.7681739645892832	0.23513106473834364	32
73	0.7689974094004384	0.23474284654325364	32
74	0.7695190412036057	0.23444416040694077	32
75	0.7701156471794537	0.23390640034469604	32
76	0.7705120000514377	0.23337835270609236	32
77	0.7711207008682096	0.23307647570611592	32
78	0.7712433634602287	0.2330756320508306	32
79	0.7711795528100588	0.23325512638267862	32
80	0.7710918711955993	0.2332997140064147	32
81	0.7709458484397756	0.23350488622414572	32
82	0.7705710473323611	0.23382167632990974	32
83	0.7705116862787467	0.23419959236736318	32
84	0.7705778218013691	0.23463067133499838	32
85	0.7704530409566162	0.2349261068965272	32
86	0.7702001797249806	0.23480955141802495	32
87	0.7693182776702444	0.2349928313947687	32
88	0.7683749105436649	0.23511548795059745	32
89	0.7678420879599601	0.23527013646083472	32
90	0.7677929490476606	0.23542151837357597	32
91	0.7680728730106174	0.23516588115929263	32
92	0.7681509112139844	0.234873521693285	32
93	0.7677911459790896	0.23469720467134064	32
94	0.7673080936317084	0.23458453007515295	32
95	0.7668630827897982	0.23416187255732102	32
96	0.7666830205508335	0.23362736256209418	32
97	0.7669802172990782	0.2331729963634961	32
98	0.7674793308831904	0.23306404023166236	32
99	0.767908027709219	0.23274089294583133	32
100	0.7683127310222712	0.2322918253359456	32
101	0.7687668685226184	0.23171228574512678	32
102	0.769017876921575	0.23131820262120178	32
103	0.768886867748065	0.2311544854698879	32
104	0.7686689678191801	0.23087448851638467	32
105	0.7682677438807841	0.23071795272901227	32
106	0.7677831482251475	0.2304464743375823	32
107	0.7679086092449459	0.23013950759560917	32
108	0.7680481278005247	0.22976360977574642	32
109	0.7679176579299056	0.22990030047139268	32
110	0.7680952482550686	0.2295837027373759	32
111	0.7683082853541463	0.22921378260808503	32
112	0.768195643522971	0.22920993928809566	32
113	0.7678232827833579	0.22921994242357419	32
114	0.7676908961626882	0.2291971156183701	32
115	0.7675449651997873	0.22927809324203444	32
116	0.7672935631742501	0.22936802110582968	32
117	0.7669283830068281	0.22952625315883132	32
118	0.7665906584255714	0.2297403030569267	32
119	0.766072815526929	0.2302747687194867	32
120	0.7653254559328451	0.23076454510675784	32
121	0.7644412650984981	0.23106665812377675	32
122	0.7637834876910963	0.23117045473510905	32
123	0.7631084398087834	0.23134771368752974	32
124	0.7625848688266172	0.23153438263112164	32
125	0.7619965649603822	0.23160740333674185	32
126	0.7613517812744839	0.23180568911005123	32
127	0.760842615343382	0.2321670919111418	32
128	0.7601951143856107	0.23257578372186266	32
129	0.759358641313624	0.23272418864689903	32
130	0.7586013252238595	0.23275885451219613	32
131	0.7579324086189951	0.2328603820161359	32
132	0.757293579428398	0.23269558423883677	32
133	0.756390518145147	0.23242113875525072	32
134	0.7554621793286296	0.2320526449139245	32
135	0.7543848026004065	0.23170952966050073	32
136	0.7532904286953613	0.23145136666105162	32
137	0.752226717404353	0.23121407950364886	32
138	0.7511282324592767	0.2309481660100566	32
139	0.7502298380857116	0.23058225638723642	32
140	0.7496179001821447	0.2299153407258029	32
141	0.7489858920247827	0.22937993044133825	32
142	0.7484448416503915	0.22885446659207617	32
143	0.748207130592021	0.2282157631781181	32
144	0.7481519743949843	0.22774053045119058	32
145	0.7486596404459386	0.22759763775212052	32
146	0.7495795981464201	0.22727224304068996	32
147	0.7505695069649619	0.22678168493602152	32
148	0.751731349204399	0.2261537926144539	32
149	0.7527936737391946	0.22588784609208382	32
150	0.7532805212949282	0.2260174968855902	32
151	0.753764217745347	0.22619809216868267	32
152	0.7541678348816865	0.22619976239214956	32
153	0.7548472797115838	0.2260869450206541	32
154	0.7554919681466442	0.22617920930078345	32
155	0.7558983103612684	0.2262716480742179	32
156	0.7564976313313394	0.2261902928012938	32
157	0.7569152877209396	0.2260564677674818	32
158	0.7571354837321151	0.2258839111715732	32
159	0.7573370808879564	0.22569095836066289	32
160	0.7575319087542359	0.2253563223048944	32
161	0.757781344383475	0.22495879878480823	32
162	0.7580604618533299	0.22484704234747155	32
163	0.7582152532979772	0.22537318011979626	32
164	0.7588316253363745	0.2256008493876062	32
165	0.7595164147477833	0.22588149734729354	32
166	0.7604422583809084	0.22603006866613107	32
167	0.7610941686727788	0.22611250780245104	32
168	0.7618560986450632	0.22633026841646428	32
169	0.7627936865381991	0.22666099331392403	32
170	0.763732383155607	0.2270059682522885	32
171	0.7645141650667653	0.22748428384906064	32
172	0.7655299609049674	0.22780910241738508	32
173	0.7665649430529576	0.2281519615954658	32
174	0.7675546437808622	0.2286221155091606	32
175	0.7683445650716393	0.2291252496566846	32
176	0.7688191151584345	0.22950204358776774	32
177	0.7694548211295922	0.22989782646466803	32
178	0.7701220929498145	0.23027794791028916	32
179	0.7708085416674414	0.23086625045426645	32
180	0.7711070097486689	0.23154154233260824	32
181	0.7712661160899186	0.2319143761012707	32
182	0.7712622805526015	0.23218657938559376	32
183	0.7710622783736875	0.2322227099848071	32
184	0.7708089367559521	0.2322479451298736	32
185	0.7708701191240086	0.23233487826948684	32
186	0.7707160461416895	0.23250446642864414	32
187	0.7706471797718552	0.2323786907003112	32
188	0.77050817624112	0.2320639056135194	32
189	0.7701790901582203	0.23178865620223044	32
190	0.7701054152039937	0.23138688089990525	32
191	0.7700438767268685	0.23080518417394424	32
192	0.7698919797506439	0.2299974390271816	32
193	0.7697320484981466	0.22916996079739246	32
194	0.7698034503033089	0.22863513885880266	32
195	0.76979348240496	0.22869506458587305	32
196	0.7695156833598917	0.22871748573042644	32
197	0.7694543792323575	0.2287172660313654	32
198	0.7694396491996426	0.22901017583002908	32
199	0.7694868545549062	0.2296850503702049	32
200	0.7695675750210224	0.23007660121145665	32
201	0.7690984544270446	0.2304573716344041	32
202	0.7684984238635969	0.23096575777095563	32
203	0.7680673244973033	0.2313590679371682	32
204	0.7674227331419609	0.23207853236340284	32
205	0.7669112433189759	0.2326180299952142	32
206	0.7665433723780221	0.23305294857328315	32
207	0.7658880731363549	0.2334706591591871	32
208	0.7651204419806084	0.23392404839789294	32
209	0.7646715424977739	0.2345154957440937	32
210	0.7644172819006367	0.23528813258832257	32
211	0.7638911772974317	0.2362796500536464	32
212	0.7635620953225448	0.23726777257307094	32
213	0.763325261303821	0.23813722670338203	32
214	0.7630639049098337	0.238990584545338	32
215	0.7626744363582502	0.24016536990563245	32
216	0.7623135323136516	0.24122421512499595	32
217	0.7624072277702858	0.24229313678842807	32
218	0.7626160847092451	0.2431273662469934	32
219	0.7626514308654643	0.24422497793220727	32
220	0.762595620296809	0.2453866020795065	32
221	0.7625485911907862	0.24661244694986212	32
222	0.7626982349291208	0.24762893146595868	32
223	0.7628957106139693	0.24846529148267998	32
224	0.7632060790146403	0.249073734844033	32
225	0.7635352504723749	0.24952622140811145	32
226	0.763741057158444	0.24986459207818879	32
227	0.7639056733657147	0.2501373098530217	32
228	0.763944116016505	0.25045494230204635	32
229	0.7640504318516558	0.25067271830289783	32
230	0.7642116238826417	0.2510307441938745	32
231	0.7643517623854267	0.2512215387951264	32
232	0.7644752640581802	0.25144016187460677	32
233	0.7645538915978444	0.2515601277291945	32
234	0.764492721988311	0.2517825795642506	32
235	0.7644559259222098	0.2521244946999133	32
236	0.7644388696129988	0.2524604130216329	32
237	0.7644558631174952	0.252673559947359	32
238	0.764620732658223	0.25274986587753967	32
239	0.7647079461452767	0.2527131444150693	32
240	0.7647130406838041	0.25257037651509245	32
241	0.7647307382407886	0.2525195407531283	32
242	0.7647032427338255	0.2525518791645585	32
243	0.7647657477390842	0.25243291529582085	32
244	0.764706810296908	0.25227369254682075	32
245	0.764778558980159	0.25190525251320695	32
246	0.7649746506770845	0.2515485686107622	32
247	0.7650739476720336	0.25098362767365023	32
248	0.7651532967417369	0.25045637734423404	32
249	0.7652090220806075	0.2497906563439379	32
250	0.7654949902922328	0.2490976463338157	32
251	0.7657434069601364	0.24864684715338178	32
252	0.7659988979798665	0.24859034535251878	32
253	0.76611813381775	0.24842834831338376	32
254	0.766196119783532	0.2484393386924453	32
255	0.7661801600762658	0.24837473708925967	32
256	0.7661661532158572	0.24820712751676824	32
257	0.7661384948965029	0.24824925517411678	32
258	0.7660388712746591	0.24841406351627185	32
259	0.7659277438637971	0.24860309982277606	32
260	0.7658368342454376	0.2489606532026131	32
261	0.7656703440218418	0.24931019323302542	32
262	0.7655598312222556	0.24950122078985265	32
263	0.7655418792434114	0.2495750331664164	32
264	0.7655286510069116	0.2495828949664439	32
265	0.7654913468381455	0.24966137599600757	32
266	0.765507879604923	0.24984673781249428	32
267	0.7656239060570696	0.249775393403482	32
268	0.765922147935252	0.2497225650700554	32
269	0.7660872955873854	0.2496677332104831	32
270	0.7663922991519769	0.24965790672997398	32
271	0.7666800611588404	0.2498804680725381	32
272	0.766844479055529	0.2500849294125152	32
273	0.7670154876331866	0.2502774804903763	32
274	0.7671272187684939	0.2504338828927128	32
275	0.7670789972948729	0.25063937709712447	32
276	0.7671366201348357	0.2507866881957685	32
277	0.7671681932351289	0.25086103093082085	32
278	0.7672598723161722	0.2509864148689144	32
279	0.7673352095493885	0.2512127015858354	32
280	0.7673239123424621	0.2513733955059186	32
281	0.7672802163166814	0.2518214836662827	32
282	0.7671633457481684	0.2527652720054362	32
283	0.7671754596667958	0.2538236336552183	32
284	0.7674084446660714	0.2552571624432119	32
285	0.7674725919157466	0.2565275107035075	32
286	0.7674089985310011	0.25791481967790403	32
287	0.7672367865150296	0.2591045389301467	32
288	0.7668327997652972	0.26053013079532	32
289	0.7665035810762353	0.2618986018315143	32
290	0.7663563898829389	0.2630372272323572	32
291	0.7662556783681921	0.26427586586623825	32
292	0.7662389883250439	0.2654814895773508	32
293	0.7661639968960658	0.26666985311163566	32
294	0.7661755529137626	0.267784323266795	32
295	0.7663151999411548	0.26902322389837263	32
296	0.7663291137625993	0.27002535272781003	32
297	0.7663277556029721	0.2709625495060325	32
298	0.7663266736889512	0.2718920071835122	32
299	0.7663916561902624	0.2730150140863182	32
