# Supplementary material for: High-level cognition during story listening is reflected in high-order dynamic correlations in neural activity patterns
Source: Nat Commun. 2021 Sep 30;12:5728. doi: 10.1038/s41467-021-25876-x (PMC8484677; doi:10.1038/s41467-021-25876-x)
Supplement: Supplementary file 4 — Source Data [file 41467_2021_25876_MOESM4_ESM.zip › results/higher_order_sims/constant/26.csv]

time	1	2	iteration
0	0.8417503882157327	0.3245774356410469	26
1	0.8410456161597046	0.3235013833568817	26
2	0.8404657465300374	0.32245418947585136	26
3	0.8396153103909653	0.3214720960725386	26
4	0.8389326174848306	0.32016671720069856	26
5	0.8386598229940969	0.31889186099242706	26
6	0.8379164306889565	0.3173641847997173	26
7	0.8373882184592341	0.31577285871460653	26
8	0.8374563921720866	0.3140642931212189	26
9	0.8376524191295893	0.3123553337828985	26
10	0.8378403695717628	0.3102917372271127	26
11	0.8378236608395103	0.30807249313039	26
12	0.8380394479927797	0.30616380943209853	26
13	0.8382528778836006	0.304728685118893	26
14	0.838455389486119	0.3029712787027219	26
15	0.8389501050417483	0.30108353350876366	26
16	0.8394996713223393	0.29915394806432183	26
17	0.8398078852848612	0.2974061084188771	26
18	0.840531161919988	0.2958466980135991	26
19	0.840790760721231	0.2943558209474838	26
20	0.8413463543176425	0.292732576739583	26
21	0.8419669524725638	0.29122324041709036	26
22	0.8419964028803819	0.29010171547551367	26
23	0.842111393541996	0.2889888353568663	26
24	0.8424551573670365	0.2881044791114156	26
25	0.8432132110565917	0.2870030143107111	26
26	0.8437622795043145	0.28561504278883565	26
27	0.8447533318305872	0.28439808328026417	26
28	0.8455378475745786	0.2828954607003738	26
29	0.845980833418109	0.28207877000979575	26
30	0.8467938634767209	0.2815898504719184	26
31	0.8472279550777914	0.2816045518550212	26
32	0.8477228015184113	0.28200725206270727	26
33	0.8480580344824766	0.28252438696625587	26
34	0.848036162231184	0.2829028115253674	26
35	0.8480025751134228	0.2832631120517835	26
36	0.8475533377766826	0.28403383004674715	26
37	0.8473237952150815	0.28456559052983516	26
38	0.8467352530379445	0.28516936886288924	26
39	0.8459685467568	0.2855957366691721	26
40	0.8452181740299848	0.28620781470592144	26
41	0.8445688392264614	0.28693821158651805	26
42	0.843982060957202	0.2876550051032956	26
43	0.8439840032238553	0.28823563801861	26
44	0.8441105702351547	0.28876835114944466	26
45	0.8441657082550117	0.28914150961227686	26
46	0.8439628800743573	0.2895833207511932	26
47	0.8438337616571943	0.28977316005543974	26
48	0.8438912072078507	0.289970544629923	26
49	0.8441800180850438	0.28995758253815923	26
50	0.8444298431994088	0.28977717840254846	26
51	0.8444367010113886	0.2894609899379707	26
52	0.8444827448453601	0.289074916876718	26
53	0.8445728202500682	0.2886541393637561	26
54	0.84441607513163	0.28840373772298	26
55	0.8443342535220532	0.2880139309718574	26
56	0.8444730314817624	0.28767868433059557	26
57	0.8445790135764047	0.28749398793678255	26
58	0.8445040973554384	0.2872866094304777	26
59	0.8446485600121585	0.28747170116433984	26
60	0.8446508411310751	0.2876028670793783	26
61	0.8444608939073739	0.28776522875293103	26
62	0.8442430835213564	0.2878667808253588	26
63	0.8440340541481743	0.28801974725868085	26
64	0.8435978094345865	0.28847328568633307	26
65	0.8429958681581978	0.2888226773263049	26
66	0.8425656722370499	0.28889590946541543	26
67	0.8421806773493103	0.28915432967850113	26
68	0.8418404249311681	0.28959359130507345	26
69	0.8413825707128388	0.29019933018728217	26
70	0.8410716933030484	0.2908373701835548	26
71	0.8409866484889008	0.29133328953972937	26
72	0.8411205813351953	0.2915075519006388	26
73	0.8415893434919057	0.2915078591760939	26
74	0.8420227085811244	0.2913527272892905	26
75	0.8427722750011131	0.2907931570385206	26
76	0.8434047928717621	0.2901777683261145	26
77	0.8440716820077822	0.28952317699514757	26
78	0.8446176662467955	0.28874718737216126	26
79	0.8451599723442809	0.2878884641498925	26
80	0.8457226282981384	0.2870582074002066	26
81	0.8462964662027784	0.28637337823528364	26
82	0.8467416437179321	0.28569963830417466	26
83	0.8473062038110764	0.2848831171156629	26
84	0.8478737399161242	0.28414892181642815	26
85	0.8485086600267342	0.2833427633788503	26
86	0.8488889658514764	0.2825454697752439	26
87	0.8490199127756911	0.2817513673516012	26
88	0.8492664965716005	0.2807153682071931	26
89	0.8496210848002478	0.2796810945046448	26
90	0.8498574992897192	0.27914260977598027	26
91	0.8500175205438119	0.2788225320430609	26
92	0.8500919486708022	0.2786859824705202	26
93	0.8501833702256045	0.27825820818913666	26
94	0.8502290023906931	0.2779262018786193	26
95	0.8503104674335801	0.27739662248689745	26
96	0.8503040395503468	0.2764026694365941	26
97	0.850259738046612	0.27530574696450155	26
98	0.8502220420446164	0.27426669069521303	26
99	0.8503131030253408	0.2734590053153534	26
100	0.85044024236296	0.27251169127883723	26
101	0.8504628611682266	0.27126388720739114	26
102	0.8503869995730742	0.2701055843178261	26
103	0.8501931423247182	0.2693441267763407	26
104	0.849787386498844	0.2687400488423663	26
105	0.8491438236128547	0.26861826229380403	26
106	0.8482398536914646	0.2685379791328315	26
107	0.8472854761721501	0.26857907966996	26
108	0.8465477336227976	0.2683478553832674	26
109	0.845883156885613	0.26781758280142626	26
110	0.8452915879816861	0.26715855720927756	26
111	0.8445151807330225	0.2664781562161042	26
112	0.8438968285143122	0.2662665907970039	26
113	0.8431388038726453	0.2660172735466914	26
114	0.8426877954161945	0.2658110859587664	26
115	0.8421739446787183	0.2658024644703724	26
116	0.8415968695757826	0.2657110519565219	26
117	0.841137021988035	0.2654427167708337	26
118	0.8408647605855819	0.2653395014020483	26
119	0.840414247462233	0.2651310166523173	26
120	0.8400066761358036	0.2651051290429933	26
121	0.8397741450681193	0.2651095711011422	26
122	0.8395924035303064	0.2650846542310711	26
123	0.8395395896091745	0.2651084943403515	26
124	0.8398443146249751	0.2648522411236131	26
125	0.8403318532145733	0.26467381784246163	26
126	0.8408368405478229	0.26441070980299963	26
127	0.8408398861785126	0.2643664960345257	26
128	0.8410777997192698	0.2644990694658597	26
129	0.8408712227101097	0.2645590478286168	26
130	0.8399336385108651	0.26443363870506736	26
131	0.8394048437340139	0.264339552991813	26
132	0.8395893407794754	0.26464518859579095	26
133	0.839268924621781	0.2649328525842913	26
134	0.83921655670015	0.26520957746752216	26
135	0.8393515593220702	0.26545835047447147	26
136	0.8401034799753654	0.2660108296291643	26
137	0.8408821755923707	0.2666647260167482	26
138	0.8414365547660265	0.26712535056513464	26
139	0.841853039819954	0.26770670886908876	26
140	0.8421581440743954	0.26852878895194093	26
141	0.8425108000752703	0.2694496201316467	26
142	0.8425862433363362	0.27023604081486496	26
143	0.8428787431048919	0.2709827887925961	26
144	0.8427197095152903	0.27169442837222313	26
145	0.8425825000300613	0.27215287428488294	26
146	0.8423233097261531	0.27260125442300687	26
147	0.842667576284411	0.2728676272762372	26
148	0.8428496122989682	0.2731695969688988	26
149	0.8424489111840822	0.27369270794002437	26
150	0.8422327872114402	0.2741927673121561	26
151	0.8424996417846751	0.27484036431092923	26
152	0.8427005522366476	0.27528302594051113	26
153	0.8432296107686735	0.275653124129503	26
154	0.8436116607002279	0.27588877340607987	26
155	0.8438503208834471	0.2764922924110201	26
156	0.8441299029861601	0.2770354897874041	26
157	0.8444585623014631	0.2775425083453654	26
158	0.8455801087162073	0.27779006012354235	26
159	0.846650196033698	0.2780873690116696	26
160	0.8472291381220447	0.27812959966616646	26
161	0.8481894919212914	0.2780585907424592	26
162	0.8487926919484833	0.2779267146012562	26
163	0.8492437463896778	0.27760299100549807	26
164	0.8495158920942282	0.2770329116060362	26
165	0.8495205127425309	0.27627540068477	26
166	0.849509628749944	0.27543798190251845	26
167	0.8491387548396286	0.2744223395947178	26
168	0.8490677632498203	0.2732939330159918	26
169	0.8490172041349935	0.27223733171870074	26
170	0.8491006680266601	0.27148614238462726	26
171	0.8489967380742021	0.2712000811200349	26
172	0.8485981667527648	0.2716138742608769	26
173	0.8478635166334529	0.27218647152377784	26
174	0.8476257329791359	0.2733071998343443	26
175	0.8477223854792042	0.2744608326148945	26
176	0.8477667817405495	0.2753719001289986	26
177	0.848121638312656	0.27597971625853956	26
178	0.8480570436578586	0.27666389608600134	26
179	0.8478407447165387	0.2771377850159102	26
180	0.8474127741456828	0.2779638034317594	26
181	0.8470124279275633	0.27868177535281363	26
182	0.846677286144429	0.2793024095755232	26
183	0.8462264652134744	0.27957580445702446	26
184	0.845736397451346	0.2796160295577123	26
185	0.8454288771311713	0.27972961974961347	26
186	0.8451258146658038	0.2796736816917629	26
187	0.8450330170477188	0.27981418917667394	26
188	0.8450784998900155	0.27997933417536736	26
189	0.845032292048873	0.2801027174510604	26
190	0.8453380499826538	0.2798450251002317	26
191	0.8456030558726039	0.2798928080554108	26
192	0.8458237790504102	0.27997082868849543	26
193	0.8460845406273972	0.2800575259673016	26
194	0.8462643975677426	0.2804388332914457	26
195	0.8463563068160503	0.2806105353281164	26
196	0.8465782052992737	0.28054958588148265	26
197	0.8466291493994553	0.2804118167760652	26
198	0.8465105152786359	0.2802088339357707	26
199	0.8464425615867227	0.2801231458227715	26
200	0.8466097356309026	0.2802841233645196	26
201	0.8467939498567105	0.2803453952860313	26
202	0.8469692964003154	0.2802333531265151	26
203	0.8469848121346951	0.2800190887392078	26
204	0.8469193657434204	0.2799044470165916	26
205	0.8470064128561644	0.27966160992499317	26
206	0.8470993184092602	0.279141866361844	26
207	0.8471573850493685	0.2784772025043754	26
208	0.8473224321924638	0.2776865056983292	26
209	0.8474508005724347	0.2768557406495998	26
210	0.8474834483237407	0.27613261240690967	26
211	0.847504004167979	0.27531957242559196	26
212	0.8475127288785393	0.2742249450483116	26
213	0.8474702334529733	0.2731536984361409	26
214	0.8473774881694636	0.2722014966332946	26
215	0.8472784754038017	0.2712081572338387	26
216	0.8471477703033127	0.27075926151360497	26
217	0.8470401703713863	0.2701632486457149	26
218	0.846869316621937	0.26946503717458964	26
219	0.8467818852846052	0.2688270961881826	26
220	0.8465954634142643	0.2684018319853258	26
221	0.8461769149702716	0.26800456711824044	26
222	0.84569297683705	0.2675019061050511	26
223	0.8449772317402287	0.2670784032865798	26
224	0.8440044239842155	0.26635908354981774	26
225	0.8431320699247914	0.26581505207357203	26
226	0.8421701468506371	0.26538522490212585	26
227	0.8408991045351697	0.2653390616011247	26
228	0.8394044697720895	0.26521912902579114	26
229	0.8378317918810534	0.265104347728454	26
230	0.8360528231255394	0.26515722202855696	26
231	0.8339444441215931	0.2651069711853672	26
232	0.8316489135010903	0.2648156942289254	26
233	0.8298201665736136	0.2643972271461822	26
234	0.8277018539587986	0.26427520773730234	26
235	0.8257208230541586	0.2643960417857132	26
236	0.8243620367897417	0.26501318480186814	26
237	0.8237086985367148	0.2656212581607961	26
238	0.82281886087151	0.26611060922484625	26
239	0.8213113168174906	0.2667325151081014	26
240	0.8196473289144195	0.2671412657417762	26
241	0.8182054039038171	0.2672424974163244	26
242	0.8174275865462006	0.26750612290479747	26
243	0.8168061594209225	0.26754951916749964	26
244	0.8174551801694335	0.2680934023178975	26
245	0.818250234218573	0.2686203816228446	26
246	0.8191481098159537	0.26911395858560955	26
247	0.8207676756087753	0.2696739153609449	26
248	0.8230383365607545	0.2705123257332453	26
249	0.8249269371744504	0.27136014082075927	26
250	0.8266597678182301	0.272088227196269	26
251	0.8279958129426354	0.2726576512524397	26
252	0.8291823195519442	0.27316776708511836	26
253	0.8302617353161953	0.27363094384148573	26
254	0.831370350702267	0.27405892436983204	26
255	0.832865636043696	0.27458951540860715	26
256	0.8341772908970985	0.27522690593406207	26
257	0.8363012988440955	0.2765226453375715	26
258	0.838015016837061	0.27779855563735606	26
259	0.8390832023231166	0.27875165126475254	26
260	0.8404431863264483	0.2799206854882408	26
261	0.8416069868328537	0.28100758175279705	26
262	0.8427028293609906	0.2820560141020862	26
263	0.8437546666696506	0.2832143415077404	26
264	0.8450558722440555	0.28447383389200454	26
265	0.8462409683869461	0.28564738142634555	26
266	0.847090179775533	0.2866563708876658	26
267	0.848172310783549	0.28748761609835016	26
268	0.8491424702052112	0.28825511578906515	26
269	0.8499506942520944	0.2889425360467168	26
270	0.8510505467797198	0.2898076530757283	26
271	0.852105468038442	0.29071515684894317	26
272	0.8525686817152753	0.29173062006209105	26
273	0.8527143312103606	0.2927039339879505	26
274	0.8530386746639679	0.2934975324893325	26
275	0.8539739874793574	0.29422638054458317	26
276	0.8555001837129622	0.29493480557649043	26
277	0.8577332579059789	0.2961470130198582	26
278	0.8593992674065281	0.2975624662599282	26
279	0.8603996363471191	0.29916537452346254	26
280	0.8616812351335704	0.3007761011844864	26
281	0.8628080183049825	0.30235463635741655	26
282	0.863681098876438	0.30390457505714186	26
283	0.8643315432371389	0.30559169133275355	26
284	0.8645732861932265	0.3073234705321946	26
285	0.8645881876249165	0.30904669359505244	26
286	0.8646238070983512	0.31064886226886806	26
287	0.8645803991380034	0.31213818068883653	26
288	0.8643467687102516	0.3133074017773833	26
289	0.8637387852215883	0.31461716010338975	26
290	0.8631434156508158	0.31609815539401326	26
291	0.8624329468031537	0.31743307664681675	26
292	0.8618732060009061	0.31881664254663045	26
293	0.8612716614473133	0.3200448066225057	26
294	0.860267031701874	0.3216541192245216	26
295	0.8592236768805803	0.3230943801688004	26
296	0.8583511982330095	0.32426071085757263	26
297	0.8573549604063513	0.3253081787819848	26
298	0.8567870384333476	0.3265017311451189	26
299	0.8563261927857627	0.3276406156416813	26
