# Supplementary material for: High-level cognition during story listening is reflected in high-order dynamic correlations in neural activity patterns
Source: Nat Commun. 2021 Sep 30;12:5728. doi: 10.1038/s41467-021-25876-x (PMC8484677; doi:10.1038/s41467-021-25876-x)
Supplement: Supplementary file 4 — Source Data [file 41467_2021_25876_MOESM4_ESM.zip › results/higher_order_sims/constant/27.csv]

time	1	2	iteration
0	0.8174826195667418	0.2971780145037982	27
1	0.8173343574140997	0.29563357788681466	27
2	0.8172777856286105	0.2943827878877368	27
3	0.8172718919710825	0.29296597639496585	27
4	0.8171021678640471	0.2914023771944691	27
5	0.8169598686465099	0.2897534153345051	27
6	0.8169510729841571	0.28771625593531097	27
7	0.8168800872857176	0.2852995187874565	27
8	0.8167707998663098	0.2828719564272283	27
9	0.8164010145414722	0.2804596561469076	27
10	0.8159483514935251	0.27803033143215095	27
11	0.8154822089482978	0.27649673817215464	27
12	0.8149875040496082	0.27489697875212815	27
13	0.8144652874262542	0.2733669175727185	27
14	0.8136688408366214	0.2722007614637728	27
15	0.812830093845342	0.27139963836866154	27
16	0.8121852841310495	0.2707458006325705	27
17	0.8114922149888283	0.27003558888805956	27
18	0.8110166206881806	0.26924739834618255	27
19	0.8104382754113248	0.2684503166866038	27
20	0.8103259909797148	0.2679007502307043	27
21	0.8103296441704435	0.26732315909486615	27
22	0.810370580141629	0.26668907617865567	27
23	0.8108355900847595	0.2659650982254733	27
24	0.8112739515043451	0.26496848586887917	27
25	0.8114017978210055	0.26404501222487836	27
26	0.8116400618386165	0.26323342546911727	27
27	0.8119064824446625	0.2623272479436132	27
28	0.8123750351551301	0.2610558070960517	27
29	0.8130088429039577	0.25967460973682427	27
30	0.8134576254676117	0.25846859633680924	27
31	0.8136476369869495	0.25741457434262943	27
32	0.8139513454686533	0.2561537890343133	27
33	0.8142089105886368	0.2549527476006148	27
34	0.8144787856795438	0.2538806052949543	27
35	0.8147370769511313	0.25297464584876184	27
36	0.8150146905764429	0.25212985092720996	27
37	0.8151873484661474	0.2515333356154859	27
38	0.8154534619794681	0.25139137404806566	27
39	0.8157213472164412	0.2516631126840903	27
40	0.8160859321830453	0.25196029113931245	27
41	0.8163323903292611	0.2521991700613587	27
42	0.8167920936412546	0.2522081731507446	27
43	0.8171649441370684	0.2524296931334425	27
44	0.8176229279374827	0.2526558462888938	27
45	0.8180213254997036	0.25273839090215416	27
46	0.8182910935500035	0.2527650161725078	27
47	0.8186102628347257	0.2529949650088505	27
48	0.8190004929197023	0.25320313895273244	27
49	0.8193361431257075	0.25313667642869453	27
50	0.8196818799920044	0.25316541190882624	27
51	0.8201306759695746	0.25359010884452055	27
52	0.8205138867959073	0.25383279388577484	27
53	0.8209943074428996	0.254068572977746	27
54	0.8213908726676442	0.25441943231214903	27
55	0.8216298650810572	0.2550024479357227	27
56	0.8216821201504004	0.25572573956859485	27
57	0.8216101524451336	0.2564220626448597	27
58	0.8215350279573865	0.2570982757551701	27
59	0.821559983848424	0.25759395580028277	27
60	0.8216913217546337	0.25801149970980536	27
61	0.8218718419060661	0.2582857807926051	27
62	0.8220373255640896	0.2583826418707995	27
63	0.8222083906270264	0.2582818930259939	27
64	0.8223911425540367	0.25836298724484713	27
65	0.8227072107381967	0.2585072027161232	27
66	0.8229874996901752	0.25841394735033096	27
67	0.8233260541820353	0.25845363804861565	27
68	0.8238568107019997	0.25835773490803826	27
69	0.8243152064221784	0.25824045811428253	27
70	0.8245583562180615	0.2582425899184905	27
71	0.8247342737703701	0.258093973450644	27
72	0.824545375002297	0.2582441731964079	27
73	0.8244967189742212	0.2581574848337408	27
74	0.8245462913043192	0.25790077384229204	27
75	0.8246488314064693	0.2574738038357436	27
76	0.8249801077442611	0.2568345151999047	27
77	0.8251946944612191	0.2560412623827437	27
78	0.8252981421042367	0.25529021163922677	27
79	0.8252690992953974	0.2544435243472365	27
80	0.8252799558258731	0.25351042208994445	27
81	0.8255545740480669	0.2525132715247468	27
82	0.8257881911206849	0.2512973351451596	27
83	0.8260914968341124	0.250073771388675	27
84	0.8260791914185276	0.2490788286896998	27
85	0.8260382031515032	0.24810258019668144	27
86	0.8259601774513196	0.24720802187256893	27
87	0.8256639890023513	0.2468272415373588	27
88	0.8252414667204744	0.24636816886302745	27
89	0.8247539827126515	0.2458915708499125	27
90	0.8241613218882896	0.24577349646486152	27
91	0.8236219062992032	0.24575878363335646	27
92	0.823140134217781	0.24557791461945147	27
93	0.8230859223114368	0.2453137123916957	27
94	0.8230466425179254	0.2452906292425161	27
95	0.8232617977359952	0.24563600273944464	27
96	0.8234586101207935	0.24593936879003983	27
97	0.8235755593275416	0.24628378270352458	27
98	0.8235384816129742	0.2464411337422115	27
99	0.8237822056677824	0.24625599030376102	27
100	0.8240941807915423	0.24614009554308008	27
101	0.824453884642877	0.2458996246852146	27
102	0.8252332674649027	0.245373582092859	27
103	0.8256607570423458	0.24485704831656	27
104	0.8260480903272347	0.24432886849853233	27
105	0.8261194575232534	0.2437627946006462	27
106	0.8259469317703763	0.24313431019622075	27
107	0.8258130066661766	0.2425842756885439	27
108	0.8257157515063545	0.2423713532661595	27
109	0.8256614953580782	0.24195905443087304	27
110	0.8254593473959527	0.24183036715178824	27
111	0.8254304257025873	0.24165601177070678	27
112	0.8251689615922362	0.24147139116239202	27
113	0.8251441098690029	0.24137339271927177	27
114	0.8246850389495115	0.2416363974638071	27
115	0.8242966335624902	0.24174565664137365	27
116	0.8239336145610581	0.2417340967452238	27
117	0.8234843163468557	0.24168109127958715	27
118	0.8229961305819249	0.24146205128125892	27
119	0.82296913686291	0.24106448436605313	27
120	0.8229091418191493	0.24064215314802775	27
121	0.8226163228565809	0.24013460037767304	27
122	0.821982444584651	0.23994323436364653	27
123	0.8210232439134839	0.2396653067232591	27
124	0.8209540393872012	0.2390067446357266	27
125	0.8209888624388099	0.23854613082442558	27
126	0.8208454802874785	0.23774418433758462	27
127	0.8207788173162885	0.23695376644454977	27
128	0.8214494554166302	0.23688369296893091	27
129	0.8221239885464957	0.23683135985674578	27
130	0.8228027085474047	0.23692818323219475	27
131	0.8230906915312463	0.2372333972197515	27
132	0.8235960631198165	0.23743783057330065	27
133	0.824146189238926	0.23742772051620847	27
134	0.8246872046216096	0.23742502939815105	27
135	0.8251216837802746	0.23741927383088474	27
136	0.8252755173830225	0.2376280735738315	27
137	0.8253917305416016	0.23749158608884804	27
138	0.8254813272095202	0.2374346890911235	27
139	0.8255481020760218	0.23718921413304644	27
140	0.8254659256953316	0.23687517988591	27
141	0.8250774310168087	0.23741603240985285	27
142	0.824650648439253	0.23791053841156087	27
143	0.8241619514673862	0.2385223574973949	27
144	0.8235785845600929	0.2390421963826059	27
145	0.8230537233969282	0.23957869699276332	27
146	0.822575265184953	0.24023241363775907	27
147	0.822326908766793	0.2409083256231275	27
148	0.8220518496295621	0.24118770751487448	27
149	0.8218816779664826	0.24125525786057547	27
150	0.8217029938882245	0.24147698679286125	27
151	0.8214657728192067	0.24155596858779863	27
152	0.8210838950801401	0.24149124070447933	27
153	0.8205486800281617	0.24113940261685332	27
154	0.8200526164194555	0.2407831403348065	27
155	0.8195330861342399	0.24036903502956633	27
156	0.819033983514095	0.24045358794848648	27
157	0.8186825827092984	0.24054720740403449	27
158	0.8184272707679114	0.24032831210565803	27
159	0.8182902108181309	0.24013660873281506	27
160	0.8182063525990969	0.2399200956396234	27
161	0.8182064971164177	0.23989005651539264	27
162	0.8181219217997759	0.23979873542480978	27
163	0.8182431584373352	0.2400870735806263	27
164	0.8182072685151272	0.24036515125019506	27
165	0.818480342213714	0.24059959386024746	27
166	0.8188899617547414	0.24057841170834454	27
167	0.8197970315795388	0.24018374477033974	27
168	0.820419241264949	0.2405779580981321	27
169	0.8209963189273025	0.24125331188936425	27
170	0.821728737008826	0.24176780782912324	27
171	0.8228017968593928	0.2421166165854598	27
172	0.8235355178076549	0.24254434929756843	27
173	0.824259720265221	0.24297603559021846	27
174	0.8249336076266285	0.2433742487872445	27
175	0.8258567015899467	0.24356443972884181	27
176	0.8263330509531694	0.2437665142507032	27
177	0.8267986654999537	0.2438409697823101	27
178	0.8270440301360134	0.2441992270477215	27
179	0.8273067215259313	0.24433207433627527	27
180	0.8274516520666346	0.2444444769160671	27
181	0.8272319828361488	0.24463177660774305	27
182	0.827083431557144	0.24483154082121278	27
183	0.8266913227888193	0.2447387742060798	27
184	0.8266082356057038	0.24462398621750703	27
185	0.826255651092621	0.24469316281537412	27
186	0.8261493417354957	0.24465511167438564	27
187	0.8262810370493149	0.24479726477627653	27
188	0.8265501408606355	0.24469613341141463	27
189	0.8271465712269482	0.2445322139666885	27
190	0.8272762846845795	0.2443301136356865	27
191	0.8276032231204714	0.2446503869677059	27
192	0.8280155194684067	0.2447443075221396	27
193	0.8284615802260702	0.24467330479608765	27
194	0.8286739975308739	0.24503671628627224	27
195	0.8286443141541896	0.2453366659052069	27
196	0.8285229080198119	0.24542834985585774	27
197	0.8282977904820769	0.24573895914316032	27
198	0.8277023055658421	0.24613713916790314	27
199	0.8270452959920098	0.24656800940122553	27
200	0.826432606097971	0.24689742726236602	27
201	0.8253272221219482	0.24792937634505222	27
202	0.8241351012168232	0.24918560072853274	27
203	0.8230667931473402	0.25041635024575726	27
204	0.8222039663822086	0.25183019565384523	27
205	0.8215409228850135	0.2530249427215392	27
206	0.8211774246081287	0.25417835140111184	27
207	0.8208089075304695	0.25492943293955805	27
208	0.8206582423864954	0.2557046020193024	27
209	0.8205793542005069	0.25632369005076405	27
210	0.8204235360215054	0.2568696404281712	27
211	0.8204600872282939	0.2573056574574903	27
212	0.8202026247651152	0.2576796055141265	27
213	0.8200207201686163	0.258035114240219	27
214	0.8197095894099463	0.25821435265678466	27
215	0.8193974804426811	0.25834453189440815	27
216	0.8192011473370655	0.2584362651914977	27
217	0.8191013839411708	0.2588613406641855	27
218	0.8191980310279526	0.2591958545893336	27
219	0.8194033544466373	0.2595526060941811	27
220	0.8194442775352828	0.2599022019360857	27
221	0.8194500878951296	0.2603352484417271	27
222	0.8192358145852126	0.26065613662074794	27
223	0.8192301744413165	0.26131197281758606	27
224	0.8192193586379335	0.26172698388742954	27
225	0.8193648929884955	0.26206383045674286	27
226	0.8190688738931486	0.26250219455903506	27
227	0.8194005351004601	0.26296264153646076	27
228	0.8199820187845936	0.26298792842221475	27
229	0.8204125440160601	0.26291079336582907	27
230	0.8204820403552668	0.2625934856653898	27
231	0.8206915412178372	0.26226356311566834	27
232	0.8209000475886192	0.2617371610289951	27
233	0.8209323794449878	0.26152967355587914	27
234	0.8209246229715945	0.26124600678520044	27
235	0.8209753882664654	0.2608675087979021	27
236	0.8209721919668995	0.26049270345009506	27
237	0.821074504179246	0.26023311892471	27
238	0.8212107757916496	0.2601392874384427	27
239	0.8213894384693856	0.26024205650842835	27
240	0.82123080464776	0.26039003033380437	27
241	0.8208898085111722	0.2612386011143232	27
242	0.8199809183440454	0.2621721665942048	27
243	0.8193564344358777	0.26321934954031373	27
244	0.8188440168959191	0.2641427821064238	27
245	0.8181066665241871	0.26492608686294916	27
246	0.8176738917222338	0.26567923897832396	27
247	0.8173685384453757	0.26625670242661875	27
248	0.8169293583028988	0.2667806324901523	27
249	0.8164510905068403	0.2673029397809991	27
250	0.8160562142532247	0.2676534284021844	27
251	0.815901909520868	0.26774102326579013	27
252	0.8156875012797871	0.2677111675031359	27
253	0.8156029987430816	0.26774142986461663	27
254	0.8154489452326429	0.26773911411390466	27
255	0.81555129099642	0.26779713574820085	27
256	0.8156880402840618	0.26779227720196325	27
257	0.815849792959619	0.26796751390670887	27
258	0.8159378338323513	0.2681451765020517	27
259	0.8161733831309795	0.2683474910955876	27
260	0.8163461388227765	0.26848372553455674	27
261	0.8165620006160216	0.26881015347850395	27
262	0.8169031508089254	0.26944006593161696	27
263	0.817214749581057	0.2698695614044184	27
264	0.8174674620190084	0.27036376572086623	27
265	0.8177112188355047	0.2708653000322217	27
266	0.8179757067373731	0.2710833605164393	27
267	0.8180971276830078	0.2712204296922003	27
268	0.8181457657798106	0.2713292094352681	27
269	0.8184969031746215	0.27130935651786425	27
270	0.8186645106476172	0.27121831706078736	27
271	0.8187845686886803	0.271030709112896	27
272	0.818810110473285	0.27092214287522637	27
273	0.8189800577253691	0.2708170665087316	27
274	0.8191221732659038	0.2708145068707806	27
275	0.8193983080141158	0.27080102558292973	27
276	0.8195881636693667	0.27106026901799635	27
277	0.81968219893166	0.27140086941151104	27
278	0.8196304056733397	0.27170037478934866	27
279	0.8195097353247952	0.2718414963253636	27
280	0.8193760998620297	0.27183381067673146	27
281	0.8191702603825084	0.2717176081804353	27
282	0.8189030161111276	0.2718489663517332	27
283	0.8187266957578401	0.271946028688534	27
284	0.8184671236075287	0.2719336776403884	27
285	0.8183831791359906	0.2723091304238349	27
286	0.8182454398011842	0.2730873184393425	27
287	0.8182026407356036	0.27383033436658577	27
288	0.8179781264990638	0.27572114557808713	27
289	0.817854304733644	0.27778047594362	27
290	0.8177851887048967	0.27972019485686955	27
291	0.8172459149436265	0.281505288054085	27
292	0.8165762444930624	0.283580934017131	27
293	0.8159378115339647	0.28571345732878956	27
294	0.815511398243443	0.2881864274843892	27
295	0.8153548683151189	0.2905673299960825	27
296	0.8150794835772075	0.2929102225126875	27
297	0.814952365335556	0.2952291827288575	27
298	0.8153500790465078	0.29735009625700887	27
299	0.8157077887266311	0.29929666711297603	27
