# Supplementary material for: High-level cognition during story listening is reflected in high-order dynamic correlations in neural activity patterns
Source: Nat Commun. 2021 Sep 30;12:5728. doi: 10.1038/s41467-021-25876-x (PMC8484677; doi:10.1038/s41467-021-25876-x)
Supplement: Supplementary file 4 — Source Data [file 41467_2021_25876_MOESM4_ESM.zip › results/higher_order_sims/constant/33.csv]

time	1	2	iteration
0	0.5665547886864373	0.13936158110867264	33
1	0.5655668967348894	0.1383867959452974	33
2	0.5634779197696312	0.13736398418410525	33
3	0.5620562948547757	0.13621209456388164	33
4	0.5601552383860856	0.13518598151478986	33
5	0.5588305624417188	0.13423254633975082	33
6	0.5574327791003542	0.13336385520148109	33
7	0.5561617171765194	0.13275926044453856	33
8	0.5552623715601083	0.13227099006145615	33
9	0.5542514827235844	0.13163341404673662	33
10	0.5536523054662196	0.1309021652062802	33
11	0.5531288301524487	0.1302664258934232	33
12	0.5524556900544699	0.12966971176099723	33
13	0.5525929738864304	0.12927706544605008	33
14	0.5518377729021815	0.1289083912476002	33
15	0.5519245899053437	0.1284648561025785	33
16	0.5514864051531452	0.12799759940494426	33
17	0.5512284634640532	0.12749722466356186	33
18	0.5507999417698265	0.12701868359130328	33
19	0.5494638545521965	0.1269231954460563	33
20	0.5488118236732067	0.12662165464082936	33
21	0.5487742947325593	0.12630161021464986	33
22	0.5489049977786894	0.12590967440906523	33
23	0.5487439710867899	0.12568626159822432	33
24	0.5481783236020406	0.12574224236139142	33
25	0.5476885157243265	0.12625352436075074	33
26	0.5481224312781378	0.12668957241345488	33
27	0.548546151840152	0.12716995109378507	33
28	0.5484830150869316	0.12751588993012394	33
29	0.5486872052948647	0.12775777733796245	33
30	0.5489758105649355	0.1278067379227798	33
31	0.5499660375620213	0.12792013198199917	33
32	0.5502371718718236	0.12827007084705325	33
33	0.5509067389365919	0.12852457323038427	33
34	0.5518643304872626	0.12859918359269662	33
35	0.5534919392944964	0.1285642871433401	33
36	0.5549654728514584	0.12858698961369375	33
37	0.5560830092633885	0.12867517408013962	33
38	0.5568827183550001	0.12861121944170145	33
39	0.5567010177004057	0.12842198500214042	33
40	0.5561370484421293	0.12791755219623302	33
41	0.556267072493216	0.1271861913074762	33
42	0.5560221977766805	0.1264949665304641	33
43	0.5567976225329608	0.12606852015728917	33
44	0.5573682026625664	0.12559280965016292	33
45	0.5575625712062574	0.1256446756791668	33
46	0.5575530321052833	0.12550432397191816	33
47	0.5577051073372172	0.125288645576653	33
48	0.5580407617136834	0.1248994802275779	33
49	0.5590294747699646	0.12448377289108085	33
50	0.5600335224074569	0.12415273311827316	33
51	0.5614868813758567	0.12395647789880317	33
52	0.5623218920280663	0.12392824602546725	33
53	0.5624331294637465	0.12399930043073235	33
54	0.5623167922901856	0.1242461703180727	33
55	0.562225119461293	0.1245520912261547	33
56	0.5618579498331231	0.12511951750987024	33
57	0.5615276650777289	0.1257162557898239	33
58	0.5616889258907465	0.12607474253571269	33
59	0.5622631138690795	0.12651333307122328	33
60	0.5625982397728411	0.12687188279784808	33
61	0.5628817605063179	0.12719312416774342	33
62	0.5630626580905289	0.12752718568212573	33
63	0.5632824082794917	0.12781358096641804	33
64	0.5629777445142307	0.1282035901649483	33
65	0.5624259400564531	0.1286640141090331	33
66	0.5618550335151893	0.1290570614472305	33
67	0.5611112684982783	0.12956019317766357	33
68	0.5602817941344822	0.12993932534593713	33
69	0.5595451453271538	0.13024246882617582	33
70	0.5586920766579675	0.13038624096116455	33
71	0.5579905121643868	0.13055401322693228	33
72	0.55780750066074	0.13064542346991	33
73	0.5572986960299214	0.13118150922200478	33
74	0.5568887032264314	0.13162905582716644	33
75	0.5562658390685502	0.13219196631928468	33
76	0.5552720696813241	0.13258939364948644	33
77	0.5538478200576255	0.13286776924074883	33
78	0.5524650106659806	0.13306222793701603	33
79	0.5517844302956564	0.13309613008389157	33
80	0.5513574269306848	0.132830515276736	33
81	0.5508068654173204	0.13242949856511282	33
82	0.5505428209099138	0.13190001025195233	33
83	0.5506416699116471	0.13130842262062242	33
84	0.5505973951473087	0.13039614197187616	33
85	0.5513218091385828	0.12941606231916475	33
86	0.5519858760764644	0.12831065495264035	33
87	0.5521614602811916	0.1271205172263432	33
88	0.5522472784002816	0.1263191622402395	33
89	0.5526830964019878	0.1254342981611838	33
90	0.5541754548022861	0.12434646034640781	33
91	0.5555851712405636	0.12322258460993796	33
92	0.5572795519051819	0.12220008358032801	33
93	0.5589663897410244	0.12125280268927398	33
94	0.5602931342314296	0.12021301890631664	33
95	0.5618180780078971	0.11913530654249006	33
96	0.5637222869803752	0.11860322394502783	33
97	0.5659694559664412	0.11810559847829202	33
98	0.5681192675976952	0.11749001725721511	33
99	0.5689861467457304	0.11710972682186103	33
100	0.5695409963362199	0.11663564525591837	33
101	0.5702400066559135	0.11609552772375117	33
102	0.5709738892068672	0.11570228964349559	33
103	0.5716499532094076	0.11513596322837298	33
104	0.5718613207554571	0.11455376318467991	33
105	0.5725289907875697	0.11403677148677593	33
106	0.5727557544262574	0.11337009212699123	33
107	0.5729156455214284	0.112560703337595	33
108	0.5726671877342723	0.11162897382530755	33
109	0.5722279970331696	0.11064217898572999	33
110	0.5714943658581196	0.10951291196665792	33
111	0.5709850205970973	0.10832683542317705	33
112	0.5702279913777523	0.10710445373476458	33
113	0.5691118226752977	0.10602174306015884	33
114	0.5684143019478994	0.10489923852141292	33
115	0.5675824775443815	0.10386348281797747	33
116	0.5664848969320031	0.10318775451608322	33
117	0.5655297206846791	0.10249146752122057	33
118	0.5643983601866978	0.10195501266836353	33
119	0.5634064409294636	0.1013425564642954	33
120	0.5624970446508314	0.10067254159184509	33
121	0.5616468618587594	0.10016798219499821	33
122	0.560688537549434	0.09955999996787415	33
123	0.5595073337289513	0.09933927213148466	33
124	0.5589987417061696	0.09906005760489195	33
125	0.559385949504883	0.09892443949385639	33
126	0.5601287457198172	0.09875886361684455	33
127	0.5608013320142149	0.09850082614973402	33
128	0.5618150780828798	0.09823528796015549	33
129	0.5627441936672698	0.09804165662210164	33
130	0.5628408669449586	0.0979897537910664	33
131	0.5626285124131151	0.09808651353673344	33
132	0.562648270564787	0.09847266983711915	33
133	0.5625726654081885	0.09925197236182341	33
134	0.5627437191704812	0.09991265806849402	33
135	0.5627626700958493	0.10049576329092842	33
136	0.5628406878936594	0.1010991748111057	33
137	0.5632695279419268	0.10176901584859323	33
138	0.5639032242331817	0.10245918864551683	33
139	0.5643177884288172	0.10339609524634416	33
140	0.5645599904534041	0.10422300994794123	33
141	0.5646859464633331	0.10487573294747188	33
142	0.5647825428820833	0.10553739231762227	33
143	0.5648203208843513	0.10601300895843774	33
144	0.5654839492348132	0.10630482161655681	33
145	0.565893881077557	0.10656557732530904	33
146	0.5660928417104414	0.10672417512038732	33
147	0.5661121362893184	0.10679562813352068	33
148	0.5657621690849561	0.10690923727260206	33
149	0.5653474213406365	0.10696288713424261	33
150	0.5646043112916673	0.107069182280984	33
151	0.5632960382435582	0.10721977115652558	33
152	0.5622864839757665	0.10697768006430462	33
153	0.561577806106861	0.106463833448035	33
154	0.5606135015310477	0.10630464385892553	33
155	0.5600145960438612	0.10628556891583932	33
156	0.5584658101034836	0.10665916233582493	33
157	0.5569619113835794	0.10699812449547019	33
158	0.5554297452343909	0.1073604110308607	33
159	0.5543724995377977	0.1075058936491672	33
160	0.5540993441032304	0.1076817235487293	33
161	0.55400184603373	0.10785879021163648	33
162	0.5536316621365714	0.1079846506311863	33
163	0.553353819036192	0.10833556014888966	33
164	0.5523784190488293	0.1084622303376998	33
165	0.5516099176735088	0.10847544272357697	33
166	0.5509492582082354	0.10851855231283204	33
167	0.5514017102374285	0.10880715372927499	33
168	0.5510483630599032	0.10882839498273876	33
169	0.5506017787705241	0.10891316425795261	33
170	0.5493516098535387	0.10891785193912921	33
171	0.5480472937644344	0.10882411277171444	33
172	0.5471651622865252	0.10842607463046978	33
173	0.5464146686990302	0.10803714342243957	33
174	0.5464200166846368	0.10748768207722699	33
175	0.5461424231090901	0.10701515229521336	33
176	0.545763354407027	0.1062518599974806	33
177	0.5457574221762042	0.10534473452366944	33
178	0.5457634191435635	0.10441925360688376	33
179	0.5456034362689687	0.10362024481421221	33
180	0.5459500601411597	0.10278534757905498	33
181	0.5460134543270891	0.1022223016624315	33
182	0.5462070753649186	0.10158080870798084	33
183	0.5460435525768831	0.10105693238702833	33
184	0.5459912696991207	0.10037954482770772	33
185	0.5459245280744088	0.09985488261694166	33
186	0.5456657952333823	0.099496452630401	33
187	0.5457227413015713	0.09893583027251464	33
188	0.5459203537816054	0.0985652738509583	33
189	0.546530271184124	0.09813768488778066	33
190	0.546963840269811	0.09777292741840116	33
191	0.5469488775057328	0.09768446683484798	33
192	0.5469022928386634	0.09755609641609966	33
193	0.5468267553090831	0.09739857313579108	33
194	0.5471840128443188	0.09718629139200491	33
195	0.5476253928737451	0.09729111816292697	33
196	0.5483491089526458	0.09731517814282975	33
197	0.548958755879596	0.09738128520735458	33
198	0.549710365076837	0.09750291118566559	33
199	0.5508531697155272	0.09745450154346844	33
200	0.5515366837731908	0.09762968820508106	33
201	0.5524678573657315	0.0977606636247127	33
202	0.553329419194366	0.0977951468577484	33
203	0.5539612171445005	0.09797210022467691	33
204	0.5540764122645494	0.09884101456895211	33
205	0.5542618195775799	0.09959522786516349	33
206	0.5542373032779901	0.10032357371809347	33
207	0.554017567226411	0.10092796778121525	33
208	0.5536221181979213	0.10150377999105659	33
209	0.5531012555071805	0.10191590041104372	33
210	0.5526681803413467	0.10233925552555695	33
211	0.5522397028281358	0.10273421404645837	33
212	0.5515021555517522	0.10313754266702346	33
213	0.5511900149248458	0.10345421674231127	33
214	0.5506025865006496	0.10367978130786637	33
215	0.5500359305973379	0.10379987734296899	33
216	0.5496207229596066	0.10397154198193444	33
217	0.5492791079930773	0.10430411370799529	33
218	0.5491346116468881	0.10453893363611565	33
219	0.54911696389435	0.10480959702875164	33
220	0.5497177496323672	0.10494518531209336	33
221	0.5500016634074044	0.10498455849545767	33
222	0.5498179422111942	0.10492668247584079	33
223	0.5499654165318226	0.10500145109648747	33
224	0.5499786960937436	0.10539563734374685	33
225	0.5501376786158036	0.1059423789752221	33
226	0.550144931020191	0.10667548500355312	33
227	0.5498120103127768	0.10741362981132506	33
228	0.5494322857432995	0.10796802971609099	33
229	0.5496657992238119	0.10841461310887726	33
230	0.5499807958774259	0.1089626115800421	33
231	0.5499682366282967	0.1095529816254592	33
232	0.5505633876624871	0.11021074460476435	33
233	0.5507414058652385	0.11063432302214972	33
234	0.5513292197743112	0.11100191712026627	33
235	0.5516019729040524	0.11145349541005409	33
236	0.5518909714546726	0.11183009619609893	33
237	0.5524144477338576	0.11237108554109387	33
238	0.5531181234768309	0.11281273185562472	33
239	0.5537235619067076	0.11326877940259789	33
240	0.5541904513704816	0.11358336061921609	33
241	0.5550602735171353	0.11386240170131968	33
242	0.5561869443991495	0.11416414816733	33
243	0.5575936966534398	0.11449508575403097	33
244	0.5589422683121988	0.11471393606264121	33
245	0.5597267151702642	0.11524742636967615	33
246	0.5601367805802653	0.11584064106216836	33
247	0.5606847062352539	0.11638037075515523	33
248	0.5610322948674644	0.1168350196476287	33
249	0.5619480939316058	0.11750806260870035	33
250	0.5623592641752531	0.11800721999638149	33
251	0.5628122630030352	0.11836113428676279	33
252	0.5631278534918076	0.1189445965561549	33
253	0.5633184761206307	0.1195709017887653	33
254	0.5632865801156388	0.12021522517959599	33
255	0.5629782109236912	0.1207881982192303	33
256	0.5629651482511009	0.12167759899247627	33
257	0.562809539222322	0.12241612928574211	33
258	0.5627337043743943	0.1232351095616392	33
259	0.5629943856475247	0.12401233912489282	33
260	0.563564535652403	0.12458026063411426	33
261	0.5640250310740759	0.12527007472616658	33
262	0.5642337595513681	0.12587970677479737	33
263	0.5641386241943311	0.12650793425206622	33
264	0.5637762890093777	0.12720224845842443	33
265	0.5633346552980562	0.1278119831021492	33
266	0.5635767496326674	0.1282481332471594	33
267	0.5640609804098407	0.12849709136721246	33
268	0.5643006392894488	0.1285896208696305	33
269	0.5646774192417466	0.12865891090432965	33
270	0.565016960833804	0.12869625799720225	33
271	0.5657266547425673	0.12879588295609284	33
272	0.566669039094149	0.12929010766071986	33
273	0.5671809129020421	0.12979812049656825	33
274	0.5674094721451435	0.1302656185023429	33
275	0.5675179930215756	0.13083403257367007	33
276	0.5678533426590743	0.1313688700491924	33
277	0.568957856243531	0.13183892087420995	33
278	0.5700674356130723	0.13228725113708031	33
279	0.5706780197321014	0.13320192043270604	33
280	0.5711798218543449	0.134070081421507	33
281	0.5718261043536995	0.1351146898258786	33
282	0.5720620708626118	0.13613665555640617	33
283	0.5724656024149828	0.13722584106129215	33
284	0.5729049022292356	0.1380016438835814	33
285	0.5724845486814085	0.13906470647407643	33
286	0.5717328936159741	0.14021390896445077	33
287	0.5716699074425662	0.14116009113825734	33
288	0.5709430877292112	0.14208974228450083	33
289	0.5702698877354393	0.143039990719042	33
290	0.5692762423413066	0.14386852734376462	33
291	0.5685125699256488	0.14465423637920757	33
292	0.5676857981120578	0.1453950118099392	33
293	0.5669452199045033	0.1460624241076812	33
294	0.5661336855862137	0.14660403496259203	33
295	0.565555401144244	0.14706473325959699	33
296	0.5651491560178138	0.1475936594247931	33
297	0.5647927589469285	0.14816903734290432	33
298	0.5643285775062281	0.14903127249293865	33
299	0.5638193128924434	0.14993494147107697	33
