# Supplementary material for: High-level cognition during story listening is reflected in high-order dynamic correlations in neural activity patterns
Source: Nat Commun. 2021 Sep 30;12:5728. doi: 10.1038/s41467-021-25876-x (PMC8484677; doi:10.1038/s41467-021-25876-x)
Supplement: Supplementary file 4 — Source Data [file 41467_2021_25876_MOESM4_ESM.zip › results/higher_order_sims/constant/16.csv]

time	1	2	iteration
0	0.6788340317033023	0.1895598777054734	16
1	0.6784778640366631	0.18811424427356338	16
2	0.6782585200054534	0.18675652859703287	16
3	0.6778822101968446	0.185337732117813	16
4	0.677524688108442	0.1836597182101042	16
5	0.677616265443408	0.18228726813610244	16
6	0.6777570702184805	0.18119375117170416	16
7	0.6781869315386554	0.18018332286770888	16
8	0.6783385768795206	0.17937020212183546	16
9	0.6788479706053926	0.1784185135741761	16
10	0.6793295628289524	0.17770912947680453	16
11	0.6797910777196016	0.17713583430731483	16
12	0.6805766338632044	0.1768013816741992	16
13	0.6814810103479781	0.17636997077233518	16
14	0.6818611061289926	0.1758190252455311	16
15	0.682587199858082	0.17525059871642754	16
16	0.6829338810281554	0.17479036159130162	16
17	0.6835894363592633	0.17407663730220807	16
18	0.6846183851806305	0.17333019402903624	16
19	0.6855504860632355	0.17262867649197222	16
20	0.6862846066792975	0.17212613796715975	16
21	0.6868238564827469	0.17168058697503027	16
22	0.6873914971863262	0.17116225845030378	16
23	0.6878548007689085	0.1708269087827246	16
24	0.688736250509518	0.17033605168136	16
25	0.6890190370655701	0.1699374239892815	16
26	0.6892542304347645	0.16940450040927654	16
27	0.6892355125565028	0.16898821265346492	16
28	0.688793814160034	0.16840931969790712	16
29	0.6883558282165666	0.16773338455655562	16
30	0.688854101360191	0.16683496715721233	16
31	0.6893584094818452	0.1659862549780836	16
32	0.6895273794006633	0.16515536377983894	16
33	0.689691545091668	0.16459135067744385	16
34	0.6897740910075013	0.16397319558265566	16
35	0.6897071528763906	0.16352731679873656	16
36	0.6902365763851115	0.16324340382767644	16
37	0.6904511076346643	0.16284051338619318	16
38	0.6908015338108267	0.16270760850453994	16
39	0.6907236685247763	0.1627551358104222	16
40	0.6901681469118158	0.16269984670705293	16
41	0.6895153699725749	0.16242352390265252	16
42	0.6890094728203283	0.162270674589878	16
43	0.6881997682885973	0.16198116660301054	16
44	0.6868276554215775	0.16163742506688852	16
45	0.6859469190761379	0.16118336611336576	16
46	0.6851692625509294	0.16058789183455696	16
47	0.6839859657721409	0.15966629231299162	16
48	0.6830401132779161	0.15895122929742225	16
49	0.6828824670634381	0.1581427021647077	16
50	0.6835016073871761	0.1573657218481323	16
51	0.6841793270892628	0.15660860900944776	16
52	0.685265892267724	0.1559215234303917	16
53	0.6860969085747066	0.15522092998612216	16
54	0.6878573191448538	0.154407981720252	16
55	0.6904067457343598	0.1534745494745904	16
56	0.692718024191155	0.1526308488600871	16
57	0.6954835939366489	0.15203443842796707	16
58	0.6988090926288248	0.15166443144270583	16
59	0.7015211080655217	0.15146358939883825	16
60	0.7034481887679614	0.1516763010412703	16
61	0.7046046095155695	0.1519546167777623	16
62	0.7056250201739136	0.15208730510634794	16
63	0.7057942797254894	0.15259963291880094	16
64	0.7067202575544778	0.15312857118725734	16
65	0.7077238265014187	0.15346467032436845	16
66	0.7077241382393248	0.15372042468203093	16
67	0.7078809763518483	0.1540075008323882	16
68	0.7077795571523292	0.15415157970182178	16
69	0.7074111105053478	0.15442651881398053	16
70	0.7064097397656016	0.15469107884245276	16
71	0.7055973597133345	0.1547863134118054	16
72	0.7036898384183654	0.1551844643310814	16
73	0.7017983414308068	0.15546980047174874	16
74	0.7008651747845724	0.1558393997146479	16
75	0.699885830601005	0.1561935201520202	16
76	0.6990846455673851	0.15646748501899335	16
77	0.6984521815150407	0.15663117407958985	16
78	0.697235150901411	0.1569114929399082	16
79	0.6955193889810106	0.15720484686242844	16
80	0.6946631764520511	0.15739807225521008	16
81	0.6934963189786199	0.1578566542293727	16
82	0.6928047104452283	0.15816051083346913	16
83	0.6918375338591792	0.1583702653547546	16
84	0.690674062177545	0.15855357254982277	16
85	0.6889475532937086	0.15860855593872575	16
86	0.6870814876872338	0.15862676672796078	16
87	0.6850799971702738	0.1587732965618218	16
88	0.6833433946763755	0.15878119280418243	16
89	0.6812614120512337	0.1588955519793373	16
90	0.6787677351809471	0.15882034789680433	16
91	0.676555177255242	0.15887381888434302	16
92	0.6744105919170496	0.15899452710951406	16
93	0.6723002197940278	0.15949890814379183	16
94	0.6708885302138428	0.16036092961860582	16
95	0.6691435920354464	0.16102093718903937	16
96	0.6672745476480424	0.16166194339076992	16
97	0.6656461208674318	0.16211638389045213	16
98	0.6636661096689805	0.16243142402270372	16
99	0.6629468472996345	0.16245845298941344	16
100	0.6625173270211365	0.16231351494465618	16
101	0.6617508418684495	0.16244077727468015	16
102	0.6614265742632516	0.1629985778821058	16
103	0.6611800187196111	0.16328398917030446	16
104	0.6605089209855836	0.16345814705558265	16
105	0.6597076215984283	0.16378046104454388	16
106	0.659199118859409	0.16393601024113627	16
107	0.6592929177040286	0.16404826855482443	16
108	0.659609976013246	0.16419249239258915	16
109	0.6600804240174148	0.1643247378899561	16
110	0.6604093349212423	0.16442661804468447	16
111	0.6593456688837601	0.16423833399125448	16
112	0.6583545251134195	0.16398842089593885	16
113	0.6570443155670267	0.16359613216364347	16
114	0.6558011281147638	0.1627872829703817	16
115	0.6553649074536374	0.1617225275591976	16
116	0.6544780006217228	0.16063273697114405	16
117	0.6533705895712079	0.1597521842713776	16
118	0.6534243728519226	0.15860536831487254	16
119	0.6530142674110254	0.15737017177614568	16
120	0.6525098648381165	0.156688867034594	16
121	0.6515529932903464	0.15611629249384934	16
122	0.650681768681736	0.15557159756387545	16
123	0.6518105336392647	0.15484351583839648	16
124	0.6529160400275796	0.15383965037473538	16
125	0.6547087832674008	0.15294652972470374	16
126	0.6567528536871243	0.1522337289204527	16
127	0.6591122890730227	0.1513410120637444	16
128	0.6613985896744871	0.1506667356828167	16
129	0.6632039795489342	0.15001489929091533	16
130	0.6651893229297877	0.14946357061492052	16
131	0.6666803304787957	0.14881864225565197	16
132	0.6681764080073236	0.14803437739854255	16
133	0.66971320771509	0.14734139555378914	16
134	0.6706366095388889	0.14685194759317025	16
135	0.6713901773767595	0.14656658128486563	16
136	0.671960237009201	0.14648427164872357	16
137	0.6729801809409809	0.14644251575060757	16
138	0.6737668557050004	0.1465345323902884	16
139	0.6738032182412401	0.1468476295283663	16
140	0.6739462234370441	0.14700215175352552	16
141	0.6740395515189903	0.1474907285378601	16
142	0.6744204539532966	0.14811755573231963	16
143	0.6746138298590817	0.148805560220046	16
144	0.6751195766282708	0.14910034232479835	16
145	0.6753400230959649	0.14946611680704971	16
146	0.6758208123093189	0.14972823676133606	16
147	0.6764763512455969	0.14978269229201485	16
148	0.677120488445218	0.1497162846594379	16
149	0.6777503544743672	0.1496629399429366	16
150	0.6783816278230048	0.14955375715717056	16
151	0.6786287429874168	0.14921654365827164	16
152	0.678569189374948	0.14865672360922894	16
153	0.6786397671036971	0.1483256273508271	16
154	0.6788413354097279	0.14847217210722768	16
155	0.6792158426094611	0.14869780468819	16
156	0.6794873028293643	0.14897871540866514	16
157	0.6797299969360736	0.14912226490905317	16
158	0.6799978117902553	0.1492482192790553	16
159	0.6802663027295971	0.1495033120874543	16
160	0.6807309891264774	0.14975602879052294	16
161	0.6813972745977397	0.15005757190949454	16
162	0.6820012108334398	0.15040011822443497	16
163	0.6823274019918579	0.15105171457396024	16
164	0.6819451374366822	0.15158451084262656	16
165	0.6819811170291269	0.15180763013665244	16
166	0.6823303548749595	0.15205291351495206	16
167	0.6827239985165174	0.1523174620346651	16
168	0.683772857990829	0.15260529703079098	16
169	0.6846061990157274	0.15281713811897804	16
170	0.6855248313171148	0.15308032320465015	16
171	0.6864589137044976	0.15345147586687094	16
172	0.686234983424227	0.15392671283445722	16
173	0.6854756428940484	0.154326326379794	16
174	0.6844885052972032	0.1551772708914214	16
175	0.6829697518045795	0.1558194466652696	16
176	0.6810283541642945	0.15595257960499398	16
177	0.6781948674974261	0.1558688177819166	16
178	0.674125549410893	0.155787441319554	16
179	0.6692129360035275	0.15569890809737397	16
180	0.6646907658784915	0.1558429117458718	16
181	0.660222639692067	0.15599560568141752	16
182	0.6574251201659566	0.15585378276616657	16
183	0.655715777555206	0.15597969890592278	16
184	0.6548439826561668	0.1560264258620979	16
185	0.6538986309635509	0.1558143606194066	16
186	0.653492742046982	0.15582953659358809	16
187	0.6533135042157933	0.15584246434380358	16
188	0.6530530417753351	0.1560115475085283	16
189	0.6532235231951196	0.15637856627801028	16
190	0.6531630164494909	0.1567684149859318	16
191	0.6535869027482638	0.15714727017051683	16
192	0.6537205100070186	0.1573118606695321	16
193	0.653863652547704	0.1573620415845708	16
194	0.6543515701924563	0.1574039744851865	16
195	0.6559528263872433	0.15736617637391678	16
196	0.6571961873975867	0.1573886349268735	16
197	0.6580544761778432	0.15719515248252733	16
198	0.6599567831644618	0.15730506518471346	16
199	0.6621126421326055	0.157358092868611	16
200	0.6645336969675433	0.15727057436031155	16
201	0.6668246565121272	0.15707912667250049	16
202	0.6686142840801267	0.15694073397018454	16
203	0.6693913830952837	0.15690853914762284	16
204	0.6698191718026931	0.15676929598440276	16
205	0.670203400608529	0.15658445834617507	16
206	0.6711284647791493	0.15609604581406591	16
207	0.6718298541192627	0.1556168998844493	16
208	0.6721373527715645	0.15496181647640692	16
209	0.6727601470984302	0.1541345434681747	16
210	0.6734649752746981	0.1531811491451488	16
211	0.6740669057214582	0.15229740294898636	16
212	0.6747435235474297	0.15164337500166725	16
213	0.675370159094422	0.15096233534450182	16
214	0.6757568619539747	0.15029330382445816	16
215	0.6755793170464814	0.14972199391880037	16
216	0.6756647486768245	0.1492905925795245	16
217	0.6760260736026943	0.14908423637527363	16
218	0.676058602206289	0.14891875762772988	16
219	0.6766625615286248	0.14882844261037145	16
220	0.6771371077792757	0.14869834529162707	16
221	0.6772216680558611	0.1486480821995294	16
222	0.6778607368372968	0.1486085667750169	16
223	0.6782459651329527	0.1484028630521404	16
224	0.6783038241916998	0.1483121654659796	16
225	0.6782498348192614	0.14833611623193763	16
226	0.6775965151196768	0.14832626905130658	16
227	0.6772916888299879	0.14819460107335514	16
228	0.6757871844618033	0.14852637959139106	16
229	0.6746426624819728	0.1486382000290389	16
230	0.6723327085528795	0.1490280274171307	16
231	0.6697570375643745	0.14948942857208572	16
232	0.6672791135704937	0.15001177497137136	16
233	0.6654975324601873	0.15101266694206608	16
234	0.6640558746394097	0.1518950095528211	16
235	0.6634803513694884	0.15252583303086575	16
236	0.6635319775882682	0.15324320101298966	16
237	0.6645133978793296	0.15368317991394745	16
238	0.6652573083437756	0.1541006917373511	16
239	0.6655557122219224	0.154121985395809	16
240	0.6666027076400446	0.1537666805316587	16
241	0.6678996077170798	0.1533806896452534	16
242	0.6695040468742658	0.1531498452684148	16
243	0.6706675128909015	0.15307841414820297	16
244	0.6714795099558838	0.15328933309158463	16
245	0.6719520914304234	0.15336418097519136	16
246	0.6715580856146234	0.15366515587391705	16
247	0.6706711773856306	0.15395369775873688	16
248	0.6695316101952954	0.1547539370470368	16
249	0.6691202279212642	0.15548744354996008	16
250	0.6689537466184182	0.15613537539660102	16
251	0.6676718487071595	0.15649322949755032	16
252	0.6666033087436091	0.15660089007949343	16
253	0.666062365188256	0.15671746808726175	16
254	0.6660835828986273	0.1568382773117492	16
255	0.6661420328517101	0.1571323751472922	16
256	0.6658882184004677	0.1575581862748152	16
257	0.6664422508433677	0.15789553792225547	16
258	0.6665680544025502	0.15820978150062945	16
259	0.6667572523930622	0.15868191647052915	16
260	0.6668650089278579	0.1590225570723827	16
261	0.6672717395423483	0.1593310339398756	16
262	0.667898668042163	0.1596748316415877	16
263	0.6689562893149061	0.1598985737149416	16
264	0.6694441690064132	0.16000116636860562	16
265	0.6701965340151625	0.16030611822875537	16
266	0.6713643287052965	0.16054003743677112	16
267	0.6728977244440326	0.16072829398233507	16
268	0.6746404558787799	0.1609506526958605	16
269	0.6763919260849922	0.16152403167674556	16
270	0.6782517942707398	0.16236226956446578	16
271	0.6798516179766809	0.16330017147514958	16
272	0.6810721122364364	0.16415879625301782	16
273	0.682418385279588	0.16551175598415863	16
274	0.6837407699733355	0.16674489620835375	16
275	0.685214122434122	0.1680668188662239	16
276	0.6862507619944251	0.16926049549082406	16
277	0.6871181410534138	0.17062474499248062	16
278	0.6874503266290056	0.17181083081099652	16
279	0.6879516446732274	0.17283700221790377	16
280	0.6882902093352107	0.1740299224294075	16
281	0.6885468203540235	0.17510523887131865	16
282	0.6889488155171637	0.1759611983862349	16
283	0.6893102940129545	0.1770245220100786	16
284	0.689885101287107	0.17818692974051825	16
285	0.6903419114080102	0.17935972085486057	16
286	0.6899010300943701	0.18045634902606156	16
287	0.6898228328662124	0.18156249506597727	16
288	0.6898489267934546	0.18258139634603954	16
289	0.68967905339267	0.18363401379748395	16
290	0.6894161855691239	0.18471434286721472	16
291	0.6891235836136675	0.1856721734616794	16
292	0.6889294183825261	0.18643191991680108	16
293	0.6882203687686249	0.18714699146205468	16
294	0.6873808358888498	0.18804285703280424	16
295	0.6871279896056772	0.18922860999906013	16
296	0.686708873743238	0.19057595867876018	16
297	0.6865370406362004	0.19195794278176007	16
298	0.6864244916778847	0.19322054705236838	16
299	0.6863238748352499	0.19433423904376979	16
