# Supplementary material for: High-level cognition during story listening is reflected in high-order dynamic correlations in neural activity patterns
Source: Nat Commun. 2021 Sep 30;12:5728. doi: 10.1038/s41467-021-25876-x (PMC8484677; doi:10.1038/s41467-021-25876-x)
Supplement: Supplementary file 4 — Source Data [file 41467_2021_25876_MOESM4_ESM.zip › results/higher_order_sims/constant/17.csv]

time	1	2	iteration
0	0.7127709771637109	0.26850928329564044	17
1	0.7128309019635504	0.2675283454270973	17
2	0.7129026655852739	0.26636983767799244	17
3	0.7129978182805345	0.2653978368152059	17
4	0.7130749360556022	0.26443777163035814	17
5	0.713096971477654	0.2634876991391707	17
6	0.71291596083009	0.2624909448462044	17
7	0.7129744975366564	0.2614643718339713	17
8	0.7129899633709907	0.26016508308541897	17
9	0.713086271548344	0.25896089744699	17
10	0.7128350221340162	0.2578466222225199	17
11	0.7126060199065136	0.25690401658916884	17
12	0.7128283251189587	0.2557771784865313	17
13	0.7131734831514175	0.2546453328247739	17
14	0.7132581769058332	0.2535650819907122	17
15	0.7139558879341388	0.25254780722417586	17
16	0.7141951265998435	0.2521839412183976	17
17	0.7144085027910195	0.2519269575846743	17
18	0.7144880421944445	0.25153595015647023	17
19	0.7143182547555825	0.25121073241035125	17
20	0.7144364789314691	0.25086124489388195	17
21	0.7144787578164922	0.2504544522539331	17
22	0.7148478932573195	0.24975813288528873	17
23	0.7154313537279652	0.24907559067919852	17
24	0.7160454978338242	0.24846782162746897	17
25	0.7164474069058293	0.2476658198477528	17
26	0.71673075381425	0.2469282915876483	17
27	0.7172348680094063	0.2459432665351279	17
28	0.717428076032379	0.24480032237821595	17
29	0.7176204246802578	0.24355448903651905	17
30	0.7179079775538505	0.24244664521326403	17
31	0.7179847524660539	0.24165249882104523	17
32	0.7177957161523298	0.24097944472880534	17
33	0.7173716622569821	0.240060858246293	17
34	0.7167627981961872	0.23901074171100148	17
35	0.7158851083397008	0.23811639065052334	17
36	0.7151665019231146	0.23724603872940475	17
37	0.7144950538243087	0.23628015804169966	17
38	0.7134196597529144	0.23585152875579246	17
39	0.7121466858088311	0.2354503080932705	17
40	0.710940434360324	0.23526136407524667	17
41	0.7096164800224662	0.23487041862348162	17
42	0.70885384884719	0.23470425167705852	17
43	0.7079680109822337	0.23442502289760378	17
44	0.7074169448965554	0.2343073396226191	17
45	0.7066443090778839	0.2341739076746163	17
46	0.7061297804196126	0.23417031086303228	17
47	0.7057132189222283	0.2340619366053081	17
48	0.7053573054184069	0.23404440063644547	17
49	0.7055150294679169	0.2340977311998011	17
50	0.7060380444231702	0.23390314750904326	17
51	0.7063570787997615	0.23376301162617888	17
52	0.7065017161574297	0.23360947329987056	17
53	0.7065939156802767	0.23337727936148872	17
54	0.7069307396971064	0.23315446449074023	17
55	0.7074607673667985	0.23292800470755895	17
56	0.708241343312071	0.2325467291030924	17
57	0.7087977169775941	0.23210639977047476	17
58	0.7092478703627588	0.23170117943689006	17
59	0.7094472178197129	0.23122420417823716	17
60	0.7093780246944839	0.23102759483553448	17
61	0.7090524896717519	0.23080461213395026	17
62	0.7090501142845185	0.23073784407046158	17
63	0.7093275335842415	0.23063581114627874	17
64	0.7096641416950971	0.2303412273973749	17
65	0.7102724545360506	0.22987932435090053	17
66	0.7103188588058574	0.22937663368506117	17
67	0.7103804856389639	0.22885417378908268	17
68	0.7108018348988344	0.22850852026164534	17
69	0.7114126307117229	0.22795510798684018	17
70	0.7122601230263957	0.22759903659888328	17
71	0.7132906028054133	0.22728039387565893	17
72	0.714149452977307	0.22686762459723286	17
73	0.7145713352501176	0.22637254997250655	17
74	0.7153739779181996	0.22578212328300346	17
75	0.7161811179520104	0.225471012151044	17
76	0.7166229521863767	0.22500962553378528	17
77	0.716595493197863	0.22464687767882563	17
78	0.7165774475054484	0.22414050797137747	17
79	0.716437785605106	0.22350696222318017	17
80	0.7161824618391555	0.22281709516029063	17
81	0.715789368803686	0.2220297748050926	17
82	0.7152743755988552	0.22108088534375084	17
83	0.7139803326500495	0.2202101896030166	17
84	0.7128264961939604	0.21957110490524923	17
85	0.7111637994768377	0.218970444900303	17
86	0.7098349776267464	0.21831460908782688	17
87	0.7081378180687887	0.2179408477603317	17
88	0.7065388584212254	0.21781596780327647	17
89	0.705574958805988	0.21778905848737085	17
90	0.7056259554561168	0.2181251994049829	17
91	0.7057648622699105	0.21888567046490517	17
92	0.7060421723919664	0.21955570841987934	17
93	0.7058745150573861	0.22013140049029534	17
94	0.705942928671867	0.22091106856210174	17
95	0.7063477654893502	0.22148183552668624	17
96	0.7065092646815277	0.221915402577076	17
97	0.7068792593749952	0.2223863002046204	17
98	0.7076261221182243	0.22284740059375704	17
99	0.7082129661256995	0.22336021924465183	17
100	0.7085277740654136	0.22395014553871587	17
101	0.7083842371834532	0.22442051054352644	17
102	0.7084579256124574	0.2246539492413116	17
103	0.7091254180922173	0.22512421492163137	17
104	0.709276985573881	0.22555183330493925	17
105	0.7095194442931827	0.22581765071037538	17
106	0.7095725816675619	0.2259015642195425	17
107	0.7098864638101808	0.225925719144441	17
108	0.7100727672541759	0.22586843560221315	17
109	0.7098185432329189	0.22563595702527753	17
110	0.7100123246030046	0.22520793467948294	17
111	0.7103680626633042	0.22481214727130658	17
112	0.710703927257862	0.22437635014527188	17
113	0.710907824420618	0.22393942584997095	17
114	0.7108433882063835	0.22373906662487147	17
115	0.7110113676637276	0.22356967293117638	17
116	0.7112063853026784	0.22333606171739584	17
117	0.7114577228217507	0.22306666240327563	17
118	0.7118132886091028	0.22287119932227414	17
119	0.7123022224381355	0.2225519344059957	17
120	0.7125188958970132	0.22228246468265536	17
121	0.7125161002427154	0.22188139865943826	17
122	0.712037874328181	0.22134112436585404	17
123	0.7119331012906588	0.22058303045127195	17
124	0.7116010667985757	0.219674215798151	17
125	0.711422861424186	0.21868137979905705	17
126	0.7112311693819525	0.21764431062838308	17
127	0.7107395926251928	0.21675349870239666	17
128	0.710524977397687	0.21565274637680482	17
129	0.7102474344305695	0.21460109096905916	17
130	0.7102638980237285	0.21347183964577185	17
131	0.7102643035633257	0.21284373480921517	17
132	0.7100621608652999	0.2119572892893121	17
133	0.7102817575418549	0.21084598711990682	17
134	0.7101018631277027	0.20970395848972342	17
135	0.7098602427397112	0.20862522084415053	17
136	0.7097073920684608	0.207574261943595	17
137	0.7095106637930211	0.20707662365937782	17
138	0.7093529081083433	0.2068698225629222	17
139	0.7091148693929531	0.20656111984372624	17
140	0.7085456707785394	0.20637264921279663	17
141	0.7080115845121158	0.20632865327886835	17
142	0.7072285717605464	0.20655461024766777	17
143	0.7062594240659881	0.2067957473303765	17
144	0.7056278787346335	0.2078730249497712	17
145	0.7050396005679543	0.20877732293234777	17
146	0.7045275518558923	0.20954331781821137	17
147	0.7043803309346949	0.21050700297054548	17
148	0.7040481149415665	0.21131008361958917	17
149	0.7037863032063857	0.2120438505586715	17
150	0.7036053758291564	0.2125769963087494	17
151	0.7033373597739985	0.2130806130570154	17
152	0.7030132275064077	0.2138018085594774	17
153	0.7032485674738516	0.2142927126927743	17
154	0.7034805528091124	0.21492264183758816	17
155	0.704121628805719	0.21543742595715693	17
156	0.7051721466778919	0.21580443008761127	17
157	0.7066375505833323	0.21628071613254687	17
158	0.7078351842863042	0.2166031048780341	17
159	0.7087399152921818	0.21677677344344068	17
160	0.7091553151648349	0.21685746140444398	17
161	0.7098661817462747	0.2168178559883645	17
162	0.7109548458167159	0.2171840240136216	17
163	0.7123014061563966	0.2175776237294171	17
164	0.7135247890524418	0.2179495483771109	17
165	0.7142001595902743	0.21829512038944657	17
166	0.7145021227029689	0.21857068447913158	17
167	0.7143062069618956	0.21889830956996825	17
168	0.7141719280549977	0.21903867701684784	17
169	0.7134820012989451	0.21906477742913139	17
170	0.7124797182600143	0.21919604796975817	17
171	0.7115453258019518	0.21978193372956503	17
172	0.7103753581778548	0.2202326084275341	17
173	0.7101075869498179	0.22078039106620112	17
174	0.7095981986183502	0.2211320705175932	17
175	0.7093688333333802	0.22137782665611694	17
176	0.7091549094371673	0.22158625341217053	17
177	0.7089298082660361	0.22180855237685054	17
178	0.7092085825018656	0.22194018435703314	17
179	0.7096562858731176	0.22193485316142464	17
180	0.710031613634661	0.22163216398866836	17
181	0.7100201855116084	0.22135732596864058	17
182	0.710086688143156	0.22106140009926603	17
183	0.7103217126915996	0.2207356080183866	17
184	0.7102307261664365	0.22040686652943395	17
185	0.7100926210804804	0.22001119491633792	17
186	0.709848189503884	0.22008333521574946	17
187	0.7091581227764722	0.22006044912739112	17
188	0.7087083943797481	0.21979091725360708	17
189	0.7084015451654788	0.2195629698725781	17
190	0.707688848934993	0.21925832305305035	17
191	0.7070326522962905	0.21907520879515124	17
192	0.7067596563271913	0.21873852232833968	17
193	0.7065950618012722	0.21833678485733926	17
194	0.7066193859430934	0.21785837466904184	17
195	0.7068199624338123	0.21729343403190554	17
196	0.7068575272048002	0.21660723232605203	17
197	0.7068436650557477	0.21616712488071493	17
198	0.7069068019039902	0.21618846887989238	17
199	0.7068001203871099	0.2161584221107461	17
200	0.7065897340133812	0.2163655557121343	17
201	0.706482982111279	0.216470406188951	17
202	0.7063352967920693	0.21645396785130938	17
203	0.7062837947751677	0.21634123666675367	17
204	0.7066609503703446	0.21654038575481316	17
205	0.7069220065322432	0.21679031975953755	17
206	0.7071820306771305	0.21720044667589963	17
207	0.707510818721277	0.2174994994416561	17
208	0.7080300160274119	0.21774258640014305	17
209	0.7083172749130403	0.21814693688077602	17
210	0.7081861123551125	0.21882883485927576	17
211	0.7085908953530446	0.21949706264071675	17
212	0.70898944349842	0.2201375226437257	17
213	0.7091692285230103	0.2206626004459187	17
214	0.7091221303841169	0.22130087642225507	17
215	0.7091521042989795	0.22171141941616368	17
216	0.7090706994640257	0.22201625862092653	17
217	0.7090249480683949	0.22238780388473878	17
218	0.7091419239332124	0.2226518380729297	17
219	0.7093778914079768	0.22279085461078058	17
220	0.7100748907416997	0.22298022223895558	17
221	0.7103963195117244	0.22307354964378276	17
222	0.7106430577323652	0.2234520226997375	17
223	0.7109009643133698	0.22385264944355196	17
224	0.7111956746583338	0.22407994294013198	17
225	0.7109971804347097	0.22427877212607109	17
226	0.7110264511697525	0.2245471305500445	17
227	0.7112990903023281	0.2248955949555415	17
228	0.711457457060683	0.22512228338642495	17
229	0.711501966580721	0.22552527048143486	17
230	0.7114685840240819	0.2258679744252402	17
231	0.7115350855354456	0.22630576873749766	17
232	0.7116713109921805	0.2267057006500762	17
233	0.7113635135985945	0.22713988869131782	17
234	0.711028070482083	0.2274688030241903	17
235	0.7105491347499987	0.22762062210496659	17
236	0.7101988594946888	0.227804522119224	17
237	0.7100076008810804	0.22790622036051164	17
238	0.7099092169413085	0.2280892405711095	17
239	0.7098482431311833	0.2280576472378377	17
240	0.7097340021916425	0.22800694199277596	17
241	0.7095628718308069	0.22804600938836952	17
242	0.7094567993343842	0.2280072163423174	17
243	0.70944455606505	0.22784250643332335	17
244	0.7095185575077331	0.22753561849871362	17
245	0.7098149739746751	0.22688414819846836	17
246	0.7098451436515932	0.22679130912124446	17
247	0.7096675011269794	0.22662428800381312	17
248	0.7096003213967303	0.22647799216330747	17
249	0.7095153759710718	0.22686873394798926	17
250	0.7090878403927782	0.22697963226910117	17
251	0.7085507074803347	0.2270518766614397	17
252	0.7081655174261741	0.2274491159460863	17
253	0.707819172498905	0.228017778782706	17
254	0.7074757448450698	0.22857247425286126	17
255	0.7072733220673811	0.22915687382672187	17
256	0.7070096235297283	0.23018845210773015	17
257	0.7068822259686831	0.23126876329317486	17
258	0.7067323616283852	0.23220209628835578	17
259	0.7063538197128382	0.2327176803528051	17
260	0.7056676621064545	0.2331820250324896	17
261	0.7048819209315185	0.2341257007903723	17
262	0.7040957214450843	0.23502836226494472	17
263	0.7035604553643132	0.23576576118606124	17
264	0.7030221120898514	0.23643617144792128	17
265	0.702802702092989	0.2375364691939561	17
266	0.7026322799278509	0.23870051547027848	17
267	0.7032732021186057	0.2396674243836267	17
268	0.7041016782445558	0.24068269751705265	17
269	0.7050260881145973	0.24156608533285032	17
270	0.7056163161723198	0.24225826599721667	17
271	0.7067254601471045	0.24274243646576232	17
272	0.7079779283615606	0.2431709372968985	17
273	0.7087057618087629	0.24361119873510273	17
274	0.7093829228424141	0.24406077076501237	17
275	0.7100275015231138	0.24455332069930696	17
276	0.7105846759191092	0.24512206559944444	17
277	0.7110022956261275	0.24570150297885313	17
278	0.711480812456076	0.24614108447183317	17
279	0.7120179985361923	0.24655950785497135	17
280	0.712289156172479	0.24702783314352186	17
281	0.7123080672888533	0.24761260406778987	17
282	0.7125263183063338	0.2480361216601979	17
283	0.7127098892222038	0.2488620420062946	17
284	0.7126245847295084	0.24950492063001106	17
285	0.7123979721520016	0.250233114542878	17
286	0.7121350762302141	0.2510076235596636	17
287	0.7121264953804012	0.2515497510903646	17
288	0.7122377678552649	0.25229349987678806	17
289	0.7123450835020789	0.2530915567499617	17
290	0.7122311675485009	0.25385307384158223	17
291	0.7121794204192983	0.25463599489918465	17
292	0.7122690283054389	0.2555319482684113	17
293	0.7122420769604378	0.25638884617346663	17
294	0.7121092784495646	0.2574831986472545	17
295	0.7120907750877759	0.2585057828305421	17
296	0.7121361779691892	0.25949814101713914	17
297	0.7120752461086932	0.2605411727905243	17
298	0.7120503384828456	0.2614849763270991	17
299	0.7119179072722743	0.26242464207320615	17
