# Supplementary material for: High-level cognition during story listening is reflected in high-order dynamic correlations in neural activity patterns
Source: Nat Commun. 2021 Sep 30;12:5728. doi: 10.1038/s41467-021-25876-x (PMC8484677; doi:10.1038/s41467-021-25876-x)
Supplement: Supplementary file 4 — Source Data [file 41467_2021_25876_MOESM4_ESM.zip › results/higher_order_sims/constant/29.csv]

time	1	2	iteration
0	0.8218000165412589	0.24109255684633996	29
1	0.8213972877990459	0.24023160163787396	29
2	0.8210498795274227	0.2392504170559002	29
3	0.8207550695463923	0.23805128395854772	29
4	0.8202391220446987	0.2369460121929064	29
5	0.8197798117422681	0.235918433763837	29
6	0.8195833113479912	0.23478237461516713	29
7	0.8198136349387788	0.2336303724793509	29
8	0.8201588788660245	0.23248818970228616	29
9	0.820331259152386	0.23144990462120774	29
10	0.8202056320245871	0.23040280569307298	29
11	0.8198256284614697	0.22922894491597073	29
12	0.8190506033878366	0.22820200745022962	29
13	0.818135520619622	0.2273264776396211	29
14	0.8174016928770934	0.2269169321304564	29
15	0.8168516804533458	0.22615831959897179	29
16	0.8159029650787974	0.22526178035707342	29
17	0.8148760039036045	0.22427498814449903	29
18	0.8136515822881896	0.2232400064804791	29
19	0.812466510986208	0.22206189435848697	29
20	0.8112918464625615	0.22087899110298498	29
21	0.810754951397179	0.219795033879339	29
22	0.810206513407041	0.21863647509894313	29
23	0.8099340401073312	0.2173263958397778	29
24	0.809611172663209	0.2158199444231001	29
25	0.8090470866402789	0.21432783571109754	29
26	0.8084198768673533	0.21297464289699883	29
27	0.8081383662042119	0.21156495282993573	29
28	0.8078462794941671	0.21015845947336603	29
29	0.8076501174847414	0.20879951792170318	29
30	0.8071989424525622	0.20760416664019013	29
31	0.8070905324155746	0.2063855373923659	29
32	0.8070913969948249	0.20518693943675095	29
33	0.8067233723091172	0.2039788258359689	29
34	0.8062734058288908	0.20306289564768423	29
35	0.8056237133220617	0.20222509333952557	29
36	0.8052828999399002	0.20171077031163784	29
37	0.8050304748389668	0.20128093419089021	29
38	0.805237938514968	0.20051444286357284	29
39	0.8053208352867349	0.19966073122956768	29
40	0.8047348416565041	0.19916667562592266	29
41	0.8044730803501998	0.19876729982796312	29
42	0.8044171211369231	0.19863512315918266	29
43	0.8045451053560975	0.19875235095982527	29
44	0.8037509208531541	0.19875328312148186	29
45	0.8031923489838596	0.19905845188711235	29
46	0.8030804088003292	0.19928401343364818	29
47	0.8033467406902519	0.19932270300983507	29
48	0.8035999429305373	0.19930049097671937	29
49	0.8038383345733539	0.19930556009320188	29
50	0.8043179425070826	0.1993084043753573	29
51	0.8045657127982171	0.19940206820788783	29
52	0.8051336229617109	0.19938684896815703	29
53	0.8056692301336619	0.19934418444268734	29
54	0.8066506011410761	0.19938086233017588	29
55	0.8075216782937423	0.1992769338199418	29
56	0.8086227794482921	0.1992052813167422	29
57	0.8100234991720623	0.19887970329970947	29
58	0.8115761763048794	0.1985076153180238	29
59	0.8128162346321501	0.19796262574830323	29
60	0.8136226320864991	0.1973168743656241	29
61	0.8145991800979799	0.19649066776354057	29
62	0.8154395086475912	0.19581011967325931	29
63	0.8159664903170669	0.19511147313596444	29
64	0.8162518412064744	0.19458072425280262	29
65	0.8162171539838468	0.19389622257634842	29
66	0.8164676559268177	0.19306761861788155	29
67	0.8162896275469745	0.192449021417885	29
68	0.8159641783727092	0.19202203989546104	29
69	0.815777792989293	0.1915409237338586	29
70	0.8155151936823933	0.19140333240650154	29
71	0.8147098097297211	0.19131837051104364	29
72	0.8139779217520504	0.19120344143119308	29
73	0.8130019480703826	0.19093551164340952	29
74	0.8124609995472631	0.19077532076874754	29
75	0.8120364082803799	0.19063007184881875	29
76	0.811751992836413	0.19050764131839937	29
77	0.811330819608122	0.19040107061642558	29
78	0.8105731408871452	0.19043424489125593	29
79	0.8100169710328715	0.19010911373635686	29
80	0.8101489167828034	0.18955532928818083	29
81	0.8098783379124452	0.18898899566900357	29
82	0.8096153308263249	0.18856305044966867	29
83	0.8091344309110384	0.18816959962508206	29
84	0.8087181722703725	0.18788695895661323	29
85	0.8080700217757872	0.1874157551631289	29
86	0.8074382838918515	0.18702759644028308	29
87	0.8072007573753907	0.18673126971848233	29
88	0.8071686281462543	0.186361097113772	29
89	0.8072108279112747	0.18580324068519002	29
90	0.8068814805924658	0.18575586746561762	29
91	0.8068247665575787	0.18556576903883615	29
92	0.8067225025590192	0.18542401865977642	29
93	0.8067971592285572	0.18556855441165254	29
94	0.8067941058128374	0.18562521207261393	29
95	0.8068742409142504	0.1859854096758436	29
96	0.806577375976734	0.18612025196798365	29
97	0.805928898969883	0.1861256519081955	29
98	0.8047003885512116	0.1861231564649168	29
99	0.8031636833166479	0.1862117489241635	29
100	0.8015237829527131	0.18649631104991976	29
101	0.8000616089107941	0.1866352828216238	29
102	0.7986076956800245	0.18688167228948882	29
103	0.7981414797306743	0.18703868472759574	29
104	0.7978783634230991	0.18719274477110934	29
105	0.797423438539773	0.18720530092516402	29
106	0.7971114992316292	0.1870590098498377	29
107	0.7967615222978723	0.18674672296897105	29
108	0.7964946035487233	0.18649816125396212	29
109	0.796064204058505	0.18615920380786885	29
110	0.7949813197872686	0.18581398579126143	29
111	0.7938132149874454	0.18565361749063164	29
112	0.792699344467736	0.18543651682253987	29
113	0.7912848543250516	0.18498622114027205	29
114	0.7902236801505825	0.18486310674664663	29
115	0.7896928244730449	0.18466774434169028	29
116	0.7884279558045109	0.18429542845313088	29
117	0.7874729628026634	0.18431438514182388	29
118	0.7868727940862327	0.1841360602307726	29
119	0.7873049147701952	0.1840794012385843	29
120	0.78826470385194	0.18401840549831786	29
121	0.7896246346201667	0.18410206162204165	29
122	0.7909188564625431	0.1844339015376727	29
123	0.792399638977488	0.18475743832010558	29
124	0.7938369017728155	0.18498614939998437	29
125	0.7949325849035308	0.18536491902679877	29
126	0.796087059155063	0.1857808777658176	29
127	0.7965009461701621	0.18606762156060874	29
128	0.7966285234421484	0.18642923515127666	29
129	0.7966099237378239	0.1867968324539296	29
130	0.7972023684660327	0.18734477344710876	29
131	0.7972022099364608	0.18791262202471365	29
132	0.7966471015341864	0.18865348619286065	29
133	0.7959654129649938	0.18919664537099512	29
134	0.7961297707212682	0.18972766186404244	29
135	0.7973352887210241	0.18991206499148217	29
136	0.7983026925995264	0.1899825119562934	29
137	0.7992572521370853	0.19011077015768968	29
138	0.7999543810461037	0.19003971011226511	29
139	0.8011992200618524	0.19027114086035	29
140	0.8015798797981609	0.19050866541382783	29
141	0.802326161736049	0.1905307313499557	29
142	0.8029091826279332	0.19041419710017482	29
143	0.8035423369484911	0.19085221715171613	29
144	0.8045622423702441	0.19117297297679864	29
145	0.8056260857542483	0.19111955670155165	29
146	0.8064233246643508	0.19084896707828786	29
147	0.8072610954549715	0.1909034475170144	29
148	0.8085185007883146	0.19078862143227548	29
149	0.8094448722676869	0.19053282119503576	29
150	0.8105006656237259	0.19037855597019185	29
151	0.8116820949546717	0.1905438312636762	29
152	0.8130798792145052	0.19062672370344202	29
153	0.8150682926322075	0.19070644549578109	29
154	0.8171108894795657	0.19103885331302858	29
155	0.8185948321654872	0.19131951542002257	29
156	0.8197633052840302	0.19156625306914282	29
157	0.8207765792528631	0.19188009084716445	29
158	0.8213563321814262	0.19191988621519787	29
159	0.8212848823611208	0.19187089984701308	29
160	0.8213995010946307	0.19156759334345583	29
161	0.8217171772136279	0.19135548587139806	29
162	0.8218882592726097	0.19124078651812587	29
163	0.8216781086480849	0.1909240616950057	29
164	0.8215999686761699	0.19062412191246966	29
165	0.8215229281857419	0.1903151277071337	29
166	0.8216080240242488	0.18999818940762914	29
167	0.8217903646335766	0.1895091729906272	29
168	0.8222428827962136	0.1891056526806201	29
169	0.8226273281763689	0.18859189506954543	29
170	0.8229746481771383	0.18785815368781342	29
171	0.8235012480926358	0.1869893404025355	29
172	0.8242837744817126	0.1861615628279702	29
173	0.82516213144465	0.18554379033080917	29
174	0.8254675140756329	0.18532035617686413	29
175	0.8253322437764652	0.18520030216463257	29
176	0.8257408497697397	0.18538967234770232	29
177	0.825660340472983	0.1854037592441953	29
178	0.8252940641432505	0.18542685795366246	29
179	0.8248152190886143	0.18561980253426033	29
180	0.8240944251589839	0.18595236436910945	29
181	0.8232097867315881	0.1861724783606914	29
182	0.8217426571793561	0.18658300533714336	29
183	0.8203961415968258	0.1868397548094923	29
184	0.8187980989665398	0.18713237305516145	29
185	0.8169523969670881	0.18754816578267974	29
186	0.8151392182407288	0.18812380992520242	29
187	0.8133723261419366	0.1890684325457921	29
188	0.8120314130002751	0.18988036206306103	29
189	0.8113256084189994	0.19050597553207296	29
190	0.810072960259661	0.1907207122544656	29
191	0.808159102416581	0.19100572767400473	29
192	0.8064013153866582	0.19146790708833375	29
193	0.8041071895464842	0.19173934051063085	29
194	0.802114544643546	0.19182462958550348	29
195	0.8001571379204818	0.19216668340597176	29
196	0.7982955080809657	0.19253016000260434	29
197	0.7964141200442875	0.192698607389558	29
198	0.7943895571328151	0.1928952981191643	29
199	0.7927781081674272	0.19291838050296223	29
200	0.7914130202556058	0.19293199709488204	29
201	0.7900717084701485	0.19312772829981328	29
202	0.7894789595757142	0.19294171153701348	29
203	0.788544379509923	0.1928228360683443	29
204	0.788268134873938	0.19247701139739326	29
205	0.7882469890878081	0.19222951663478605	29
206	0.7885584841314939	0.19190000089338802	29
207	0.7888774302994259	0.1913977111752761	29
208	0.7897505663255131	0.1909111811823421	29
209	0.7909136654082985	0.19031156885551728	29
210	0.7915497673113503	0.18984553530167933	29
211	0.792024921537792	0.18935294747014167	29
212	0.7928493413654475	0.1888397204313154	29
213	0.7937476456767005	0.1881603176214626	29
214	0.7945689180830615	0.18742023042650202	29
215	0.7951171427754599	0.18659421464828949	29
216	0.7967958284931318	0.18627836438229817	29
217	0.7980481959679147	0.18614352534971	29
218	0.7996218381590201	0.18617383624878242	29
219	0.8015730542429559	0.18607989514990936	29
220	0.8033981996806755	0.18639664224595545	29
221	0.8049521817957187	0.18652040253239216	29
222	0.806654082976858	0.18663386092290257	29
223	0.8081149202954221	0.1868744772043021	29
224	0.8093422177559764	0.186999142685562	29
225	0.8105047540021387	0.18725330463008066	29
226	0.8116439570243744	0.18770642318131164	29
227	0.813252755061148	0.18792391339456813	29
228	0.8148595167256029	0.18820805671897092	29
229	0.8167342286865845	0.1886827535466848	29
230	0.8185237997373918	0.18926319153554555	29
231	0.819749975967372	0.1898855010753516	29
232	0.8206962191218203	0.19008045241174062	29
233	0.8215563349684402	0.19032792118675196	29
234	0.8223530989700603	0.190770073632026	29
235	0.8225379276212316	0.19139674053231284	29
236	0.8222665592570116	0.19192172381816916	29
237	0.8222589882430269	0.19245211962226036	29
238	0.8221521634202985	0.19278778231512686	29
239	0.8221926707486565	0.1929832305918622	29
240	0.8221691073190222	0.19313725518708558	29
241	0.8224201675723453	0.1934446637862888	29
242	0.822452777482457	0.19364566064601627	29
243	0.8225795850557923	0.19372602937623665	29
244	0.8224641895824897	0.19360741869552214	29
245	0.8221455245463263	0.19335673707401352	29
246	0.8216408485250669	0.1933070183126348	29
247	0.821196358679148	0.1931088911705999	29
248	0.8205925496883495	0.1930866062947679	29
249	0.8202260554726397	0.1930182736853292	29
250	0.8203621060780749	0.19282700101139552	29
251	0.8206012704181391	0.19275872454346699	29
252	0.8204456499465241	0.1923234083607517	29
253	0.820584806342925	0.1919942572686306	29
254	0.820438363142533	0.19203735794092477	29
255	0.8202924300486354	0.19207001747913288	29
256	0.8199887971961526	0.192168385612681	29
257	0.8193619121526946	0.192204781718181	29
258	0.8192560258026288	0.19245434171604026	29
259	0.8192856064457795	0.1925813679850201	29
260	0.8193618914050835	0.19280308812359515	29
261	0.819417888120234	0.19294067576724686	29
262	0.8190475879828492	0.19352697568146815	29
263	0.8189115620425441	0.19420189084449313	29
264	0.8186220430148416	0.1948170537139726	29
265	0.8178777828723949	0.19522538643367307	29
266	0.8171210956338815	0.19565894401950706	29
267	0.8165825217752276	0.19614381380136864	29
268	0.8161571258351924	0.1966777556879616	29
269	0.8156931843756992	0.19745932831910837	29
270	0.8148930870810688	0.1981851062527342	29
271	0.8135656408398969	0.19864942869928193	29
272	0.8126837085222273	0.19904358391859833	29
273	0.8121926839855306	0.19954212763556656	29
274	0.8113662009625611	0.20018027195780644	29
275	0.8101468223696963	0.20078337899929613	29
276	0.8091211751835715	0.20140829768593593	29
277	0.8085244931891461	0.20226215013391347	29
278	0.8077952793359636	0.20317706047857417	29
279	0.8067974007529922	0.20405834447050747	29
280	0.8058143926516432	0.20543370814430978	29
281	0.8045676097170651	0.20682530677575642	29
282	0.8035952193764965	0.20811754321800152	29
283	0.8026488292545313	0.20970275906820987	29
284	0.802499871977179	0.21149507431338138	29
285	0.8027779896883185	0.21326032050282048	29
286	0.8033189619429292	0.2148756725698118	29
287	0.8032044177599399	0.2167310004413025	29
288	0.8027704166087029	0.21865379068360224	29
289	0.8029947354131788	0.22046758600358243	29
290	0.8036270105531322	0.2223845667870056	29
291	0.8043056867113214	0.22435396669473912	29
292	0.8052502373495123	0.2261173479843556	29
293	0.8066185249919872	0.2277340597324067	29
294	0.8081190091916638	0.22922216991889105	29
295	0.8095168086881097	0.23073821406089987	29
296	0.8102240765075692	0.2319421729641101	29
297	0.8103108967052371	0.23329700753347446	29
298	0.8109312627447004	0.23482558614571258	29
299	0.8116005192855249	0.23617950058101134	29
