# Supplementary material for: High-level cognition during story listening is reflected in high-order dynamic correlations in neural activity patterns
Source: Nat Commun. 2021 Sep 30;12:5728. doi: 10.1038/s41467-021-25876-x (PMC8484677; doi:10.1038/s41467-021-25876-x)
Supplement: Supplementary file 4 — Source Data [file 41467_2021_25876_MOESM4_ESM.zip › results/higher_order_sims/constant/15.csv]

time	1	2	iteration
0	0.684801807381721	0.21403608603499563	15
1	0.6848437551804156	0.21195417353586468	15
2	0.6848153049859227	0.21010530394001192	15
3	0.6849962283707679	0.20806802558156023	15
4	0.685073061478373	0.206072982844967	15
5	0.6849533150501631	0.20421111830809527	15
6	0.6844643441141319	0.20235758435812218	15
7	0.6838726958435067	0.20035183358516453	15
8	0.6831058787551684	0.19840143865173293	15
9	0.6824280577906388	0.19648541167624026	15
10	0.6821615476217308	0.19451371103223433	15
11	0.6815886122798074	0.19270171229726984	15
12	0.680881186189319	0.19102848774526413	15
13	0.6801843859125439	0.1894672228735479	15
14	0.6797682290717567	0.18777458965927843	15
15	0.6789493658799617	0.18632370109114	15
16	0.677961153491883	0.18491750135085458	15
17	0.6774713085120662	0.18322156519636945	15
18	0.6768425566285002	0.1814826668364182	15
19	0.6765118573416518	0.18019633102185176	15
20	0.6764394814980978	0.17877341262219826	15
21	0.6758692778105125	0.1774281775072108	15
22	0.6754144493162885	0.17619744205096557	15
23	0.6750888607215125	0.17512752737504214	15
24	0.6748249166851131	0.17409964500583572	15
25	0.674944649061384	0.17320779927425367	15
26	0.6754935899097577	0.1726109875459136	15
27	0.676581457178556	0.17201282438446505	15
28	0.6775663640734162	0.17155394673606675	15
29	0.6782172693355284	0.17109131956737728	15
30	0.6789592082320455	0.1706213993520374	15
31	0.6796482919819031	0.17072472756698004	15
32	0.679644157438401	0.17068286228379373	15
33	0.6796853374234476	0.17080593012803683	15
34	0.680491749436006	0.1707248788494131	15
35	0.6811572388882273	0.1704624578630906	15
36	0.6817424671330031	0.17022335642112532	15
37	0.6823812274593964	0.17016437294836462	15
38	0.6832963851134848	0.16984615424327995	15
39	0.6840316262817099	0.1696470100495895	15
40	0.6845425171393279	0.16970095089548162	15
41	0.6847689822645149	0.17006151690568877	15
42	0.6849172737267291	0.17036535569198524	15
43	0.6852155747908381	0.1706918553461096	15
44	0.6855297948783592	0.17112512825460796	15
45	0.6858245864612672	0.17164488404713285	15
46	0.6861349475157996	0.17205558429083304	15
47	0.6863075843794854	0.172511222638595	15
48	0.686456520377404	0.1727261385900737	15
49	0.6863086891449874	0.17275186186524844	15
50	0.6861576343751437	0.17268956451243875	15
51	0.6861751648141763	0.1724770594284579	15
52	0.6863276102325996	0.17245287436726	15
53	0.6866921134173445	0.17212802506292343	15
54	0.6868341532606673	0.17162933945524683	15
55	0.6869559397996692	0.1710889890818929	15
56	0.6870139569112067	0.17041514737341917	15
57	0.6868666065111956	0.16976596075287148	15
58	0.6866543673089942	0.16925957481867193	15
59	0.6862999866070655	0.16889891785365888	15
60	0.6856923551868792	0.16851143216819764	15
61	0.684900168317243	0.1678474246486386	15
62	0.6840335958299539	0.16735663298620385	15
63	0.6832421980921589	0.16686112742380924	15
64	0.6823075228154007	0.16643222903544058	15
65	0.6814166241047712	0.1662475690141017	15
66	0.6809683088461188	0.16587488762451424	15
67	0.6798362034716604	0.16543008467165804	15
68	0.6791305379039358	0.16511134574134897	15
69	0.6785033823749173	0.16464737145772118	15
70	0.6777199034717037	0.16438320115561278	15
71	0.6769029765834506	0.16379966459020504	15
72	0.6766420393534817	0.16301335142444215	15
73	0.6763336997290805	0.16246511193692448	15
74	0.6760452028213494	0.1620228154293248	15
75	0.6761266893492903	0.16201285311320954	15
76	0.6760200468413748	0.16220270885137955	15
77	0.676143316769951	0.16268516522478704	15
78	0.6767605841211267	0.16303806762780174	15
79	0.6780528762213649	0.16388060414882522	15
80	0.6790535057423224	0.1647341858468213	15
81	0.6799338702808456	0.16560221903360464	15
82	0.6803616238875029	0.16635081551439063	15
83	0.6806096187661688	0.1671011852243451	15
84	0.6811985390698705	0.16778193774810127	15
85	0.6818301578599241	0.1684205524085445	15
86	0.6827955403888092	0.16887156878040568	15
87	0.6836806686969682	0.16961870031471615	15
88	0.6850480555254119	0.1701798868996384	15
89	0.6859847185767163	0.17028209702584152	15
90	0.687168435641176	0.1702972013615479	15
91	0.6879210394588295	0.1704300475126472	15
92	0.6888430473089557	0.17055728568656847	15
93	0.6895588148764874	0.1707348603569301	15
94	0.6895971708687586	0.17091506229890263	15
95	0.6896881297827513	0.17105899540375905	15
96	0.6892822228840697	0.17145143890580686	15
97	0.6888001833096009	0.17172432942222182	15
98	0.6884289752925362	0.17202758089684406	15
99	0.688204521442521	0.17235943083518845	15
100	0.6879252937482319	0.17251093468604817	15
101	0.6882872870520564	0.17318580100742115	15
102	0.6889158889526804	0.1735546025626606	15
103	0.6894570681200756	0.17402428759929184	15
104	0.6897580883458098	0.17429980885566962	15
105	0.6903134722859863	0.17462848660441174	15
106	0.6913397385090425	0.17487841020111752	15
107	0.6923232528054153	0.1750197271215662	15
108	0.6936325638780342	0.17518106241902429	15
109	0.6946528098686497	0.17515556249042474	15
110	0.6956160688691955	0.17510375658480234	15
111	0.6969806319353085	0.1751112241039018	15
112	0.6982034183776445	0.17510992456248287	15
113	0.6993967402729749	0.17480349876963738	15
114	0.6999662426424493	0.17538307584533702	15
115	0.7002566926826005	0.17622380323454007	15
116	0.7003643567120447	0.17704072367869336	15
117	0.7005947885371598	0.17784632104606052	15
118	0.70103663811962	0.17865200530004371	15
119	0.7017513029791936	0.17959921315074642	15
120	0.7021382295748655	0.1802742638695298	15
121	0.7025686451142905	0.18073646220797082	15
122	0.702647349128934	0.18111169408676478	15
123	0.7026200928655437	0.181205410825943	15
124	0.7020938351850239	0.18128597404507868	15
125	0.7014495798226223	0.1812372826814714	15
126	0.701066837675127	0.18102126488284123	15
127	0.700279607483709	0.18084586116265933	15
128	0.699817994128134	0.18077809892321037	15
129	0.6992431276932866	0.18059453776886805	15
130	0.6985049576519862	0.1804695683492858	15
131	0.6976523836764579	0.18003255579287186	15
132	0.6973655153177609	0.17995154538749877	15
133	0.6959995814894807	0.18002413327174166	15
134	0.6942748110619948	0.1800165998705038	15
135	0.6922161931709785	0.18003656508676236	15
136	0.6903092442730236	0.17998476270046787	15
137	0.6878971699032678	0.17982277196548732	15
138	0.6856288196268394	0.1798394002389267	15
139	0.6827623668757842	0.17978311147075857	15
140	0.6803933316620958	0.17950268853433926	15
141	0.6788539405685086	0.1789172794494212	15
142	0.6783290047209322	0.17811219732430925	15
143	0.67754913375897	0.1776117149297684	15
144	0.676473198948207	0.1768680788201445	15
145	0.6756766310718455	0.1760817817725999	15
146	0.6748095500273269	0.1754272618923563	15
147	0.6741680251342669	0.17483039343891518	15
148	0.6741678657311226	0.17466173772783966	15
149	0.674780803184319	0.17429804651371983	15
150	0.6748076999190595	0.17405654554631805	15
151	0.6750954826403701	0.17381967273464521	15
152	0.6750325704684951	0.17392334313357843	15
153	0.6750309625658134	0.17398030255880378	15
154	0.6755067942476087	0.17399715680335645	15
155	0.6763567830945306	0.17432875947957974	15
156	0.676872477076003	0.17485709605691171	15
157	0.67751448512011	0.17555398655888818	15
158	0.6778837533556539	0.17627129207905753	15
159	0.6779834938943162	0.17666184132173035	15
160	0.6781994050455673	0.1767388753296436	15
161	0.6783185148880406	0.1768171145981477	15
162	0.6783419020144468	0.17670841528006168	15
163	0.6789897944926602	0.17681718479439343	15
164	0.679058233323076	0.1770749641662347	15
165	0.6788623445006995	0.17719832040688216	15
166	0.678909223312989	0.17728066842105206	15
167	0.6784562723997097	0.17748486806218594	15
168	0.6777337340646976	0.1775797548744897	15
169	0.6771261838944741	0.17753060829773515	15
170	0.6762402636686214	0.17718699066734325	15
171	0.6755347143331105	0.1767895666788099	15
172	0.6752087660529623	0.1762417178942892	15
173	0.6748534681438906	0.17585101707054	15
174	0.6750186528507517	0.1753099182375596	15
175	0.6750438247516817	0.17489955172558125	15
176	0.6756346751454456	0.17455479604366095	15
177	0.6766376504485003	0.174016666462794	15
178	0.6778997815205763	0.17366505648876351	15
179	0.6789821841196032	0.17339137380858524	15
180	0.6802182566822564	0.1729090755027969	15
181	0.6811702078793208	0.17240164851744336	15
182	0.6826667048394568	0.171878020934384	15
183	0.6839364102263394	0.1715619002799229	15
184	0.6848512611688834	0.17140236877732998	15
185	0.6853503317386231	0.17150702921900302	15
186	0.6854400781955738	0.17147596221041567	15
187	0.6854247274160085	0.17181370362032217	15
188	0.6855905026813283	0.17205013658195922	15
189	0.6856589522463885	0.17213475745021914	15
190	0.6856039521748216	0.17205202791484248	15
191	0.6854287514565558	0.17219892467728884	15
192	0.6855464750468097	0.17227489517731948	15
193	0.685708421184451	0.17228442450615528	15
194	0.6855919051764856	0.1720900573140277	15
195	0.6854814947139581	0.17207816624152922	15
196	0.6854595083840715	0.17232834118207727	15
197	0.6854957352764505	0.1724698396434776	15
198	0.6855951539849926	0.17263570862926347	15
199	0.6858576626399042	0.1728140791887522	15
200	0.6861586068643772	0.1730969795750045	15
201	0.6865231851424086	0.17333014483692427	15
202	0.6867973298932439	0.17374940098351171	15
203	0.687078602794569	0.17413504274961916	15
204	0.6872329597637518	0.17433164509401045	15
205	0.6873572497286794	0.1745187500376542	15
206	0.6873269716235976	0.17477789853401335	15
207	0.6871762905075387	0.17518242574346646	15
208	0.6868703230659782	0.1755436129478072	15
209	0.6864644818772864	0.17598499930888414	15
210	0.6858440872858815	0.1763844925511315	15
211	0.6853568208324792	0.1765621204613011	15
212	0.6848398396572494	0.17648587963800333	15
213	0.6844196310391315	0.17616026618946803	15
214	0.6841952377950458	0.17597194288444368	15
215	0.683752678705985	0.17564588591321292	15
216	0.6834310547261805	0.17520060803321058	15
217	0.6830900398612464	0.17470061613688714	15
218	0.6828993050588514	0.17414315192095173	15
219	0.6826376299270981	0.17346116234553915	15
220	0.6822972652274562	0.17280307625206048	15
221	0.6818766274637761	0.1721752554116799	15
222	0.681026335359862	0.17185350406132568	15
223	0.6803166968440648	0.1712072598347703	15
224	0.6794928800514474	0.17055837467187954	15
225	0.6789816595457215	0.1700240893831698	15
226	0.6792178244284944	0.16942082013224655	15
227	0.679591985520921	0.16867243762375866	15
228	0.6801971057952212	0.168544407160071	15
229	0.6810543259979416	0.16853117492395	15
230	0.6815409614866886	0.16860693521860676	15
231	0.68186766821978	0.16858993337062475	15
232	0.6818390944729481	0.16846641483001912	15
233	0.6820726801680757	0.1683322426287876	15
234	0.6823602582589622	0.16837838870040456	15
235	0.6825364388852182	0.16837499830994337	15
236	0.6830723727159217	0.16814940133784584	15
237	0.6835010385871524	0.16814321579116825	15
238	0.6836412913602115	0.16803083440598549	15
239	0.6835031156471524	0.16777087728439347	15
240	0.6830792235743282	0.16731521432882163	15
241	0.6823155120348946	0.16705324086484444	15
242	0.6814072787599855	0.16681810184581986	15
243	0.6807226437323685	0.16639990802966395	15
244	0.6801691266599086	0.16606146445783862	15
245	0.6797136890351785	0.16553128659814426	15
246	0.6797152100478449	0.16515274799056817	15
247	0.6799672327879437	0.16472129280702405	15
248	0.6793689080719636	0.1644852341215107	15
249	0.6782781916713215	0.16464061058644627	15
250	0.6769375205655502	0.16475613182843046	15
251	0.6751334630654505	0.16468620450349758	15
252	0.673121039249203	0.16467629159776168	15
253	0.67094578213408	0.1645818059657201	15
254	0.6688438981120278	0.16444528301382313	15
255	0.6659094895522238	0.16441344730653	15
256	0.6637147263897248	0.16444861661674415	15
257	0.6613505655850914	0.16438913272529249	15
258	0.6592034202403436	0.16454141707988432	15
259	0.6582545792743064	0.16467664900112783	15
260	0.658844718019309	0.16455395906643155	15
261	0.6593730391059835	0.16428042305739302	15
262	0.6599829301777368	0.16394921876292445	15
263	0.6607487583777201	0.16396165071342136	15
264	0.6620759104858684	0.1639812597137711	15
265	0.6634200405069988	0.1639325079576439	15
266	0.6651344034709538	0.1643169197476323	15
267	0.666302799254627	0.16464940790493648	15
268	0.6676788283730921	0.16506519173170994	15
269	0.669295560280683	0.16555390324091993	15
270	0.6705834767103636	0.1659784989717056	15
271	0.6711143885908897	0.16668773623621058	15
272	0.6720426328673484	0.1672320102265009	15
273	0.6732620084622247	0.16767557767817373	15
274	0.6746565541947163	0.16836606222806239	15
275	0.6755833959726628	0.1694695722845372	15
276	0.67741256221398	0.17024297303335006	15
277	0.6789816474452712	0.17114862041239368	15
278	0.6799889654055373	0.17178347119907716	15
279	0.680937210463763	0.17245403891904235	15
280	0.6818185648965577	0.17308772050202778	15
281	0.6822226145053254	0.17394844485927985	15
282	0.68241680449761	0.1752814774896637	15
283	0.6833473469328003	0.17636536890723567	15
284	0.6837590227925873	0.1773454361265195	15
285	0.6842243140333579	0.17838472261542818	15
286	0.6845075561327454	0.17952226400832955	15
287	0.6845542196279562	0.18119618242730687	15
288	0.6842762479841281	0.18297168959477308	15
289	0.6847541930737617	0.18499351477867385	15
290	0.6852347527096013	0.18693869090475565	15
291	0.6858276088363873	0.18876622814008506	15
292	0.6867135287254945	0.19085402492231035	15
293	0.6871558931215096	0.19338054880398894	15
294	0.6869076910385049	0.19584004305312755	15
295	0.6862655043980972	0.1984167128198804	15
296	0.6856431121353891	0.20086932069612004	15
297	0.6853437892090628	0.2032816031942138	15
298	0.6849482078440553	0.20570844788323747	15
299	0.6845074945615068	0.20797472520372845	15
