# Supplementary material for: High-level cognition during story listening is reflected in high-order dynamic correlations in neural activity patterns
Source: Nat Commun. 2021 Sep 30;12:5728. doi: 10.1038/s41467-021-25876-x (PMC8484677; doi:10.1038/s41467-021-25876-x)
Supplement: Supplementary file 4 — Source Data [file 41467_2021_25876_MOESM4_ESM.zip › results/higher_order_sims/constant/14.csv]

time	1	2	iteration
0	0.8064190054507793	0.2251669749104567	14
1	0.8065381377793353	0.22330755340312872	14
2	0.8068335541916524	0.22127938087814233	14
3	0.8066660677106419	0.21934822491966913	14
4	0.8064665877381444	0.21750049567121366	14
5	0.8064896834535619	0.21598052218372896	14
6	0.8061562584536179	0.21448737900758708	14
7	0.8059849610318968	0.21307686667682604	14
8	0.805497465890525	0.21179051404279725	14
9	0.8050095135591812	0.2104032834426127	14
10	0.8049514907055786	0.20937266494817305	14
11	0.8048194986950187	0.20838771161712716	14
12	0.8046371294578112	0.20711325588673696	14
13	0.8043789138630661	0.20577676072324463	14
14	0.8039903944608843	0.20465583698938747	14
15	0.803502536997249	0.20364396324556572	14
16	0.8028461894083773	0.2026124901048891	14
17	0.8022262397845062	0.2016961393047712	14
18	0.8014915676328896	0.20090009121109875	14
19	0.8009076994728084	0.20003903479371432	14
20	0.8004557187551216	0.19984200252393952	14
21	0.8000621706588698	0.19991699718592082	14
22	0.7996532628922847	0.20030027872503683	14
23	0.7988660271394561	0.20080317192432098	14
24	0.7984782579673341	0.20101133745373767	14
25	0.7983755573203757	0.2010956329912465	14
26	0.7984931843078361	0.2009356570480091	14
27	0.798437563847436	0.20086091565677075	14
28	0.7983323543466947	0.20055440532878996	14
29	0.7985655503829258	0.19991100019447317	14
30	0.7987609607731061	0.19931219314242682	14
31	0.7988301684374589	0.19883973394209942	14
32	0.7989160384416799	0.1984282430090083	14
33	0.7991331159240231	0.19775939468331763	14
34	0.7989647415846515	0.19705339588907111	14
35	0.7988609259469224	0.19616549702072641	14
36	0.7986391295978577	0.19528268080888578	14
37	0.7982601003676958	0.19504607879155553	14
38	0.7979831684718719	0.19493562537529932	14
39	0.7975734411931578	0.19476596332238436	14
40	0.7962595236786589	0.19487104008504189	14
41	0.7954714488837819	0.1949033942318463	14
42	0.7947146782606147	0.19500662653769388	14
43	0.794097256720546	0.1948126553643077	14
44	0.793415905390217	0.19448937017542478	14
45	0.7931272671793009	0.19396905682116292	14
46	0.792525100682087	0.19368572023975542	14
47	0.7920948272254014	0.19325064515038037	14
48	0.7914634515948702	0.19262311302735896	14
49	0.7915162989297934	0.1918883031631701	14
50	0.7912852033607969	0.19161633054468208	14
51	0.7912106423951352	0.19130865152954118	14
52	0.7908276046924119	0.19109236085561385	14
53	0.7903930973076233	0.19085449848731134	14
54	0.7900866578977769	0.19066619508975668	14
55	0.7894161628967483	0.1904011550135354	14
56	0.788625769605193	0.190133200488093	14
57	0.7878721599589774	0.18981734971743952	14
58	0.786928186649672	0.1894180938274082	14
59	0.7856762449513155	0.1890333200254817	14
60	0.7851973446759309	0.18852163925451373	14
61	0.7851613299179204	0.18813629103116805	14
62	0.7855252232469416	0.18765160546193776	14
63	0.7862987366218286	0.18716185777417685	14
64	0.7864505756274177	0.1865272347092082	14
65	0.7861605217024392	0.18581330188174147	14
66	0.7857638232438711	0.18570936525106385	14
67	0.7850212326482401	0.18582647664879004	14
68	0.7843619693045029	0.18599220815594025	14
69	0.7840084997195504	0.18618585714909167	14
70	0.7840031270199659	0.18623998150559185	14
71	0.783695773689473	0.18657873556743088	14
72	0.7833625097048957	0.18708674515069484	14
73	0.7833063867479733	0.18729415399126864	14
74	0.7836767209483659	0.18748056810632405	14
75	0.7845322994505279	0.18735941568576747	14
76	0.7854511752157055	0.18694040905556916	14
77	0.786067270004994	0.1865213920585232	14
78	0.786496433747367	0.1859180834448363	14
79	0.7873600535468741	0.1852768265806281	14
80	0.788561188244488	0.18451078616175345	14
81	0.7897411409590526	0.18379726513722344	14
82	0.7910931661315822	0.18317488763159226	14
83	0.7917412620773971	0.18279351724185752	14
84	0.7918784356169885	0.1822758422537078	14
85	0.7918822777504678	0.18175032578701011	14
86	0.7914088409993384	0.18115146016519454	14
87	0.7907347315590564	0.18032632000725726	14
88	0.7900086611101522	0.17953001494244133	14
89	0.7893464166550004	0.1785954414706186	14
90	0.7887231351997502	0.17787231970274373	14
91	0.7882054706319228	0.17732938435177986	14
92	0.7880364499540896	0.1765800856290655	14
93	0.7873809699521759	0.17611248919501038	14
94	0.7865623543074836	0.17590668627999897	14
95	0.7868678381566602	0.17614715362856206	14
96	0.7875797567301593	0.17608868444388995	14
97	0.7892507839786281	0.17568784463804799	14
98	0.7906348803755295	0.17523189325166647	14
99	0.7916070585728137	0.17496903496572508	14
100	0.7920885936347246	0.1749054833962014	14
101	0.7927873899381914	0.17489385829966933	14
102	0.7934948286025338	0.1747120482635288	14
103	0.7942285408246887	0.17446463579657903	14
104	0.7943010590993707	0.17410576864213487	14
105	0.7941112708230808	0.17385523775471012	14
106	0.7937753479580052	0.1735371612184327	14
107	0.7937378795098006	0.17301468323344024	14
108	0.7936357176376075	0.1729433676778499	14
109	0.793860488846824	0.1727253303623441	14
110	0.7935952065810324	0.17261752700647465	14
111	0.7933789405931071	0.1725274047610121	14
112	0.7932301503272446	0.17265035176941793	14
113	0.7934775537941134	0.1728360509651391	14
114	0.7937937395914426	0.1732657225665936	14
115	0.7944041631801276	0.17378569994817128	14
116	0.7950550665091045	0.17420639698442736	14
117	0.7958773783355059	0.1744566511628257	14
118	0.796387554868443	0.1750405120678371	14
119	0.7968879927302579	0.17557074333311876	14
120	0.7969956087625595	0.17595333707790362	14
121	0.79692863142564	0.1762242803957556	14
122	0.7970267240167015	0.1762875914116626	14
123	0.7970288146846822	0.176504004816932	14
124	0.7972185160532089	0.17664294263466562	14
125	0.7971194804046787	0.17664388007128928	14
126	0.7966769770961017	0.17671935909168757	14
127	0.7960399301397142	0.17692982993268308	14
128	0.7959158964766714	0.17684182398747045	14
129	0.7957767146106	0.17655328703262285	14
130	0.7956689394124252	0.17635336930113207	14
131	0.7955037072699308	0.1767211113047965	14
132	0.7947510449747812	0.17693158438987824	14
133	0.793985863210264	0.1772577493793258	14
134	0.7932272432934686	0.17754940451643755	14
135	0.7922984401785217	0.17796003633370644	14
136	0.7904536855000948	0.17857541869058027	14
137	0.7881525908374284	0.17931528121341958	14
138	0.7853593197839909	0.17995169551543155	14
139	0.7822060062747523	0.18044610877035622	14
140	0.7788429620771341	0.18080353145906689	14
141	0.7756856526194932	0.18100290055163037	14
142	0.7732851284387633	0.1810612000103934	14
143	0.7698263726079333	0.18110874625124387	14
144	0.7661884012679097	0.18132622862752137	14
145	0.7630928529268898	0.18140065594408852	14
146	0.7601136357364057	0.18172226238294592	14
147	0.7581321215095002	0.18229615072981234	14
148	0.7561228038842641	0.1829342913118543	14
149	0.7544382184533106	0.1834258984336106	14
150	0.7537265167401981	0.18406531309111593	14
151	0.7542201150335127	0.18488189767754323	14
152	0.755825913220549	0.18607567037832956	14
153	0.7575791970762992	0.18728948492198355	14
154	0.7589333769505654	0.1883298690686238	14
155	0.7603890219096412	0.1898469150787408	14
156	0.7620853240612774	0.19159993664629432	14
157	0.7642275751526924	0.19315906481730968	14
158	0.7662388917776353	0.1943495557044203	14
159	0.769875495233391	0.1953458240971151	14
160	0.7729537585426168	0.19648942074704667	14
161	0.7760357820289281	0.19741843899005895	14
162	0.7792588044555496	0.19822695184898298	14
163	0.7821629876651754	0.1986635950434623	14
164	0.7852435747203057	0.19894841009011865	14
165	0.787753920636186	0.19928308420472243	14
166	0.7899584386619515	0.19957558080468718	14
167	0.7924961010077263	0.19976691734353078	14
168	0.7944645183931657	0.1998113925593715	14
169	0.7957204311152785	0.1997942468370662	14
170	0.7973172260776028	0.19961882549221668	14
171	0.7989484323599207	0.19956958792686139	14
172	0.8007460499597301	0.19942317298527704	14
173	0.8020841685202372	0.19909717884608275	14
174	0.803158675817998	0.19899554607090372	14
175	0.8039795479050875	0.19886123811043474	14
176	0.804156350885876	0.19859608378922922	14
177	0.805043782309017	0.19798082687401716	14
178	0.8055554104185004	0.19745156714979367	14
179	0.8061193683488266	0.19681720875762837	14
180	0.8063971789580203	0.19604563290251242	14
181	0.8066346796724346	0.19555882173591538	14
182	0.8070224067987379	0.19485588296972037	14
183	0.8071513663599635	0.19415856936661574	14
184	0.8074629368529779	0.19341541486392327	14
185	0.8076293414590651	0.1926066474556214	14
186	0.807800488533961	0.1918361854834758	14
187	0.8073863359216911	0.19112617019175193	14
188	0.8072565207409887	0.19039226381023924	14
189	0.8076363867498548	0.1894453085815608	14
190	0.8079653040221205	0.18835724373726184	14
191	0.8077514125811358	0.187911885175962	14
192	0.8071426431607736	0.18792271950614306	14
193	0.8065588861936125	0.1876565425682824	14
194	0.8060588368204398	0.18738413873659923	14
195	0.8059823583519315	0.18703532668125852	14
196	0.8062639790226265	0.18649692098326245	14
197	0.8069185613310206	0.1860858495485893	14
198	0.8078266860788811	0.18556784524131084	14
199	0.8085720272969444	0.18504115830113232	14
200	0.8094589140285848	0.18480025820512766	14
201	0.8102581611935663	0.18442656266780602	14
202	0.8107906546016866	0.18389748920609308	14
203	0.8112165226022768	0.18328321964191385	14
204	0.8111172384599462	0.1831662052366533	14
205	0.8109306484503944	0.1828582909030813	14
206	0.8107199244077924	0.18258486234580334	14
207	0.810002162243106	0.1827518455465099	14
208	0.8092965826376709	0.18269329987081373	14
209	0.8087880203052153	0.18262168408735557	14
210	0.8083519363443523	0.18254324605753244	14
211	0.8078341558614591	0.18240587932276695	14
212	0.8077592282088932	0.18217102603369023	14
213	0.8077891765160852	0.18172208445987528	14
214	0.8076269504321255	0.18117233314501274	14
215	0.8072622610079719	0.1805011231423072	14
216	0.8068079712451497	0.17959237653305898	14
217	0.8063864246931713	0.1790382922506	14
218	0.8061840854727078	0.17856974119930155	14
219	0.8060760485765456	0.17798806607337214	14
220	0.8061027271076115	0.17763774221238293	14
221	0.8060421773293032	0.17731317789610204	14
222	0.8058919003336346	0.1768152497477069	14
223	0.8055475826679033	0.17652307311843832	14
224	0.8053605607877606	0.1763807236170836	14
225	0.8053038173317725	0.17616409967788832	14
226	0.8052836136111047	0.1761254674386095	14
227	0.8053363096673625	0.17610799536404034	14
228	0.8049604549758744	0.1763740715980755	14
229	0.8041916165918594	0.17714861028561601	14
230	0.8030854050459129	0.17800150296807493	14
231	0.8019137216920201	0.17928195832791768	14
232	0.8008721705931222	0.1804335531566117	14
233	0.7999881063936314	0.1815658107495371	14
234	0.7989955757092169	0.18261617490211587	14
235	0.7979050500823277	0.18329199869021015	14
236	0.7966855026672339	0.18394242519248571	14
237	0.7952309314667484	0.1845987424415965	14
238	0.7936006386746876	0.18509407907462877	14
239	0.7924015607497337	0.1854633182392125	14
240	0.7912346364091496	0.18570906894797803	14
241	0.7905196686666447	0.18572218655714864	14
242	0.7899212021297468	0.18594392231659934	14
243	0.7892424482510636	0.18616763847972756	14
244	0.7883031549140633	0.18625947993495826	14
245	0.7875107347863415	0.1866662600608047	14
246	0.7877075120992943	0.18739822904570122	14
247	0.7880537547160457	0.18806288349623623	14
248	0.7889912788828908	0.18869467410800264	14
249	0.7900269248959617	0.18915695531331905	14
250	0.7910084267015121	0.18954673446470716	14
251	0.7915991189612868	0.18989662781570768	14
252	0.7918910896247373	0.19015556987545484	14
253	0.7923780374997826	0.19014773108524297	14
254	0.7928030608485741	0.19010523047566863	14
255	0.7929781899397985	0.19006375981712736	14
256	0.7929905786362127	0.19017562512992034	14
257	0.7932078950303176	0.19047541045679764	14
258	0.7936413502361906	0.19075062727805348	14
259	0.7951180834921288	0.1913473200458863	14
260	0.7962917176713464	0.19189375093345815	14
261	0.7974239421839147	0.1924724774666632	14
262	0.7981606014125474	0.19328757821367704	14
263	0.7985744415761633	0.19403164316771584	14
264	0.7989750629397324	0.19472391850280113	14
265	0.7992593781308255	0.19579598249487867	14
266	0.7993250674204653	0.19679217913648103	14
267	0.7991933117826571	0.19773156950569235	14
268	0.7991482451358998	0.19874116439995942	14
269	0.7990483959560436	0.1997532359132772	14
270	0.799553852889561	0.20044777916031736	14
271	0.8000925847513657	0.2009926599380649	14
272	0.800674424017598	0.20168622169759157	14
273	0.8011317239234408	0.20232819550466058	14
274	0.8016252490714155	0.2029717222447092	14
275	0.8016929074789866	0.20365168747011855	14
276	0.8018121898193297	0.2043708709286849	14
277	0.8020057253762998	0.20534067058447592	14
278	0.8022213997412792	0.20632145718519232	14
279	0.8024707859092659	0.20736663283954757	14
280	0.8022122253949951	0.20851535170172245	14
281	0.8018310915911553	0.20973728689247292	14
282	0.8012011397608966	0.21093989890831458	14
283	0.8003025819325873	0.2119672384104936	14
284	0.7991836155790087	0.21296886628372877	14
285	0.7980528680318363	0.21415860936042527	14
286	0.7969132700624103	0.2152084608088716	14
287	0.7963913191728138	0.2162486256380393	14
288	0.7953346972566685	0.2177652723900259	14
289	0.7946625504838473	0.21923385978961016	14
290	0.7942109912907398	0.22064994581337796	14
291	0.7936753265310449	0.2220682618531951	14
292	0.7932283709143326	0.2240970118145566	14
293	0.7928631872227676	0.22608278389257824	14
294	0.7926223910785452	0.2279196302558593	14
295	0.7924853399246038	0.22969864221664937	14
296	0.793126597614031	0.23130129242534256	14
297	0.793632463475455	0.23282305448785545	14
298	0.7943229449176324	0.23418971409391495	14
299	0.795083179378061	0.23546221959598082	14
