# Supplementary material for: High-level cognition during story listening is reflected in high-order dynamic correlations in neural activity patterns
Source: Nat Commun. 2021 Sep 30;12:5728. doi: 10.1038/s41467-021-25876-x (PMC8484677; doi:10.1038/s41467-021-25876-x)
Supplement: Supplementary file 4 — Source Data [file 41467_2021_25876_MOESM4_ESM.zip › results/higher_order_sims/constant/28.csv]

time	1	2	iteration
0	0.6127964212898742	0.18149321253833714	28
1	0.6124169709442108	0.17996406462296516	28
2	0.612540560799899	0.17824987508978513	28
3	0.6124042268819966	0.17644631288151047	28
4	0.6118916966354507	0.1744593121255516	28
5	0.6117546577300544	0.17233078096970572	28
6	0.6118428282343539	0.1701543009625613	28
7	0.6113308863175388	0.16839181175635104	28
8	0.6106007884875146	0.16700166072627898	28
9	0.6100598865020899	0.1654852740468044	28
10	0.6094244978328937	0.16391257910834267	28
11	0.6091646309974373	0.16258830038618724	28
12	0.6087691310045257	0.16149687560170478	28
13	0.6081573830626191	0.16024742695681807	28
14	0.6072966443859452	0.15908914085513318	28
15	0.6062155869564055	0.1580710614077549	28
16	0.6050616265753005	0.15709735289041346	28
17	0.6043735935995559	0.15599255788167973	28
18	0.6046249047295386	0.1548655683349731	28
19	0.6044795622595355	0.15362624505064995	28
20	0.604451261374971	0.15237627057920602	28
21	0.605027404791834	0.15142141677294685	28
22	0.6057021553591527	0.15028606317192256	28
23	0.6062952501735541	0.14920055654687722	28
24	0.606963512213101	0.1480811336393263	28
25	0.6077689823513641	0.14653787683973019	28
26	0.6084014199175184	0.14477639266675402	28
27	0.6088365331323917	0.1430193694241296	28
28	0.6093380190434085	0.14135596682784196	28
29	0.6099447597588897	0.13999385147294127	28
30	0.6108672195822508	0.13886489628380735	28
31	0.6122181901653562	0.1379487506626007	28
32	0.6135781898252132	0.13714744974570886	28
33	0.6144683433357553	0.13671778727211617	28
34	0.6146392894471118	0.13622172797650053	28
35	0.6150364490505215	0.13559202395281306	28
36	0.6159496407387468	0.13537011602192017	28
37	0.6166981329502856	0.1349607382355202	28
38	0.6165731325171164	0.13486214540321667	28
39	0.6163534156784346	0.13470122097006632	28
40	0.6163645431603776	0.1342275586428531	28
41	0.6158015470694871	0.13384086109907073	28
42	0.6156756881251473	0.13372507353129442	28
43	0.6153283559492562	0.13351135197256794	28
44	0.6151173124628361	0.13325512711960275	28
45	0.6148467330207716	0.13283218704002817	28
46	0.6145648193173335	0.13244677848144076	28
47	0.6145470218200323	0.13194851352813913	28
48	0.6146332012030826	0.13170009677317748	28
49	0.6150301531611289	0.13130857483284966	28
50	0.6157946912191681	0.13109357573257777	28
51	0.6158483001952512	0.13121952843506418	28
52	0.6158453453243596	0.13113824502390242	28
53	0.6158757975522743	0.13125263426111455	28
54	0.615691820431508	0.13156910334019162	28
55	0.6157035084111747	0.13214795066662738	28
56	0.6156604938935439	0.13292611774443489	28
57	0.616017935278414	0.13360043774331165	28
58	0.6164759465733546	0.13418195431435537	28
59	0.6168416370497591	0.1346467791706755	28
60	0.6167517382600323	0.13499908791481693	28
61	0.6159886604417683	0.13534012659189998	28
62	0.615475731059203	0.13559042198235116	28
63	0.6152040114109275	0.13571454903371255	28
64	0.6150217412511697	0.13589599268690575	28
65	0.6151987577726007	0.13637784642758413	28
66	0.6160291831518466	0.13686801982718227	28
67	0.6173327771455808	0.13720730210854823	28
68	0.6180581903934962	0.1376088831281033	28
69	0.6186906939137694	0.1380284595805334	28
70	0.619151872599952	0.13844732102536195	28
71	0.6190959489116384	0.13869958503604482	28
72	0.6189742454248373	0.13916241154673006	28
73	0.6183895637006395	0.13956620298671632	28
74	0.6178328399624837	0.13994624398505887	28
75	0.6169308604566484	0.14020391939739205	28
76	0.6155252549394951	0.1404566102991824	28
77	0.6148107821934506	0.1405889524605326	28
78	0.6136390431473424	0.14066928553427577	28
79	0.6128556270248138	0.14049536313960365	28
80	0.6118967681705952	0.14026424340140586	28
81	0.6116730934171065	0.14011651023401814	28
82	0.6115489085742328	0.139918717768662	28
83	0.6112746993763604	0.13979298139634314	28
84	0.6117267789349069	0.1396310236255369	28
85	0.61245786878518	0.1392267598458594	28
86	0.6139536103250047	0.1387762576359033	28
87	0.6135819107810974	0.13888758677542468	28
88	0.6134987306545152	0.1392088586296057	28
89	0.6128759737236841	0.13950118666111114	28
90	0.6127954722165422	0.1397587276438453	28
91	0.6122753854210903	0.13994341338991578	28
92	0.6125600129351031	0.14002539375483322	28
93	0.6130382946077996	0.13997039944955925	28
94	0.6138984311993156	0.14023878021428798	28
95	0.6155353627545396	0.14084783268358067	28
96	0.616932620399753	0.14154210173213053	28
97	0.6179137564428073	0.14226361407436663	28
98	0.6184619645859835	0.14308592162742717	28
99	0.6192763020768596	0.14366252023013018	28
100	0.6193864590353437	0.14390914361433346	28
101	0.6190334387974746	0.14455136299626417	28
102	0.6179343170834706	0.14518294100274326	28
103	0.6168586158711712	0.1456625278619817	28
104	0.6159638242878743	0.14581997391102294	28
105	0.6149676810431366	0.1461634637924085	28
106	0.6145036001528515	0.1465855712736217	28
107	0.6135532459193809	0.1470990864732928	28
108	0.6128738477750607	0.14744236453422188	28
109	0.6115066530675748	0.1480218228190552	28
110	0.6102219423776911	0.14855278331926183	28
111	0.6092845250381846	0.1490418100561574	28
112	0.6080704497452858	0.14945689162582282	28
113	0.6065517048658311	0.14985006250127142	28
114	0.6052197687547209	0.15021631560839546	28
115	0.603764458523449	0.15065757806950456	28
116	0.6025339057144273	0.15103218040281874	28
117	0.6000049572033292	0.15124611091960977	28
118	0.5980542002355786	0.15120172193760445	28
119	0.5959971845960681	0.15112200602148296	28
120	0.5949722522620093	0.1511650790809542	28
121	0.5936160251045377	0.15120312291858817	28
122	0.5919631532081563	0.1511242346952327	28
123	0.5905304614763012	0.15125966959428036	28
124	0.588304842964873	0.15154258661786893	28
125	0.5864558591066836	0.15185264392810385	28
126	0.5849015926554446	0.15201441958230902	28
127	0.5831852950318966	0.15259194705255863	28
128	0.5817745166011262	0.15308536585610277	28
129	0.5814783436863398	0.1535541747502779	28
130	0.5815886221308068	0.15398381816900522	28
131	0.5819764893690244	0.15435510953311363	28
132	0.5830932228076394	0.15429592427127464	28
133	0.5848865763364964	0.15421037314857636	28
134	0.5868355600874864	0.15397232182870013	28
135	0.5885371962772364	0.1540681720844766	28
136	0.5900764995746876	0.15464549068174907	28
137	0.5909847726374721	0.1550549432047781	28
138	0.5923478925680665	0.1555199770736791	28
139	0.5946018130464203	0.15583076826062262	28
140	0.5961309334375969	0.15607609583799806	28
141	0.5977473411936842	0.15659330737300065	28
142	0.5993319578262637	0.1570027706141946	28
143	0.6009887269843478	0.1578592796073982	28
144	0.602791194314324	0.1585519647496752	28
145	0.6044214893839067	0.15921378466374664	28
146	0.6057114482984329	0.1596955209974991	28
147	0.6070849583433026	0.16014133465409702	28
148	0.608029051937436	0.16060806474693778	28
149	0.6084891153449583	0.16095459642927415	28
150	0.6084739310932928	0.16112949742881483	28
151	0.6083078327634966	0.16110581386581516	28
152	0.6075944996431569	0.1610463455196211	28
153	0.6067659016207155	0.16086642578990942	28
154	0.605849944425547	0.16058354115525691	28
155	0.6050005124300023	0.16042210789680664	28
156	0.6039960770114762	0.1602182742219739	28
157	0.6044449817041712	0.15998632392084744	28
158	0.6043406371494268	0.1599463192937693	28
159	0.604656217213569	0.15999355517774388	28
160	0.6047457178305529	0.15980546687252417	28
161	0.6050927411197163	0.1596165035245731	28
162	0.6056398488639679	0.15933374804455955	28
163	0.6063145783325676	0.15885744743738556	28
164	0.6070209172641207	0.15835118182816346	28
165	0.6081274399303598	0.1577488030666291	28
166	0.6092049301320817	0.1575068501632434	28
167	0.6099044809181158	0.1572855733556585	28
168	0.6103508609294183	0.15705210988231183	28
169	0.6106883712382724	0.15668066918441173	28
170	0.6108199323043196	0.1562113761692071	28
171	0.6106905377078843	0.1556891188997226	28
172	0.6103977229304679	0.1551182381247348	28
173	0.6103593534922996	0.15440559717687438	28
174	0.6103360429035011	0.15388161413900125	28
175	0.6105446877392073	0.15365533934164727	28
176	0.611093351238925	0.153179736314635	28
177	0.6122043695907635	0.15272154010665337	28
178	0.6130060041709448	0.15261245884066968	28
179	0.6142063382912595	0.15232652531603	28
180	0.6152646166965096	0.1518187140306652	28
181	0.6160282092436133	0.15141082434684733	28
182	0.6164374072890447	0.15119379493510407	28
183	0.617053106560905	0.1510291151579155	28
184	0.6174912416126461	0.15086612953643852	28
185	0.6179040269872224	0.15056628488237378	28
186	0.6180250274385813	0.15032266788310117	28
187	0.6180473257038159	0.15000921120752359	28
188	0.6178815396095108	0.1497387306062635	28
189	0.6180745990511535	0.14956151114577268	28
190	0.6173483533928747	0.14990797205970433	28
191	0.6167273381713344	0.15015370298825792	28
192	0.6164083938978967	0.15015015942959747	28
193	0.6159561250515836	0.15011548319310145	28
194	0.6156425172045529	0.1507642488844468	28
195	0.6152523676433095	0.15137173882501942	28
196	0.6150802500291872	0.15201071000099337	28
197	0.614388756696898	0.15242076388050482	28
198	0.6136448903610038	0.15272176443891536	28
199	0.6132293481214732	0.15287064464510675	28
200	0.612731665379055	0.15310943148453532	28
201	0.6128567388948367	0.1531352297176984	28
202	0.6131701259560203	0.15304685923122022	28
203	0.6135685097731792	0.15277112538187634	28
204	0.6138085732044426	0.15243387345703902	28
205	0.6141517408360426	0.1519719193860336	28
206	0.614051487445822	0.15132503844735454	28
207	0.6139580307182829	0.15054754487484004	28
208	0.6139303608023984	0.1500139704760152	28
209	0.6143705371394118	0.1497329592990613	28
210	0.6147324757765956	0.14975484179316925	28
211	0.6148755255878547	0.14969914096191472	28
212	0.6149723196538691	0.14969607716254238	28
213	0.6146494506805474	0.14961207805493662	28
214	0.6143731394702533	0.14935173228614504	28
215	0.6139802908639646	0.1489663937297449	28
216	0.6136164692716242	0.14861234138027732	28
217	0.6130190275004306	0.14847627306599792	28
218	0.6124250887040681	0.148357813208183	28
219	0.6119991695879182	0.14821570017544353	28
220	0.611570790148957	0.14793649376341278	28
221	0.6109807064573336	0.1479483219984181	28
222	0.6099750313847487	0.14781160067957488	28
223	0.6091424705288316	0.1474863097381293	28
224	0.6081922550434389	0.14716526813489808	28
225	0.6074399891865286	0.14685966180019283	28
226	0.6064177286441814	0.14639983607689516	28
227	0.6052824804175898	0.1460692717801088	28
228	0.6044595367273744	0.14602141533839477	28
229	0.6035419754480631	0.1459484580620185	28
230	0.6027526715439587	0.14610826530990748	28
231	0.6022050155961329	0.14595117399875052	28
232	0.6019150295585783	0.14574338196169825	28
233	0.601905252080158	0.14556556075367694	28
234	0.6028572209963674	0.14554381882651748	28
235	0.6031368214993501	0.1456477678315686	28
236	0.60374236282076	0.14575235072991868	28
237	0.6039335087394109	0.14574931296367968	28
238	0.6039345360876228	0.1456310848068465	28
239	0.6040166929957674	0.1454828651048432	28
240	0.6043756028186436	0.14514558641996012	28
241	0.6055878634700276	0.1446105847710145	28
242	0.6071908469939158	0.14412029258934816	28
243	0.60917239540743	0.14368579280354718	28
244	0.6113609223918391	0.14386105012164702	28
245	0.6139202557615341	0.1443783932721547	28
246	0.6157495342800717	0.14491005605263446	28
247	0.6177784814141	0.145484204425196	28
248	0.6214518582353028	0.14614685836005298	28
249	0.6248516504176103	0.14687479638637352	28
250	0.6279144241209075	0.1475549007315459	28
251	0.6319492654238436	0.14827935917765883	28
252	0.6355215100869578	0.14861882688889083	28
253	0.6380690161186113	0.1492053948114355	28
254	0.6406662886002084	0.1497503670395863	28
255	0.6429711358087528	0.15018726585289863	28
256	0.644434650747431	0.15034051757473857	28
257	0.6450521812264283	0.1507391762908047	28
258	0.6453421262727659	0.15099550502669612	28
259	0.6441278993827871	0.15150519859682063	28
260	0.6426470518127065	0.1521262932900025	28
261	0.6401792600984143	0.1526364724617131	28
262	0.6357978620513435	0.15330067651050974	28
263	0.6315796894272108	0.15395389214655714	28
264	0.6276060448822314	0.15469067993477162	28
265	0.6236619953013735	0.15558939193652188	28
266	0.620462027571516	0.15640358159257467	28
267	0.6180865225149998	0.1572036901332365	28
268	0.6157358187516551	0.15778371277924638	28
269	0.6134408274464331	0.15855766728455453	28
270	0.6105048740064657	0.15946793744721496	28
271	0.6078092065349328	0.16034295600260515	28
272	0.6051273312489192	0.16094686654975307	28
273	0.602180040402616	0.16157733707670774	28
274	0.6007536278820832	0.1622244593296413	28
275	0.5987145276324038	0.16304939279005992	28
276	0.5969747336739191	0.16399671847656141	28
277	0.5943884681842844	0.16475408479309459	28
278	0.5923312859775038	0.16566548068248874	28
279	0.589970542613546	0.16651637547286346	28
280	0.5876515450639587	0.1675405549153591	28
281	0.5862465563823731	0.16836436155649423	28
282	0.5858193664753372	0.16881544244741134	28
283	0.5853885612588913	0.16931823214777733	28
284	0.5846952923110035	0.16988382810502925	28
285	0.5835355076792477	0.17062380500226582	28
286	0.5824443500826647	0.171395778202154	28
287	0.5821874401555062	0.17214980244344366	28
288	0.5828785052872998	0.1727109816620346	28
289	0.5840281374078705	0.1731572360698309	28
290	0.5861030873180457	0.17358893972587117	28
291	0.588040366501749	0.17395150360669254	28
292	0.590238941353951	0.17439257426244292	28
293	0.5918125308817572	0.17521489583303873	28
294	0.5929197252101162	0.17601079161733155	28
295	0.5943001236477943	0.1768206349924094	28
296	0.5955535686629564	0.17792613320719103	28
297	0.5968019161004678	0.17902451108704456	28
298	0.5981018153551348	0.18018283504339952	28
299	0.6000512263243588	0.1811647581621165	28
