# Supplementary material for: High-level cognition during story listening is reflected in high-order dynamic correlations in neural activity patterns
Source: Nat Commun. 2021 Sep 30;12:5728. doi: 10.1038/s41467-021-25876-x (PMC8484677; doi:10.1038/s41467-021-25876-x)
Supplement: Supplementary file 4 — Source Data [file 41467_2021_25876_MOESM4_ESM.zip › results/higher_order_sims/constant/10.csv]

time	1	2	iteration
0	0.7722660228716116	0.2922396918571822	10
1	0.7722567332878992	0.2921710353461564	10
2	0.7721911648570651	0.2918994336051155	10
3	0.7718709507704945	0.2918782229316741	10
4	0.7713616938872523	0.29169612548604384	10
5	0.7710509727386587	0.291203340849413	10
6	0.7706087038516902	0.29044223486681164	10
7	0.7703140260817575	0.2894506176576112	10
8	0.7699732045461533	0.2882940341968957	10
9	0.7696602279512402	0.2870798373465753	10
10	0.7690944479462923	0.2855750375299482	10
11	0.7689125872814951	0.28388580933524604	10
12	0.7686617267974565	0.282041637886742	10
13	0.7686919178933836	0.280176722960932	10
14	0.7687718063993892	0.27821347892568715	10
15	0.76919342439103	0.2763454326889455	10
16	0.7694457162309132	0.2746586700936567	10
17	0.769445105766995	0.2729794901194297	10
18	0.7693629654008638	0.2714307493988959	10
19	0.7696718369848702	0.2699689445956989	10
20	0.769863198950022	0.268856735283159	10
21	0.770365482036797	0.26804272029253806	10
22	0.770582744611552	0.2670388555264971	10
23	0.770789539507409	0.2660063560570674	10
24	0.770997807672585	0.2648344065593227	10
25	0.7709363562891388	0.2636658022815015	10
26	0.7709415206417924	0.2625367168485466	10
27	0.7710480345905997	0.2611493386820383	10
28	0.7710851418454592	0.2598898790521429	10
29	0.771136563656136	0.25869460314280546	10
30	0.7710807912316808	0.25757574716757925	10
31	0.7712699346359434	0.256849759363683	10
32	0.7715338666030815	0.2560862978941316	10
33	0.7723006871021453	0.2552995818089426	10
34	0.7730889918982853	0.2546333527454226	10
35	0.7737466243258452	0.25385567000418024	10
36	0.7745537907189776	0.25293291124250356	10
37	0.7754824938412986	0.2519711585062191	10
38	0.7768034193921076	0.2511313896357674	10
39	0.7786870884394129	0.2503785783512918	10
40	0.7800238635395529	0.25002976435924296	10
41	0.7814207588996922	0.2494948790365039	10
42	0.7823948207087779	0.24904069405680745	10
43	0.7829757186952805	0.2488427978322642	10
44	0.7836950289563969	0.2483848786422494	10
45	0.7841160818890525	0.2478447928730426	10
46	0.7843304203766107	0.2473735692057451	10
47	0.784474772702615	0.2468000480793733	10
48	0.7846214311729468	0.24605443394593338	10
49	0.7843505296245433	0.2456447497663547	10
50	0.7841332133925079	0.2452019921462776	10
51	0.7842660820777286	0.24460676740259654	10
52	0.7842095971594882	0.24392052840685494	10
53	0.783854825387004	0.24347636369245385	10
54	0.7836458980918909	0.24284363010988247	10
55	0.7834190291331352	0.24214011977613384	10
56	0.7834499644351347	0.24171363621140726	10
57	0.7837649503460967	0.24148628077576048	10
58	0.7836824280059459	0.24135192649806722	10
59	0.7835859221974064	0.24112551734936638	10
60	0.7833198368772617	0.24124344041903056	10
61	0.7833319692401287	0.241373969333808	10
62	0.7833186605634603	0.24178192800127576	10
63	0.7835278125366065	0.2420772633408611	10
64	0.7835482837609558	0.2422361890639148	10
65	0.7836320485389898	0.24228973101055737	10
66	0.7836607809726787	0.24217446907882345	10
67	0.7837474039052847	0.2419309962081644	10
68	0.7837473225436492	0.24165628415854962	10
69	0.7832936301401353	0.2418032927266215	10
70	0.7823773454018034	0.24210619035755737	10
71	0.7814285832666291	0.24238121444789515	10
72	0.7805292497056776	0.24253735176883223	10
73	0.780245464489814	0.24306038959560067	10
74	0.779885790499623	0.24369095035995075	10
75	0.7795293054668773	0.2442115572354055	10
76	0.778899865747134	0.2446553643026367	10
77	0.7780829580037699	0.24509798195658905	10
78	0.7771776592387405	0.2454398208145513	10
79	0.7764180240425782	0.24545794269170096	10
80	0.7757821700669905	0.2456768110206264	10
81	0.7753690679721286	0.24576042761460987	10
82	0.7749529955803405	0.24598350280997702	10
83	0.7750716293125897	0.24589010878023976	10
84	0.7750821029302397	0.2456666725324802	10
85	0.7751561781775487	0.2456172226531972	10
86	0.7748747512115081	0.24567506739026038	10
87	0.7746944643496286	0.24588543561185872	10
88	0.7744888109144309	0.24609703780105902	10
89	0.7744115978971302	0.24620865317292026	10
90	0.7739379509526106	0.2465757666675718	10
91	0.773583902934646	0.2468761794746066	10
92	0.7729071853590652	0.24684581390910088	10
93	0.7721665209406616	0.24726672335210365	10
94	0.7716248872889219	0.24758404364285547	10
95	0.7712899620758882	0.24788917001293784	10
96	0.7711040124804457	0.24822648733567645	10
97	0.7710086558841989	0.2484760918642751	10
98	0.770830688742956	0.24865633523624311	10
99	0.7705646194710323	0.24893560492583283	10
100	0.770349681418129	0.24936116548927525	10
101	0.7702909260431166	0.2498025275867726	10
102	0.7701246382897748	0.25014593481512193	10
103	0.7698241089469141	0.2504393415638495	10
104	0.7693817440535109	0.2505425354268283	10
105	0.7689753946343272	0.2508301759798035	10
106	0.7685908530079605	0.2509227338046498	10
107	0.7679069958009253	0.2512669992383236	10
108	0.7671261816098763	0.2514891453519433	10
109	0.7661481067587683	0.2518876582377444	10
110	0.7649372626156189	0.2521067323084294	10
111	0.7639431563981116	0.25222845635601726	10
112	0.7627930004188712	0.2527008221990778	10
113	0.7618091426773154	0.2529565741327759	10
114	0.7613768988687561	0.2533465810885027	10
115	0.7607382155907685	0.2536134162909227	10
116	0.760202782123169	0.25382913706792615	10
117	0.7601437965314433	0.2539722351840149	10
118	0.7601668995027798	0.2541360818942283	10
119	0.760403139377066	0.25468276753121694	10
120	0.7609140167100737	0.25505244150428713	10
121	0.7612424960884885	0.2552282763972246	10
122	0.762051708336537	0.2554687061934275	10
123	0.762846115269458	0.25615024428436334	10
124	0.7632463800890944	0.2569503815256041	10
125	0.7641581288631459	0.25780124014057554	10
126	0.7649712921239763	0.2587617997391153	10
127	0.7658258051053942	0.25957652932812847	10
128	0.7662832592225521	0.2603999759152366	10
129	0.7667315899342189	0.2610254411364971	10
130	0.7669943557541729	0.26177768607789376	10
131	0.7671396749050876	0.2626307047764872	10
132	0.7670982928218174	0.2636099899464741	10
133	0.7672524794489481	0.2644007076536934	10
134	0.7674212183883061	0.2651226274140202	10
135	0.7678539286212461	0.2655952067270364	10
136	0.7678097007306055	0.2660093541205759	10
137	0.7674686792968267	0.2662475020339456	10
138	0.7668120230083529	0.2665166720341538	10
139	0.7660637765202828	0.2667212093005583	10
140	0.7651545667908983	0.2669133624436116	10
141	0.764041840109086	0.26717109880239187	10
142	0.7634131144349355	0.26714428472859253	10
143	0.7627573797629682	0.266986968738383	10
144	0.7622275421602848	0.26650042103695804	10
145	0.7622356846658902	0.265984051582569	10
146	0.7623682649276169	0.26544868100733315	10
147	0.762519464764278	0.264771669813603	10
148	0.7627717718448505	0.2641595911445165	10
149	0.7627035367702854	0.2635838675683732	10
150	0.7628813237999956	0.2630080265780715	10
151	0.7626387479781448	0.2625358158172746	10
152	0.7624519138791734	0.26200007186225377	10
153	0.7626877226644653	0.2615542467253126	10
154	0.7629709255369612	0.2611339907051538	10
155	0.7633659818880174	0.26058206092454794	10
156	0.7635392091349505	0.2596883129201099	10
157	0.7635863605726434	0.25886995198803014	10
158	0.7639862736571787	0.25781365133813977	10
159	0.7644107272809578	0.25679844039934313	10
160	0.7655478868445246	0.2554220656057982	10
161	0.7670058294502312	0.25379596736392324	10
162	0.7679786820793785	0.2521569610238242	10
163	0.7688263855172305	0.25073028164011335	10
164	0.7704860918769411	0.24917178528641734	10
165	0.7713524976685424	0.2480973833554177	10
166	0.7717998553796536	0.2470640311103974	10
167	0.7725754353216198	0.24592665223155868	10
168	0.7731226306731539	0.24479460133805406	10
169	0.773493458662983	0.24363841419006196	10
170	0.7736569132230088	0.2423327945322642	10
171	0.7742012748462719	0.24137240435189253	10
172	0.7745306379844711	0.24076745405687874	10
173	0.7748390847694421	0.23997268161744237	10
174	0.7753118897458307	0.23911524075156712	10
175	0.7757758834410325	0.23838803252359134	10
176	0.7765164638719081	0.2375411797755885	10
177	0.7768334323800327	0.23667866052120548	10
178	0.7769263300139851	0.23583780549686198	10
179	0.7766612039291934	0.23485767466464835	10
180	0.7770133885457104	0.23456048715047015	10
181	0.7770727364492509	0.23464236141824085	10
182	0.7768335791402373	0.23458328549858384	10
183	0.7769431228054405	0.2347142398981448	10
184	0.7768817495890136	0.23480431549793368	10
185	0.7769921163668446	0.2349209840547558	10
186	0.7770193136747784	0.23474571568060193	10
187	0.7772406676386757	0.2345416574584864	10
188	0.7768128980465276	0.23464547153512438	10
189	0.7756607295079105	0.23513426688611547	10
190	0.7745534425509072	0.2355184832265765	10
191	0.7734447367613889	0.23593869060711845	10
192	0.7719213275198337	0.2361329193815824	10
193	0.7698794584699447	0.23621016758088115	10
194	0.7682979349335262	0.2360017714739185	10
195	0.7669727981780694	0.23595649409470784	10
196	0.7658457410994381	0.23578808141414231	10
197	0.7646297797474781	0.2354833679290202	10
198	0.7631311693780921	0.23534664759753737	10
199	0.7619139534945614	0.23518655962870147	10
200	0.7607906280502283	0.23493111175154502	10
201	0.7598930577245288	0.2348913058940662	10
202	0.7598563100903067	0.23488758461477097	10
203	0.7599609555327274	0.23470162218267504	10
204	0.760543286348382	0.2347621179216183	10
205	0.7613887824566675	0.23483222773316978	10
206	0.7622198315457177	0.2356102315852705	10
207	0.7628331477341949	0.23630593001218095	10
208	0.7633930965683269	0.23692272683131335	10
209	0.7638094005358006	0.2379018169295995	10
210	0.7643077196626317	0.23863047388375483	10
211	0.7648803157711368	0.23931834196254279	10
212	0.7649188164159527	0.24006884051814498	10
213	0.7652321161784059	0.24033430160656283	10
214	0.7653532802613675	0.24028174088190787	10
215	0.7646186563902492	0.24037829515380854	10
216	0.7640316324683413	0.2406936595690208	10
217	0.7646173169848676	0.2411825492224517	10
218	0.765305180872124	0.24159846018120867	10
219	0.7658691345855623	0.24198693842099284	10
220	0.7662673040085948	0.24245078805597473	10
221	0.7670323182243873	0.24273373083320374	10
222	0.7679130875985313	0.24302825965638927	10
223	0.7685655014810073	0.2432234278719987	10
224	0.7693780374676119	0.2433450343571674	10
225	0.7699377054937564	0.24339700942521003	10
226	0.7701481645836562	0.24339231916360762	10
227	0.7704300935129474	0.2431329438072445	10
228	0.770457922214342	0.24317287359680373	10
229	0.770560575705811	0.24308870144163885	10
230	0.7705525387764474	0.24272284518034426	10
231	0.7706800182374755	0.24253636841033083	10
232	0.7708603204105535	0.24212796563188502	10
233	0.7711331405523361	0.24174381292934663	10
234	0.771318188073991	0.2415166588734336	10
235	0.7713642471209029	0.24121925739696445	10
236	0.7715076818967828	0.24110514605482647	10
237	0.7716019204877754	0.2410846595777035	10
238	0.7716979849201161	0.2414044466643712	10
239	0.771779015449076	0.24143865760448063	10
240	0.7716513771418794	0.24145654320517118	10
241	0.7716663180060533	0.24157605366754858	10
242	0.7714807901707816	0.24162507859442123	10
243	0.7714716760473996	0.2416855747525264	10
244	0.7715599214691445	0.24143768875319468	10
245	0.7715354166316049	0.24123664230466224	10
246	0.771599200939921	0.2415779171076335	10
247	0.7717266676732626	0.24193140815453432	10
248	0.7716564632019733	0.24224450838836714	10
249	0.771133761119101	0.2431732516355452	10
250	0.7704856531865308	0.24413013672251344	10
251	0.769993106770724	0.24516606512937988	10
252	0.7693966153515986	0.24626590298148524	10
253	0.768842969456436	0.247350855581084	10
254	0.7685118644270539	0.24825350797921256	10
255	0.7681282149706515	0.24904104951785477	10
256	0.7678431547196753	0.24975199932711914	10
257	0.767851811465983	0.25033487275596616	10
258	0.7679366696160395	0.2510037020723054	10
259	0.7679384034817104	0.25218958322114826	10
260	0.767959073980385	0.2533850026506313	10
261	0.7685762595630269	0.2543502513992594	10
262	0.7690827261872374	0.25515457755143395	10
263	0.7696957844176185	0.2558189674165986	10
264	0.7704805315514107	0.2565534216227103	10
265	0.7712258822178827	0.2571282864930011	10
266	0.7718814874354539	0.25770283061006294	10
267	0.772466784496899	0.25828832912944777	10
268	0.7728507687816705	0.25903699076996783	10
269	0.7731283043878328	0.25955887322694465	10
270	0.7735966642902601	0.25997145895315993	10
271	0.7736993445792579	0.26059813863515874	10
272	0.7738534593019403	0.2613876090324668	10
273	0.774211333674442	0.2621142309630736	10
274	0.7746739227562187	0.26249980280958773	10
275	0.7751880917563544	0.2630324214928899	10
276	0.7759343756270612	0.263770234967474	10
277	0.7764944567842104	0.2644990612430084	10
278	0.7766274556296496	0.2653078037093099	10
279	0.7769393248094698	0.26615658456005326	10
280	0.7772875189072268	0.26699611891600034	10
281	0.777347351509803	0.267591926415734	10
282	0.777131750632864	0.26846499915287486	10
283	0.7766811612667834	0.26929428388587623	10
284	0.776074605678744	0.2700123999444486	10
285	0.7756471866936507	0.27056628503620384	10
286	0.7751479293436987	0.27107194020253067	10
287	0.7744752602671492	0.27193293508289895	10
288	0.7738596550209261	0.2726480405000702	10
289	0.7730594981935599	0.2734850678113813	10
290	0.7723201173226818	0.27435626178305383	10
291	0.7717610619536042	0.27532038336985487	10
292	0.7711932545823756	0.27663326116545656	10
293	0.7706332423238127	0.27784783610017716	10
294	0.7702076465252761	0.2789166746598199	10
295	0.769687827972885	0.2801514364370767	10
296	0.7690491484700479	0.2814879036042463	10
297	0.7683148293245179	0.28275131081240296	10
298	0.7678865441509141	0.28374913447347117	10
299	0.7678001649638575	0.28444100869550343	10
