# Supplementary material for: High-level cognition during story listening is reflected in high-order dynamic correlations in neural activity patterns
Source: Nat Commun. 2021 Sep 30;12:5728. doi: 10.1038/s41467-021-25876-x (PMC8484677; doi:10.1038/s41467-021-25876-x)
Supplement: Supplementary file 4 — Source Data [file 41467_2021_25876_MOESM4_ESM.zip › results/higher_order_sims/constant/38.csv]

time	1	2	iteration
0	0.8294414553952201	0.24951069837163187	38
1	0.8291111695287068	0.24865278558710782	38
2	0.8283173622762279	0.2477722017208868	38
3	0.8274887372413522	0.2468509417351153	38
4	0.8265251813793859	0.24590052698838535	38
5	0.8255711150541047	0.24490567270212854	38
6	0.8245502795291358	0.2439443316208074	38
7	0.8233623673154791	0.24295941677178493	38
8	0.8220082688672198	0.24192957007153515	38
9	0.8211822232468324	0.24053742378400644	38
10	0.8202410245657858	0.23936179030884747	38
11	0.8191270018054324	0.23824439237502065	38
12	0.8179504284682373	0.23723351869217393	38
13	0.816942551671146	0.23635612070431425	38
14	0.81598398836828	0.23544026619180092	38
15	0.8149702396997267	0.2345423219259905	38
16	0.8137388330562939	0.23362888928100703	38
17	0.8124840496099556	0.2328780400299147	38
18	0.8110977101516944	0.2322198490041635	38
19	0.8097080731040536	0.23152620014298306	38
20	0.8085217416948522	0.23085934430265165	38
21	0.8077312229082243	0.2300283969844782	38
22	0.8070038388033316	0.22924638342414141	38
23	0.8064516776773839	0.22858329485305734	38
24	0.8059222632427928	0.22798480917881062	38
25	0.8050367576619042	0.22745070326911324	38
26	0.8045770727753839	0.2269880133569867	38
27	0.803974456045118	0.2264450908007002	38
28	0.8035374109823331	0.2260542969883632	38
29	0.8035825554709246	0.2257641001358289	38
30	0.8029677324497306	0.22553467518656015	38
31	0.8023825994980079	0.22533579009240848	38
32	0.8024801350773914	0.22502488487672198	38
33	0.8027656156223884	0.22457128586222744	38
34	0.8034917082967482	0.22399750269611518	38
35	0.8042613817382985	0.22337649455433992	38
36	0.8042842955722057	0.22287396948274907	38
37	0.8040217911340689	0.22225820479050962	38
38	0.8044753872100723	0.22198884079174072	38
39	0.8062483725868617	0.2217360411260136	38
40	0.8081458245460716	0.2212365379968365	38
41	0.8094747628565241	0.2207082319894821	38
42	0.8105168682619521	0.22036219334211402	38
43	0.8119618465763502	0.22005994222540415	38
44	0.812769029305327	0.2199116636144838	38
45	0.8143527825633468	0.21976102975539888	38
46	0.8152864317261769	0.21954661231125808	38
47	0.8161038585664743	0.2192845344916654	38
48	0.8171811789982799	0.21928012411021028	38
49	0.8181731974308656	0.21906698843826297	38
50	0.8190674730294988	0.21877658297317834	38
51	0.820191979705233	0.21860119579826198	38
52	0.8217283025197792	0.21834306817625218	38
53	0.8228298139671996	0.2182340481900249	38
54	0.8238591049213081	0.2179974610614173	38
55	0.8245906261271974	0.21772347818248283	38
56	0.8253373867418723	0.21729747178975542	38
57	0.8259114626723086	0.2168206001231226	38
58	0.8264113692875961	0.21629336466219817	38
59	0.8267751919498035	0.21581419588699488	38
60	0.827301096326989	0.21544314408740403	38
61	0.8273547578191809	0.214766242213393	38
62	0.8271229871520078	0.21421158558713085	38
63	0.8270267520814412	0.21351373683711428	38
64	0.8268306240122462	0.21277111967772805	38
65	0.8268040623084522	0.21219335694679378	38
66	0.8266355761223186	0.21163777466284328	38
67	0.826319741248055	0.2113137697805525	38
68	0.8259652456654939	0.21078619905488788	38
69	0.8256019795377667	0.21052439769489617	38
70	0.8253821787189317	0.21013387058357866	38
71	0.8252201758438095	0.2098812228630437	38
72	0.8250392459058232	0.20982747238873134	38
73	0.8249170608715028	0.20970749159070567	38
74	0.8248956890132354	0.20965725046237532	38
75	0.8250681286116835	0.20977660561814315	38
76	0.8252024544363582	0.20961678740949938	38
77	0.8252644327153961	0.20928047541385728	38
78	0.8251652674528002	0.2089174762490857	38
79	0.8253228238313265	0.20836212243581453	38
80	0.8254751149534209	0.2080167011136037	38
81	0.8257969103351782	0.2080518339530372	38
82	0.8259923594117843	0.20845979731400158	38
83	0.8261547824105905	0.20889871142329836	38
84	0.8265962009443276	0.20916625968687944	38
85	0.8273089257501314	0.20957809806426994	38
86	0.8279283395924291	0.2101312619728985	38
87	0.8283624619733945	0.21089961087665407	38
88	0.8286888489760499	0.21151697323797947	38
89	0.8292465794485867	0.2120093360025704	38
90	0.8298695325688441	0.21258969905416825	38
91	0.8304431519770814	0.21308628782671904	38
92	0.8309921536915625	0.21341690611139144	38
93	0.8316152942794436	0.213695049737341	38
94	0.8320907670476047	0.21409126236275505	38
95	0.8328620586189844	0.21414521194935454	38
96	0.8333524269539234	0.21392667485458808	38
97	0.8337375021114766	0.21381646592065987	38
98	0.8341665719964538	0.21366987796654435	38
99	0.8344788376382053	0.2134811516868467	38
100	0.8348439978326103	0.21308270086673406	38
101	0.8351140459492365	0.21283818613832145	38
102	0.8354707949152004	0.21298621133691448	38
103	0.8354212024977197	0.21309569592847755	38
104	0.8354657531080113	0.21318071093818508	38
105	0.8357109461270211	0.21294399218856627	38
106	0.8357986844552644	0.21293482902688968	38
107	0.8359126105401028	0.2130641567681764	38
108	0.83603781313177	0.2131713743158282	38
109	0.8360911168505683	0.21314456123656075	38
110	0.8360655991538513	0.21309803388355478	38
111	0.8356665216258065	0.21311842997941213	38
112	0.8351164051051101	0.21317197502235175	38
113	0.8347696459358563	0.21305373662012425	38
114	0.8342646103844737	0.2131533397856743	38
115	0.8339345777501731	0.21318731388730341	38
116	0.8335233878491732	0.2131962415117784	38
117	0.8331989009185732	0.21325788008290716	38
118	0.8329038969016607	0.21335124851506182	38
119	0.832915535643876	0.21318995776596972	38
120	0.8327791813304649	0.21294632660514048	38
121	0.8330153197211423	0.21284839232191025	38
122	0.8328698487798035	0.21280486042720925	38
123	0.8326799674557356	0.21317904851853303	38
124	0.8323128368686192	0.2137442455086059	38
125	0.8316981893244542	0.21412986456822206	38
126	0.8310384625317145	0.21474920199131045	38
127	0.8300867119780077	0.21532170430256753	38
128	0.8291462740818599	0.21593355763259528	38
129	0.8282808380118332	0.21657040107708012	38
130	0.8273097490859045	0.2172564152820222	38
131	0.8265280476053013	0.2178851539341387	38
132	0.8262295816673001	0.21834793485808124	38
133	0.8254959598611443	0.21874492760037836	38
134	0.8246204233695235	0.21895509628364526	38
135	0.823744350336908	0.21911653802994205	38
136	0.8225031937524312	0.21935072458209667	38
137	0.8213906607897092	0.21962440231477245	38
138	0.8203970752931908	0.21998057364763854	38
139	0.8195473753901988	0.2203663400126948	38
140	0.8187479640348413	0.22095103843412747	38
141	0.818882971977455	0.2214309640515575	38
142	0.8187948874764109	0.22179410428658197	38
143	0.8182294659859811	0.22205070606135638	38
144	0.8175015334855722	0.22212840688951893	38
145	0.816945553556403	0.22201796660936599	38
146	0.816452763216316	0.2219003744801752	38
147	0.816715605285511	0.22184176701621244	38
148	0.8169682395335535	0.22179586971976734	38
149	0.8177131229385414	0.22194132618606946	38
150	0.8181662595641829	0.22215257047311354	38
151	0.818527615640692	0.22236146806663054	38
152	0.8187555582509701	0.22245235595809124	38
153	0.8192346874090466	0.22251624257603633	38
154	0.8197143363422971	0.2223028224788407	38
155	0.8202124084481232	0.22224992089584775	38
156	0.8206184697798234	0.2222924854991088	38
157	0.8207846577923129	0.2221689965683944	38
158	0.8210714303181912	0.22208651058812717	38
159	0.821578387408113	0.2219768157203047	38
160	0.8222402941332727	0.2221727012465719	38
161	0.822638009055785	0.2223917723480679	38
162	0.8228192213522756	0.2225069541864885	38
163	0.8231816603077816	0.22251418757677277	38
164	0.8235918013436961	0.22227630310493138	38
165	0.8243517294840675	0.22201275924937003	38
166	0.8250327897519472	0.2217786492336324	38
167	0.8254320261038313	0.2216373976097232	38
168	0.8258178794759755	0.2213401499465308	38
169	0.8262941006702562	0.22102112401979873	38
170	0.8267547024448084	0.22074656413586044	38
171	0.8271095379553256	0.22025325182843114	38
172	0.8277130729276803	0.21972171859565515	38
173	0.8281490050163786	0.21904109087619306	38
174	0.8288834837186626	0.21826568628419152	38
175	0.8296497972941378	0.2175586794387433	38
176	0.8302582346955916	0.21686863547287946	38
177	0.8308378307199795	0.21596929842977997	38
178	0.831464523363741	0.2151337515277712	38
179	0.8319520224922811	0.21439143736656985	38
180	0.8325397467447994	0.21378759177334167	38
181	0.8333688088960776	0.21332358150726227	38
182	0.8340384604580799	0.21283712035462746	38
183	0.8344724118122954	0.2123781690156451	38
184	0.8348726197871922	0.21210304413917144	38
185	0.8356702149863603	0.21185325064742538	38
186	0.836107932515032	0.21191404736592523	38
187	0.8363889276113492	0.21184088048992214	38
188	0.8364933426905701	0.21185007215360702	38
189	0.8364002355525887	0.2115908294896129	38
190	0.8363531280203004	0.21113923690579545	38
191	0.8363584122639873	0.21103389967195726	38
192	0.8368703857713379	0.21084851101506058	38
193	0.837202317359352	0.21084611142587745	38
194	0.8370230847808171	0.21085695162771387	38
195	0.8368228904462899	0.21114147813018722	38
196	0.8359784703392317	0.21144721379830483	38
197	0.8352795474937079	0.21151439108301756	38
198	0.8343174390638795	0.21146266155519783	38
199	0.8333972956462529	0.21107136153129097	38
200	0.8322443657579259	0.21062323928032617	38
201	0.8310855779403168	0.21001490589286884	38
202	0.8298496949635297	0.20977833216424074	38
203	0.8287125232668181	0.20928306592630716	38
204	0.8277280381379052	0.20910918216947386	38
205	0.8268088337692323	0.2088524707500214	38
206	0.8259661535079347	0.2086958881613019	38
207	0.8252556391332126	0.20860926668397425	38
208	0.8248902525980597	0.20863230321049694	38
209	0.8247061396053706	0.20871592396757255	38
210	0.8248027296830734	0.20866243161578196	38
211	0.824741926548393	0.20864863657130603	38
212	0.8244747885906574	0.20847838837273855	38
213	0.8247408714627712	0.208318722994364	38
214	0.8254137650219231	0.2081319570957881	38
215	0.8259165277522406	0.2079459215637675	38
216	0.8261310753664414	0.20782040425292092	38
217	0.8267401152869422	0.207721864474339	38
218	0.827527317458423	0.20741528465677136	38
219	0.8281850793697937	0.20710117199518588	38
220	0.8289906952418566	0.20655123194443867	38
221	0.8300380590753192	0.20612190828816862	38
222	0.8309225673194673	0.20554526532042544	38
223	0.8317556710481281	0.20499058074390344	38
224	0.8326199057880334	0.20451327924202395	38
225	0.833463249675112	0.20416040107531935	38
226	0.8342338617057347	0.2040732277905975	38
227	0.8350421250307122	0.20408188953179868	38
228	0.8352335371277838	0.20434446452254898	38
229	0.835449902100089	0.20468936560777012	38
230	0.8353864577151339	0.20494221690501405	38
231	0.8351776827305574	0.20537834085388962	38
232	0.8354779858689881	0.20566715127805946	38
233	0.8352247692096864	0.20611010405167451	38
234	0.835275675045324	0.20685850266969774	38
235	0.8351045059224448	0.20728027214690425	38
236	0.8351325047132772	0.20799241107784244	38
237	0.8350605405242648	0.20869541127387078	38
238	0.8351554096390357	0.20928404689374383	38
239	0.8352735241635327	0.2097857080327808	38
240	0.8352828422662901	0.21008552728577046	38
241	0.8352548620762964	0.21031421828388427	38
242	0.8347181309647476	0.21083020396937321	38
243	0.8341368357158764	0.21154504523755746	38
244	0.8332174457281396	0.21221676705772408	38
245	0.8324152530652884	0.21287364100962589	38
246	0.8316746689542168	0.21323900740101362	38
247	0.830898444338239	0.21361440369669282	38
248	0.8303190233127026	0.21375094886585436	38
249	0.8294970386270101	0.21388709279054374	38
250	0.8285229849426305	0.21377584973121785	38
251	0.827588767525106	0.21356974514505508	38
252	0.8268357679533497	0.21323407934148073	38
253	0.8262764307284315	0.21286384290569957	38
254	0.8257798328477858	0.21245460104036826	38
255	0.8256270383723013	0.21235895537397428	38
256	0.8250010126210188	0.2123157490834028	38
257	0.8242422400457005	0.21231075206516795	38
258	0.8238329487470584	0.21195320685245286	38
259	0.8237575927247272	0.2115624536588028	38
260	0.8240362436178567	0.21172906843960787	38
261	0.8243276583400105	0.2118643269907744	38
262	0.824535316779714	0.21197358245849776	38
263	0.8247245238367592	0.21225405778678014	38
264	0.8249593948928456	0.21232797800600461	38
265	0.8254869263609562	0.21248979634709755	38
266	0.826094201401684	0.2125880392194953	38
267	0.8266887206305973	0.21261009977035975	38
268	0.8272151508008162	0.21222535063665232	38
269	0.8272375947951002	0.21228319175596636	38
270	0.8274116823310171	0.21234654998486635	38
271	0.8276839689908894	0.2126894143536605	38
272	0.8278884031774417	0.2131585495300214	38
273	0.8277708671265945	0.21366666085393485	38
274	0.8273763663811727	0.21449339936976028	38
275	0.826410623151149	0.21539938922485052	38
276	0.8256100927716126	0.21630571263096499	38
277	0.8250027660954519	0.21725920589098696	38
278	0.8243053071927987	0.21819316802383856	38
279	0.8236801977558332	0.2192113678924798	38
280	0.8232841451226107	0.2200996802556858	38
281	0.8226494468706329	0.22098978956963725	38
282	0.8219853310204313	0.22176985026675428	38
283	0.821193376578383	0.22256122867384645	38
284	0.8202908006976469	0.22336702243469564	38
285	0.8193221508665569	0.2245052342925646	38
286	0.818402947988967	0.22581792242872592	38
287	0.8179677862618092	0.2272916732970576	38
288	0.8182170077307488	0.22909062717063783	38
289	0.818853736266758	0.2308044209428074	38
290	0.8193426072882525	0.23241778280752148	38
291	0.8198108167105489	0.23400622580519287	38
292	0.8201025693027411	0.2356321637465543	38
293	0.8205543931929556	0.237075644578272	38
294	0.8211189425247672	0.23830154536956621	38
295	0.822480993402087	0.23933116457401749	38
296	0.8245451140179038	0.2405658825740452	38
297	0.825897196547445	0.24190455636011382	38
298	0.8270794993389139	0.24331810929555933	38
299	0.8277155954050863	0.24476241723306316	38
