# Supplementary material for: High-level cognition during story listening is reflected in high-order dynamic correlations in neural activity patterns
Source: Nat Commun. 2021 Sep 30;12:5728. doi: 10.1038/s41467-021-25876-x (PMC8484677; doi:10.1038/s41467-021-25876-x)
Supplement: Supplementary file 4 — Source Data [file 41467_2021_25876_MOESM4_ESM.zip › results/higher_order_sims/constant/39.csv]

time	1	2	iteration
0	0.8057129030723843	0.25373311670112414	39
1	0.805680276923763	0.2531338093234758	39
2	0.8049718181312755	0.25253344019175256	39
3	0.8042866096745688	0.2520357243416741	39
4	0.803463633121889	0.25141569525967544	39
5	0.8024969313300407	0.25077822052000326	39
6	0.8013721553818538	0.25006828731042885	39
7	0.8000219727213478	0.24922017436108673	39
8	0.7982073875634924	0.24833498454711592	39
9	0.7964281889453639	0.24735152672465413	39
10	0.7952856271565769	0.24637217494419225	39
11	0.794187503552365	0.2452930107643415	39
12	0.7942180127147813	0.24419419600673295	39
13	0.7938484800003048	0.24301149311348588	39
14	0.7934999995181539	0.24190477199091065	39
15	0.7929463023367758	0.24087107990122578	39
16	0.7931275011458768	0.23974377388928714	39
17	0.7930675118670919	0.23884243279516335	39
18	0.7927805063506793	0.23788017295460848	39
19	0.7922947859328183	0.23697740190507863	39
20	0.7921702782473572	0.23601479580950013	39
21	0.7918492200581944	0.2354936145215148	39
22	0.7916692682126041	0.23484708102106497	39
23	0.7915291313560808	0.23413617389363478	39
24	0.7914644535619236	0.23342615785839918	39
25	0.791093490940231	0.23262127566797874	39
26	0.790441793964779	0.23202619916566555	39
27	0.7900958020213443	0.23154385009432077	39
28	0.7894389362484836	0.2310046104374075	39
29	0.7890052488109891	0.23028097385494659	39
30	0.788233224618071	0.22972872622982707	39
31	0.7877313917209484	0.2290630145189805	39
32	0.7878066892525698	0.22836677727728105	39
33	0.7878765258105882	0.22769137942245415	39
34	0.7881127659134448	0.22707469757520662	39
35	0.7882403115864098	0.226366690283111	39
36	0.7890775780339421	0.22563264052364312	39
37	0.7901653398307601	0.22502683127084697	39
38	0.7927501175734689	0.2244296190418299	39
39	0.7957355871486868	0.2235705650415659	39
40	0.797810579362909	0.22272181228474344	39
41	0.7994854568355501	0.22180863690298963	39
42	0.800509068697812	0.22132895813268477	39
43	0.8014475771691169	0.22086529273226357	39
44	0.8029238970454343	0.22027662203333273	39
45	0.803889106011358	0.21988000617515044	39
46	0.8046529648151782	0.21940598702566289	39
47	0.8053215422812148	0.2188464264906028	39
48	0.8054552591522138	0.2188408158237175	39
49	0.8051724928876778	0.2187469264423664	39
50	0.8048939634295486	0.21880678097942832	39
51	0.8047177158181535	0.21897263415753496	39
52	0.8043430552686756	0.2189819089830841	39
53	0.8038593838160875	0.21889684692466377	39
54	0.8032380231641896	0.21911690995268837	39
55	0.8027371489067436	0.219194327042906	39
56	0.8021057724370066	0.21898760634910208	39
57	0.8014139411241227	0.21869705420218108	39
58	0.8010037088205092	0.21825097710882138	39
59	0.8006350224251761	0.21785029091312394	39
60	0.8006386939008249	0.2173935342940417	39
61	0.8007935343584696	0.21697967942899185	39
62	0.8005964396107921	0.21639470073610212	39
63	0.8002970427826297	0.2156782980398606	39
64	0.8006127112230623	0.21475491669292854	39
65	0.8008221679887306	0.21431518915534986	39
66	0.8009147206392672	0.21377199099171848	39
67	0.8005667728541961	0.2131214973890335	39
68	0.8000933662045105	0.21229951892699706	39
69	0.799428381092081	0.2117594675962709	39
70	0.7988853973674694	0.21138105072139077	39
71	0.7983828048129975	0.2110243401621898	39
72	0.7979054199482669	0.21090530849153383	39
73	0.7974874533815423	0.2108547821683457	39
74	0.7965736088927566	0.21055989754165955	39
75	0.7961729059532862	0.2106677338841559	39
76	0.7955738462816362	0.210908074595645	39
77	0.7947294305375698	0.21097987547309208	39
78	0.7938502527144485	0.2109863359090745	39
79	0.7927098030416191	0.21105143905359847	39
80	0.7918965417936048	0.21125900571387138	39
81	0.7911040411088546	0.21140178180881838	39
82	0.7899520074464582	0.2114353842055697	39
83	0.7886870369588421	0.21160518063201839	39
84	0.7879590215997523	0.21185224787119838	39
85	0.7873186884067315	0.2118973583398408	39
86	0.7859749693705264	0.2117599332308654	39
87	0.7853423181390353	0.2119742357885684	39
88	0.7844414804539135	0.21211017131089235	39
89	0.7839828218033045	0.2121033776307016	39
90	0.7841824572557877	0.21202775073788135	39
91	0.7845805805113403	0.21183045081944804	39
92	0.7851467600842729	0.2115765303498034	39
93	0.7859709209440783	0.21116609791892638	39
94	0.7868537261449499	0.2107720741451449	39
95	0.7872695720170532	0.21045956322269282	39
96	0.7880660415517426	0.21000176895409892	39
97	0.7890528723720958	0.20942399713188417	39
98	0.7896479598674273	0.20938806404929436	39
99	0.7899328518974954	0.2091075604273574	39
100	0.7909447141479186	0.20896875530213943	39
101	0.791810441636405	0.20890825330716378	39
102	0.7929018104313311	0.20888045397159305	39
103	0.7940610796271259	0.20870909065406953	39
104	0.7955514947792226	0.20856179192863306	39
105	0.7965671999433225	0.20828283261853212	39
106	0.7974090932286771	0.20800593502231926	39
107	0.7980804486662049	0.20826204880559684	39
108	0.7986037083963915	0.20846217892285185	39
109	0.7991947520581862	0.2086497254178289	39
110	0.7995908555960877	0.20893299335162596	39
111	0.799984053806546	0.20909431946968104	39
112	0.8004190010845763	0.2092073419893239	39
113	0.801301608718767	0.20951737660563807	39
114	0.8020173006231777	0.20977570674470158	39
115	0.8025945887429814	0.209872846156081	39
116	0.8031315545125335	0.20985827286896566	39
117	0.8040037438461191	0.2100696747385111	39
118	0.8050155353897697	0.21023736576003377	39
119	0.8060402387430706	0.2104299649136428	39
120	0.8069872082754511	0.21037097785854814	39
121	0.8080068855205637	0.21003470643598796	39
122	0.8088779890996044	0.20950588814414042	39
123	0.8098664836738197	0.2089809287617953	39
124	0.8108796346049978	0.20853110032787048	39
125	0.8115572542234506	0.20837160081486245	39
126	0.8120499827011507	0.20844406425347398	39
127	0.8126303808867572	0.20858247541067015	39
128	0.813219831060548	0.20861393159051506	39
129	0.8137763129131551	0.2085114162091883	39
130	0.8140265122304023	0.20845118162061205	39
131	0.8143444444521987	0.20820849971827068	39
132	0.8144125051188604	0.20808117322914085	39
133	0.814336820078923	0.20798209202503185	39
134	0.8141856520243486	0.20798129508460017	39
135	0.8141844082584069	0.20805156607648312	39
136	0.8141692264760992	0.20835960455218872	39
137	0.8142145869671956	0.2088205661776137	39
138	0.8144478486139036	0.20926776800840013	39
139	0.8147524331828415	0.20964887390631542	39
140	0.8151355416221372	0.2099399837133502	39
141	0.8155771714526358	0.21004768598268583	39
142	0.8160774663461555	0.21016982616006324	39
143	0.8167377676278379	0.21016898523971897	39
144	0.81729816187781	0.21003833505203368	39
145	0.8176271993900834	0.20991877623678074	39
146	0.817583973281114	0.2100351622083776	39
147	0.8178825331803483	0.21026150706634125	39
148	0.817749078218306	0.21045611944742645	39
149	0.8173550400421629	0.21046775513512908	39
150	0.8172966892779174	0.21066462946057757	39
151	0.8170791583745376	0.21093856482274725	39
152	0.8171539740076396	0.21125443374889186	39
153	0.8170284176791341	0.21169000460712845	39
154	0.8171817065971735	0.21219522788461045	39
155	0.817274108985544	0.21278802329935062	39
156	0.8173236451793394	0.21349753466054955	39
157	0.8173328787828433	0.21427894438437345	39
158	0.8175884427417559	0.21473315026662185	39
159	0.817761890069839	0.21499770972718124	39
160	0.8176963939016876	0.21524710228422425	39
161	0.8174605216730078	0.2154606681793142	39
162	0.8171236750030881	0.215342881730009	39
163	0.8164098394641549	0.21542451360954304	39
164	0.8156919898633725	0.21562231034243273	39
165	0.8150200078436168	0.2156498902657813	39
166	0.8141232495184209	0.21564184954672308	39
167	0.8132308360616782	0.21554702567375306	39
168	0.8125262094927614	0.2152819619606519	39
169	0.8118192698926984	0.2149144723224559	39
170	0.8111239244538121	0.21439618318537565	39
171	0.8106167753049686	0.21381505260681563	39
172	0.8101165951042241	0.21324741925316376	39
173	0.8097064662670731	0.21265237103752657	39
174	0.8094331706413394	0.21197975399637137	39
175	0.8090435304234518	0.21155847051857343	39
176	0.8088074430521237	0.21120933923460472	39
177	0.8086184132845237	0.2106097191214762	39
178	0.8084580675291078	0.20995653308365714	39
179	0.8082903501494112	0.20943755211421805	39
180	0.8081963423960042	0.20895367247249444	39
181	0.8081372929256184	0.20852006570530685	39
182	0.8081860915510115	0.2081768038576455	39
183	0.8083369591815954	0.20775971007825428	39
184	0.8085990777837967	0.20746543729148811	39
185	0.8085577493235431	0.20702254327943084	39
186	0.8082180946623299	0.206904570998034	39
187	0.8077306239070531	0.20664715068239395	39
188	0.8070021382043074	0.20654359265896685	39
189	0.8063245973498803	0.20648814229483534	39
190	0.8057358467918266	0.20652102209340759	39
191	0.8053661367901351	0.20705008820746112	39
192	0.8051406847327792	0.20752416850439762	39
193	0.8047720151646919	0.20786738722292672	39
194	0.8044023286983034	0.2086074144755476	39
195	0.8041792923073132	0.2094254246492681	39
196	0.8038793742255284	0.21011544749470934	39
197	0.8037719272828511	0.21126414743895458	39
198	0.8038317148806209	0.21231766988623013	39
199	0.8040080703346024	0.21323166010014064	39
200	0.8043401960180324	0.21427969751510353	39
201	0.8044993179253739	0.2152500950751101	39
202	0.8046068620624068	0.215954794138825	39
203	0.8045093192448651	0.21650379813508322	39
204	0.8046414999737505	0.21700825571849267	39
205	0.8051396162822715	0.2172118360355781	39
206	0.805522973700178	0.2173887735200847	39
207	0.8057935743119609	0.2174187261139755	39
208	0.8061717969232307	0.21753251162200937	39
209	0.8064372570396992	0.2176349281569992	39
210	0.8066515750602258	0.2176197806618962	39
211	0.8069450889529005	0.2175046987132395	39
212	0.8071644811685837	0.21740485030402013	39
213	0.807167287143236	0.21707802917005883	39
214	0.8068840349082961	0.21679186645211043	39
215	0.8062903887461402	0.21653813814558664	39
216	0.8059501752272247	0.2164437672090989	39
217	0.8058494892563436	0.21622522673019162	39
218	0.8058874492857192	0.21607900565009353	39
219	0.8058014273521361	0.21585641538470415	39
220	0.8056809974908887	0.21544458248116075	39
221	0.8056836388140471	0.21510604055474025	39
222	0.8058831557502171	0.2149503543224183	39
223	0.8058846281041098	0.21476781847478923	39
224	0.8059005749899883	0.2145630956822747	39
225	0.8059099373371275	0.21431254313179884	39
226	0.8058373279039734	0.2141365827672007	39
227	0.8057037723295719	0.2141571377621267	39
228	0.8056478941375834	0.21394655984734534	39
229	0.8056513708258319	0.213609035878418	39
230	0.8054238130936722	0.2132918932266196	39
231	0.8054097530847547	0.2129754230032248	39
232	0.8055388157265564	0.21267849696078198	39
233	0.8058967500094469	0.21234742544352855	39
234	0.8062128881461951	0.21218726870023147	39
235	0.8061816370179884	0.2121633315126658	39
236	0.8063115765044907	0.212333652786695	39
237	0.8063919986854617	0.21246843206114654	39
238	0.8060899087376022	0.21259891978972967	39
239	0.8060737727078032	0.21258292955393596	39
240	0.8064183441868199	0.21294230589140528	39
241	0.8062562509458137	0.21361945250985612	39
242	0.8059806250516137	0.2139912789100381	39
243	0.8056303370932054	0.2142038283718444	39
244	0.8052058975153618	0.21449951362939396	39
245	0.8048159637358435	0.21484679521678923	39
246	0.804510358089168	0.21503436291160016	39
247	0.8043305843055996	0.21524688269537634	39
248	0.8043416799761615	0.21537574655262243	39
249	0.8042027617536207	0.21544497655488912	39
250	0.8040584348220149	0.21571575240190968	39
251	0.8041188483123476	0.2160378241155199	39
252	0.8040447297138239	0.216285406884454	39
253	0.8040306011433409	0.2165165951447978	39
254	0.8037256150287695	0.21663180995169973	39
255	0.8031149490825704	0.21654956109240153	39
256	0.8025701586701124	0.21677681170307553	39
257	0.8023035038033296	0.21673861371348924	39
258	0.8021321706330401	0.21681041219760122	39
259	0.8017999178580516	0.21685043121180522	39
260	0.8016773042455729	0.21689748906551745	39
261	0.801718238281085	0.2168945107295119	39
262	0.8013900115105552	0.21714859496849345	39
263	0.8008078616116003	0.21728215045140054	39
264	0.7995337846592067	0.21755152742032371	39
265	0.7985578892707684	0.21807123618556826	39
266	0.7979460822029031	0.21839611337858625	39
267	0.7968921933214246	0.21855730447270866	39
268	0.7956104155516556	0.21863335583674512	39
269	0.7941768587737781	0.2184651653536615	39
270	0.7920068310739135	0.21859006548805568	39
271	0.7901054346430908	0.21852560409905766	39
272	0.788628231336308	0.21869460093509865	39
273	0.7871069722841667	0.2188690349060821	39
274	0.7849564694188481	0.21902023852136293	39
275	0.7836870101425286	0.2190863538995173	39
276	0.7824587690323219	0.21891882705857937	39
277	0.7809843678578829	0.21849503483186475	39
278	0.778551961404767	0.21828021110076407	39
279	0.7768169796864928	0.2181517282258036	39
280	0.7753515896665925	0.21828859785130084	39
281	0.7744058690651276	0.2190072039065034	39
282	0.7744192680678403	0.21985084947208175	39
283	0.7751759536271892	0.22056695650900016	39
284	0.7759895135916403	0.22119585302311878	39
285	0.7765783064212846	0.22190967976167245	39
286	0.776724346965218	0.2227531052269715	39
287	0.7762824566485533	0.22367524867154495	39
288	0.7758844718288795	0.22474345880253913	39
289	0.7749542229111106	0.22572402762743843	39
290	0.7742748463899841	0.22676806742489297	39
291	0.774925873435882	0.22789400198117274	39
292	0.7756499147192935	0.22937920103714451	39
293	0.776996902428846	0.23103646206937117	39
294	0.7793733802904937	0.23328183951538173	39
295	0.7819051528217308	0.2353684776665469	39
296	0.7833663674709267	0.23744421299382468	39
297	0.7849669770063048	0.23947167133787722	39
298	0.7869609419091119	0.2414026043502147	39
299	0.7891085687689341	0.24323343583659546	39
