# Supplementary material for: High-level cognition during story listening is reflected in high-order dynamic correlations in neural activity patterns
Source: Nat Commun. 2021 Sep 30;12:5728. doi: 10.1038/s41467-021-25876-x (PMC8484677; doi:10.1038/s41467-021-25876-x)
Supplement: Supplementary file 4 — Source Data [file 41467_2021_25876_MOESM4_ESM.zip › results/higher_order_sims/constant/11.csv]

time	1	2	iteration
0	0.7788262435634454	0.2241010968614935	11
1	0.7788399891499656	0.22280357283793503	11
2	0.7789173073771428	0.22152186727019518	11
3	0.7788651708252563	0.22030625532586975	11
4	0.7783865786360307	0.219204945623929	11
5	0.777844882153774	0.21811005826538743	11
6	0.7775312661690855	0.21693929907092688	11
7	0.7770371848341646	0.2158805078824193	11
8	0.7765565555989635	0.21483030248180293	11
9	0.7756168740604815	0.21402342877700659	11
10	0.7747797860956244	0.21314281986617561	11
11	0.7739750487457941	0.21227216477506122	11
12	0.7738762054248616	0.21115275208388007	11
13	0.7743561935184681	0.2104733123087268	11
14	0.7746339392205179	0.21000301998423587	11
15	0.7747367669505858	0.2095529530469006	11
16	0.7747473544326168	0.20920277342375418	11
17	0.7744900871275706	0.20896571038028958	11
18	0.7746260010615356	0.2084415742952184	11
19	0.7749471583996886	0.20783768066587494	11
20	0.775016899220446	0.20715004460095487	11
21	0.7751299894628066	0.20639451435382278	11
22	0.775343310829913	0.20561613658827055	11
23	0.7752870134816607	0.20500713978451723	11
24	0.7754683380989039	0.2043044345526784	11
25	0.7756689786359063	0.20370559569210783	11
26	0.775797167705061	0.20338106037937423	11
27	0.7762441447599512	0.20290902695156837	11
28	0.7764663918501237	0.20270966660111597	11
29	0.7766980372171569	0.20244402728624433	11
30	0.7768186998693166	0.20224870495727176	11
31	0.7769132673837424	0.20197541086040854	11
32	0.7773102418173856	0.20154006489922113	11
33	0.7780302184277745	0.20132544769933816	11
34	0.7787034886008399	0.2011481345133053	11
35	0.7792173218350525	0.2009242233356696	11
36	0.7794885898995988	0.20096799279657626	11
37	0.7802242279035979	0.20100806188804388	11
38	0.7810186955379274	0.20106993251017743	11
39	0.7816223019866776	0.20127953990537603	11
40	0.7820539900605744	0.20144179599780457	11
41	0.7823988532156767	0.20164177008629897	11
42	0.7828647376242793	0.2019738256971595	11
43	0.7832162041183902	0.20236441749953005	11
44	0.7835227706898851	0.20257559254850407	11
45	0.7838357054957716	0.202640983483484	11
46	0.7848767190275809	0.2027648618919031	11
47	0.786185098904795	0.2028346153465624	11
48	0.7873224445294258	0.20288997268414116	11
49	0.7887013004728635	0.2028597153553668	11
50	0.7897570549998587	0.2026103945193007	11
51	0.7904126897727236	0.20246191815555634	11
52	0.791027724397689	0.2021384488706552	11
53	0.7917003895633381	0.20179516315920595	11
54	0.7923500455539957	0.20132829331287314	11
55	0.7927642580720646	0.20083847193282486	11
56	0.7931974184339796	0.19997644094912717	11
57	0.793551873268251	0.19895246940374164	11
58	0.793526800109713	0.198058138058698	11
59	0.7937100180506077	0.19730747462222561	11
60	0.793795772520718	0.19645774021538087	11
61	0.7935630586660497	0.19566002547170916	11
62	0.7927257603988763	0.1947913444402787	11
63	0.791919514507854	0.1940226319457413	11
64	0.7907711045107554	0.19368509437089163	11
65	0.7901633738060807	0.19329745831225884	11
66	0.7893835175609655	0.19313406245404777	11
67	0.7885534871257854	0.19290594239768447	11
68	0.7879118644893978	0.19288424402754495	11
69	0.7872122875863725	0.19278304890628614	11
70	0.7862158265347672	0.19260272863701783	11
71	0.7854173103536867	0.19222693640800295	11
72	0.7846469186257379	0.19175260525675414	11
73	0.7836739130645411	0.191172470781621	11
74	0.782638302579666	0.19037939995004802	11
75	0.7814312392024215	0.1894996702147475	11
76	0.7822966097131779	0.18934453365318357	11
77	0.7831050518924506	0.1890327855858195	11
78	0.7839315313063814	0.1890776210465983	11
79	0.7847684146349223	0.18897694268241375	11
80	0.7851249715389904	0.18861330883995686	11
81	0.7856462309525699	0.18808661106103286	11
82	0.7862864781130549	0.18734553222735056	11
83	0.7867207640231422	0.18666722344417414	11
84	0.7865548373554765	0.1862165385270206	11
85	0.7859381821574427	0.18605498890335437	11
86	0.7850735032623836	0.18581819270445923	11
87	0.7842314798756101	0.18570643354241292	11
88	0.7830769862380387	0.18537476910472692	11
89	0.7819846098161699	0.18495177170518268	11
90	0.7807234707344364	0.1847759175790382	11
91	0.7797814050114151	0.18422404285904367	11
92	0.7792702985718807	0.18374302847415364	11
93	0.7786244035630261	0.18308827376051268	11
94	0.7777055315125659	0.18290648755197986	11
95	0.7771612703415359	0.182680327953268	11
96	0.7767315932386901	0.1823959532349414	11
97	0.7765553491574776	0.18220510557714256	11
98	0.7767890213663726	0.1819424402677024	11
99	0.7768055696798891	0.18170134947885033	11
100	0.7772108607598223	0.18141661427507305	11
101	0.7772504446019445	0.1812877361458604	11
102	0.7766143792155417	0.1809085101042119	11
103	0.7758955009089414	0.18056193197937973	11
104	0.775051211275536	0.18050609969525955	11
105	0.7740269847375074	0.18059805733622358	11
106	0.7734784970993211	0.18076682251343412	11
107	0.7721277980512139	0.18097001619455236	11
108	0.7698306900401921	0.1810149412425341	11
109	0.7666397067269906	0.18093168771976328	11
110	0.7638655066240394	0.18066724251585764	11
111	0.7605411389651571	0.18053235166221152	11
112	0.7569316189929135	0.180306807328123	11
113	0.7527658894375581	0.17999214018306395	11
114	0.748960480043604	0.17964108640273532	11
115	0.7440426305246096	0.17900618354807088	11
116	0.7396564821499145	0.17843358372509108	11
117	0.7371641096585893	0.17782132340440135	11
118	0.7362866583918227	0.17698914457802117	11
119	0.7348685279795135	0.17635539953082513	11
120	0.7333485633442243	0.1757134372234657	11
121	0.7326150228808695	0.17469903250652533	11
122	0.7319825719450541	0.1736709221692547	11
123	0.7301183801571096	0.17277745419253784	11
124	0.7284234618266298	0.17223165262918447	11
125	0.7273385617818613	0.1717272031710231	11
126	0.7259512505266842	0.17104452798735534	11
127	0.7247312891067533	0.1702394356095727	11
128	0.7251303068532999	0.16934835284981015	11
129	0.7254441209417837	0.16912213475049703	11
130	0.7266341240150046	0.16904798844230995	11
131	0.7286804787511959	0.1688268590463489	11
132	0.7294939650054958	0.16892827399767632	11
133	0.7302327494346629	0.1688642094394617	11
134	0.7306718881978002	0.16888074926181443	11
135	0.7305299631318547	0.16898476670983228	11
136	0.7311553592223545	0.16888927287681588	11
137	0.7311559695954374	0.16865106262511317	11
138	0.732068613318216	0.1688564944825016	11
139	0.7340790717870974	0.16896680768445055	11
140	0.735402204411095	0.16924430428184536	11
141	0.7381298082432897	0.1691198041775088	11
142	0.7412922940988629	0.16895609511005225	11
143	0.74353783929929	0.16867948778322578	11
144	0.7455266775468737	0.16829307521290787	11
145	0.7487979162882182	0.16770826533458555	11
146	0.7526527388151826	0.16739664113868669	11
147	0.7562574742273022	0.16706338998982304	11
148	0.7596886588569923	0.167024901162028	11
149	0.7618688922406531	0.16724087192237289	11
150	0.7637642956874918	0.16736181591630525	11
151	0.7657038188799724	0.16764548854068098	11
152	0.7672264414677327	0.16780913725260868	11
153	0.7686813857758307	0.1679664612989319	11
154	0.7700925829283515	0.16810316948280415	11
155	0.7716310311036038	0.16814464600525564	11
156	0.772974029331675	0.16802043670393008	11
157	0.7742795121695506	0.16795029122443117	11
158	0.7761734019358169	0.16802230117220807	11
159	0.7778139088270846	0.1682099361816515	11
160	0.7791806802593612	0.16835520106598528	11
161	0.7798631400827989	0.16864079094615275	11
162	0.7803211192765322	0.1688096675413569	11
163	0.7805656092028707	0.16898790704474406	11
164	0.7807606772218681	0.1692721313331382	11
165	0.7807197724361045	0.1694527244998912	11
166	0.7804718432862391	0.1698785488003844	11
167	0.7806207078991206	0.17005740336145583	11
168	0.7805395706079823	0.170358280066279	11
169	0.780640328112535	0.17080824720255672	11
170	0.7808980583298392	0.17169332020906666	11
171	0.7811892003779894	0.17255271697928729	11
172	0.781537745449206	0.17331464299860336	11
173	0.7816825534741815	0.17432451695057	11
174	0.7814673884939329	0.17493627211151166	11
175	0.7811032360550489	0.17526923886088983	11
176	0.7805565849325542	0.1755681054000622	11
177	0.7797460932137789	0.17602339125737052	11
178	0.7790561542719449	0.17644946686875906	11
179	0.7780306115577351	0.17687213529692783	11
180	0.777217812332125	0.17723752860307238	11
181	0.7766194911504399	0.17746727464680506	11
182	0.7760711804796314	0.17781062781375814	11
183	0.7754294613555329	0.1781607366653608	11
184	0.7745064574170186	0.17868316675934434	11
185	0.7737400022422586	0.17913730056107316	11
186	0.773317354535952	0.1795210588152436	11
187	0.7729995666891168	0.17968358566484038	11
188	0.7728039644737874	0.17962711099087736	11
189	0.7728345955412946	0.17980060730745012	11
190	0.7726764078169148	0.17987146783321398	11
191	0.7724787407336425	0.1797368852421918	11
192	0.7720713008833867	0.17931845423158047	11
193	0.7712197344858385	0.17887426657397207	11
194	0.7706471993202713	0.17880423827558986	11
195	0.7700792151966729	0.17879129187548623	11
196	0.7694476937466372	0.1791829600940288	11
197	0.7682752678918824	0.17924558171402613	11
198	0.7675117000942161	0.17941931638850248	11
199	0.7666203399992492	0.1797719134568324	11
200	0.7662383545787559	0.18011510363634436	11
201	0.7664900709830531	0.18030003202033204	11
202	0.7667158961224415	0.18036832388395738	11
203	0.7675680079630399	0.18008698697397182	11
204	0.7688007330611786	0.17991626202766905	11
205	0.7697259790453795	0.1797606563359724	11
206	0.7708675415281936	0.179379964003822	11
207	0.7714891519972477	0.17901539175371373	11
208	0.7713803939023192	0.17858703425536598	11
209	0.7716176763848024	0.1780003023653435	11
210	0.7717882208098579	0.1776889673853017	11
211	0.7714533066220459	0.17787449422588064	11
212	0.7709730587378653	0.1781409925111636	11
213	0.7705001246155792	0.17837465646314038	11
214	0.770354293656047	0.1782498164150415	11
215	0.7708572206877575	0.17807568884843214	11
216	0.7710380269912095	0.17815237759009642	11
217	0.7710246343503432	0.17862947586481911	11
218	0.770972304176565	0.17913896879929142	11
219	0.770954660164605	0.17958475024024034	11
220	0.7705344208022634	0.17988927738245647	11
221	0.769980151801275	0.18016316243236605	11
222	0.7692157977324506	0.18050078418685567	11
223	0.7682216282473395	0.1810269540434856	11
224	0.7675976130672336	0.1813457236798228	11
225	0.766972539947977	0.18159426611588464	11
226	0.7663921882156841	0.18174751486244384	11
227	0.7662681631626341	0.1818472836949875	11
228	0.7657633731070841	0.18213621646391132	11
229	0.7657701126498551	0.18237469418575394	11
230	0.765125808226706	0.1825596130284523	11
231	0.7645173419932112	0.18286427841467068	11
232	0.7642014273899421	0.18279054640855477	11
233	0.7641768581110366	0.18309517578250184	11
234	0.764430163627589	0.18343136246860994	11
235	0.7653066836657321	0.18397067848636886	11
236	0.7661888790142521	0.18431187835100857	11
237	0.7669103860189185	0.18475136270186754	11
238	0.7670647325258807	0.18562734794140776	11
239	0.7675398176362971	0.1861830579389332	11
240	0.768826704068299	0.18679520040542985	11
241	0.7701003531483229	0.18747961980639485	11
242	0.7715453318598645	0.18780782684331315	11
243	0.7735956360366776	0.18801014057638374	11
244	0.7752478308948304	0.18818429804124648	11
245	0.7768303307049114	0.18865672551463855	11
246	0.7785090719660427	0.18898010519856182	11
247	0.7799054237926875	0.18940050836610606	11
248	0.7806343416377102	0.18979801511736635	11
249	0.7810686581635591	0.1902601745571085	11
250	0.7823002958694805	0.19062572442351228	11
251	0.7826236028656973	0.191069937996504	11
252	0.7826733283825983	0.19164699366194463	11
253	0.7827611284236725	0.19211127952968038	11
254	0.7824431686548362	0.1927910193973328	11
255	0.7823526917103061	0.19359046592459486	11
256	0.7821729946192945	0.1943282836675775	11
257	0.7816460786321688	0.1952206513345189	11
258	0.781438967521247	0.19613319317975725	11
259	0.7811960877311065	0.19678650403676004	11
260	0.78125938569565	0.19725105179546965	11
261	0.7816044581541852	0.1974339017379522	11
262	0.7816855650817988	0.19798513882114077	11
263	0.7821400092170891	0.19828032464891865	11
264	0.7826439924347205	0.19832574203252654	11
265	0.7828203184680744	0.198033380221785	11
266	0.7825974501286538	0.19766236134790383	11
267	0.782342984930456	0.19729890901233166	11
268	0.782038141341811	0.19685703254601086	11
269	0.782059168299701	0.19655782105914962	11
270	0.7818206836416405	0.196427978226824	11
271	0.7821074103536261	0.19638073176731566	11
272	0.782270086142132	0.1963020066392282	11
273	0.7826354080981479	0.19606877412089777	11
274	0.783140649162462	0.19598271488014862	11
275	0.7834336087596241	0.195911084745595	11
276	0.7835565533866893	0.19585084418826912	11
277	0.783735404070596	0.19564111711826243	11
278	0.7839723181390812	0.19552728844120823	11
279	0.7846648891403247	0.19509929479371474	11
280	0.7853001447724672	0.19470859793127943	11
281	0.7858227724902307	0.19430140778031163	11
282	0.7858484182259581	0.19414103815040704	11
283	0.785810167656131	0.19413114353313107	11
284	0.7858471698719462	0.1944390654349587	11
285	0.7858992128392153	0.19458792722080034	11
286	0.7854771661904462	0.1948322864440024	11
287	0.7852916262551256	0.19485131768417005	11
288	0.7853251575070794	0.19478406850419006	11
289	0.7847884507730782	0.1953326842930616	11
290	0.784420586448016	0.19597127973442538	11
291	0.7843987340500134	0.19703209854184944	11
292	0.7842123366772519	0.19849883032044105	11
293	0.7837765431618012	0.19979403344773156	11
294	0.7829575957215377	0.2013527490782965	11
295	0.7824338240850559	0.20304062512133172	11
296	0.7821707544388793	0.20459692597627915	11
297	0.7819020368583266	0.20613966341417642	11
298	0.7813092563691724	0.20789535393102979	11
299	0.7807256588255734	0.20977665159140965	11
