# Supplementary material for: High-level cognition during story listening is reflected in high-order dynamic correlations in neural activity patterns
Source: Nat Commun. 2021 Sep 30;12:5728. doi: 10.1038/s41467-021-25876-x (PMC8484677; doi:10.1038/s41467-021-25876-x)
Supplement: Supplementary file 4 — Source Data [file 41467_2021_25876_MOESM4_ESM.zip › results/higher_order_sims/constant/13.csv]

time	1	2	iteration
0	0.9133602377839655	0.33057778215352984	13
1	0.913751310334555	0.32942948678685857	13
2	0.9138108992076301	0.3283811499857488	13
3	0.9138145460963819	0.3272591873555516	13
4	0.9140067126882643	0.3264403803089305	13
5	0.9141487733645579	0.3253229418689097	13
6	0.9141495522813186	0.32402150097024257	13
7	0.9141975122793266	0.3229768081844883	13
8	0.9140355868447548	0.3218500785782298	13
9	0.9141289306937385	0.32096047511918757	13
10	0.9144181135629983	0.32014555104137987	13
11	0.9147324323658451	0.3192026911419363	13
12	0.9147343932333653	0.3185382394252558	13
13	0.9146806104966091	0.3177740079720577	13
14	0.9143228803222804	0.31739568187168893	13
15	0.9139521518120286	0.3169753528510287	13
16	0.9135511562747903	0.3163428356424359	13
17	0.913215347892369	0.31560750324152426	13
18	0.9129556568098862	0.3148441935003171	13
19	0.9127636150805424	0.3140842243416942	13
20	0.9127602611465679	0.3134911275084164	13
21	0.9125500930298458	0.3128156673750396	13
22	0.9123250975838011	0.3123607877121635	13
23	0.9122785471534344	0.3119494467807248	13
24	0.9122053701808276	0.31132454405784243	13
25	0.9121197572802879	0.310855786111327	13
26	0.9119292005764156	0.3102917118194394	13
27	0.9113224456187778	0.3097501947687615	13
28	0.911302337312485	0.3090477954103274	13
29	0.9110725204624419	0.3084315806112852	13
30	0.9108966024199459	0.3078978496313298	13
31	0.9106191575041318	0.3071272099120904	13
32	0.9104863969331843	0.306440049490263	13
33	0.9103417582075146	0.3056098064110555	13
34	0.909737722555087	0.3046474309349101	13
35	0.9092487139276295	0.30358481907472795	13
36	0.9084470663861487	0.3025999156602445	13
37	0.9078389661782907	0.30162812383215726	13
38	0.9072641270063893	0.3004964877718564	13
39	0.9066650979036287	0.2992773705375067	13
40	0.9057452776707987	0.2984695458031012	13
41	0.904869753027483	0.29751141585749247	13
42	0.9040640237885423	0.29670296905232857	13
43	0.9032744203405917	0.29602497035114705	13
44	0.90267267167497	0.2956005351290353	13
45	0.9019800259566897	0.29510106281984505	13
46	0.9013598405362807	0.29474003020427875	13
47	0.9008727734835478	0.294543897163782	13
48	0.9004439233517523	0.2941926190286953	13
49	0.8998625337861791	0.2940545936086393	13
50	0.8988908818617491	0.2938319248516645	13
51	0.8980807721312976	0.29348417962089746	13
52	0.8973159669899226	0.2934666710591567	13
53	0.8968477637869794	0.2933008176282402	13
54	0.8959560658479788	0.29324251298837084	13
55	0.8954050969554986	0.2934006409526914	13
56	0.8950351750717624	0.29388882784217735	13
57	0.8944105060914085	0.2944212608876083	13
58	0.8940538051690567	0.2945989118690887	13
59	0.8936466141462106	0.29471043926697027	13
60	0.8933821213090041	0.2945883252687155	13
61	0.8934222405046388	0.2945427825583793	13
62	0.8939370881094614	0.2942335405921854	13
63	0.8946975467185426	0.2942038844800579	13
64	0.8953445125891069	0.294326552947058	13
65	0.8956669673536725	0.2941780969703332	13
66	0.8960223027055324	0.2939904727296711	13
67	0.8961091192078697	0.29380720377024083	13
68	0.8960250149784896	0.29347664317618977	13
69	0.8960316073928314	0.2929403004645419	13
70	0.896018797826443	0.2927789459413236	13
71	0.8959237439011627	0.2924078565369459	13
72	0.8955828398067295	0.29212594639283923	13
73	0.8955601991820121	0.29159725365585376	13
74	0.8954970585561305	0.2909462619289161	13
75	0.8954224490755531	0.2901355864100764	13
76	0.8954095978951618	0.2894996357655982	13
77	0.8952983732327656	0.28866172215567876	13
78	0.8950860242749511	0.2876961888014969	13
79	0.8949971024996156	0.2867664603888911	13
80	0.8952591685843446	0.2856661055611066	13
81	0.8958400637150691	0.2843274275866571	13
82	0.8963961880393041	0.28300380554027427	13
83	0.8968338913067495	0.28148384533632603	13
84	0.8970804974634619	0.2800781744972888	13
85	0.8973271583815413	0.2785912850716151	13
86	0.8978437455633075	0.2774516593487637	13
87	0.8980688078214151	0.27639185671457767	13
88	0.8984715199476854	0.27586279821696263	13
89	0.8987404591956837	0.27552795211070424	13
90	0.8990081110970121	0.2753279267386967	13
91	0.8991635616698541	0.2751690322389846	13
92	0.8991629736865161	0.27512006369862463	13
93	0.8989453374391496	0.2749526051348123	13
94	0.8990379328810812	0.27513262684790296	13
95	0.8992012738808437	0.2751556999373044	13
96	0.8992220992717376	0.2749792828680761	13
97	0.8992691941028792	0.274990850145101	13
98	0.8991323857868619	0.2749876556424332	13
99	0.899370147439208	0.27525333610737207	13
100	0.8995347572649198	0.27540054281786897	13
101	0.8996764578429522	0.27574415122962737	13
102	0.8996657699375783	0.27603605258607206	13
103	0.8998422597646492	0.2761534424702756	13
104	0.8999185205967387	0.27610921463957583	13
105	0.899844158896845	0.27626895693625	13
106	0.8996442169035366	0.27671202352294116	13
107	0.8996512923016449	0.277402007978761	13
108	0.899690528779805	0.278200597763766	13
109	0.8997720970913182	0.27858961207015875	13
110	0.899968058443703	0.27902857712532747	13
111	0.9005322639943169	0.2791466302347786	13
112	0.9009793968526251	0.2794882361990589	13
113	0.9010983595201271	0.27987214695309376	13
114	0.9015290069075191	0.2802613916279927	13
115	0.9018073042126664	0.28060662053655433	13
116	0.9021111926753429	0.2807456044887522	13
117	0.9023438297546543	0.2808816694000245	13
118	0.9026172877401478	0.2807650573060331	13
119	0.9030769315145318	0.2803522648975006	13
120	0.9033028657754051	0.28022876025993515	13
121	0.9035843386768372	0.27991251917544596	13
122	0.903833679736337	0.2794851665737923	13
123	0.9039050649960494	0.27920431609894447	13
124	0.9039678150010665	0.2791726678568091	13
125	0.9043054383793907	0.27880964097551336	13
126	0.9044518537163521	0.2784644937859097	13
127	0.9044290957133131	0.27836566812913066	13
128	0.9040656098569907	0.27824758154088625	13
129	0.9037230046913259	0.27806691980289167	13
130	0.9034372419000891	0.27792379753172075	13
131	0.9033214265789711	0.2775236002505809	13
132	0.9033268522322238	0.27709529685298223	13
133	0.9035514087129759	0.2764933779861548	13
134	0.9039212726923305	0.2763200282569408	13
135	0.9043331362621141	0.2762710308745511	13
136	0.9048463298753869	0.2758625521837338	13
137	0.905463376374001	0.2752823215110626	13
138	0.9057949691847104	0.2747621884837016	13
139	0.9054266287054181	0.2748399119454923	13
140	0.9048060965338319	0.27479178200860666	13
141	0.9039480025981028	0.2749014526753781	13
142	0.9031516720425067	0.27562291401938677	13
143	0.9020603259871915	0.27670246862900827	13
144	0.9011843928661964	0.2776017237334344	13
145	0.9006035688472883	0.2783445455978427	13
146	0.9004159697794856	0.2788591823435449	13
147	0.9003350969388206	0.2792433308905591	13
148	0.900272899986334	0.2796604095652092	13
149	0.9003002768502747	0.28032753594556875	13
150	0.9003191978517291	0.28098898765671115	13
151	0.9004338516009786	0.28158060263622875	13
152	0.900659930993185	0.2819341070786148	13
153	0.9010347163892631	0.2817589568331527	13
154	0.9015622856518538	0.28142395403756115	13
155	0.901787152232274	0.2815016622218045	13
156	0.9018998034692746	0.28201173977100946	13
157	0.9018181734456348	0.28249973255832983	13
158	0.9017756775001162	0.2826902567555448	13
159	0.9016888353260026	0.28306100290569935	13
160	0.9014653874362758	0.2832391124169313	13
161	0.9011824550688072	0.2833462342968943	13
162	0.9010192239245757	0.28331664677743007	13
163	0.9010005805966339	0.2835587658255994	13
164	0.9010196290936842	0.2837457919540544	13
165	0.9009348036736307	0.28381773360363977	13
166	0.9008380416130092	0.28398006134229	13
167	0.9006362070837921	0.28403599066752544	13
168	0.9005471956634609	0.2839700436424754	13
169	0.9005627648128713	0.28402370904956487	13
170	0.9005955653743329	0.28433322237615066	13
171	0.9007851834187607	0.2845801364660159	13
172	0.9009811945678852	0.2850326478167005	13
173	0.9011745533613653	0.2851921105489518	13
174	0.9012064418329554	0.28530255084894296	13
175	0.9013036761125862	0.2854001701960251	13
176	0.9013393846492258	0.28545006723843946	13
177	0.901621884817487	0.2854156049006733	13
178	0.9016876266100123	0.2853263313267854	13
179	0.9018214593904224	0.28512079116987255	13
180	0.901925758996192	0.28502393834419126	13
181	0.902042998386964	0.28487356970011046	13
182	0.9021585021213693	0.28450408722836945	13
183	0.9023767624665084	0.2844059397975542	13
184	0.9024783456456238	0.2842711624749371	13
185	0.9024959671493384	0.28398245404614475	13
186	0.902480160721397	0.28434881227812697	13
187	0.9023040822213839	0.28484327502079326	13
188	0.9020050649404138	0.2855938793933685	13
189	0.9017060021793741	0.28621482862023495	13
190	0.9013155607723395	0.28695205686355074	13
191	0.900692949514968	0.28742129597074084	13
192	0.9002235072920691	0.28771504324076563	13
193	0.8999380549841973	0.2882609066271469	13
194	0.8995863361296128	0.28882002723188416	13
195	0.8992774690537669	0.28922772218406695	13
196	0.8993001104089743	0.28955713546605144	13
197	0.899338075247725	0.2896742590054138	13
198	0.8992345069816142	0.2898427287814308	13
199	0.8991368283560079	0.2900010850571084	13
200	0.8989171937785387	0.2897031680201951	13
201	0.8986770434252173	0.28922168915197727	13
202	0.8981794449143846	0.288795281596261	13
203	0.8981049095992694	0.2891571642747072	13
204	0.8979833337260918	0.2896035988790811	13
205	0.8979156032012869	0.28993055948232727	13
206	0.8979694816970926	0.29026224929026523	13
207	0.898265846303127	0.29053449089145444	13
208	0.8983744650737059	0.2907166939064138	13
209	0.8985732283542108	0.2912318790536971	13
210	0.8987005772557924	0.29165799429391476	13
211	0.8990477404759872	0.2917840545575455	13
212	0.8992400021619763	0.29200316080235783	13
213	0.8993235916075593	0.2922170592386036	13
214	0.8994171140771096	0.29234340029017963	13
215	0.8993413198567108	0.29218990776467224	13
216	0.8990041290555995	0.29212841727090494	13
217	0.8989162246004727	0.2921778931273592	13
218	0.8988166353153643	0.29223965972392646	13
219	0.8993360106595233	0.2923715066303701	13
220	0.8995686733160337	0.29247646605764654	13
221	0.8998393289839003	0.29242398886750176	13
222	0.8997562494898312	0.29255809712939096	13
223	0.8999224578544673	0.2931122691405584	13
224	0.899836801800434	0.29349466013723996	13
225	0.8996614543655785	0.2939880483140967	13
226	0.8995161483537767	0.2943744086064878	13
227	0.8994847940432085	0.2944726940918527	13
228	0.8995648961350329	0.2943326537955973	13
229	0.8997421260006594	0.2944057188717427	13
230	0.9000474195729571	0.2943095920045209	13
231	0.9012723556230133	0.2943292138122493	13
232	0.9024157394709703	0.2940798095026482	13
233	0.9031777501645758	0.29388200997420605	13
234	0.9036561731319985	0.29349206359249813	13
235	0.9040735783032963	0.29322475054249314	13
236	0.9046342580017214	0.2928980426957784	13
237	0.9047706380847724	0.29305339395376356	13
238	0.9048823352708453	0.29356193921284907	13
239	0.9047581650956088	0.2941477083948518	13
240	0.9047633723704075	0.2946094653283417	13
241	0.9048230334132072	0.2947791032600304	13
242	0.9046709718113466	0.2950125530849977	13
243	0.9042090713628329	0.2951156412328505	13
244	0.9035586311161588	0.29524897204323874	13
245	0.902762417985844	0.29516616135191676	13
246	0.902097761934129	0.29526918395980933	13
247	0.9013502242648089	0.2953787596769538	13
248	0.9004234928698892	0.2955360234900139	13
249	0.8994115961088225	0.29554944289893514	13
250	0.8985936448974385	0.2957340543523467	13
251	0.8981193873796965	0.2958639597456907	13
252	0.8981114805228211	0.29598980078381604	13
253	0.8982153623180007	0.2963687946538806	13
254	0.8984505255108579	0.2966342742519044	13
255	0.8983928266470996	0.29691752241096053	13
256	0.8981820616205569	0.29739587896096603	13
257	0.8981408434598692	0.2977899326949978	13
258	0.8985224342000819	0.29816912181058436	13
259	0.899327290716475	0.29838237238922766	13
260	0.90019948678965	0.29857996618724647	13
261	0.9008719922749766	0.2987811733380117	13
262	0.9013258664875313	0.29917512350315617	13
263	0.9017691936241484	0.2994846266644782	13
264	0.9021249891364667	0.2997795451899468	13
265	0.9025740717783909	0.3005725966400396	13
266	0.90300174144231	0.301081486181316	13
267	0.9033690294850407	0.30155162505507976	13
268	0.9036348695567107	0.30186240541796516	13
269	0.9040703549052823	0.30266871911900994	13
270	0.9040407461418866	0.30383145846956916	13
271	0.903836912274868	0.3049667761361889	13
272	0.903545176657455	0.3061562306557001	13
273	0.9030249692858237	0.3071695700197415	13
274	0.9023548075938921	0.3080608725720716	13
275	0.901711265095536	0.3089558915348522	13
276	0.9011747459007778	0.3097284515718945	13
277	0.9007785023831139	0.3102260962779237	13
278	0.9007998008558131	0.3107079355676073	13
279	0.9008096850819394	0.3111486828652355	13
280	0.9007064352007772	0.3115187968394519	13
281	0.9005616306516032	0.3126279116785837	13
282	0.9004393108702757	0.3139609690170422	13
283	0.9003312493780778	0.3154727849000097	13
284	0.9002233699531257	0.31690407388107517	13
285	0.900234174340319	0.318458879346184	13
286	0.9004154509601806	0.3200127565267151	13
287	0.9005516328567079	0.3215476070539512	13
288	0.9008148342214904	0.3230845784618243	13
289	0.9010181600460213	0.3246577841117273	13
290	0.9013154361469832	0.32629545672340177	13
291	0.9019116728387637	0.32777375158719896	13
292	0.9021744654736878	0.3293155027846194	13
293	0.9025006159305713	0.33092769547494966	13
294	0.9029124076796445	0.332399916237153	13
295	0.9031590377970489	0.3338471762514652	13
296	0.9035375042635218	0.33520633090363694	13
297	0.9037968709914739	0.33657633539668913	13
298	0.9040597004338474	0.3379653744118381	13
299	0.9044295105844395	0.3393696525069615	13
