# Supplementary material for: High-level cognition during story listening is reflected in high-order dynamic correlations in neural activity patterns
Source: Nat Commun. 2021 Sep 30;12:5728. doi: 10.1038/s41467-021-25876-x (PMC8484677; doi:10.1038/s41467-021-25876-x)
Supplement: Supplementary file 4 — Source Data [file 41467_2021_25876_MOESM4_ESM.zip › results/higher_order_sims/constant/12.csv]

time	1	2	iteration
0	0.8654045343504847	0.3292759608324137	12
1	0.865303721279983	0.3285722820484792	12
2	0.8653359014529854	0.3276714399782432	12
3	0.8653026228398316	0.32693028457835516	12
4	0.865392586795224	0.32594926450902434	12
5	0.8652588056416916	0.325182550453794	12
6	0.865083706861779	0.32422627999963816	12
7	0.8648057828324529	0.32333665735043793	12
8	0.8647297029017292	0.3221820941757088	12
9	0.8649253944157026	0.3209729073620827	12
10	0.8649760325453868	0.3203934928708717	12
11	0.8649616993830039	0.3195418095026045	12
12	0.8647869323305155	0.31857124076187704	12
13	0.8646122337479438	0.3174396462485893	12
14	0.8644605851674153	0.31637872023207947	12
15	0.8642359618672737	0.3151436732196219	12
16	0.8641484554523966	0.314096871405188	12
17	0.8637807532553349	0.3131839001475982	12
18	0.8633696524048917	0.31218882631947803	12
19	0.8624958622842654	0.311084967987647	12
20	0.8618573791614017	0.3100910618169963	12
21	0.8610595910571421	0.3091592175305103	12
22	0.8600322819559906	0.3081637180887031	12
23	0.8590967373604451	0.30722035800640257	12
24	0.8583905257787704	0.30629475341561646	12
25	0.8581875211176568	0.3054570879515469	12
26	0.8583209229743647	0.30487565703497305	12
27	0.8589205921158382	0.30430651972012623	12
28	0.8594646185806503	0.30358767346090054	12
29	0.859927489878259	0.3027212164101432	12
30	0.8603130549743492	0.3017555350623205	12
31	0.8606077097853293	0.300807449301954	12
32	0.8608864058759435	0.2997983842068459	12
33	0.8610468662194803	0.2990579693690319	12
34	0.8611593133897992	0.2979941015332052	12
35	0.8613523138212472	0.29687692798579385	12
36	0.8614728663896664	0.2960159358630829	12
37	0.8619116257118421	0.2952434413453738	12
38	0.8623471013180006	0.29439482658102994	12
39	0.8626127018068983	0.2936354290572178	12
40	0.863389912145886	0.29309924360646405	12
41	0.8641574265523279	0.2927598703816023	12
42	0.8649290578550385	0.2924178350644841	12
43	0.865456737473747	0.2923554337237413	12
44	0.8661078688185453	0.29239363187342177	12
45	0.866789165326189	0.29247553273628923	12
46	0.8671313158836187	0.29245020850900016	12
47	0.8673751033828782	0.2924365652520054	12
48	0.8676088230029874	0.292413583762523	12
49	0.8676977534574479	0.29222347360448847	12
50	0.8675670934487908	0.2921674837711624	12
51	0.8675756016450131	0.29227946851086445	12
52	0.8676781653396175	0.2925056572173071	12
53	0.8678183632368485	0.29267039149429247	12
54	0.8677371547783771	0.29279916170957454	12
55	0.8677514010772149	0.2930759048354522	12
56	0.8677248040928593	0.2932968892431303	12
57	0.8676749969080851	0.29334086109446267	12
58	0.8675675461564434	0.29327940472407305	12
59	0.8679180751194394	0.29335842812071145	12
60	0.8682450878000786	0.2934465838791285	12
61	0.8687115703195034	0.2935114930253187	12
62	0.8692723265042379	0.2933869935264507	12
63	0.869580814912512	0.29356599118934457	12
64	0.8695947937284925	0.293723971109777	12
65	0.8695563687059821	0.29362733748593356	12
66	0.8695457976412447	0.293483223780987	12
67	0.8694744681165916	0.2932834660869029	12
68	0.8694717889354819	0.29302928534954387	12
69	0.8695396471974043	0.29247302238763856	12
70	0.8694688331230157	0.29203813798400546	12
71	0.8692269804047277	0.2915633547389662	12
72	0.8689472244695304	0.29127920024473	12
73	0.868698389656205	0.29102604688471534	12
74	0.8681849053883953	0.29084410570011965	12
75	0.8677487037952034	0.2906950902839631	12
76	0.8671815423182225	0.2906564836635493	12
77	0.8664859375418809	0.2905473079509104	12
78	0.8656940359384478	0.2901274428600438	12
79	0.8648378495772051	0.2898013743479554	12
80	0.863920671655789	0.28945045400716296	12
81	0.8631004554748016	0.28899456213063435	12
82	0.8626639889318527	0.2886792469625768	12
83	0.8622266157662585	0.28816425197169676	12
84	0.8618098153031646	0.2877148472992974	12
85	0.8616481360339743	0.28743363121085935	12
86	0.8615190552596108	0.28726227915277697	12
87	0.8611610193994127	0.2869248752757977	12
88	0.8609215660122507	0.28630282606348545	12
89	0.8607694897244498	0.2855971630111885	12
90	0.860432383315671	0.28498519318537247	12
91	0.8601587944895454	0.28440090494800796	12
92	0.8599700966200682	0.2839438984535028	12
93	0.8598856107871715	0.2838851019029606	12
94	0.8597511983700172	0.2841322048152298	12
95	0.8593781079626343	0.2843195780675297	12
96	0.8588682007495806	0.284242456826486	12
97	0.8584101783200055	0.28415917228907733	12
98	0.8582949238491024	0.28404763051214094	12
99	0.858205178564995	0.2838191848009285	12
100	0.8584400515798792	0.28347982047002673	12
101	0.8590436003248004	0.2831428006542485	12
102	0.859659018650138	0.28276903757713306	12
103	0.8608678948714404	0.28295348343679316	12
104	0.8618191321184779	0.28312467706336064	12
105	0.8627875427253273	0.28309168991744255	12
106	0.863796421522007	0.28308600616580065	12
107	0.8646969437269719	0.28320150123053	12
108	0.8655188009352692	0.2832999851738301	12
109	0.8661509997269831	0.2834073521950816	12
110	0.866671369022034	0.28361311748132684	12
111	0.8672104305137812	0.2838363386920754	12
112	0.867653582834965	0.28405831028550743	12
113	0.8680764850881437	0.2843722232303191	12
114	0.8683029561838423	0.2847346280325682	12
115	0.8683556634280241	0.2849669320077801	12
116	0.8683485952655976	0.28507213436430057	12
117	0.8683517864467956	0.2852920448905401	12
118	0.8683520776153909	0.2854054392661624	12
119	0.8684451907442164	0.2854196903153071	12
120	0.8684930558330147	0.2859516950161849	12
121	0.868487880612906	0.2863139635163198	12
122	0.8684487093425446	0.28643663111364903	12
123	0.8683534806372187	0.28646172256870656	12
124	0.8685148267517488	0.2866786986258272	12
125	0.8687734017479032	0.2871498540239181	12
126	0.8691986661445519	0.2877092639922966	12
127	0.869366842462044	0.2881446187583928	12
128	0.8694440423253372	0.2887129169136345	12
129	0.8696090924486348	0.2892947733260904	12
130	0.8697969149734128	0.2898036789849064	12
131	0.8699931182897099	0.29019839286848526	12
132	0.8702888155200187	0.2905970580628418	12
133	0.8708605068237104	0.2911244979995536	12
134	0.8714457161583832	0.29147732028820644	12
135	0.8722674288836344	0.29162238609781155	12
136	0.8730400078863487	0.2917584403325039	12
137	0.8734543452377301	0.2920289520817435	12
138	0.8739960412471144	0.29236859085640404	12
139	0.8745406826363025	0.292554162410303	12
140	0.8747356307272689	0.2927762666310255	12
141	0.8747877322668828	0.293176595392176	12
142	0.8746305231012436	0.29367258058027407	12
143	0.8742404610426292	0.29404678405675577	12
144	0.8740069264821146	0.2945341565888863	12
145	0.873478131859668	0.2948892111789085	12
146	0.872813924823458	0.29526891761264584	12
147	0.872214608689279	0.29553970015672093	12
148	0.8715870244325906	0.29567267124667723	12
149	0.8710281902179876	0.2955616627493767	12
150	0.8703952006643636	0.2953541273265261	12
151	0.8699824691336908	0.2949167215353619	12
152	0.869485189898429	0.2943858568825639	12
153	0.8690325919305862	0.2940199460711102	12
154	0.8682717143601965	0.29392846392979216	12
155	0.8670854207731721	0.2938077161258354	12
156	0.8661263447134316	0.29352318280094986	12
157	0.8651993438669262	0.2932878235485556	12
158	0.8644341433616273	0.2927846887162965	12
159	0.864142756698954	0.2923491838607472	12
160	0.864053689943028	0.2921329008905143	12
161	0.8637125879303205	0.2919875674176196	12
162	0.863613376850076	0.2918441323108364	12
163	0.8634580706031385	0.29155214896271775	12
164	0.8636650078932754	0.2911741947163047	12
165	0.8637569417997465	0.29072841700431157	12
166	0.8639239857689746	0.29032238669519905	12
167	0.863927989386802	0.28988364524935906	12
168	0.8637940469788506	0.28943419352775895	12
169	0.8633757103085568	0.28904429808099724	12
170	0.863166058168635	0.28863024713537166	12
171	0.8628156908103826	0.28807941158942113	12
172	0.862460245143264	0.28742685102288756	12
173	0.8621281559094949	0.2868143090383053	12
174	0.8619316329374193	0.28637076796567557	12
175	0.8618098652262269	0.28586202849945586	12
176	0.861805149291701	0.2854847096415455	12
177	0.862068663312941	0.2851343930112372	12
178	0.862359110216477	0.2845532665212417	12
179	0.8628792350674088	0.28407813930088893	12
180	0.8634657258405488	0.28332808882179605	12
181	0.86410482015332	0.2826491313076841	12
182	0.864936958116678	0.28216415658697835	12
183	0.8655194330451428	0.281594749192981	12
184	0.8659311051514444	0.28084201206899295	12
185	0.8661753169756246	0.2803921715204632	12
186	0.8665299939300543	0.2804326852514062	12
187	0.8668036730989517	0.28045132180015736	12
188	0.8670500322435455	0.28042758597039463	12
189	0.8671723462512385	0.28051657649260986	12
190	0.8672386966342268	0.2805192052768882	12
191	0.8672972274126284	0.2807022258282658	12
192	0.8672505897208024	0.2808713906688797	12
193	0.8671618522598407	0.28116120774643294	12
194	0.8670350046451426	0.2814044429472786	12
195	0.8669815034664908	0.28151063811154786	12
196	0.8670148895722656	0.2814167326424159	12
197	0.86697941542829	0.28134851467664923	12
198	0.8669680543466407	0.28128343153807905	12
199	0.8669889092997003	0.2815723749330587	12
200	0.8670301624302658	0.2819939312343249	12
201	0.8670897825217171	0.28300391118319923	12
202	0.867231165620187	0.28373944566824505	12
203	0.8673853613740071	0.28438567713939145	12
204	0.8676046271015816	0.2850426067065663	12
205	0.8677945695931909	0.2856457991071635	12
206	0.8679802590899832	0.2860597022073122	12
207	0.8682499804425342	0.28647376986555584	12
208	0.8684936312501222	0.2868172218291401	12
209	0.8689142379094726	0.2872781540171968	12
210	0.869423313833473	0.2876506255120927	12
211	0.8698721743321985	0.28799662087307026	12
212	0.8705155542149574	0.28864783634275043	12
213	0.8711262785809302	0.28983188570802004	12
214	0.8718813730795615	0.29096521114251045	12
215	0.8726305986984627	0.2918885606200502	12
216	0.8731824580967084	0.29290739459946474	12
217	0.8736936300447767	0.29370671402419507	12
218	0.8741904320205767	0.2945920603993942	12
219	0.8744283305771209	0.29545188987280085	12
220	0.8743690194934479	0.2962379424691671	12
221	0.8741209289451062	0.2971589274997824	12
222	0.8739761417355723	0.2978337530956215	12
223	0.8737751917030264	0.29824932322781395	12
224	0.8737738510193963	0.29870835182534866	12
225	0.8739400391084181	0.29921748233665274	12
226	0.8740411448909648	0.2998064922814519	12
227	0.87415079672716	0.3003316235934209	12
228	0.8741675629267915	0.3007832090442543	12
229	0.8740426064243153	0.3012529778899472	12
230	0.8739616289981527	0.30167450242106	12
231	0.8739082294966262	0.30200106632015306	12
232	0.8739854835172091	0.30215734798978894	12
233	0.874011336389059	0.3022266298843168	12
234	0.8742053124627097	0.3021967383261136	12
235	0.8742963492810768	0.3023062984042011	12
236	0.8743089417587548	0.3023031309082833	12
237	0.8742206441743937	0.3022411310729124	12
238	0.8739120056918855	0.3021362646413316	12
239	0.8735761886502854	0.3020055819279594	12
240	0.8733647677514617	0.3018545980950945	12
241	0.8729893744095873	0.30188312424179076	12
242	0.8728499132279784	0.30187826873876866	12
243	0.8726849423040952	0.3016925789510192	12
244	0.8724514919601939	0.30148573453267713	12
245	0.8722102607942279	0.3014893416518015	12
246	0.8719860035410654	0.30148679909566806	12
247	0.8717239113753857	0.3017231627771304	12
248	0.8714310612985426	0.30218616143113114	12
249	0.8710892496253002	0.3027363143556751	12
250	0.8705291977381685	0.3032725109694516	12
251	0.8699442166420283	0.30349074109035595	12
252	0.86945281216486	0.3034754548743768	12
253	0.8689649486974959	0.30381186331385773	12
254	0.8684553028541195	0.3042977185239279	12
255	0.8679058770148118	0.3047105254970376	12
256	0.8672345094206193	0.3049512303876858	12
257	0.8671477969971273	0.30527340545679243	12
258	0.867357654238556	0.30549355798240063	12
259	0.8675421867366738	0.30588742735125257	12
260	0.8680613517322691	0.3060577976747624	12
261	0.8688210975802403	0.3060477302599534	12
262	0.8690166460431156	0.30588960212920874	12
263	0.8694014416855976	0.3060342603444665	12
264	0.8698441546691248	0.3062335297578607	12
265	0.8702995961478784	0.3065795345287368	12
266	0.8706082899003265	0.3068937574894942	12
267	0.8709543371290761	0.307669352282158	12
268	0.8715713463356338	0.308405213707331	12
269	0.8719213074798885	0.3092757231867525	12
270	0.8720795091414828	0.3103712021088645	12
271	0.8724698521277303	0.3111978637900583	12
272	0.8726623296467766	0.31205887474503086	12
273	0.8727701693581278	0.313033965207031	12
274	0.8728029794832227	0.3140889486836443	12
275	0.8725927513336552	0.31513612342319725	12
276	0.8725098962571115	0.3161424193516862	12
277	0.8722860175116646	0.3171966716250544	12
278	0.8719944947843531	0.3182511161155962	12
279	0.8719291298823436	0.3192790461717605	12
280	0.8718918385502217	0.3201242772589279	12
281	0.871918669206069	0.32076510972465383	12
282	0.872009247444377	0.3211375243091819	12
283	0.8720303124285042	0.3215261168203122	12
284	0.872129787679813	0.321864513593063	12
285	0.8722574775999404	0.3221035771795003	12
286	0.8722573804630864	0.3223924420277618	12
287	0.8723349487957837	0.3224184518475333	12
288	0.8721136211970232	0.3224729257487111	12
289	0.8719695837145192	0.32247067136575863	12
290	0.8719129627124355	0.3226256614427183	12
291	0.8716234883038804	0.3228556417640067	12
292	0.8713299248776183	0.3231724180743548	12
293	0.8709148296274156	0.32350936324685714	12
294	0.8705845881199625	0.3239242442869614	12
295	0.8702546204429951	0.32424823808395475	12
296	0.8702647303528181	0.32464876687602817	12
297	0.8706410483558306	0.3254522178070163	12
298	0.870888821178472	0.3263637210530773	12
299	0.8710171585496217	0.3270130089661188	12
