# Supplementary material for: High-level cognition during story listening is reflected in high-order dynamic correlations in neural activity patterns
Source: Nat Commun. 2021 Sep 30;12:5728. doi: 10.1038/s41467-021-25876-x (PMC8484677; doi:10.1038/s41467-021-25876-x)
Supplement: Supplementary file 4 — Source Data [file 41467_2021_25876_MOESM4_ESM.zip › results/higher_order_sims/constant/49.csv]

time	1	2	iteration
0	0.7752075722477816	0.26114904003755535	49
1	0.7750946608893926	0.2602976828223085	49
2	0.774946986738263	0.25939984594387516	49
3	0.7743208074429508	0.2582251777800281	49
4	0.7741344101858343	0.2568542091710068	49
5	0.7739552955046641	0.25525903704252273	49
6	0.773727900070629	0.25359151126066276	49
7	0.773536435264832	0.2519508537194116	49
8	0.773532345676611	0.2503225478417399	49
9	0.773570157556183	0.248733192838685	49
10	0.7735620608185887	0.2475216610684152	49
11	0.7731351690860819	0.24663731673843337	49
12	0.7730896952320199	0.2454408235688508	49
13	0.7729146135137979	0.24440526072342325	49
14	0.7730752438021702	0.24329788573742891	49
15	0.7733998295297333	0.24218751360823138	49
16	0.7740141367991965	0.2412858374076955	49
17	0.7747110629209548	0.241069867058588	49
18	0.7752734800447717	0.24082744372550063	49
19	0.7757701880091177	0.24059705946022594	49
20	0.7758602412048113	0.24019880784051104	49
21	0.7758046542402101	0.24019074954132097	49
22	0.7756978514426749	0.24022611625911527	49
23	0.7760547060458347	0.24018382488415266	49
24	0.7762483348935141	0.24013042053204586	49
25	0.7766617904485289	0.24002610721302334	49
26	0.777141977462475	0.2398444584228482	49
27	0.7772588713606249	0.23952878114774287	49
28	0.7772999607399484	0.2390351929296369	49
29	0.7773259974916265	0.2387026177726747	49
30	0.7774069145744531	0.2383726013196969	49
31	0.7775228863572176	0.23793353760148375	49
32	0.7776871937667301	0.23740399517447117	49
33	0.7780474729575199	0.2368819461611704	49
34	0.7783556247913918	0.23636266938169762	49
35	0.7786231812147035	0.23593054125240262	49
36	0.778999492106635	0.2355049884963571	49
37	0.7794326169327771	0.23505161377691347	49
38	0.7797340819266048	0.23457280179631704	49
39	0.7798116945804462	0.23412755967399512	49
40	0.7800112622109547	0.23347594978499706	49
41	0.780536408273876	0.23260004656475897	49
42	0.7810638537555948	0.23186967300868885	49
43	0.7815025698215828	0.23111307500774406	49
44	0.781935437843339	0.23038403236134436	49
45	0.7824145267667811	0.22948564390541515	49
46	0.7829179927643888	0.2284700156959937	49
47	0.7834051137247307	0.22761452566258222	49
48	0.7839425605266946	0.2266875051155776	49
49	0.784402034074298	0.22575335147019165	49
50	0.7846808881423957	0.22498894925004456	49
51	0.7848582117862459	0.2241572330220361	49
52	0.7848238961708969	0.22319223539746547	49
53	0.784690714929697	0.22228721885131686	49
54	0.7846431583070307	0.22133699914395752	49
55	0.7846052738037407	0.2207569478751194	49
56	0.7841435658199756	0.22015885370835803	49
57	0.7835575386334266	0.2196412243930987	49
58	0.7831150838905301	0.2189966168520712	49
59	0.7826466711700126	0.2187795863686577	49
60	0.7823843574297584	0.2184032954355808	49
61	0.7822686460978554	0.21785397828498038	49
62	0.7818852345068251	0.21750163316084387	49
63	0.7817010680761668	0.21711401729661112	49
64	0.7813701430960085	0.21659708101376005	49
65	0.7809165558343032	0.2162522699423768	49
66	0.7806065374469484	0.2160323509857929	49
67	0.7804056291587308	0.21583801105002653	49
68	0.7804083871338412	0.21568434366447398	49
69	0.7803671702094873	0.21553748180564902	49
70	0.7801427719680998	0.21535272343441023	49
71	0.7799244671591933	0.21515587774351935	49
72	0.7794860394015402	0.21509717869528122	49
73	0.7791391757209809	0.21487987711728926	49
74	0.7791131054983976	0.21475092797121434	49
75	0.7788140843084468	0.21458178343919398	49
76	0.7786372533253719	0.2143264206846668	49
77	0.778063406918073	0.21382414134611272	49
78	0.7774230035398026	0.2133946180852448	49
79	0.7763274621020315	0.21262581730244803	49
80	0.7748616799864111	0.212218870640795	49
81	0.7737460599989388	0.21190664583079494	49
82	0.7725872883378092	0.21214977100440832	49
83	0.7707528122264538	0.21243089765063608	49
84	0.7696464888454811	0.21302596408686558	49
85	0.7691212408416807	0.2133595099163039	49
86	0.7686649211084469	0.21367922742231982	49
87	0.7676123899641811	0.21387436989720313	49
88	0.7661912106943667	0.21416569210652162	49
89	0.7646400788083672	0.21443516570160506	49
90	0.763426147892368	0.21483992297465246	49
91	0.7633553348475741	0.21514143592458257	49
92	0.7630011294460399	0.21538683697411642	49
93	0.7624960781934998	0.21560262251563533	49
94	0.7620722000986433	0.21583895236325243	49
95	0.7620817014668708	0.21594132729924315	49
96	0.7621231745916429	0.21605503313429114	49
97	0.7619677842727608	0.216314018848556	49
98	0.7615557322908063	0.2165887956542677	49
99	0.7611429365158071	0.21661257393510874	49
100	0.7615154693068459	0.21633251537570072	49
101	0.7622797466991452	0.21583530602034068	49
102	0.762681311185891	0.21520259730958247	49
103	0.7631483207951143	0.2145877907431645	49
104	0.763833827255355	0.2138587793046616	49
105	0.7646437483830731	0.21303418535600227	49
106	0.765065247463739	0.2120887076020035	49
107	0.765700166555883	0.21111312342497823	49
108	0.7665130870849358	0.2102100159524839	49
109	0.7673513982561485	0.20937533235961592	49
110	0.7682447307295382	0.20920619272593596	49
111	0.7692151286138902	0.20902556758150118	49
112	0.7696706203799847	0.2088190167286354	49
113	0.7696236680321351	0.20836322120493375	49
114	0.7695482313011661	0.20821634850860693	49
115	0.7694485056331439	0.20796586518616186	49
116	0.7698042362688746	0.20765284840995363	49
117	0.7699427835783363	0.20752944202103019	49
118	0.7701249981666275	0.20742127075772515	49
119	0.7703581072357008	0.20745345922592529	49
120	0.7704279050873933	0.20742313051595593	49
121	0.7701873516706708	0.2074955921284872	49
122	0.7699110735629444	0.20760251445046146	49
123	0.7696807013020733	0.20751809981390684	49
124	0.7693876105641246	0.20737125812758142	49
125	0.7696414587273349	0.20684734627745868	49
126	0.7697464922958546	0.20629932913382043	49
127	0.769566044108214	0.20587481976547106	49
128	0.7694621387625779	0.20536448940323307	49
129	0.7698991006251169	0.20517210504932967	49
130	0.770077895361633	0.20482380968998543	49
131	0.7701479574159152	0.20480709490076776	49
132	0.7698066326466151	0.20494573278424083	49
133	0.7693331984056696	0.20496970918400279	49
134	0.7688859267688793	0.20497709299760503	49
135	0.7681535653939846	0.2050771388291146	49
136	0.7671018650613673	0.20498059312469757	49
137	0.7660415747063979	0.2047271217854235	49
138	0.7650819928730829	0.20448318556228934	49
139	0.7638313082449272	0.20409272096022782	49
140	0.7628951240691088	0.20374114268425866	49
141	0.7616577823974952	0.20357807218293017	49
142	0.7603977209812867	0.20334187389943703	49
143	0.7588350170587193	0.20370959114347473	49
144	0.7570274010664417	0.20380106608722126	49
145	0.7552640109143653	0.20377712954162788	49
146	0.7533707946426969	0.20408877402093922	49
147	0.7521680379163173	0.20426107715665479	49
148	0.7515192693088484	0.20427631984061226	49
149	0.7507885632255115	0.2043264125410425	49
150	0.7499200445883677	0.20417853500544877	49
151	0.7498235558136989	0.20380292651230938	49
152	0.7501336250598274	0.20302126795338044	49
153	0.7511399210299932	0.20212577440662552	49
154	0.7518676602197624	0.20142743093809345	49
155	0.752857617374082	0.2011469054346638	49
156	0.7543991576724849	0.2008541942264029	49
157	0.7557138608281404	0.2009821780924285	49
158	0.7563384753181004	0.20092282532163347	49
159	0.7569369229055453	0.20082892159032098	49
160	0.7574411591053343	0.20083188537622368	49
161	0.7577070120171329	0.20083368742405197	49
162	0.7583474875712716	0.2007164269740611	49
163	0.7590022927361277	0.20090104323921787	49
164	0.7597249959078236	0.20120256229397582	49
165	0.7609540387955389	0.20124404022311532	49
166	0.7621181002725642	0.20116971973971592	49
167	0.7626281275477297	0.20156483373553682	49
168	0.7631835239075835	0.2020471530390245	49
169	0.7644923248237678	0.2024141263186841	49
170	0.7657157946325339	0.20263827012389526	49
171	0.7664545337481075	0.20281509074840556	49
172	0.7672841536869925	0.20306684670210184	49
173	0.7681304133400167	0.20308559020209757	49
174	0.7696961867537122	0.2027490257134121	49
175	0.7710923769215013	0.20218334102564747	49
176	0.7723755949076216	0.2015779645570952	49
177	0.7733856160264296	0.20104980292596136	49
178	0.7740961465344666	0.20054767080079647	49
179	0.7747311282032573	0.20015560480850733	49
180	0.7751078707691927	0.1997138699142942	49
181	0.7753921196471318	0.1994749598794142	49
182	0.7758263970339174	0.1990188357954959	49
183	0.7761434012313247	0.1985110701425866	49
184	0.7764649466815277	0.1980595153790746	49
185	0.7768278376185757	0.1978091314107671	49
186	0.7767453083210117	0.197686249377682	49
187	0.7766702476774546	0.19734343710232763	49
188	0.7767607902159924	0.19708242418451283	49
189	0.7766237251421553	0.19681679687477416	49
190	0.7766802050900977	0.19689832098037216	49
191	0.7766189233818637	0.19694592076671186	49
192	0.7763044193920484	0.19723295812194874	49
193	0.775754952553503	0.19762357429757343	49
194	0.7756116336961276	0.19789293529759333	49
195	0.7752247237101447	0.1981520782894862	49
196	0.7748449215533993	0.19855784218028624	49
197	0.7747062951890243	0.19923936352704635	49
198	0.7748642168106811	0.19987361882215027	49
199	0.7750592855871109	0.20033843772037566	49
200	0.7753058971362788	0.200596115476678	49
201	0.7750548453955745	0.20105229222636017	49
202	0.7749843869826927	0.20152511459365496	49
203	0.7749135038248052	0.2018491862931661	49
204	0.77473719490693	0.20211804613405782	49
205	0.7745744863573212	0.20281164803849755	49
206	0.7742304531451737	0.20366692349763327	49
207	0.7741530527193736	0.20424806271741708	49
208	0.7739193685716864	0.2048048620693014	49
209	0.7735087003972148	0.20546504352223996	49
210	0.7727606115445573	0.20594265239964848	49
211	0.7719618421673472	0.2064510358668883	49
212	0.7718547345408996	0.20680986161734335	49
213	0.7718952480844377	0.20702219924705692	49
214	0.772287948793433	0.2071023541769313	49
215	0.7727058030273435	0.2069988260175587	49
216	0.7730574493980399	0.20692447392676577	49
217	0.7736168902315739	0.20682651600474686	49
218	0.7743164046648456	0.20654356096376475	49
219	0.7747277837148608	0.2064035082583893	49
220	0.7749824574642944	0.20637553180653753	49
221	0.7755235209853318	0.20635486033202444	49
222	0.7764703925812753	0.20611081933405584	49
223	0.7768831320476665	0.2057838908859324	49
224	0.7772917692501937	0.20590796291922792	49
225	0.7775774510655896	0.2059155437153956	49
226	0.7776571795016785	0.20584762620859118	49
227	0.7771439679120965	0.20584257587500204	49
228	0.7763232724889678	0.20577419611970066	49
229	0.7754095926075502	0.20570482466917686	49
230	0.7746046130012346	0.20547038299127113	49
231	0.7736216253526816	0.205125769072477	49
232	0.7724491578220334	0.2046206220984727	49
233	0.7714461815639029	0.20395844782036227	49
234	0.7708861035277507	0.2037921081979697	49
235	0.7700999904393053	0.20363571314007503	49
236	0.768921897645442	0.20348004228974267	49
237	0.7685067067995347	0.20328910140508524	49
238	0.767085771811199	0.20332444761175023	49
239	0.7658333656928065	0.20322059119928745	49
240	0.7645732663659695	0.2031892642131555	49
241	0.7629795917794535	0.2029999930403893	49
242	0.7613177060752916	0.2028454557138177	49
243	0.7599713224336756	0.20299316194876135	49
244	0.7588974143791547	0.20301844162391325	49
245	0.7580698056447283	0.20351060998548706	49
246	0.7582228787404134	0.20418135214554575	49
247	0.7590697199468919	0.20463573948351932	49
248	0.7597915506594064	0.20511904367380712	49
249	0.7601825122046517	0.20546950754136298	49
250	0.7609099072517193	0.2059707677499869	49
251	0.7619199012005264	0.20644508692101124	49
252	0.7628998918939506	0.2069845102632766	49
253	0.7633216076871869	0.20762096441905006	49
254	0.7639387923426725	0.2082873563149214	49
255	0.7640221885161869	0.20882209898568277	49
256	0.7640256951419178	0.2090863703075516	49
257	0.7634269226197965	0.2090719895287594	49
258	0.7627427164048716	0.2091310618393281	49
259	0.7618754316086681	0.2091955000100496	49
260	0.760606180491135	0.20896063742096685	49
261	0.7600213757786294	0.20877811262183238	49
262	0.7596303162272233	0.2084940782140063	49
263	0.7593066290136125	0.20845254590130294	49
264	0.7593895351550933	0.20859191293476045	49
265	0.7596457565150416	0.2089655101343569	49
266	0.7597103731424835	0.20949938292496925	49
267	0.760528815714547	0.21003406484122436	49
268	0.7609163388678082	0.21055322797903825	49
269	0.7611402778429955	0.21106211127421823	49
270	0.7615887513594687	0.21207608689746035	49
271	0.7619750098820577	0.2133480582740763	49
272	0.7623985761330795	0.21444772853258945	49
273	0.7627906811905244	0.21576644463257888	49
274	0.7635259088824705	0.21685896070125957	49
275	0.7642569925486624	0.217592035565326	49
276	0.765052694829701	0.21897026493759433	49
277	0.7657116064054309	0.22034265625751087	49
278	0.7665532290706708	0.22188979160474043	49
279	0.7673509195845719	0.22349750523490802	49
280	0.7680494317223231	0.22530363355203523	49
281	0.7685784808022496	0.22716335470255303	49
282	0.7693404263743759	0.22893502219186312	49
283	0.7702129965680581	0.2315099002464501	49
284	0.7711160129511478	0.23415779449556368	49
285	0.7720966461513543	0.23657077610740165	49
286	0.7730286773490093	0.2388684869227207	49
287	0.7735414712022176	0.24109725386786396	49
288	0.7736496926555243	0.2432041552268861	49
289	0.7735407348104428	0.24521460680004942	49
290	0.7739046104091899	0.24702017985341881	49
291	0.7742473706426612	0.248918135236003	49
292	0.7747400555973855	0.25089168733406486	49
293	0.7751423049126133	0.25278876781448234	49
294	0.7747509631216377	0.2545337561463214	49
295	0.7746184385615499	0.2560474384899185	49
296	0.7745272105041622	0.25753150808119496	49
297	0.774557971687732	0.25919286199837965	49
298	0.7746627505719109	0.26066047977115936	49
299	0.7747405764814459	0.2619990950155796	49
