# Supplementary material for: High-level cognition during story listening is reflected in high-order dynamic correlations in neural activity patterns
Source: Nat Commun. 2021 Sep 30;12:5728. doi: 10.1038/s41467-021-25876-x (PMC8484677; doi:10.1038/s41467-021-25876-x)
Supplement: Supplementary file 4 — Source Data [file 41467_2021_25876_MOESM4_ESM.zip › results/higher_order_sims/constant/75.csv]

time	1	2	iteration
0	0.8466670155446666	0.32540749056792984	75
1	0.8465118775349143	0.32519502945005097	75
2	0.8465986056905448	0.32485698829402554	75
3	0.8466850603439878	0.32461712825953676	75
4	0.8467293989463602	0.3241825919309402	75
5	0.84696100308617	0.32353453168780305	75
6	0.8472146466875651	0.32283306162994607	75
7	0.847384725693026	0.3220975652873986	75
8	0.8477387745744559	0.3212778321340494	75
9	0.8480111664051996	0.32069028165491387	75
10	0.8478668701944967	0.32035758601577247	75
11	0.8476319974272444	0.3201429528387908	75
12	0.8473289852016673	0.3197376196312559	75
13	0.8471535168870088	0.3193125083923273	75
14	0.8469947644387096	0.3187524639196912	75
15	0.8470312107825497	0.3181098249582605	75
16	0.8471203845111515	0.31728167462706897	75
17	0.8471329725780039	0.3163707457085636	75
18	0.8471661772488941	0.31527562627519595	75
19	0.8472970150204585	0.31400975281099014	75
20	0.8475741450761998	0.31247532864451616	75
21	0.8480560922090746	0.3110144666537091	75
22	0.8484205003636645	0.30958604409140816	75
23	0.8486813636903233	0.30807971590318867	75
24	0.849010482746335	0.30654435618034775	75
25	0.8490322738093609	0.30528193875177423	75
26	0.8489334037398593	0.3040338151582462	75
27	0.8487707419965845	0.302564828589479	75
28	0.8489052339138824	0.3008273284401379	75
29	0.8487908000918776	0.2990084287310123	75
30	0.8486941967702849	0.2969924042727978	75
31	0.8490055493765174	0.29513971967159575	75
32	0.8493906583977031	0.29317710986452716	75
33	0.8493202804626402	0.29204798978404595	75
34	0.8492636072099286	0.29097753553903516	75
35	0.8490035437770157	0.28997825402954297	75
36	0.8487737064380689	0.28937301595946924	75
37	0.84856932684342	0.2887807810835418	75
38	0.8482739759182019	0.2885910244231573	75
39	0.8481001679799133	0.28840447694884497	75
40	0.8479820461078973	0.2880864987707595	75
41	0.847932553758214	0.2878529340401464	75
42	0.848013406754633	0.28791456928006093	75
43	0.8482721687711117	0.2883897967591668	75
44	0.848572053276236	0.28860613998961565	75
45	0.8487807667812265	0.2889324240279597	75
46	0.8487959485505632	0.28914603764495933	75
47	0.8487228104299573	0.28905757393749926	75
48	0.8484111750287159	0.28940346210370815	75
49	0.8479911297138947	0.2897506684805913	75
50	0.847373327984023	0.29024031066846645	75
51	0.8465830105454499	0.29081423060958433	75
52	0.845712907317861	0.291084884756359	75
53	0.8447890779163701	0.2915143171379673	75
54	0.8440298984708764	0.29169554094562555	75
55	0.8432343233277751	0.2918934964977397	75
56	0.8423811235525478	0.2920104025926774	75
57	0.8417159213609583	0.2921966899894101	75
58	0.8410845232555169	0.29248252046828616	75
59	0.8406985533536505	0.2925916702006795	75
60	0.8400873887720676	0.29246351286334415	75
61	0.8394007854243257	0.29224453786671645	75
62	0.8389642798636013	0.29235809686534836	75
63	0.8381585516607839	0.2924845859685576	75
64	0.8375481025886947	0.29319298429685875	75
65	0.8372324989690785	0.29380609408995684	75
66	0.837096592107435	0.2942645156560536	75
67	0.8370733203357802	0.2945736518629195	75
68	0.8369999192827757	0.29485906090594366	75
69	0.8373452524133304	0.294972312302604	75
70	0.8374893165767168	0.29498058544176364	75
71	0.837479592510234	0.2950755567511937	75
72	0.837754976542646	0.2949166474450207	75
73	0.8382580425997176	0.29488834761612104	75
74	0.8391166773465436	0.29439120608321745	75
75	0.8397524086612073	0.29393230154680583	75
76	0.8405072725680921	0.29350697818781707	75
77	0.8414970296869847	0.2929709212163259	75
78	0.842275015402756	0.292528665398026	75
79	0.8429386895610919	0.2923083412259722	75
80	0.8440040825439488	0.2921652316610676	75
81	0.8447588546954344	0.2920547070241784	75
82	0.8454489296382882	0.29200754971141524	75
83	0.8460647804796132	0.291878139875937	75
84	0.8465214520932949	0.29164402145011403	75
85	0.8467971081511411	0.29122878967488364	75
86	0.8472620624651305	0.29048831890196475	75
87	0.8476044547501415	0.28946776103891303	75
88	0.8480707201154992	0.28845862028203356	75
89	0.8484136018451733	0.28748317235177145	75
90	0.8483990242343159	0.28681990294828213	75
91	0.8483847892803454	0.2861982567728453	75
92	0.8482365546863737	0.285513909072783	75
93	0.8481599990085935	0.2848842146261734	75
94	0.8479734459645096	0.2842976495646357	75
95	0.847651813249226	0.283597431405503	75
96	0.8471877144518224	0.2831148167844458	75
97	0.8468074437864157	0.28290854899616724	75
98	0.846438781009342	0.2828187410489591	75
99	0.8460962274918266	0.2827674141268635	75
100	0.8458926466138343	0.2827923089923076	75
101	0.8455109429545997	0.28285168530985044	75
102	0.8450196084929401	0.2829101874800106	75
103	0.8444340395783431	0.2827997382109777	75
104	0.8440455087340905	0.28339658166247994	75
105	0.8437068343897586	0.28388746434116724	75
106	0.8431605512215778	0.28444393882529034	75
107	0.8425222641145765	0.28483218453110587	75
108	0.8416072183468815	0.2851750170096238	75
109	0.8408304319557288	0.28547609988786254	75
110	0.8400944970120775	0.2859215353674596	75
111	0.8392755678066436	0.28614102194959457	75
112	0.8387668908093776	0.28653472787044826	75
113	0.8389933765879825	0.28679448959392273	75
114	0.8392319336772678	0.28693842296511	75
115	0.8393960784590321	0.2873647629018729	75
116	0.8395379065843718	0.2875176483146005	75
117	0.8399139749300157	0.28768181863493886	75
118	0.8403532108449177	0.28796544140457964	75
119	0.8409653803685009	0.28816922803611816	75
120	0.8418764672171435	0.28839874178444436	75
121	0.8425813813541978	0.2883305437355218	75
122	0.8431432481457213	0.28847783223866363	75
123	0.8434330115108457	0.28861394277499924	75
124	0.8437189814023504	0.2889683872801785	75
125	0.8436578385318649	0.2893987523957793	75
126	0.8437597065553772	0.289814001987471	75
127	0.8439980252154905	0.290026005353661	75
128	0.8442914280663822	0.2899934910043495	75
129	0.8445125978466921	0.290050163399806	75
130	0.8447663728660137	0.2898346875750591	75
131	0.8449711481733889	0.28950556272662753	75
132	0.845021759363907	0.2892581678320453	75
133	0.8450209485910782	0.28920965646996305	75
134	0.8449231642714838	0.28899901291578994	75
135	0.8452106131706646	0.28888547415458204	75
136	0.8454088817511767	0.28871655505924776	75
137	0.8458362664854426	0.28834658044505745	75
138	0.8462840207290675	0.288033681199552	75
139	0.8462246564500627	0.2879287059184136	75
140	0.8462101776901114	0.2882354282216792	75
141	0.8461470954265035	0.2880191803096136	75
142	0.8463233984769991	0.28822965487435986	75
143	0.8466700399150793	0.2884396112297809	75
144	0.8468828366508421	0.28866319849443206	75
145	0.8470840842601813	0.2888270548291477	75
146	0.8473368679270009	0.28898061349955906	75
147	0.8471657540800762	0.2894606764424709	75
148	0.8468899592809106	0.2896266752785963	75
149	0.8467971261264327	0.28987044334878587	75
150	0.8467247764400762	0.29007592365452833	75
151	0.8466555090622516	0.2901892732996087	75
152	0.8466436522508998	0.29029834387407705	75
153	0.8467360660643032	0.2903459626170808	75
154	0.846783365168678	0.2900935907094801	75
155	0.8467860401402565	0.28977600646683255	75
156	0.8468097160801429	0.28937733444964	75
157	0.847046324056392	0.28875906201525986	75
158	0.8472850860039952	0.2882430142912209	75
159	0.8474105877194331	0.2881071224716809	75
160	0.8476048499160881	0.288348652220179	75
161	0.8477163816424432	0.28843947504668127	75
162	0.8477583365170251	0.2886156526665596	75
163	0.8478146753935734	0.2888543176356881	75
164	0.8478363977393032	0.2892417542119703	75
165	0.8479770298968304	0.2896383793019469	75
166	0.8480619679439659	0.28992586052967095	75
167	0.8479087494348335	0.29037616552316375	75
168	0.8477989841768192	0.29070564358820167	75
169	0.84778531968256	0.2910654275310798	75
170	0.8476743668711042	0.2911709473090944	75
171	0.8478225913218193	0.2909887398131943	75
172	0.8476347999243912	0.29074102673076474	75
173	0.8475026971585886	0.2902973466963106	75
174	0.8470003971732739	0.28989823252426156	75
175	0.8463329748276691	0.28930443888830565	75
176	0.8455291980858064	0.2888018685051691	75
177	0.8451681154157269	0.28825754597495684	75
178	0.8449222397732445	0.287797911794111	75
179	0.844281161092984	0.28764195928318853	75
180	0.8438137582335474	0.2876172107392229	75
181	0.8432248932698015	0.2871806586683686	75
182	0.8426121724395288	0.2865590964927492	75
183	0.8421966532209506	0.2859797335691608	75
184	0.8419829552840276	0.2853702907347823	75
185	0.8412337069336265	0.28542009033746274	75
186	0.840484007326322	0.2854822812757359	75
187	0.8400582069828546	0.28567511398344214	75
188	0.8399772397523192	0.28578492164101643	75
189	0.8400358902252799	0.2857315718215612	75
190	0.8402055260068378	0.28595814652096646	75
191	0.8403828563634934	0.2862574727977692	75
192	0.8404021469378758	0.28610936157033506	75
193	0.8398188239401787	0.28621884931420644	75
194	0.8395364073370173	0.28633130235208576	75
195	0.8398089559010442	0.28640387507371573	75
196	0.8399315654493185	0.2864179406042415	75
197	0.8400586245448428	0.2863924806956842	75
198	0.8400588809637959	0.2860469480691834	75
199	0.8399621551451468	0.28574309592808833	75
200	0.8396199575976031	0.28561214682448277	75
201	0.8392985117947772	0.285398668868814	75
202	0.8395607632411589	0.285307122147897	75
203	0.8395626480276425	0.28514905689934433	75
204	0.8394719019349973	0.2849751897682345	75
205	0.8394956488388797	0.2848222921463218	75
206	0.8399302954378971	0.28452215980376083	75
207	0.8406639286837526	0.284489029428356	75
208	0.8405680067174345	0.2847349137762337	75
209	0.8408130879067366	0.2849099220192097	75
210	0.8412822559153557	0.2851107799064943	75
211	0.8416547462704991	0.28503649082681054	75
212	0.841780242085709	0.28480930711512803	75
213	0.8414683762337026	0.2847094088807442	75
214	0.841539440942668	0.28494036502011716	75
215	0.8417003198498991	0.28539917588911123	75
216	0.8416087442623463	0.28561301217484725	75
217	0.841969590400191	0.28541946679935243	75
218	0.8425151211525628	0.2854526117914463	75
219	0.8430202858135974	0.2854641317986766	75
220	0.8434560899301291	0.2853235032855794	75
221	0.8438266474634474	0.28538782342821223	75
222	0.8442698153958285	0.2853510135136724	75
223	0.8446493640998232	0.2853007395431672	75
224	0.844686982195598	0.2850626895716489	75
225	0.844780053242276	0.28475186430056304	75
226	0.8446714740371329	0.2845367841242139	75
227	0.8446020713427224	0.2843749891617392	75
228	0.8447290462045032	0.2842550469131433	75
229	0.8447290563976525	0.28427302749201333	75
230	0.8447020529370683	0.2840724286133812	75
231	0.8446406709392756	0.28386859188882735	75
232	0.8445555090868079	0.28368449931051676	75
233	0.8445238444263778	0.28322069631017655	75
234	0.844541871705689	0.28271036466840604	75
235	0.844552587805758	0.28214863081220637	75
236	0.8446532714286143	0.28185214905436284	75
237	0.8448685414785125	0.28142287394673204	75
238	0.8450616949689008	0.2807403773372045	75
239	0.8453481371821925	0.2801159244180137	75
240	0.8455789014440989	0.2794148321504585	75
241	0.8457959987094121	0.27861276739011637	75
242	0.8459555648835105	0.27799419924520447	75
243	0.8458510232598967	0.2775788477157732	75
244	0.8458395478111734	0.27746911453166945	75
245	0.8458053550067975	0.27795234228957344	75
246	0.8459038320899642	0.278243112095745	75
247	0.846071251314746	0.27836366061549606	75
248	0.8464309512768677	0.27852869110421297	75
249	0.8467267888571296	0.2787402410768013	75
250	0.8470566517530468	0.27922102504237206	75
251	0.8474217563008646	0.2795723769014239	75
252	0.8478233805382479	0.2803150835535095	75
253	0.8481724551686601	0.28131769367827864	75
254	0.8484366100643279	0.28218604224280575	75
255	0.8488459417454859	0.28299867374188636	75
256	0.8492732131356472	0.2836395942390199	75
257	0.8494511061947133	0.2846139077858428	75
258	0.8493949978430878	0.28587010002022806	75
259	0.8493826217887396	0.28699605062140093	75
260	0.8494282109295316	0.2880767979030746	75
261	0.8493434279693683	0.2892269101998868	75
262	0.8493335099626241	0.29026748554799836	75
263	0.8494223426712645	0.2911548434585881	75
264	0.8495685823983621	0.29181404421762874	75
265	0.8497096819080436	0.2923714132158056	75
266	0.8497848890085942	0.2928965781092877	75
267	0.8497333607021423	0.29353520334615923	75
268	0.8496090673116573	0.2939947189692473	75
269	0.849485811313275	0.29424920939110266	75
270	0.8491842101858494	0.29448978576814416	75
271	0.8487297616076712	0.2950331574119161	75
272	0.8483847222481898	0.29570836322968785	75
273	0.8480514657341893	0.2963968857618571	75
274	0.8476015935925512	0.29699470553811486	75
275	0.8472831763594275	0.2975501133701648	75
276	0.8472959707417677	0.2982212448725006	75
277	0.8471275603082195	0.2989188852589992	75
278	0.8470160374216801	0.29946586888768606	75
279	0.8468374243567166	0.3000724973384082	75
280	0.8465803877998556	0.3010341814478172	75
281	0.8464309500849707	0.3023010344925928	75
282	0.8463866355635632	0.30382653971340273	75
283	0.8462825041936046	0.30523272888074926	75
284	0.8462367148937734	0.3068546264299319	75
285	0.8462137802092127	0.3082647581155564	75
286	0.8463110460785975	0.30956443845698806	75
287	0.8464644674454135	0.31093153930434136	75
288	0.8467050934205521	0.3124134979685226	75
289	0.8467998426336715	0.3139442333751203	75
290	0.846942250705482	0.31538824094305407	75
291	0.8470398472850565	0.31675243804156394	75
292	0.847185985853414	0.3181555927894123	75
293	0.8473885863210248	0.3195492948206756	75
294	0.8475455704861512	0.3207276006042136	75
295	0.8479484075572047	0.3215501144773681	75
296	0.8482559033608694	0.3223813821179202	75
297	0.848382326488823	0.32312524651890073	75
298	0.8485091556383123	0.323693912739083	75
299	0.8484641909781444	0.3239517046777764	75
