# Supplementary material for: High-level cognition during story listening is reflected in high-order dynamic correlations in neural activity patterns
Source: Nat Commun. 2021 Sep 30;12:5728. doi: 10.1038/s41467-021-25876-x (PMC8484677; doi:10.1038/s41467-021-25876-x)
Supplement: Supplementary file 4 — Source Data [file 41467_2021_25876_MOESM4_ESM.zip › results/higher_order_sims/constant/61.csv]

time	1	2	iteration
0	0.8443787807978962	0.33936823634441166	61
1	0.8441811130493028	0.33752987652608074	61
2	0.8439678213566125	0.33559566754142645	61
3	0.8436982535907184	0.3333590074935222	61
4	0.8433365922060974	0.33098404732353515	61
5	0.8426645023112409	0.3284719467983855	61
6	0.8418075224707314	0.326378601151086	61
7	0.8410204330875707	0.32425203306361317	61
8	0.8406767541205948	0.32217387565924493	61
9	0.8403977997454254	0.3201775153504425	61
10	0.8401025578350696	0.31803730676226827	61
11	0.8398578555006667	0.3158830218351686	61
12	0.8394678640928033	0.31348728993029407	61
13	0.8391205733616856	0.31092936074007055	61
14	0.8387181434122946	0.3081877861472537	61
15	0.8386901084357389	0.30565945466008027	61
16	0.8390393848333748	0.3034912577539563	61
17	0.8391671627995301	0.3012989915145762	61
18	0.8392996279864177	0.2990646587296797	61
19	0.8393143785475687	0.29708435276365236	61
20	0.839069875330165	0.2949500879675117	61
21	0.8388806647590291	0.2938328968430061	61
22	0.8387686228637341	0.29245954799975826	61
23	0.8388854798604758	0.2911962980096998	61
24	0.8391153935689006	0.29001435491746186	61
25	0.8394019485473868	0.28870288765080776	61
26	0.8396042765218181	0.28719694801302953	61
27	0.8399728209422833	0.2856472072412529	61
28	0.8405043650468685	0.284220173054585	61
29	0.8411504203494048	0.2831087971200079	61
30	0.8417085602329993	0.2818130145208829	61
31	0.8422253100804727	0.28031766463022256	61
32	0.8426149039055343	0.2788365831684266	61
33	0.8431393466442708	0.2775483043128452	61
34	0.8437034951023316	0.27625830445425675	61
35	0.8441650350720301	0.2749326342390928	61
36	0.8444466970007214	0.27338119143522077	61
37	0.8444589053003456	0.2727353450065311	61
38	0.8443416037489048	0.2722853666917491	61
39	0.8442103298753508	0.2721903352190747	61
40	0.8440987687023006	0.27224549846712565	61
41	0.8438687954039087	0.27187444795266935	61
42	0.8435717962029543	0.27144315219087295	61
43	0.8431467185049403	0.2706128132874363	61
44	0.842709383330945	0.269892573277186	61
45	0.842506456868701	0.26928048497229656	61
46	0.8423651818468864	0.2685882871528052	61
47	0.8419929372039344	0.2678316038984758	61
48	0.8415730589303261	0.2671064079031366	61
49	0.8411610774179036	0.2672329804051559	61
50	0.8409327689382405	0.2676581536868194	61
51	0.8411603878103074	0.26778882514657437	61
52	0.8413489801012278	0.2680283718605966	61
53	0.8413847298972186	0.2685770865313367	61
54	0.8413295720180217	0.26908868434236344	61
55	0.8415086290665991	0.2696989534811606	61
56	0.8417305082237356	0.27024271461019067	61
57	0.8420242736818576	0.2707167918897835	61
58	0.8422119385031053	0.27100754368256974	61
59	0.8423961415732895	0.27093692840603495	61
60	0.8425521098394226	0.27077625275339817	61
61	0.8426180595845411	0.2706378057292033	61
62	0.842814165568454	0.2708618999736872	61
63	0.8429921945444268	0.27146807882335355	61
64	0.8435757143277267	0.27154944433837547	61
65	0.8440808540708985	0.2715172193256546	61
66	0.8446183678899271	0.2725293903909553	61
67	0.8449577770546568	0.2733859633973777	61
68	0.8450737505556398	0.27462019393448917	61
69	0.8451758028099174	0.2756995162182152	61
70	0.8451179295211683	0.2766084920543653	61
71	0.8451205189858274	0.27766663144579773	61
72	0.8451537928099205	0.2787166527530833	61
73	0.8451543235799438	0.2795458685300572	61
74	0.8449982364848575	0.2803259194062322	61
75	0.8449041216497483	0.2809306187576381	61
76	0.8448722842973172	0.2814552015852089	61
77	0.8446784900160573	0.2817819555775336	61
78	0.8446940543039485	0.28182107698126224	61
79	0.8448846816217859	0.2817545121041731	61
80	0.8448204070904233	0.28150912396189415	61
81	0.8447810794912695	0.28149923749027134	61
82	0.8447370076708237	0.2814112908559059	61
83	0.8448681845580159	0.28102126186315496	61
84	0.8447843174778019	0.2805408604461629	61
85	0.8447827899005839	0.28008762507822366	61
86	0.8446467063348693	0.2795088353234576	61
87	0.8444848450463638	0.2787852845653924	61
88	0.8442176336320288	0.27801720748404063	61
89	0.8439899445693054	0.2774415956966307	61
90	0.8436460514656632	0.277641656648346	61
91	0.8434157946397475	0.2782103764326579	61
92	0.8431194971574142	0.27865248343334004	61
93	0.8429595406590197	0.2786836296790881	61
94	0.8427086418940946	0.2785434177866747	61
95	0.8424911312839811	0.27856317327085883	61
96	0.8423714842853213	0.2785540972427497	61
97	0.8423367093774443	0.2787305974449877	61
98	0.8420477595605113	0.2794616241051235	61
99	0.8419148890899163	0.2798847891355043	61
100	0.8416265842481144	0.2799007244297591	61
101	0.841383419018735	0.28023393527045326	61
102	0.8410368984696796	0.2805542154297522	61
103	0.8407310817502662	0.2807513147688462	61
104	0.8405932922664829	0.2809505769477427	61
105	0.8404757269624193	0.281076747419866	61
106	0.84040033570666	0.2810997904207785	61
107	0.8401629287078225	0.2810609618377685	61
108	0.8398461390090273	0.28095491196076633	61
109	0.8397713192303249	0.28086612396042615	61
110	0.8397377573747908	0.2806229647183875	61
111	0.8396571117746178	0.2806389974087442	61
112	0.8398816993867554	0.2808115807690418	61
113	0.8399575290317802	0.2809723693703202	61
114	0.839949174812189	0.2810268606539517	61
115	0.8399215201803031	0.28092316625284924	61
116	0.8400629058454642	0.2808709936287796	61
117	0.8402759060113129	0.28059249206947107	61
118	0.8404744010981428	0.28025165153635045	61
119	0.8406120699435707	0.28028978329174503	61
120	0.8410350228131425	0.28035095588540726	61
121	0.8413151868053762	0.28017492137824684	61
122	0.8414629110325443	0.2799750381758804	61
123	0.8416360052647719	0.2796457441211177	61
124	0.8417557052219984	0.27901255237942074	61
125	0.8417901370866024	0.2782816394201983	61
126	0.8416068051628216	0.27751555793957233	61
127	0.8414189149859159	0.2765671335674064	61
128	0.8413277693235985	0.2757833250454038	61
129	0.8412301851390337	0.2748517132732545	61
130	0.8410423783059046	0.2742935992756305	61
131	0.8408095262715691	0.27379834213952614	61
132	0.8405518180457174	0.2734541574211	61
133	0.8405576796589329	0.2728610448008398	61
134	0.8405662571889222	0.2722156587934796	61
135	0.8406560320512634	0.27226949172585535	61
136	0.8407851939647514	0.27195685424234	61
137	0.8409013996248556	0.27174017755729574	61
138	0.8410248512504381	0.2714523675884002	61
139	0.8411127121597647	0.27141797026320796	61
140	0.8412068347693757	0.2715391001241938	61
141	0.8411508543617255	0.2714465751443409	61
142	0.8409691877518914	0.27125105487085865	61
143	0.8408325666240258	0.2709826456584171	61
144	0.8408304966496918	0.27063988254842364	61
145	0.8408030184540777	0.2702152279375987	61
146	0.8407936621139378	0.2697056710419021	61
147	0.841025829659006	0.2691767162640453	61
148	0.8412036036317705	0.26843682804067875	61
149	0.8414032330670437	0.2679889392686085	61
150	0.8415747382969253	0.26770970877009254	61
151	0.8418239287443858	0.26757660333464806	61
152	0.8419639583362591	0.2674555174178337	61
153	0.8418988329733508	0.26729676768089755	61
154	0.8419280605213478	0.26710414896300416	61
155	0.8420188467788666	0.2667890643951058	61
156	0.8420328767745525	0.26642984362988276	61
157	0.841880558770137	0.2658920102008097	61
158	0.8418566655663183	0.2654496874753084	61
159	0.841764008025548	0.26489887608889345	61
160	0.8415813093572379	0.2645112126265883	61
161	0.8413493324792787	0.2640346742953415	61
162	0.8414116402660302	0.2637956864455737	61
163	0.8412266327911412	0.2640175939438679	61
164	0.8409565234386511	0.2642126860561529	61
165	0.8405900653739998	0.2642226945686086	61
166	0.8403623339544857	0.26442793186188296	61
167	0.8402907076074606	0.264322744196888	61
168	0.8401380281177367	0.2640284376944001	61
169	0.8403545342418072	0.26376934255773493	61
170	0.8405954216934645	0.2633298635083675	61
171	0.8411906490661389	0.26256081389375496	61
172	0.8417212537708834	0.2620516120261146	61
173	0.8421036131579107	0.2615609510211649	61
174	0.8425744949648137	0.2611305406934121	61
175	0.8428780216761023	0.26074855886682924	61
176	0.8431561254283589	0.26062360107672616	61
177	0.8435551174177676	0.26030983215004466	61
178	0.8437857066539356	0.26015213626069766	61
179	0.8435732841552698	0.2599352354121989	61
180	0.8434931625041109	0.2594742287591288	61
181	0.8432839899516018	0.2590388444298308	61
182	0.843419534137933	0.25853399714821457	61
183	0.8435383918862559	0.25787181079914523	61
184	0.8434159948455121	0.25703696569404333	61
185	0.8433399253042313	0.2566932010121385	61
186	0.8436493722672173	0.2562647240145438	61
187	0.8440983388390652	0.25627750594652754	61
188	0.8443201543312644	0.2561254497280822	61
189	0.8444337704360172	0.2557812461460782	61
190	0.8448727146481927	0.25504066949168724	61
191	0.8455148095263554	0.25435205191983246	61
192	0.8463910659139127	0.2538239887749495	61
193	0.8470215316064703	0.253157825251205	61
194	0.8475372914110199	0.25291296264130647	61
195	0.8477315160434903	0.2532381871871769	61
196	0.8482495249155483	0.25328116017038327	61
197	0.8484845535887167	0.25338308835977946	61
198	0.8488934720317439	0.25328932193311676	61
199	0.8495450511155471	0.2540068927248507	61
200	0.8498224247461551	0.255250883357062	61
201	0.8497285086877358	0.2562115918691743	61
202	0.8491894023029921	0.25743365307329846	61
203	0.8486001378818905	0.25857441046624174	61
204	0.8479489257987979	0.25937278296777194	61
205	0.8475914641147974	0.25996227698471847	61
206	0.8471015695813643	0.2603077371773084	61
207	0.8467241791900214	0.26066435289480505	61
208	0.8460854462746172	0.2606667810927994	61
209	0.8453232242753063	0.2605392130901644	61
210	0.8444796196519905	0.26052131349209273	61
211	0.8437751383185104	0.2603578997731894	61
212	0.8433080066547631	0.26014556550744566	61
213	0.8430029552727779	0.2599499233700624	61
214	0.8427274690464486	0.25982836681315924	61
215	0.842417253181299	0.25959886570354634	61
216	0.8420609155049521	0.2598627278233525	61
217	0.8420058891918644	0.26017899181653237	61
218	0.8418652917608475	0.26038071228234344	61
219	0.8417743503276038	0.2603766723245046	61
220	0.8419611841423168	0.2610545641165265	61
221	0.8422586766706912	0.26164067115823636	61
222	0.8424419322094739	0.2619812611641118	61
223	0.8426452396093883	0.2621863032906588	61
224	0.84303828903237	0.26193017429721144	61
225	0.8434232764912487	0.2615703400778731	61
226	0.8433262493787429	0.26140021704911864	61
227	0.8429349877700353	0.2612124838200373	61
228	0.8424480843581872	0.26146652088178673	61
229	0.8420903196218784	0.2616278478017046	61
230	0.8415787775685397	0.2618017812369338	61
231	0.8410262241619134	0.2620491966739385	61
232	0.8404337117631847	0.2621613583533728	61
233	0.8399278607764087	0.26239508113762083	61
234	0.8396368805995239	0.2630452684609564	61
235	0.8389327083728056	0.26377053865898514	61
236	0.8385101713665728	0.2644117588508718	61
237	0.8377763740499466	0.2649539598665295	61
238	0.8370930345720455	0.26537017658503265	61
239	0.8364174320289417	0.2656473624504309	61
240	0.8354315200461926	0.26588486656524296	61
241	0.8342204480638068	0.2660923464740618	61
242	0.8330217370892793	0.2660122671862526	61
243	0.8317611967738217	0.26590416475299217	61
244	0.8303121753137526	0.26639257446673364	61
245	0.8297559583508172	0.2666591315277678	61
246	0.8293253397640926	0.26668600648898577	61
247	0.8290466914483386	0.26693168032124087	61
248	0.8289012618963069	0.2670163699610602	61
249	0.8292448112867892	0.2669704003731563	61
250	0.8295847025859922	0.2670317359071332	61
251	0.8298086824806069	0.26730067895673987	61
252	0.8299591075973636	0.2672732484906976	61
253	0.8301185716305074	0.26707792225251786	61
254	0.8304928239984942	0.26682959828959146	61
255	0.8309525615420443	0.26625858693545945	61
256	0.8319297390704399	0.26536268011633746	61
257	0.8333110164415436	0.2645682673630723	61
258	0.834292744361031	0.26496214548682157	61
259	0.8353358908585851	0.26509657873687775	61
260	0.8366037177182852	0.2651100412271271	61
261	0.8375622020954677	0.265022629532187	61
262	0.8384907476092275	0.26492558640648334	61
263	0.8394571950843243	0.26522634989863797	61
264	0.8404424263991139	0.26549383236894175	61
265	0.8414098450507249	0.2655193141309631	61
266	0.8417542283722059	0.26612396669861477	61
267	0.8420712594165835	0.26677232918804444	61
268	0.8422402115205977	0.26715209885917657	61
269	0.8424365321789601	0.2671756561545098	61
270	0.8425641098876852	0.2669385505336861	61
271	0.8424709045566401	0.26698695330149197	61
272	0.8424645339390289	0.2669109008193995	61
273	0.84257296636834	0.2667950757767744	61
274	0.8426300052992733	0.2668489329648162	61
275	0.8430123084513276	0.26703853556820434	61
276	0.8433596124716384	0.26701074629497373	61
277	0.843867069863041	0.26684642355796173	61
278	0.8446134144697041	0.26716823043345433	61
279	0.8455509100646	0.2676582260124052	61
280	0.8464647504978721	0.26804524598397517	61
281	0.8473432239234846	0.26815386936513347	61
282	0.8485319979509254	0.2684102100089267	61
283	0.8494408700707594	0.2686984545948763	61
284	0.8504795963389478	0.26939100407066646	61
285	0.8511107063963252	0.2700520644669057	61
286	0.8512743535508221	0.27137985795945985	61
287	0.8511517316957761	0.2727326919595705	61
288	0.8514908687971371	0.27437608446792633	61
289	0.8515713264387055	0.276353058198117	61
290	0.8512672007384922	0.2784412062764267	61
291	0.8504166637601221	0.28144506289733395	61
292	0.8496210982929668	0.2843573311830193	61
293	0.8487277820848018	0.2878774795621403	61
294	0.8478972165955829	0.2915979603527806	61
295	0.8469423098579165	0.2955738971151338	61
296	0.8462833739985994	0.2992978436678849	61
297	0.8457137769579125	0.30270090725439985	61
298	0.8451891489432636	0.3063074641376508	61
299	0.8449627739596358	0.3102442155625256	61
