# Supplementary material for: High-level cognition during story listening is reflected in high-order dynamic correlations in neural activity patterns
Source: Nat Commun. 2021 Sep 30;12:5728. doi: 10.1038/s41467-021-25876-x (PMC8484677; doi:10.1038/s41467-021-25876-x)
Supplement: Supplementary file 4 — Source Data [file 41467_2021_25876_MOESM4_ESM.zip › results/higher_order_sims/constant/60.csv]

time	1	2	iteration
0	0.7896674358397863	0.26651162532620554	60
1	0.7892344302433111	0.2655232913269401	60
2	0.7886595158748791	0.2644361132430008	60
3	0.7885767734189025	0.2632331153091364	60
4	0.7886286585439491	0.261709542116824	60
5	0.7885408958367554	0.26022645760630897	60
6	0.7880621214253418	0.2588235083784752	60
7	0.7872866953525636	0.2575271852360449	60
8	0.7863541224615452	0.25621452753607654	60
9	0.7847786273494396	0.2549467106030655	60
10	0.7835451559902267	0.2535036908028669	60
11	0.7820971525040126	0.2522325555983585	60
12	0.781540044823869	0.2509491246313603	60
13	0.7810024687531659	0.24976920445213108	60
14	0.7810591552678539	0.2486659788547582	60
15	0.7806274206491138	0.24746688810415185	60
16	0.7806755706297186	0.24662993216246026	60
17	0.7810171417663616	0.24568078742116753	60
18	0.7813026963306062	0.24464803850867814	60
19	0.7817463327171911	0.24360075241458937	60
20	0.7820480267589786	0.24251727212726715	60
21	0.7823654562110031	0.24147945750633143	60
22	0.7826450805611969	0.24028104161634556	60
23	0.7826261906739576	0.23949213242073994	60
24	0.7829826581907632	0.23873764017014426	60
25	0.7834766658076924	0.23808297024364794	60
26	0.7840368900558591	0.2372166501738871	60
27	0.78433385618804	0.23625471681446367	60
28	0.7848190652935666	0.23542214955505103	60
29	0.7854455143488002	0.23483184610941	60
30	0.7858713831565709	0.23442773388779753	60
31	0.7862974889873589	0.23386020887525688	60
32	0.7866696898007526	0.23322347592599912	60
33	0.7869145659875243	0.2326448412389923	60
34	0.7870861914568382	0.2318998236052598	60
35	0.7872821887961267	0.23111470849051613	60
36	0.7874418808029614	0.2302861208628249	60
37	0.7875367778479944	0.22935026014173737	60
38	0.7879107699124238	0.22843933601581629	60
39	0.7882064190156345	0.22737035946627196	60
40	0.7883459019537487	0.2266205124139079	60
41	0.788464847100747	0.22594272228104667	60
42	0.788384812344121	0.22585488480936172	60
43	0.7879611211563242	0.2258755767232897	60
44	0.7875168852100806	0.22583050878181485	60
45	0.7873367164219439	0.22582609036938245	60
46	0.7872288355293385	0.22585276091370646	60
47	0.7871263023974736	0.22592053893382913	60
48	0.7868999626171367	0.22580504422542919	60
49	0.7865599584044773	0.22565121245546058	60
50	0.7864866039869015	0.22527483499633405	60
51	0.7865949852383475	0.2247980911176303	60
52	0.7867369876562197	0.22424666756867032	60
53	0.7862603844851292	0.22386310456039937	60
54	0.7861077118091941	0.22353403519997522	60
55	0.786140918721806	0.22305296788090373	60
56	0.7859123587750814	0.22246488985194632	60
57	0.7858177369172189	0.22166252045270965	60
58	0.7859955035787806	0.22103229112379075	60
59	0.7867184978517375	0.22081960741507423	60
60	0.7874179565110218	0.22049885517824333	60
61	0.7879232877305925	0.22030352347048585	60
62	0.7883672043865783	0.22008515567281361	60
63	0.7886159166769828	0.22002401256975393	60
64	0.7891387570165035	0.21989815056570536	60
65	0.7892957214835097	0.2195882727634094	60
66	0.7892038206686767	0.21901351875878292	60
67	0.7890128404296807	0.2181977590019742	60
68	0.7885928569226008	0.21757875053602885	60
69	0.7881956029037666	0.21672494490225996	60
70	0.7875366027635606	0.21587410105730234	60
71	0.7868643672575639	0.21525303872038115	60
72	0.7864637097670342	0.2148101513976173	60
73	0.7860875330571551	0.2141646122680739	60
74	0.7854499798334498	0.213159639088376	60
75	0.7850977522667217	0.21225088382748855	60
76	0.7851232817210309	0.211532036473855	60
77	0.7852695979876816	0.21101301953943707	60
78	0.7853698818562372	0.2110365022417536	60
79	0.7855329510389581	0.21090547644160162	60
80	0.7855964936108005	0.2111846759284793	60
81	0.7858853749834737	0.21132619925671528	60
82	0.7859433314281818	0.2114574025250024	60
83	0.7857635002352886	0.21140628760071412	60
84	0.7856701783900233	0.21150229485501526	60
85	0.7857781442688343	0.21165657053054285	60
86	0.7860755921698761	0.21208282332833248	60
87	0.7861465476092708	0.212426308448238	60
88	0.7860096810943352	0.2127394867313608	60
89	0.7856071034302967	0.21298736798074516	60
90	0.7852076743785381	0.21309349147996048	60
91	0.7850070547949287	0.21314968294318526	60
92	0.7849027794225177	0.21358692803878013	60
93	0.7848391452665711	0.2140639322960454	60
94	0.7845297973949829	0.21469846973752543	60
95	0.7841023625377015	0.21543530522511967	60
96	0.7839158243908227	0.21601665176283621	60
97	0.7839360423925082	0.21666898171811225	60
98	0.784158930869529	0.21747205885860982	60
99	0.7844767509778419	0.21826627276956578	60
100	0.7848114111119698	0.21911222035728267	60
101	0.785165724002811	0.21973388121421697	60
102	0.7851098873488742	0.2205842731996031	60
103	0.7845999688561871	0.22135557998802394	60
104	0.784210906143057	0.22195613982913973	60
105	0.7838539609491525	0.22249675304095728	60
106	0.7838666232495919	0.22323301642828824	60
107	0.7838603211857899	0.22389915428338356	60
108	0.7839056862116531	0.22462611745201833	60
109	0.7841582731595574	0.22506509772789493	60
110	0.7847635486921167	0.2254437645700489	60
111	0.7851158736667819	0.22603754154130232	60
112	0.7855740316252395	0.2265520062633485	60
113	0.7861066019969103	0.22702497530848273	60
114	0.7868616441737343	0.22729668589427646	60
115	0.7874089743403049	0.22753852015197495	60
116	0.7880091604359559	0.2279403952014357	60
117	0.7883841213503359	0.22811466163767583	60
118	0.78883455477357	0.22815324141120388	60
119	0.7889884655096727	0.2281280317458289	60
120	0.7891081461529874	0.2278577224155681	60
121	0.7894253647742724	0.22719375425846727	60
122	0.7895647553269945	0.22680616236385379	60
123	0.7901127188348938	0.22671237378981005	60
124	0.7906098681537443	0.2264384142844252	60
125	0.7909055287969852	0.22595371324715027	60
126	0.7910977625207041	0.2254065826988305	60
127	0.7912437834445827	0.22489829009762216	60
128	0.7916162141578525	0.22439173547785435	60
129	0.7917430599741263	0.2241665398372204	60
130	0.7919375493976702	0.22392736866793664	60
131	0.7924236759467684	0.22337815431895233	60
132	0.7931058919496812	0.22289292700122787	60
133	0.7941803601414157	0.22257142851542205	60
134	0.7948398506293991	0.22215632610042085	60
135	0.795373224758999	0.2216678503532466	60
136	0.7957282445285256	0.22105719678121347	60
137	0.7956302772549598	0.22076739389478142	60
138	0.7953710314763311	0.22032215547625153	60
139	0.7949125371143158	0.22063918456995218	60
140	0.7943951738234653	0.22076145333873884	60
141	0.7939180079438236	0.22095229781582149	60
142	0.7933963931366965	0.22099292263069897	60
143	0.7929461325978991	0.22093132519413597	60
144	0.7924707250708036	0.2208733113878176	60
145	0.7921407615178147	0.22064738501520026	60
146	0.7916914734761223	0.22016169594682308	60
147	0.7909719758342094	0.2201606556831806	60
148	0.7901999665068695	0.220029862224028	60
149	0.7895593672418344	0.21976663649128678	60
150	0.7887894043768676	0.21948425979223168	60
151	0.7882770601140512	0.21913207126590895	60
152	0.7875557972174132	0.2192091602513401	60
153	0.7868219502770635	0.2190105351133155	60
154	0.7861165984345763	0.21865202071903436	60
155	0.7854544000327938	0.21865322445951973	60
156	0.7851327229835139	0.21861054265083815	60
157	0.7849696349082452	0.21853454310655895	60
158	0.7848632521787392	0.21852793843915838	60
159	0.7850372595019719	0.2184769292751064	60
160	0.7851445273728609	0.21827620791116903	60
161	0.7850379802566863	0.21810273951276565	60
162	0.7849845398588414	0.21810073170747946	60
163	0.7849750750168238	0.21826321683283811	60
164	0.7848492486881704	0.21837170663363845	60
165	0.7846054368701645	0.21833895139666923	60
166	0.7842443399888306	0.2183051395687362	60
167	0.783773739172103	0.2183774737937805	60
168	0.7830318527125227	0.21832712072930208	60
169	0.7821985877852694	0.21811931505367904	60
170	0.7813233902497574	0.21791060975555301	60
171	0.7804120702832944	0.21743318377099655	60
172	0.7791397843161675	0.21720328615288442	60
173	0.7784190634466287	0.21681904030425211	60
174	0.778321746259834	0.21650898735837432	60
175	0.7779923356494481	0.21597099583554508	60
176	0.7771472912420777	0.21524110168838873	60
177	0.7760865944623928	0.2145032478362072	60
178	0.775127203358889	0.21370537380253948	60
179	0.7738980007583307	0.21301610022653597	60
180	0.7724553525389899	0.21231282858100625	60
181	0.7709908030663296	0.21160488050665774	60
182	0.7696535363983882	0.21093223171606484	60
183	0.7682428692382189	0.2101430287414294	60
184	0.7669498599238102	0.20924896620162567	60
185	0.765762323429421	0.20819080986221913	60
186	0.76460495758728	0.20715461045436842	60
187	0.7641338646502139	0.20599628948379461	60
188	0.7630599543642528	0.20473144648555158	60
189	0.7604787132746723	0.2037027992243208	60
190	0.758934022477968	0.20283774265675436	60
191	0.7577099247582604	0.20233494114246287	60
192	0.7569045825508361	0.20242810293454463	60
193	0.7560291715451977	0.20258878617081394	60
194	0.7555258793184852	0.20284047099126715	60
195	0.7549400889500564	0.2029770612274974	60
196	0.755382067079605	0.2030695171900668	60
197	0.7558738926187643	0.2031506069386552	60
198	0.7571048748315633	0.20326138368350738	60
199	0.7588142031898614	0.2032102527324962	60
200	0.7607831152022232	0.20307857230888418	60
201	0.7628041400178407	0.20283988273789536	60
202	0.7640619094334695	0.20260492283497844	60
203	0.7653106174454668	0.20228575564470283	60
204	0.7663465602700469	0.20199473484024966	60
205	0.7671907289593971	0.20195144223325995	60
206	0.768469290225449	0.20194740027118785	60
207	0.769222912654953	0.2019755178477304	60
208	0.7705558673514858	0.20251321753648174	60
209	0.7715885772924211	0.2029196065190782	60
210	0.7723176064623416	0.2034218461331021	60
211	0.7731248151913601	0.20381178114230805	60
212	0.7744040684863726	0.20448542255213237	60
213	0.7761681501187662	0.20514254946884974	60
214	0.7777698340592114	0.2063408123088538	60
215	0.7789209527437256	0.2073722981501224	60
216	0.7803665272625122	0.20825741137191103	60
217	0.7818642194319856	0.20899908536995315	60
218	0.7838915096773138	0.20988747498103816	60
219	0.7855921240767456	0.21079014259422296	60
220	0.7874036502625864	0.21174701204936	60
221	0.7887623298869778	0.21297584468239517	60
222	0.7895346539253082	0.21393400569559268	60
223	0.7902241755352296	0.21518759397740692	60
224	0.7906594404465711	0.2161659103067692	60
225	0.7911303957030723	0.21702232027079424	60
226	0.7913224909740028	0.21771795416842885	60
227	0.7915164253350493	0.2183100309335904	60
228	0.791777024469349	0.21879444426233083	60
229	0.7917952936991262	0.21948468705670351	60
230	0.7918011741870421	0.2201434479558325	60
231	0.7917777678989247	0.2207025673062567	60
232	0.7919732345736764	0.22105480619438522	60
233	0.7919683274278587	0.22152915337147944	60
234	0.7917926126406041	0.22190932710694297	60
235	0.7917617493131659	0.22202626909022943	60
236	0.7917372387458658	0.22182226923467788	60
237	0.7920346199069321	0.22156440039062783	60
238	0.7922617181518662	0.22126814591890417	60
239	0.7923672488039635	0.22106102334179178	60
240	0.7924468019060567	0.22109463445067892	60
241	0.7926955385962423	0.22119328409241515	60
242	0.7926247378988527	0.2213036379697509	60
243	0.7924800395289476	0.22139001799846392	60
244	0.7923436982965145	0.22149436509956902	60
245	0.7922842512149683	0.22151591890700126	60
246	0.7924165756963472	0.22113061743516566	60
247	0.7925827391971781	0.2205357304945162	60
248	0.7925226747101358	0.2199918642300221	60
249	0.7928084148659887	0.21948402139301795	60
250	0.792866280819295	0.21908096178707248	60
251	0.7930137015001902	0.21875534553933965	60
252	0.7931627870977533	0.21838637739340833	60
253	0.7933480940873588	0.21850180316761522	60
254	0.793492720551528	0.21903262603460438	60
255	0.7936401560676563	0.21975267411836064	60
256	0.7936641652547345	0.22023860613120752	60
257	0.7934735714291891	0.22073532520150596	60
258	0.7932217544561954	0.2214596303389618	60
259	0.7929341031818461	0.22206634726387894	60
260	0.7926204819427866	0.22251895522639834	60
261	0.7918925340829867	0.22328259664494376	60
262	0.7910957518966688	0.22387138862420353	60
263	0.7904331467114922	0.22430400269391307	60
264	0.7897730210858295	0.2247106515079378	60
265	0.7891488983767394	0.22530162145512328	60
266	0.7885539902315849	0.2259175903506828	60
267	0.7882685717051873	0.2265200448304399	60
268	0.7879448171995567	0.22713763314671487	60
269	0.7876955380962183	0.22837233120619604	60
270	0.7875017322427026	0.22951412847916752	60
271	0.7874673385268984	0.23061254117126082	60
272	0.7871485486201221	0.2315314776317861	60
273	0.7869876947410998	0.23250731280790035	60
274	0.7870722913513108	0.23345326790074236	60
275	0.7872881866673673	0.2342344105475666	60
276	0.7872142968122205	0.2351987321864783	60
277	0.7870514030542882	0.2360534004868338	60
278	0.787003326403903	0.2372037527132085	60
279	0.7872120823284121	0.23845494620441318	60
280	0.7870028813827352	0.23990528485587026	60
281	0.7868761436554782	0.2414031931270536	60
282	0.7868739359857414	0.24316425813625472	60
283	0.7869747447575858	0.24502337532220328	60
284	0.7869015933372578	0.24689085438648697	60
285	0.7867680079362848	0.24869128002492508	60
286	0.7867809169875175	0.2504134367310619	60
287	0.7866766245380156	0.2519351827806509	60
288	0.7861480469478931	0.25389556340928326	60
289	0.7853164105891224	0.2557608650560395	60
290	0.7842139557157145	0.2573199845758419	60
291	0.783910582402769	0.2586211341333023	60
292	0.784297471975105	0.2597266992917461	60
293	0.7849684911071101	0.26065888839687346	60
294	0.7855135643388423	0.2616455865862745	60
295	0.786273620297776	0.26261459661987785	60
296	0.7868328566816444	0.26357832507038453	60
297	0.787319978466652	0.2643235581958556	60
298	0.7875773383853252	0.26502222742116077	60
299	0.7882143199864831	0.26565996153582466	60
