# Supplementary material for: High-level cognition during story listening is reflected in high-order dynamic correlations in neural activity patterns
Source: Nat Commun. 2021 Sep 30;12:5728. doi: 10.1038/s41467-021-25876-x (PMC8484677; doi:10.1038/s41467-021-25876-x)
Supplement: Supplementary file 4 — Source Data [file 41467_2021_25876_MOESM4_ESM.zip › results/higher_order_sims/constant/74.csv]

time	1	2	iteration
0	0.853281785073805	0.29379045098588547	74
1	0.8534881798549432	0.2927337974183676	74
2	0.8537211325094519	0.2914268220450081	74
3	0.8538869953418351	0.290233221016192	74
4	0.8539709217271673	0.2888702106124243	74
5	0.8539925108631378	0.28739629493261265	74
6	0.8539141138588451	0.28570877245232584	74
7	0.8536834596578995	0.2838369087886744	74
8	0.8533231228876876	0.28191800076240503	74
9	0.8527858519932671	0.2798444219383652	74
10	0.8524476024230468	0.27761456054393907	74
11	0.8519142710796307	0.2751568439743535	74
12	0.8511840353967333	0.27262384292016856	74
13	0.8503811479629335	0.27096842569925705	74
14	0.8497581037795076	0.27001269771294245	74
15	0.8494706019364408	0.26903711323246904	74
16	0.8492487550669694	0.26819468870470636	74
17	0.84908419887188	0.2671188096648702	74
18	0.8489542775198826	0.265932144586433	74
19	0.8488878326207153	0.26489054989503374	74
20	0.8485722193435932	0.2637550087505421	74
21	0.8484675034968544	0.263063648234209	74
22	0.8482791226370638	0.2624543953465927	74
23	0.8482143025665438	0.26177317072453377	74
24	0.8481795622593239	0.26117925740027154	74
25	0.8482903535947198	0.2605253771696214	74
26	0.8483624661926499	0.2598713985214145	74
27	0.8485775435484338	0.259102766888133	74
28	0.8488819440614674	0.2581618044326758	74
29	0.8492769962500082	0.2577263933094915	74
30	0.8495906310732898	0.2571535377099046	74
31	0.8497844204432041	0.25664179175156915	74
32	0.8499511256459361	0.25617433947835533	74
33	0.8501703390407032	0.2555863392358687	74
34	0.8503530961307536	0.25494292602725277	74
35	0.8501372733085507	0.25428764621394984	74
36	0.8498390054380144	0.25346889091446884	74
37	0.8497448025504366	0.252719762815389	74
38	0.8498166575059386	0.2518235721627167	74
39	0.849725973275051	0.2509874023364154	74
40	0.849502055822236	0.25030758547617477	74
41	0.849263668626554	0.2498232820276273	74
42	0.8488527933228702	0.24953225349789765	74
43	0.8483951144217229	0.24934105341513085	74
44	0.8480754594454779	0.2497779021707463	74
45	0.8479452547649885	0.2501865604134521	74
46	0.8480511343899807	0.2505545024607738	74
47	0.848458324009746	0.2512271198564229	74
48	0.8490530484725849	0.2518885504103698	74
49	0.8495533510656778	0.25260636781256973	74
50	0.8497906381893002	0.2532192449144775	74
51	0.8498147669745488	0.25362334372726997	74
52	0.8498265096633386	0.2539644058732237	74
53	0.8497042901356789	0.2542465410350972	74
54	0.8492547853272001	0.25454922603750463	74
55	0.8489650015733233	0.2546316548190935	74
56	0.8485816920629096	0.2547070345461039	74
57	0.8481822159543161	0.2547675073363321	74
58	0.8477662610335803	0.254722864092673	74
59	0.8475749404908878	0.25466556576737576	74
60	0.8477058606800408	0.2544710398840428	74
61	0.8476825812096518	0.25427691036197186	74
62	0.8475372546643412	0.25403603001953046	74
63	0.8474893842889317	0.25362446788763193	74
64	0.8474578069731663	0.25314631465820836	74
65	0.8474925060118598	0.2524560660366226	74
66	0.8475570844289926	0.25193635009415416	74
67	0.8477247570515777	0.2513741418935574	74
68	0.8480495421723734	0.2507667205839793	74
69	0.8485684213869956	0.25001293785158357	74
70	0.8489934754473946	0.24925961989929243	74
71	0.8493699206105534	0.2487063613914294	74
72	0.8497288088529972	0.24836411298720631	74
73	0.8499286021081078	0.24806644758772334	74
74	0.8502144805124812	0.2476447420241986	74
75	0.8503437970320267	0.2473049464136051	74
76	0.8503937831553551	0.2468555446511897	74
77	0.8503681273098467	0.2466589319177184	74
78	0.8502970821921206	0.24630215339400516	74
79	0.8500715114137027	0.24594718122384307	74
80	0.8500073340592842	0.24549788574456424	74
81	0.8499318430303393	0.24540481192433686	74
82	0.8497932273381631	0.2451945985928804	74
83	0.8498330932152942	0.24548962021707504	74
84	0.8497578028613058	0.2455669037433775	74
85	0.8498579006344311	0.24559054788614457	74
86	0.8500751412877685	0.24606786513194204	74
87	0.8502799530148357	0.24632859139490557	74
88	0.850454780002393	0.24637432117308364	74
89	0.8506486553622093	0.24652767535563974	74
90	0.8506956172126836	0.24679434534700248	74
91	0.8507247160690917	0.24708839520231807	74
92	0.8507040490114971	0.2472817069326599	74
93	0.850750536384256	0.24745257373808027	74
94	0.8508130127182404	0.24809013291251414	74
95	0.850831553437265	0.24860518700425896	74
96	0.8508896151389319	0.24884810379522615	74
97	0.8508690472230238	0.24883979191714467	74
98	0.8508085255240581	0.24874057535623878	74
99	0.8506317300522642	0.24858720186111552	74
100	0.8505319709927461	0.24791020730543933	74
101	0.850286185250426	0.24711664107439904	74
102	0.8499627827990827	0.24625781173047756	74
103	0.8495765196811298	0.24509624703135433	74
104	0.8493449185150956	0.24376111025706676	74
105	0.8492760574629042	0.24304766191368726	74
106	0.8493026691023714	0.24243494905468316	74
107	0.8492583722448118	0.24207535726387552	74
108	0.8493269163585709	0.241624226408055	74
109	0.849440428666488	0.24117160753416217	74
110	0.849359363589054	0.24116874744440742	74
111	0.8491959778650415	0.24119892856298186	74
112	0.8490461153810057	0.24123053115860876	74
113	0.8485346397846714	0.24174195529173476	74
114	0.8483468774046552	0.24239505347326248	74
115	0.8484674576900878	0.24301963057416426	74
116	0.8486025125337308	0.24389904585632957	74
117	0.8488907224043503	0.24464126409815345	74
118	0.8493747657560129	0.24543656422864932	74
119	0.8497204475985152	0.2460577690698778	74
120	0.8501933665942404	0.24689922040793866	74
121	0.8505570001387176	0.24750176273418523	74
122	0.8508270944045998	0.24805353953206663	74
123	0.850898489546035	0.24864037623650204	74
124	0.8510744551127734	0.24912462638275445	74
125	0.8512438359565432	0.24965179073446653	74
126	0.8511034140972419	0.2502603922362943	74
127	0.8509735488809722	0.25058623593920987	74
128	0.850540947153896	0.2509199914905486	74
129	0.8501978882524321	0.2514215869497	74
130	0.8497945148474304	0.2519882283743886	74
131	0.8493919021186602	0.2528003946153803	74
132	0.8492304485743535	0.25392331031602167	74
133	0.8490113374966229	0.2549302534325776	74
134	0.8488373673537956	0.25568848863782107	74
135	0.8484483168410998	0.25640646087327473	74
136	0.8480273028542593	0.25701451833222355	74
137	0.8474966078523541	0.25761273118239825	74
138	0.8474849836296887	0.25806436795167603	74
139	0.8472892267959788	0.2583825338459402	74
140	0.8467928703254611	0.25842144803256134	74
141	0.8466666055438858	0.25854261929889727	74
142	0.8465809909322425	0.25845331733678745	74
143	0.8463321930007875	0.2583483250650875	74
144	0.8462248761025417	0.25817033137217055	74
145	0.84597645198215	0.25820907480017335	74
146	0.8460010185759739	0.25880665963737226	74
147	0.8461362455552299	0.2592912161486345	74
148	0.8465454376276347	0.25954554942717656	74
149	0.847320715801496	0.25972007824260374	74
150	0.847802783441442	0.25978284433886956	74
151	0.8481448734442606	0.2596198036963644	74
152	0.8484985738265989	0.2597495354277925	74
153	0.8488227185405581	0.2602256780138095	74
154	0.8488764661302052	0.2604989883693931	74
155	0.8493111684180933	0.26051863237546485	74
156	0.8498220783273219	0.26070897569731016	74
157	0.8504293703043845	0.26104975157857196	74
158	0.8512830843153834	0.2611311880080036	74
159	0.8519299679306079	0.2611166943658908	74
160	0.8522783293279651	0.2608337084661601	74
161	0.852474618179615	0.2603926700955875	74
162	0.8523899129453183	0.2598628504344027	74
163	0.8522432577970523	0.25924047440439546	74
164	0.8520856560097104	0.25861755592479213	74
165	0.8518037433007482	0.2580260976561964	74
166	0.8514112321454544	0.25750182001991817	74
167	0.8507430227061099	0.2567123872861825	74
168	0.8499293518650447	0.2563579361482717	74
169	0.8492724193708978	0.25619751565927745	74
170	0.8488213470908029	0.25626438292835974	74
171	0.8484142366789706	0.256262346365502	74
172	0.8479827749909168	0.25647475846416284	74
173	0.8476928995915478	0.2566006825714584	74
174	0.847378497024821	0.2564695652932319	74
175	0.8473129262524313	0.25652269534011396	74
176	0.8472500006922622	0.2564835575132738	74
177	0.8473151078366591	0.2565146753988642	74
178	0.8474129409833058	0.2564034549179313	74
179	0.8475188447392983	0.25677396846274325	74
180	0.8473318943931812	0.2569924000949057	74
181	0.8469596016865363	0.2572968593640921	74
182	0.8466002200923959	0.25744290794211433	74
183	0.846285564364864	0.25740379514058703	74
184	0.8458320628625051	0.2572054103272968	74
185	0.8452552551605894	0.2572869989811281	74
186	0.8444488770433313	0.2573276004828514	74
187	0.8434409314152678	0.2574981021159905	74
188	0.8425650578153336	0.2578164169574443	74
189	0.8417455529113076	0.25817654108212923	74
190	0.8409285454451495	0.2585077743955945	74
191	0.8407388704395303	0.25914156856723775	74
192	0.8406071363206373	0.25984007685583255	74
193	0.8406299070400706	0.26056320933653065	74
194	0.8406684501900523	0.2611681913218697	74
195	0.8406962027161925	0.26240355681309074	74
196	0.8404981403705604	0.2635104045141414	74
197	0.8403250438480979	0.2644114810579163	74
198	0.840576937240507	0.26518706605929127	74
199	0.8405461977075123	0.26595739788088685	74
200	0.8404112415718964	0.2667008181066694	74
201	0.8404058363480569	0.2673226017513576	74
202	0.840112888648888	0.26785026313612226	74
203	0.839808144743995	0.26821865162259795	74
204	0.839772957714625	0.2686637029305565	74
205	0.8397018838304655	0.26892645650048635	74
206	0.8398359777918174	0.2691793135826311	74
207	0.8394507555335019	0.26942911942419173	74
208	0.8390369805532224	0.2696026521635712	74
209	0.8387582908183759	0.26973626053967903	74
210	0.8383487055619613	0.2697588407704276	74
211	0.8379911187048876	0.2698677874103096	74
212	0.8377289313180862	0.27013192719106743	74
213	0.8373107215045653	0.2704266415760269	74
214	0.8369074802810101	0.27048661559171805	74
215	0.8364018681244949	0.27099180837615616	74
216	0.8355942948394632	0.27139981229345667	74
217	0.8349083165525658	0.2718582568730883	74
218	0.834474097408391	0.27236261287584174	74
219	0.834438567029869	0.27257769128948717	74
220	0.8346281929436785	0.2726451201404469	74
221	0.8352017771455087	0.27276800490443476	74
222	0.8358570026383069	0.27262371744533787	74
223	0.8371065142887318	0.2725440660928831	74
224	0.8386272044784601	0.2723038320075217	74
225	0.8400226021609644	0.2723609476418577	74
226	0.8412611957223923	0.2724887253252929	74
227	0.8419447863637339	0.2725945895261818	74
228	0.8429825920719223	0.27267568058527947	74
229	0.8440335057166816	0.2726994335282019	74
230	0.8451576560417762	0.2724416695136163	74
231	0.8458071011529432	0.27209140098732526	74
232	0.8461797790070047	0.27171172208700406	74
233	0.8465772874621539	0.27131186293192705	74
234	0.8468789596160186	0.2708052647138151	74
235	0.847220514831817	0.2702088843897339	74
236	0.847493680791008	0.26970357307155296	74
237	0.8476918214010265	0.2692045609508359	74
238	0.8479052093490209	0.26876997895065335	74
239	0.8482204539789558	0.2681987560639873	74
240	0.8485164515735141	0.2674664501366719	74
241	0.8489145717625528	0.2666388209188919	74
242	0.8491850827275693	0.26583129699615615	74
243	0.8496208400451178	0.26514466722649144	74
244	0.8500314709075598	0.26434800130840164	74
245	0.8502005237936797	0.2638419132453667	74
246	0.8502896552563542	0.26322861417840354	74
247	0.8503550287860621	0.2625421903214951	74
248	0.850390251726684	0.26184799626505545	74
249	0.8501888890303672	0.2611923660926936	74
250	0.8498396398060934	0.2605940674119967	74
251	0.8494636458149627	0.2600619854032775	74
252	0.8490037854961897	0.2597184026325012	74
253	0.848429345030971	0.2594485151406226	74
254	0.847610541293356	0.25896450971852586	74
255	0.8464998652975859	0.258494683967355	74
256	0.8457505247535426	0.2577252721239742	74
257	0.8449424355466945	0.25681542068258095	74
258	0.8442200548418032	0.2559099216444349	74
259	0.84391129610065	0.2548746076255645	74
260	0.8444108812020001	0.25377126766193636	74
261	0.8446236815990636	0.25283268726109176	74
262	0.8444901817490047	0.2519264327618109	74
263	0.844306211694895	0.2509305460003263	74
264	0.8443735984178933	0.24989661088938836	74
265	0.8440322761543947	0.2492359405992859	74
266	0.8435390298516524	0.24919547385127044	74
267	0.8427557385285659	0.2492637489391129	74
268	0.8424862007045942	0.24955939643488886	74
269	0.8422178884708807	0.24982172927328997	74
270	0.8420872990645967	0.2499739115482666	74
271	0.8422068601093583	0.2503003705839613	74
272	0.8424255342891953	0.2506522284749459	74
273	0.842561889147782	0.2510770510483879	74
274	0.8427721804025158	0.25121791435446117	74
275	0.8428913460839218	0.25169156934983417	74
276	0.8430784806176399	0.25211454879902073	74
277	0.8434088018130568	0.25245796911917057	74
278	0.8436484169858939	0.25300684457552747	74
279	0.8442135422034961	0.25399027542100944	74
280	0.8449603146622425	0.25523610220057397	74
281	0.8457629429001603	0.25668031557950666	74
282	0.8463833067664176	0.2580515556189063	74
283	0.8469508965766006	0.2594565825103368	74
284	0.84746001255916	0.26075117254032876	74
285	0.8479819877301532	0.26203691275577085	74
286	0.8483700455949815	0.26316827747259386	74
287	0.8488337799329227	0.2643198736392412	74
288	0.8492386189897163	0.2657966835299195	74
289	0.8496213867640803	0.2675672591310704	74
290	0.8499025867590175	0.2693775698746641	74
291	0.850144010462052	0.2713590022236111	74
292	0.8504155014066065	0.2732709627516732	74
293	0.8506084977654546	0.2749678483691513	74
294	0.8506310805668851	0.2766848646573136	74
295	0.8505753950459184	0.278329022177828	74
296	0.8504267075884586	0.28018601105463636	74
297	0.8501950603091926	0.2821310496017564	74
298	0.850015617819002	0.2840567540583239	74
299	0.8498735120539737	0.28584553075651714	74
