# Supplementary material for: High-level cognition during story listening is reflected in high-order dynamic correlations in neural activity patterns
Source: Nat Commun. 2021 Sep 30;12:5728. doi: 10.1038/s41467-021-25876-x (PMC8484677; doi:10.1038/s41467-021-25876-x)
Supplement: Supplementary file 4 — Source Data [file 41467_2021_25876_MOESM4_ESM.zip › results/higher_order_sims/constant/48.csv]

time	1	2	iteration
0	0.7075768925413275	0.18367729335238175	48
1	0.7079649283117725	0.18257451592784002	48
2	0.7080106603291328	0.18158834635690746	48
3	0.7068647664375872	0.18111974367258832	48
4	0.7056262965209158	0.18063257701441487	48
5	0.7049177209364392	0.18018350376672376	48
6	0.7044585211767145	0.17957962771861274	48
7	0.7037877475111467	0.17897182721269708	48
8	0.7027517663679946	0.17823135189485692	48
9	0.701615374659899	0.17741399524301152	48
10	0.7001427583643485	0.17650870324158938	48
11	0.6986162638357168	0.17550087773660264	48
12	0.6975784270481206	0.17447310488450662	48
13	0.6968299122665759	0.17367542539172995	48
14	0.6961052221345728	0.17280470259152367	48
15	0.6960070994614125	0.17227401615181898	48
16	0.6960675984678136	0.17179552431041545	48
17	0.6961213623079423	0.1712389312397638	48
18	0.6962925234659494	0.1707640665841498	48
19	0.6961169851373312	0.170443700548791	48
20	0.6961239197815469	0.17025859588799255	48
21	0.6961967592186205	0.1699160281932136	48
22	0.6962284493388609	0.16970489238416328	48
23	0.6963557630146832	0.1694063755155987	48
24	0.696626488344137	0.16912061655964175	48
25	0.6968405696759356	0.1689370124214304	48
26	0.696751014012175	0.16874461790813622	48
27	0.6969117670374806	0.1684645976133414	48
28	0.6972856209105527	0.16793614309084445	48
29	0.697578525400765	0.1671859904033537	48
30	0.6980564670052993	0.1665302124871442	48
31	0.6985837777852086	0.16589934661611483	48
32	0.6987351498040829	0.16526708085341044	48
33	0.698919080841485	0.16477791971893588	48
34	0.6992491334077198	0.16420246419891424	48
35	0.6989650621946203	0.16437789920681475	48
36	0.6984654541537939	0.16470245208984696	48
37	0.6981600633318709	0.16503328705119033	48
38	0.69780574768472	0.16530507412182913	48
39	0.697611074980723	0.16534155966673234	48
40	0.6974272495092172	0.16516581323226254	48
41	0.6973464385821279	0.16495580082754274	48
42	0.6971751099862986	0.16491845980420325	48
43	0.6970167107282037	0.1645904713897197	48
44	0.6969649089965035	0.16433357355825517	48
45	0.6969226584306649	0.1640068151376541	48
46	0.6967738130470462	0.1633668943147562	48
47	0.6967148017026519	0.16271064253445222	48
48	0.6966822607929706	0.16186875644831586	48
49	0.6967644887854256	0.16106009509311442	48
50	0.6967519629260982	0.16020853566261617	48
51	0.6969061268268925	0.1593347925926235	48
52	0.697176313697775	0.15867017119889495	48
53	0.6971896610058671	0.15847845703926955	48
54	0.6971254049376991	0.15822213674064764	48
55	0.6971711472602266	0.15801218669743006	48
56	0.6968937518729738	0.1582060723932368	48
57	0.6966453864138074	0.15858866361959764	48
58	0.6962582081542029	0.15871357872272396	48
59	0.6958134239912624	0.1587587967224836	48
60	0.6956247460857043	0.15876140482661827	48
61	0.6955266006862496	0.15883208632825102	48
62	0.695230062278538	0.15884558999252388	48
63	0.6948590157638623	0.1591296084508413	48
64	0.6944476679924356	0.15919684592471214	48
65	0.6945023066995947	0.15936765995289492	48
66	0.6945561010671493	0.1596304134306674	48
67	0.6945757976658442	0.15972924951471382	48
68	0.6945143427546061	0.16014256509474667	48
69	0.6943615079663993	0.1602919877913311	48
70	0.6944067544165299	0.16043517149147563	48
71	0.6944193525899207	0.16032572973397174	48
72	0.6943380981171132	0.1602688016132688	48
73	0.6942064157561231	0.160059860704122	48
74	0.6942470095896468	0.16000266794402965	48
75	0.6947324586966942	0.16027822307012934	48
76	0.6950758798261195	0.16070654844301838	48
77	0.6952824668797418	0.1609838430291757	48
78	0.6955174337999205	0.16110341136572584	48
79	0.6957600458122966	0.16120672953794155	48
80	0.6958737240331297	0.16128206527215194	48
81	0.695961321288681	0.16130323984287062	48
82	0.6959035932861241	0.16146008005322102	48
83	0.6956800008405135	0.16170051207230013	48
84	0.6950921258289291	0.1619546836392774	48
85	0.6944988404507677	0.16254385923154355	48
86	0.6937450887005538	0.16311256939669994	48
87	0.6930400362027046	0.16425277960184065	48
88	0.6925376834814254	0.16517099888458797	48
89	0.6924786331481373	0.16585820401122137	48
90	0.692302188435377	0.16645346664953414	48
91	0.6920492232426717	0.16695501913261054	48
92	0.692025755247332	0.16751531216817475	48
93	0.6922459613761777	0.16800656229971364	48
94	0.6922695139109183	0.16841637061373718	48
95	0.6920876601330813	0.16901531991271654	48
96	0.6919817691755253	0.16937366460468078	48
97	0.6913344172732132	0.16990086662400283	48
98	0.6906725035159341	0.17070852145532195	48
99	0.6906383039373055	0.17130662056059504	48
100	0.690557741556321	0.1716409426873807	48
101	0.6903661718545213	0.17200217208409113	48
102	0.6903304342577244	0.17220706486915205	48
103	0.6902198297977967	0.17226186250386868	48
104	0.6895300146308979	0.17225652701158725	48
105	0.6888378172244409	0.17218027094093943	48
106	0.6878804151514305	0.17214572200958483	48
107	0.6871904420244621	0.17216472941430058	48
108	0.686409449537034	0.1721502135867621	48
109	0.6855372943809945	0.17186635974852058	48
110	0.6851567255075718	0.17171397733282057	48
111	0.6853162179577033	0.17168352923509106	48
112	0.6857132583200828	0.1718205326050851	48
113	0.6860587665169523	0.17181024730048963	48
114	0.6861532447571479	0.1717632205040542	48
115	0.686321681427411	0.1718625975387671	48
116	0.6866779701924102	0.17174000444294407	48
117	0.6872612135109328	0.17147164249265548	48
118	0.6877492413638522	0.1714177178812764	48
119	0.6878510968793843	0.17141972980090206	48
120	0.6878303997656788	0.17122197254919003	48
121	0.6882704256913175	0.1708952419212309	48
122	0.6881226834071361	0.1707756931112565	48
123	0.688318102119604	0.1706019985731352	48
124	0.688535327880789	0.17029331572472378	48
125	0.6890091027381171	0.16994656458179008	48
126	0.6902197782120103	0.16974607092712163	48
127	0.691483131253503	0.16941309272666213	48
128	0.6924227716536911	0.16929487868424262	48
129	0.6931911931901346	0.1691127981895057	48
130	0.6937850378731084	0.16947151677249533	48
131	0.6940295327111687	0.16958850785922108	48
132	0.6941690085882094	0.16955216755082578	48
133	0.6946000642175013	0.16917059477493274	48
134	0.6947731395276866	0.16893571980063316	48
135	0.6946530496243899	0.16896186833000676	48
136	0.6948569027101135	0.16888078378856927	48
137	0.6950620254980997	0.16883619879960432	48
138	0.6955982949165311	0.1688774177333762	48
139	0.6959609052432856	0.1687820260646651	48
140	0.6967272572199263	0.16906339493574798	48
141	0.6973079931792898	0.1693043214300027	48
142	0.6978770379254904	0.16935495612833984	48
143	0.6988423713190509	0.16951398270812673	48
144	0.6997047561519382	0.169545974978182	48
145	0.7006926972804454	0.1696921914799789	48
146	0.7016697385650791	0.1698098852100807	48
147	0.7027254572074736	0.16999317440059708	48
148	0.7036800136517227	0.17019042794451386	48
149	0.7044221047273784	0.17036372326932264	48
150	0.704625871251518	0.17082080017883525	48
151	0.7049369758584856	0.1711735338380642	48
152	0.7052154255552824	0.17146906727382807	48
153	0.7062374879647131	0.17148155736810436	48
154	0.7071132725511218	0.17147567453280746	48
155	0.7080522910813405	0.17130079653287403	48
156	0.7087955691924269	0.1709264111667523	48
157	0.7093795271636396	0.17020350086859612	48
158	0.7093983918588783	0.16967389585984424	48
159	0.7090888073531649	0.16908907330136583	48
160	0.7087846956153802	0.16847458422132428	48
161	0.7088304857950615	0.16788582496123497	48
162	0.7091472225464692	0.1672713380328522	48
163	0.7097300621792944	0.16656154792574165	48
164	0.7099047105429577	0.1658172012607345	48
165	0.7095529989736293	0.16506233326598213	48
166	0.7092449759977735	0.16431691214591954	48
167	0.7086677057268425	0.163572876638979	48
168	0.7077159283918707	0.1629990982730208	48
169	0.706855685409529	0.16219388710040522	48
170	0.7055402310376316	0.16136144620191506	48
171	0.7040396107674332	0.16045694717841813	48
172	0.7026992600826036	0.15950405659899178	48
173	0.7011899920737344	0.15837152582093184	48
174	0.6997715230262387	0.15723500511009994	48
175	0.6983617412539519	0.15594767124437395	48
176	0.6967673078064759	0.1550835450810975	48
177	0.6953866681805837	0.15452571622733993	48
178	0.6936242090350612	0.1543057788709483	48
179	0.6922069817397835	0.15432666535853318	48
180	0.6909226403685071	0.15440302269011058	48
181	0.6898808684203215	0.154302993275474	48
182	0.6890432025512743	0.15435939570461762	48
183	0.6884388730248003	0.15460007656086577	48
184	0.6884977514644852	0.15496731709216877	48
185	0.6887908718802034	0.15532133421995015	48
186	0.688917863835753	0.1555894227445096	48
187	0.6888898988985036	0.15577227363963037	48
188	0.6886305388876656	0.15624326501059796	48
189	0.6882806461078308	0.15664120582976626	48
190	0.6876722110725842	0.1569152392186078	48
191	0.6870923006334404	0.15730663756523644	48
192	0.6869058592236076	0.1579409757208625	48
193	0.6870554450851885	0.15879182513755408	48
194	0.6872324954964821	0.15957661191521225	48
195	0.687785458584426	0.160395299928209	48
196	0.6881246719957145	0.16137554344513694	48
197	0.6884886724837809	0.16222634719561882	48
198	0.6879712963775427	0.16295639908320206	48
199	0.6872719359224291	0.16366412755668533	48
200	0.686551086958601	0.16431025801455565	48
201	0.6860944901016877	0.1648207126596762	48
202	0.6864320228000087	0.16521943235334227	48
203	0.6869839475130249	0.16559473370720448	48
204	0.6872752834071804	0.1660254419875866	48
205	0.6874628201550688	0.16660378444260568	48
206	0.6879039745509674	0.16712840593521067	48
207	0.6881545810378308	0.16770799840243825	48
208	0.6880630422502615	0.1682768522083837	48
209	0.6878554748979174	0.16882821445775717	48
210	0.6879131200456068	0.16925015855264716	48
211	0.6880986171063235	0.1694611430199457	48
212	0.6886480631389336	0.16963730832410745	48
213	0.6893736196162532	0.16974705149705094	48
214	0.6897576573373297	0.17003404191038632	48
215	0.6900004996862136	0.17025350112527862	48
216	0.6899825084238693	0.1707372254505413	48
217	0.6904257008958616	0.17129294755253416	48
218	0.6908234822937861	0.17188528013164156	48
219	0.6911078889800298	0.17262954676682196	48
220	0.6919195976396846	0.1733771653066181	48
221	0.6923383100245835	0.17382902824499866	48
222	0.69280130499848	0.17417572031350062	48
223	0.6932319766624664	0.17440436048791302	48
224	0.6932352573047477	0.17476792779804595	48
225	0.6935487333325958	0.17494621094509608	48
226	0.6943421851643176	0.1749551969974323	48
227	0.6951843491666221	0.17497404005394462	48
228	0.6956736870165351	0.17497854267374433	48
229	0.6958302049925197	0.1750170502374333	48
230	0.6957619465788637	0.17503538973946275	48
231	0.6957735897308102	0.17493286841412983	48
232	0.695629303493561	0.17464180484517539	48
233	0.6954342897807666	0.1742499563300072	48
234	0.6952478143263259	0.17370324374137514	48
235	0.6950726842632128	0.17313772752293863	48
236	0.6947266079934759	0.17232025507484725	48
237	0.6945155999359628	0.17141606812879448	48
238	0.6945104937783306	0.17021855191690297	48
239	0.6945600231930444	0.16908289591200973	48
240	0.694657296424029	0.16802645112144968	48
241	0.6950236537993427	0.16710502355239282	48
242	0.6953708466386952	0.16627558486449107	48
243	0.6956032520240591	0.1653121022556992	48
244	0.695914418901542	0.16456119087248938	48
245	0.6961466639288068	0.16379696591215867	48
246	0.6960130672025462	0.16368627836574445	48
247	0.6960910056904481	0.16357521777364845	48
248	0.6957166584649939	0.16362512999983975	48
249	0.6956042378476717	0.16361253243399726	48
250	0.6949740488137348	0.16387127624167735	48
251	0.6946005507404579	0.16416190722379623	48
252	0.6942445085645647	0.1643357643592939	48
253	0.694153573326369	0.16457903636782026	48
254	0.6938472126941421	0.1647769409409631	48
255	0.6936268287937678	0.1648361638664505	48
256	0.6932488312237052	0.1648366624798531	48
257	0.6933451266171894	0.16494163304012152	48
258	0.6934467296684667	0.16516150176833932	48
259	0.6938739159901289	0.16525935865736271	48
260	0.6941114276893529	0.16539154329240524	48
261	0.6945190818816895	0.16548124492094482	48
262	0.695045756996349	0.16553802827833494	48
263	0.6956839278875468	0.16542587252797256	48
264	0.6966371306664055	0.16538276620608183	48
265	0.6975895467675091	0.16522833022703262	48
266	0.6982615217057268	0.16530256054687942	48
267	0.699344759711627	0.16560364443960288	48
268	0.6994978243089673	0.16619509360429544	48
269	0.6995163424470268	0.1667609717701278	48
270	0.6994850285265942	0.1672376830166429	48
271	0.6993088064483811	0.1676226837869812	48
272	0.6990779793537911	0.16787392693106745	48
273	0.6989692569111056	0.16807796389672802	48
274	0.6991067596495408	0.16833713040749892	48
275	0.6999894276193654	0.1684122989823338	48
276	0.6999476768770958	0.16846409776456286	48
277	0.699687939807792	0.16841798814007808	48
278	0.6991672644918756	0.16828936296628805	48
279	0.6988236913284932	0.16810689793685654	48
280	0.69802730558139	0.16802682420057435	48
281	0.6975076102490452	0.16790607980857827	48
282	0.6969879382047018	0.16793841570199164	48
283	0.6961055619009372	0.16811606387301006	48
284	0.6959053729136698	0.16865400304977085	48
285	0.6965425844017038	0.169303462913024	48
286	0.69771115291123	0.16986618341202056	48
287	0.6989330037307192	0.1704416518288222	48
288	0.6992636703474883	0.17136102496825728	48
289	0.6992995893939458	0.17221093574796	48
290	0.6989158095656813	0.17284747141796133	48
291	0.6982762019635917	0.17370504203266834	48
292	0.6975153992126961	0.174358721080353	48
293	0.6959656082702985	0.1752100951314796	48
294	0.694094566417496	0.176034946501479	48
295	0.6929508702381415	0.17676480969521438	48
296	0.6917264871609667	0.17751945014393847	48
297	0.6902332010415737	0.17834192906590776	48
298	0.6897220017319294	0.17893825857736156	48
299	0.6897024131163029	0.17954190375834378	48
