# Supplementary material for: High-level cognition during story listening is reflected in high-order dynamic correlations in neural activity patterns
Source: Nat Commun. 2021 Sep 30;12:5728. doi: 10.1038/s41467-021-25876-x (PMC8484677; doi:10.1038/s41467-021-25876-x)
Supplement: Supplementary file 4 — Source Data [file 41467_2021_25876_MOESM4_ESM.zip › results/higher_order_sims/constant/89.csv]

time	1	2	iteration
0	0.8526957113994731	0.2923598869180509	89
1	0.852563105164226	0.291264160826494	89
2	0.8525214095336858	0.2901381265597119	89
3	0.8525691577637083	0.289006142681834	89
4	0.8527472711567062	0.2879554425763128	89
5	0.8529100572907676	0.28677694905036594	89
6	0.8526972634373883	0.28548735798206426	89
7	0.8525103497927622	0.2841569428734581	89
8	0.8521630070418457	0.28265808930360553	89
9	0.8517630946295354	0.28119792919915665	89
10	0.8514485926984223	0.2800044622926723	89
11	0.8509808281385554	0.27919111102892	89
12	0.8505696399387439	0.2783028299448437	89
13	0.85054677154221	0.2775970371051434	89
14	0.8504297817711717	0.2767990977154666	89
15	0.8502505291817934	0.2762530302732226	89
16	0.8501772559819831	0.2759204068440984	89
17	0.8502209823765495	0.2753013728291338	89
18	0.8500439726163965	0.27495036196835754	89
19	0.8496310106341481	0.27476324958191567	89
20	0.8495421525125386	0.2747552817042606	89
21	0.8495975057533706	0.27466017072054894	89
22	0.8494908529133537	0.27469383730580105	89
23	0.8493262489829224	0.27477839219209804	89
24	0.8490507726760126	0.27462562584506706	89
25	0.8487581816602718	0.27430761906458706	89
26	0.8485851113695865	0.2740396507577332	89
27	0.8482076103074393	0.27378417505717456	89
28	0.8477024491207894	0.2734032626046576	89
29	0.8473468233675004	0.27329277854492245	89
30	0.846617134018369	0.2732260633231181	89
31	0.8459527636212717	0.27308543006940783	89
32	0.8448746404391108	0.27274841941534356	89
33	0.8439355883794192	0.2723404917863617	89
34	0.8431377254234527	0.2719759947868444	89
35	0.8421039076402196	0.27147346998773264	89
36	0.8412076474585513	0.27119017069461276	89
37	0.8402182231488988	0.270996553888638	89
38	0.8397400596725877	0.27059537355123486	89
39	0.8393729425677381	0.2700145220152979	89
40	0.8388664348148802	0.2694581942595282	89
41	0.8385036803513507	0.26880527781108254	89
42	0.8380668808677427	0.2683324145745154	89
43	0.8376137607747305	0.2679577691009638	89
44	0.8372264388268672	0.2677473358633408	89
45	0.8366885256595408	0.267907051687613	89
46	0.8361359667034575	0.26818884202733817	89
47	0.8356296464791338	0.2682969577356452	89
48	0.8356664511954467	0.26818705665979387	89
49	0.8357162941309372	0.2680997422365617	89
50	0.8361954662980444	0.26794797158031275	89
51	0.8367452975762604	0.2680800519955997	89
52	0.8375498844641177	0.2682223092361977	89
53	0.8384421357845454	0.2681811181979545	89
54	0.8392967498886934	0.26839951514704763	89
55	0.8404875344046367	0.26853602470703336	89
56	0.8415635067880581	0.2685854377020327	89
57	0.8427645081518601	0.2686288726130525	89
58	0.8435236488241405	0.26848505306349574	89
59	0.8442370624131369	0.26843476698095253	89
60	0.8448305405143374	0.2684866624820852	89
61	0.845425364449479	0.26838395856238795	89
62	0.8463630966798382	0.26806114967482036	89
63	0.8470943155337496	0.2677161398157689	89
64	0.847807882943064	0.26751568086389854	89
65	0.8482427855734755	0.26724274996497555	89
66	0.8487262591266551	0.2668331876960804	89
67	0.8489486865315061	0.2661905313376453	89
68	0.8492784815056676	0.2654487694119277	89
69	0.8495742802621462	0.2647690214989488	89
70	0.8497455854983486	0.26416473658423273	89
71	0.8499136065351163	0.2634197089811336	89
72	0.8498693557947861	0.262795655656524	89
73	0.8498467250898027	0.26203406268958235	89
74	0.8498994867251893	0.26130086306236144	89
75	0.8497747605511481	0.2608193829923391	89
76	0.8497053464642275	0.26034190098887244	89
77	0.8494573041429403	0.25999414486199257	89
78	0.8491193847238385	0.2596844033125512	89
79	0.848810668265549	0.25940393540591417	89
80	0.8484772290470496	0.2592110180165281	89
81	0.8484292192953968	0.25909901995898404	89
82	0.8485958621133872	0.2589450734113773	89
83	0.8486528509855797	0.25849404550983396	89
84	0.8486128206773328	0.2580716296880835	89
85	0.8483920148107225	0.25783381337645445	89
86	0.8481579928772497	0.2575424770784762	89
87	0.847974826612389	0.25752590614393484	89
88	0.847547694874158	0.25746020281238036	89
89	0.8468609595480523	0.2571855637577276	89
90	0.8463308763669518	0.2568548859841841	89
91	0.8460876697946776	0.2566893492692551	89
92	0.8459545649804724	0.2565955457151058	89
93	0.8455084850184169	0.2567952986545762	89
94	0.8452333672020217	0.25676576267310136	89
95	0.8448830286691227	0.25686358975005924	89
96	0.8442844082346561	0.2569488769089373	89
97	0.8433735514201885	0.25706018058440505	89
98	0.8426835790274924	0.2571885985493521	89
99	0.8419157250057727	0.25729194676018025	89
100	0.8408977733140317	0.25720273395675697	89
101	0.839810184085378	0.2573058866422735	89
102	0.8391567626234009	0.25760683598880096	89
103	0.8386489833991794	0.25755974972349355	89
104	0.8381816605122253	0.25787618123930656	89
105	0.8378017817835566	0.25789985627997647	89
106	0.8370911617455016	0.2576823061246208	89
107	0.8372432391326649	0.25773781598180423	89
108	0.8372416049813012	0.2577862517946213	89
109	0.8368713808682451	0.2578096492260291	89
110	0.8360838122910361	0.2579992565997348	89
111	0.8355510287610352	0.25818326475219294	89
112	0.8363096979766274	0.25842955459401257	89
113	0.8372413847891217	0.2587443309186656	89
114	0.83835377977311	0.25907221189802443	89
115	0.8392465318752163	0.25938331778555757	89
116	0.8398170102451271	0.25973613683044916	89
117	0.84071170014021	0.2598240856166954	89
118	0.841634277225946	0.25995272249308626	89
119	0.8426154741035998	0.26000216012999344	89
120	0.8437767483276983	0.2600254313088453	89
121	0.8446952233508696	0.259970032090653	89
122	0.8456784255712573	0.2598825609094487	89
123	0.8467253646114133	0.25971928304485853	89
124	0.848127005522012	0.2597603729026734	89
125	0.8493058731042094	0.25947851852404447	89
126	0.8499859348630068	0.2595231606410446	89
127	0.8507313378693081	0.2594191382190095	89
128	0.8512089116099726	0.2593987170102525	89
129	0.8514969478188334	0.259346214062573	89
130	0.8515632014445657	0.25918819089298384	89
131	0.8517190494777328	0.2592146413912499	89
132	0.8518477383878096	0.25946179753053333	89
133	0.8520274331990139	0.25961495482927627	89
134	0.8521254079005058	0.25957319289349756	89
135	0.8522389694962457	0.2597873875067417	89
136	0.852371818197319	0.25978540826772417	89
137	0.8525417730512791	0.25983478582380326	89
138	0.8527679975537564	0.2599282771314651	89
139	0.853053319814486	0.2598734670416064	89
140	0.8533341612239038	0.2597033553893121	89
141	0.8537873093424867	0.2596399034055604	89
142	0.8539302412290166	0.25988214048146285	89
143	0.8541909392228093	0.25998467568072187	89
144	0.8545856550840628	0.26007888440324856	89
145	0.8548184467698047	0.26032273124447497	89
146	0.8550903167800428	0.2606820565110822	89
147	0.855091349163469	0.260579130846789	89
148	0.8551547620096288	0.2606288367191194	89
149	0.8552995269113659	0.26080080383638793	89
150	0.8556267947490761	0.26081228207329205	89
151	0.8560631712345208	0.26083910453333925	89
152	0.8562616553770872	0.26096269124753657	89
153	0.8563834744676899	0.26084511070974103	89
154	0.8564788271179007	0.2607099299303176	89
155	0.8565061369459915	0.2605220323710537	89
156	0.8564017660375044	0.2605368388388136	89
157	0.8564197628554313	0.260752642238866	89
158	0.8561409433338613	0.26106720594262334	89
159	0.85557566860139	0.2614823744395491	89
160	0.8551687474971299	0.26211554510635693	89
161	0.8549066252721824	0.26258037639901194	89
162	0.8544885005846417	0.2632764905649802	89
163	0.8537697974188431	0.26394260486902155	89
164	0.8527043362702588	0.26465063520024096	89
165	0.8517537809425167	0.26519737927994874	89
166	0.8508271021857688	0.26549858406060245	89
167	0.8500511180463528	0.26570109018449045	89
168	0.8493719291736546	0.265735795373886	89
169	0.8485803490367739	0.2656957771607043	89
170	0.8479839615708933	0.26561872267777215	89
171	0.8476961555322989	0.2653914793383811	89
172	0.8475159333128567	0.2651800733164406	89
173	0.8474923959014021	0.2649662301072923	89
174	0.8477054111904342	0.26472019478059866	89
175	0.8479445625143045	0.2648037414092136	89
176	0.8480391402387593	0.26495222338904684	89
177	0.8485025895133436	0.265179730301832	89
178	0.8488107814394263	0.26542845665344866	89
179	0.8491980905804455	0.26581113689467367	89
180	0.8494809778863259	0.2663418941218012	89
181	0.8499171020164881	0.2667871760899653	89
182	0.8501262266511839	0.2671236908711551	89
183	0.8500846683255916	0.2674858069374795	89
184	0.849865045535967	0.26770330574195855	89
185	0.8496507567254119	0.2677289368531555	89
186	0.8494954216073669	0.26790041124151387	89
187	0.8492747438485961	0.26800064946275576	89
188	0.8493217595936058	0.26799910112755915	89
189	0.849280417387794	0.268139638764653	89
190	0.8489819984006987	0.2685194864326128	89
191	0.8486584069650182	0.268784365640584	89
192	0.8482649447206467	0.2690607200830811	89
193	0.8485313363529519	0.2692286236261822	89
194	0.8484921431701045	0.26934730225358966	89
195	0.8477454781188022	0.2697563092446382	89
196	0.8473115034567225	0.2701511712962981	89
197	0.8467824900807733	0.2702298518781286	89
198	0.8464274905842305	0.27008872782143223	89
199	0.8457653331508471	0.26968484893496963	89
200	0.8452695532426667	0.2693558122364061	89
201	0.8445543512035758	0.2693284310374757	89
202	0.8434693925154405	0.2689977237052284	89
203	0.8421384078141136	0.2686527146361651	89
204	0.840567007204758	0.26837426672569953	89
205	0.8389919549887789	0.2680938053759776	89
206	0.8376891821509223	0.26800336704185074	89
207	0.8363866033742714	0.2680459848168754	89
208	0.8353364202186683	0.2679809372524465	89
209	0.8342189397973897	0.26791386366387965	89
210	0.8335532748960713	0.2676646414055283	89
211	0.8329492017486323	0.26739091283532074	89
212	0.8320295333114047	0.26715487677748767	89
213	0.8313650716166232	0.26674565516288135	89
214	0.8311342611048168	0.26643506172650205	89
215	0.8310396860595822	0.2662274333449737	89
216	0.8302544128853433	0.2661451860481079	89
217	0.8295874789162271	0.2658751307740675	89
218	0.8289657104544602	0.2656191218873893	89
219	0.8285158880328167	0.2654176444270317	89
220	0.8279573049928336	0.26496579359828754	89
221	0.8275486341418198	0.26462705576945117	89
222	0.8268933977081059	0.2644946379261304	89
223	0.8261305798909266	0.26424887529274055	89
224	0.825543145174474	0.26416560965641583	89
225	0.8251914698949175	0.2644627921870164	89
226	0.8251533932025267	0.26489648701481	89
227	0.8250631277074744	0.26547418932152944	89
228	0.8252746527720161	0.26586958127130134	89
229	0.8256116248806628	0.26657629451164894	89
230	0.825014395307375	0.2670998557824047	89
231	0.8253058286737611	0.2680722060526745	89
232	0.8256968515798712	0.26887336953602337	89
233	0.8266159920096791	0.269532759605072	89
234	0.8277150768605535	0.270006156126223	89
235	0.8281504562624146	0.2706301114001201	89
236	0.828748320741031	0.2711171171058183	89
237	0.8293769065699469	0.2715372623523225	89
238	0.8302282751639181	0.2720162882584228	89
239	0.8313054689674898	0.27217294204122094	89
240	0.8320759086652125	0.2722406864628572	89
241	0.8330720130161954	0.27207118015952164	89
242	0.8343522129219288	0.271975749953098	89
243	0.8358179175285673	0.27199708312356885	89
244	0.837164830228974	0.27179309038200017	89
245	0.8378625959981233	0.27169830096647607	89
246	0.8381194155333413	0.27151087725280204	89
247	0.8383510410894871	0.27116168383470757	89
248	0.8386022514690369	0.2708820989044064	89
249	0.8389006139154066	0.27055592097361	89
250	0.8390798514085274	0.2702969751105097	89
251	0.8390429358137206	0.2701484300558403	89
252	0.8388060008877859	0.26989908190459677	89
253	0.8388063976637423	0.2698506837232494	89
254	0.8392028680722232	0.26992570894503604	89
255	0.8395264833721888	0.27002805408497227	89
256	0.8395505650899144	0.26995337384950563	89
257	0.8393862923980585	0.26995493191596615	89
258	0.8395304701225802	0.270133564290296	89
259	0.8400720733973385	0.27005985459448245	89
260	0.8406434775888552	0.2702275239792635	89
261	0.8412454438173681	0.27040658635551273	89
262	0.841660930258503	0.270832268230348	89
263	0.842203861387995	0.27117751140205926	89
264	0.842732859782324	0.27172128972558773	89
265	0.8433657836020743	0.2721883657929219	89
266	0.8442659541037295	0.2728328219142479	89
267	0.8450609675875802	0.27364870549625897	89
268	0.8455543220263447	0.2743639444482062	89
269	0.8458954138210845	0.2753802931063735	89
270	0.8464501517423292	0.27619325174164555	89
271	0.8470663283257546	0.2769188620843906	89
272	0.8476077280831839	0.27756338151985105	89
273	0.8483960506634249	0.27819648037687944	89
274	0.8488477502931543	0.2788106508250692	89
275	0.8492387384196256	0.27956268250635624	89
276	0.8499240128710392	0.2805147582778639	89
277	0.8502818367337892	0.2820061031815132	89
278	0.8507882628936458	0.2834223837947596	89
279	0.8513325930798387	0.2850117392309314	89
280	0.8518709951670597	0.28664412550240737	89
281	0.8524116533578563	0.2881125755509721	89
282	0.852975379141331	0.28946335609526946	89
283	0.8534222248447129	0.2907216572002534	89
284	0.8536660661384393	0.2920419796616249	89
285	0.8536777684174836	0.29349900928523814	89
286	0.853598488347898	0.29495177018330515	89
287	0.8536537335635426	0.2965196509353135	89
288	0.8536642445738751	0.2980232170361777	89
289	0.853375548706629	0.2995937572388682	89
290	0.8531294105444867	0.30125438082042416	89
291	0.8529850145615518	0.3027462626017567	89
292	0.8530498223764963	0.3040224076128694	89
293	0.8531996822399105	0.3051930578416355	89
294	0.8532977209054061	0.3062049136907953	89
295	0.8533089672122292	0.307031150505993	89
296	0.8533382365817554	0.3078353778976966	89
297	0.8534023917074957	0.308500025031107	89
298	0.8534737729547525	0.3089989940286149	89
299	0.8535600760023493	0.30934120203175053	89
