# Supplementary material for: High-level cognition during story listening is reflected in high-order dynamic correlations in neural activity patterns
Source: Nat Commun. 2021 Sep 30;12:5728. doi: 10.1038/s41467-021-25876-x (PMC8484677; doi:10.1038/s41467-021-25876-x)
Supplement: Supplementary file 4 — Source Data [file 41467_2021_25876_MOESM4_ESM.zip › results/higher_order_sims/constant/62.csv]

time	1	2	iteration
0	0.8520826475436192	0.2661231337703342	62
1	0.8519944508679594	0.2646970857337547	62
2	0.8520570672077948	0.2633577512536749	62
3	0.8521576102866173	0.26201450541499616	62
4	0.8526137827866966	0.2605331825750429	62
5	0.8530634799659786	0.25886546265467614	62
6	0.8532447157429113	0.2573887072446128	62
7	0.8534570053947157	0.2559415081234049	62
8	0.8534971267419729	0.25469769604387577	62
9	0.8532831349417674	0.25356582784080445	62
10	0.8532032353222392	0.25273824517214327	62
11	0.8530160003827426	0.2519912683449519	62
12	0.8527694658485913	0.2511592240279571	62
13	0.85249708437556	0.25027967670345647	62
14	0.8523174768178443	0.249334964851963	62
15	0.8523393446647293	0.24855661091204176	62
16	0.8525027928549354	0.24784887658266375	62
17	0.852628959453842	0.24732651124606925	62
18	0.8526247647085505	0.24655620054698077	62
19	0.8526727807277422	0.24566923531492932	62
20	0.8523655725348628	0.24460714508009224	62
21	0.8517559156057344	0.2433423408038634	62
22	0.8508011765167087	0.2422122370240274	62
23	0.8495724446325134	0.2410242157967133	62
24	0.8481223255267503	0.23972048495874343	62
25	0.8471586118247763	0.238325560600457	62
26	0.8463073639064432	0.23692929971753343	62
27	0.8456026279667737	0.23569921731260773	62
28	0.8447781913370033	0.23430892951728888	62
29	0.8440432812843879	0.2328707882625828	62
30	0.8435053983309898	0.23169613449786525	62
31	0.8429407021905462	0.23103066318332457	62
32	0.8423642066114075	0.23054593725482203	62
33	0.8418432947217241	0.2299820426397023	62
34	0.8412412972781664	0.22942128498114858	62
35	0.8411346415626699	0.22944692712959616	62
36	0.840785420218611	0.22957635805188012	62
37	0.8409927292805857	0.22951336138473002	62
38	0.8415243268353915	0.22928798099031666	62
39	0.8422336446695188	0.22901535752655017	62
40	0.8426554522430832	0.22892580579921112	62
41	0.8429714625013942	0.22870716123505422	62
42	0.8432593217155592	0.22845142749181485	62
43	0.843689199888321	0.22859111360439932	62
44	0.8443057405231345	0.2286868465189925	62
45	0.844482172483232	0.22865085167114071	62
46	0.8447277905431358	0.2288976755815023	62
47	0.8448200162518777	0.22943809919454863	62
48	0.8444994934272523	0.22941258689180122	62
49	0.8443401476647734	0.22920408237170314	62
50	0.8444130978058662	0.22918927906048348	62
51	0.844514181866194	0.22914330134380786	62
52	0.8456709737632072	0.22901099472651784	62
53	0.8468338095257493	0.22880658137855964	62
54	0.8478463708441394	0.2287761245685227	62
55	0.8487722284332273	0.228752160332542	62
56	0.8496171828305289	0.2288009216121655	62
57	0.8505718384581133	0.22870470550160857	62
58	0.851398714118088	0.22856031677247896	62
59	0.8520634135249758	0.22838078857124294	62
60	0.8526753617149233	0.228271030028488	62
61	0.8528310155238161	0.22823597334320644	62
62	0.852809982447416	0.22818306719624845	62
63	0.8529152211630934	0.22819780078810495	62
64	0.8533259573456273	0.22825713272413506	62
65	0.8536679433617698	0.22863646699543733	62
66	0.8538004607322097	0.2291078448394759	62
67	0.8536744382171451	0.22959535024222696	62
68	0.8533484159935539	0.23004127427768797	62
69	0.8528162346848306	0.23016567224743514	62
70	0.8522072831771037	0.23023072519205406	62
71	0.8514291277443906	0.23029886290522691	62
72	0.8503923027240397	0.23030472760656848	62
73	0.8493932265360445	0.23029439798348625	62
74	0.8482568991742222	0.2302509429973438	62
75	0.8471366045679791	0.23011794151070683	62
76	0.845885667265453	0.23019313180318335	62
77	0.8447477792993476	0.23010739576321612	62
78	0.8438849845332113	0.230006345514081	62
79	0.8432322338373777	0.2298485754647436	62
80	0.8424265904015988	0.22997030396648308	62
81	0.8415579283023268	0.23005499812178343	62
82	0.8409711587189396	0.23004049134328025	62
83	0.8413262464213093	0.22992594704826166	62
84	0.8417522561941401	0.2298051869827078	62
85	0.8419084119189268	0.22947321525653097	62
86	0.8420319964528022	0.2290579994624376	62
87	0.8421167392482499	0.22880386340985037	62
88	0.8423005062021786	0.2287212984166843	62
89	0.8428300861142655	0.22884230018403282	62
90	0.8433669114354562	0.22881778111254175	62
91	0.8441775392937213	0.22871391945410072	62
92	0.8452222253784895	0.2283053083487836	62
93	0.8460870942488972	0.22764689218565234	62
94	0.8468634782495436	0.22710731186172217	62
95	0.8478596164116745	0.22692463203590935	62
96	0.8485505135911952	0.22692928568187962	62
97	0.8489733695027722	0.22704136271340547	62
98	0.849401467015892	0.22703481099050424	62
99	0.8500295825570533	0.22687912466481824	62
100	0.8507777365770637	0.226992319696134	62
101	0.8509756966258847	0.22739592774841064	62
102	0.8512904574203536	0.2276668119739887	62
103	0.8518433824160712	0.22810938496996383	62
104	0.8522488073070339	0.22835634580696987	62
105	0.8529334168194636	0.2284383300406697	62
106	0.8536846126639714	0.2285394808778123	62
107	0.8543097177582997	0.22841980126280717	62
108	0.854824774911425	0.22889193551330062	62
109	0.8554042347586884	0.22933310771808402	62
110	0.8559143321342851	0.22932712458831003	62
111	0.8562450757430309	0.2293195253867333	62
112	0.856535522759535	0.2290136656094914	62
113	0.8567500011392463	0.22858431985420605	62
114	0.8574016398703259	0.22828734665517159	62
115	0.8574874527735534	0.22838416932232838	62
116	0.8574001649448488	0.22850837486306702	62
117	0.8569311773345928	0.2284379919481463	62
118	0.8563793523317801	0.228286552430581	62
119	0.8560060024965607	0.2283921223997779	62
120	0.8555098896247263	0.22826482567761405	62
121	0.8547932883593484	0.22828190111375496	62
122	0.8542301278602334	0.22826441103691752	62
123	0.8539962647726485	0.2279787248736836	62
124	0.8536406740457312	0.22771981659987836	62
125	0.8532903737926323	0.2273582600728193	62
126	0.8531285531308149	0.22708163294798478	62
127	0.8527997445451199	0.22715668747079504	62
128	0.8528225574242972	0.22726802611210972	62
129	0.8528547866903675	0.22744262236500495	62
130	0.8531364695430247	0.2279544170902163	62
131	0.8537840090071812	0.2283843420327106	62
132	0.8544452188335794	0.22887639233179163	62
133	0.855153951339644	0.22942725153919669	62
134	0.8557086987422404	0.22987272769462813	62
135	0.8560154158716538	0.23020702868461762	62
136	0.8561113981855574	0.23051570979797573	62
137	0.8559526587396689	0.23079278987801194	62
138	0.8560339013111313	0.23082480427084878	62
139	0.8563382892432291	0.2309492078794074	62
140	0.8566533684482776	0.23081537128259547	62
141	0.856847488123215	0.2306896603297431	62
142	0.8567986054356876	0.23037825161506795	62
143	0.856454465205612	0.2299363322775337	62
144	0.8559324041115624	0.22946835803223206	62
145	0.8556382563473968	0.2289431594753767	62
146	0.8559635212360132	0.22829409620884944	62
147	0.8562471449560414	0.22764297321931798	62
148	0.8566180189859829	0.22702322235451378	62
149	0.8569732771979038	0.2264576161592477	62
150	0.8572963180957398	0.22581520212260195	62
151	0.8571264905120025	0.22510571139143115	62
152	0.8572947653729053	0.224457646035433	62
153	0.8571203008069159	0.22380662842221488	62
154	0.8569306837912762	0.2227912201574074	62
155	0.8574184378831256	0.22216309244757634	62
156	0.8577326232271947	0.2217153925158256	62
157	0.8580850153733074	0.22148852716654005	62
158	0.8586873603327463	0.22120982749038245	62
159	0.8589814192913667	0.22110116055660733	62
160	0.85927003862452	0.22089718410098502	62
161	0.8592943742490019	0.220901616410834	62
162	0.8591715451777648	0.22090790018294512	62
163	0.8591258646467941	0.22073155615446646	62
164	0.8587194124549041	0.22070570962964733	62
165	0.8581064136338222	0.22062677256760294	62
166	0.8573366713859055	0.22049188736451475	62
167	0.8564350982780351	0.2206505412861873	62
168	0.8558524855936223	0.22063876959722514	62
169	0.8553076741037875	0.220742668030581	62
170	0.8546300187016554	0.2204995777374801	62
171	0.8539109412504369	0.22033948683881147	62
172	0.8532416783439534	0.22027274604054847	62
173	0.852703043211419	0.22040686432178658	62
174	0.8520692884782227	0.22052594414300233	62
175	0.8513176204767047	0.22043098633539832	62
176	0.8502327498246541	0.22023781075244314	62
177	0.8490708650943084	0.22033732142223666	62
178	0.8479973242610045	0.22108948937039913	62
179	0.846547588133044	0.22178500223936526	62
180	0.8449847618326105	0.22250320264331966	62
181	0.8436347456086826	0.22304348797357973	62
182	0.842119168869676	0.2236583808262373	62
183	0.8406390385050966	0.2243096245146867	62
184	0.8391960946066369	0.2250472243727351	62
185	0.8377533204091085	0.22591416341377552	62
186	0.8363356197791474	0.22672576194293428	62
187	0.8349593740353011	0.22751275043107605	62
188	0.8332981038581119	0.22833366560541493	62
189	0.8320061149232598	0.22913421410999893	62
190	0.8304990851532263	0.2297170532920611	62
191	0.8293166044374826	0.2302216715494081	62
192	0.8277743495032409	0.23102502522650334	62
193	0.8253477675514149	0.23199612364614236	62
194	0.8240169922677729	0.23252355468018512	62
195	0.823110361876622	0.23271903914064593	62
196	0.8222452970289583	0.2328703533584327	62
197	0.8217685626658419	0.23300573405679154	62
198	0.8217120580546976	0.23294089788133288	62
199	0.8225517375038983	0.2326909716028329	62
200	0.8236600944144709	0.2324065819661285	62
201	0.8243859747321681	0.23180241651674585	62
202	0.8250202613618013	0.23143478497427597	62
203	0.825632548648268	0.23096106233124064	62
204	0.8262923774940244	0.23044428988159885	62
205	0.8269743540268417	0.23001379923983534	62
206	0.8275871110489617	0.2298786325941512	62
207	0.828537255883998	0.22952460571719177	62
208	0.829989847383008	0.2292452668537065	62
209	0.8313512603421809	0.22893621079996798	62
210	0.8333242001240976	0.22870648089586929	62
211	0.8350134020256308	0.2283610337533387	62
212	0.8363322490160117	0.22811477975114897	62
213	0.8367174918343165	0.2276108746775225	62
214	0.8367276927056921	0.2269311975417409	62
215	0.8368062540427113	0.22627667366507076	62
216	0.8369550066370205	0.2257850273544097	62
217	0.8373219455417931	0.2253445768851692	62
218	0.8381249640053595	0.2248859560442206	62
219	0.8391561089274969	0.2243355249710563	62
220	0.8401328365282509	0.223947662127838	62
221	0.8405980304771196	0.22363692896607848	62
222	0.8409514522645245	0.22348592604886536	62
223	0.8410915336220213	0.22321898929822276	62
224	0.8414984249849069	0.22292332649107605	62
225	0.8420161876501653	0.2227316322316682	62
226	0.8427184285099567	0.22308793287386347	62
227	0.843464426745577	0.22344472719905303	62
228	0.844416570080444	0.22373996598621115	62
229	0.845195004203127	0.22413608338376792	62
230	0.8458045478187505	0.2245518633142519	62
231	0.8466390508934631	0.22466705772960044	62
232	0.8475011520318599	0.22476944446934785	62
233	0.8481304201587119	0.2245535745351389	62
234	0.8488122544723765	0.22436806724137662	62
235	0.848734919633366	0.22435896463620839	62
236	0.8488694216766124	0.2243787403063006	62
237	0.8490989778065995	0.22436831478653488	62
238	0.8493725410068778	0.2245352536567377	62
239	0.8497006500289571	0.22459342054693998	62
240	0.849703750092818	0.22485543121087614	62
241	0.8496077107118095	0.22505709661058917	62
242	0.849525070027559	0.225492386829647	62
243	0.8495679824467444	0.22600544832150019	62
244	0.849528146538182	0.22640481387061107	62
245	0.849312863020228	0.22699481510754396	62
246	0.8490263509806237	0.22752422602410627	62
247	0.8486324326138196	0.22790487782210095	62
248	0.8483143538976037	0.2283614679162544	62
249	0.8478867214104362	0.22904634951009983	62
250	0.8473167990492501	0.22966306298218142	62
251	0.8467816923891468	0.22999734038076544	62
252	0.8460453241439562	0.23026303482861832	62
253	0.845169024459304	0.23035579807897616	62
254	0.8446538265188317	0.23041435440269045	62
255	0.8442101422112188	0.23097221609997212	62
256	0.8439502756997154	0.23160189790749747	62
257	0.8438207306274322	0.2323153778606036	62
258	0.8435250989099056	0.23313819943832464	62
259	0.8434093077352044	0.23413293965943757	62
260	0.8434443008311578	0.23531584512032286	62
261	0.843583681958298	0.23643652995121192	62
262	0.8437500142253166	0.23782917185948405	62
263	0.8438901814931504	0.23919203201038927	62
264	0.8439836293749968	0.24035170513360923	62
265	0.8441248291755221	0.24140729643269068	62
266	0.8442329226815682	0.24228226010053597	62
267	0.8444811858661537	0.24294358717009937	62
268	0.8445562000384697	0.24368570065957618	62
269	0.844554987772921	0.24451172013242695	62
270	0.8445998037057021	0.24532605305733335	62
271	0.8447157861872461	0.2461079114018702	62
272	0.8447953728633996	0.24684280340364867	62
273	0.8450181768084775	0.24739134353582956	62
274	0.8452184954662955	0.248023070610546	62
275	0.8454609491533643	0.24870024299551283	62
276	0.84570189527872	0.2493743442714353	62
277	0.8458236964870097	0.2501748639387026	62
278	0.8456316756792941	0.2510144905698978	62
279	0.8453129665374207	0.25188592092811174	62
280	0.8451301638354003	0.252678174025995	62
281	0.8445063650831469	0.253488903467776	62
282	0.8437705946947753	0.2545615338626128	62
283	0.8434704332701082	0.2557750422383018	62
284	0.8432120660614031	0.2570754840964929	62
285	0.8434898784183604	0.25819566058896	62
286	0.8438067733795963	0.25944044306749625	62
287	0.8443154345929009	0.26063283429966766	62
288	0.845214420465755	0.26197290486499786	62
289	0.8454235431240118	0.26325777754840024	62
290	0.8455061848257653	0.26434097054813094	62
291	0.8459522688245122	0.26522688289222385	62
292	0.8461877287900118	0.2659049264143223	62
293	0.8466848152579687	0.266463863110994	62
294	0.847311750974799	0.2671794937036544	62
295	0.8477641839062321	0.26819571102000345	62
296	0.8484626593288357	0.26905061891962745	62
297	0.8488862702066129	0.2696553762920542	62
298	0.8491387593486804	0.27034445137577984	62
299	0.8492126647788831	0.2711663468214633	62
