# Supplementary material for: High-level cognition during story listening is reflected in high-order dynamic correlations in neural activity patterns
Source: Nat Commun. 2021 Sep 30;12:5728. doi: 10.1038/s41467-021-25876-x (PMC8484677; doi:10.1038/s41467-021-25876-x)
Supplement: Supplementary file 4 — Source Data [file 41467_2021_25876_MOESM4_ESM.zip › results/higher_order_sims/constant/76.csv]

time	1	2	iteration
0	0.8348947565659361	0.28354561786314725	76
1	0.8349849136353543	0.2825423078713627	76
2	0.8347336764287667	0.28092733722815894	76
3	0.8346646133557867	0.27940123942138567	76
4	0.8346598677637256	0.27787825065413413	76
5	0.8345360782100951	0.27629188236035696	76
6	0.834260236168887	0.27474175535054396	76
7	0.8342871275812931	0.2731844430046451	76
8	0.8342045285725964	0.27171559544069074	76
9	0.8342671553731634	0.27023205229217406	76
10	0.8344722624645208	0.2687630260710243	76
11	0.8344357207071884	0.2672110603002253	76
12	0.8347676168474134	0.26555438761160505	76
13	0.8351679170239033	0.2638815798097994	76
14	0.8355055142706633	0.2622624371638371	76
15	0.8359449710944923	0.26061517034556014	76
16	0.8362861131497387	0.2588060663487064	76
17	0.8366600914155907	0.25691386087200097	76
18	0.8370899818060097	0.2549214313047727	76
19	0.8374431940731045	0.2530463630387364	76
20	0.8377954639087315	0.2513588866747747	76
21	0.838027742291941	0.2497223985740467	76
22	0.8384315470223711	0.24778041666259834	76
23	0.838776338954611	0.24610284319577683	76
24	0.8390166204627456	0.24419449467813242	76
25	0.8388592682768208	0.24220349794212617	76
26	0.8386054248849178	0.2402387053790388	76
27	0.8383178225780804	0.2381411276677505	76
28	0.8379763091539021	0.23593869314656946	76
29	0.8377472861530337	0.23365744209074252	76
30	0.8375177069345308	0.231487014335406	76
31	0.8378031443919126	0.22997602582953308	76
32	0.8377779007767779	0.22883457661346807	76
33	0.8377138356389584	0.22811237094361902	76
34	0.837565217653171	0.22733650989711043	76
35	0.8376778815962169	0.2264969220238896	76
36	0.8375541175801136	0.2258415019993993	76
37	0.8373180278680097	0.22546688218142502	76
38	0.8370625284686368	0.22479241183019544	76
39	0.8370251991539844	0.2243594637132653	76
40	0.8368203805898932	0.22415503952845456	76
41	0.8366032013673995	0.22385102329291434	76
42	0.8362879403079576	0.22423242403414675	76
43	0.8361790102729797	0.22451407900315148	76
44	0.8360423111282747	0.22472224258293194	76
45	0.8359327734194705	0.2247604929618919	76
46	0.8358726557762982	0.2250932743282064	76
47	0.836013501728508	0.2250951549065262	76
48	0.8361682411509622	0.22503406385532618	76
49	0.8364622426851366	0.22524718166888313	76
50	0.8366870555567155	0.22538214303082008	76
51	0.8368551753308672	0.22565731829793695	76
52	0.8368985108194348	0.22618821098726866	76
53	0.8369156792575266	0.2265890028343936	76
54	0.8367331586017656	0.22678488456062326	76
55	0.8365557155146516	0.22714934511005053	76
56	0.8363953828822795	0.22764076052866122	76
57	0.8359324625269887	0.22821398747242524	76
58	0.8356272557375067	0.22857545675817648	76
59	0.8352988162716635	0.22865213383673047	76
60	0.8349516164969767	0.22876548091434654	76
61	0.8345947703781664	0.22891742404436757	76
62	0.8340173058190383	0.2288334424482416	76
63	0.8333495916777622	0.22883124658403256	76
64	0.8322920980650761	0.2289579762951878	76
65	0.8314767151941339	0.22927885535530215	76
66	0.8308481871251281	0.2297912263279957	76
67	0.8299251265028007	0.23027300824726327	76
68	0.8292830466511587	0.23072785661950274	76
69	0.8291163298545232	0.23093005686620138	76
70	0.8287302700252601	0.23107534105370736	76
71	0.8287621338166413	0.23092633854241224	76
72	0.8291124396116316	0.23081650671677525	76
73	0.8293700660199461	0.23095186123288738	76
74	0.8297567849489249	0.23120780634211557	76
75	0.8301572590907585	0.23151883273858653	76
76	0.8305245927358667	0.2315966345468552	76
77	0.8311489401330276	0.23160096977552425	76
78	0.8317045641026813	0.23181622288106954	76
79	0.8321802010621905	0.23235894240004298	76
80	0.8325091750694753	0.23288755599795427	76
81	0.8328704472178639	0.2335605626219994	76
82	0.8332685290979142	0.23393654026117527	76
83	0.8338767726820653	0.23434875085002763	76
84	0.8342851530611916	0.23482276521135476	76
85	0.8346396440839494	0.23524199128502576	76
86	0.8349257289439717	0.23550945547737717	76
87	0.8351005290591087	0.23568747813061555	76
88	0.8354433251428545	0.23571033043338013	76
89	0.8356340126803283	0.23606797893097692	76
90	0.8358016208546527	0.23640274711893033	76
91	0.8362461095946503	0.23689823558283593	76
92	0.8365097483546424	0.2373772198494957	76
93	0.8365427189864602	0.23768001133187133	76
94	0.8367162327486276	0.23812910722312128	76
95	0.8367874108137392	0.23884302154283027	76
96	0.8367321212359168	0.23912422157759178	76
97	0.8367115869281095	0.23944914874793408	76
98	0.8365230683082191	0.23994471684771027	76
99	0.8364109971552182	0.24077533970342735	76
100	0.8363707845592547	0.2415698765289561	76
101	0.8364594213546468	0.24236627384631643	76
102	0.8363573632952395	0.24337632522062808	76
103	0.836188780832368	0.24435742182820577	76
104	0.8360398975529078	0.2456537830293933	76
105	0.8361272444618967	0.2468840709752628	76
106	0.8361362335207415	0.2480148290824851	76
107	0.8363579801193404	0.24914457172227494	76
108	0.8363864154326007	0.25047726323509967	76
109	0.8364263175041668	0.2514075200230003	76
110	0.8362242721852109	0.2524559373659485	76
111	0.8359148839767034	0.25340951239697007	76
112	0.8356209500755656	0.2541664754110425	76
113	0.8355954453119873	0.25463645177974686	76
114	0.8355116343147494	0.2549206944134222	76
115	0.835538595059603	0.2550382525288875	76
116	0.8354419126376218	0.25511220908604965	76
117	0.8353369345484399	0.25495905345492187	76
118	0.8353203239515422	0.25478216640398	76
119	0.8354644206882764	0.25449590117670773	76
120	0.8354973975288458	0.2543008876689338	76
121	0.8353242684491786	0.2536758595693036	76
122	0.8352007158422399	0.25294187216913466	76
123	0.835311089253847	0.25233616296344935	76
124	0.835106260430657	0.25203081645652686	76
125	0.8343750326874614	0.2517681474317589	76
126	0.8334561505981176	0.2513730322157505	76
127	0.8321336449734754	0.2512648789850163	76
128	0.8309740148805118	0.25085578131743813	76
129	0.8299390345637223	0.2501171060359537	76
130	0.8286900943421328	0.2496148493288645	76
131	0.826769374759802	0.24904855194929307	76
132	0.8249664283061419	0.24847223422705195	76
133	0.8240513490900431	0.24772731377654195	76
134	0.8234885901504344	0.24672639529765789	76
135	0.8232434299623556	0.24576792009539905	76
136	0.8231080602449601	0.24456866058642335	76
137	0.8228672419484577	0.2434844771762869	76
138	0.8225953620060582	0.2424895927469858	76
139	0.8225362686889497	0.24115015918129287	76
140	0.8225051709691986	0.23977415545107936	76
141	0.822919319238957	0.23811028558550862	76
142	0.8234481562502866	0.23676741216916236	76
143	0.8240852687435474	0.23614229798686823	76
144	0.8248612002297712	0.23538518362288277	76
145	0.8262570776699799	0.2343305434201221	76
146	0.8277078804670387	0.2336346517128184	76
147	0.8291614881800321	0.23297644075013518	76
148	0.8306012726322606	0.23226483055333508	76
149	0.8320324899497559	0.23169052522431818	76
150	0.8333190266629604	0.23139468122727447	76
151	0.8343340294133079	0.2313064800850172	76
152	0.8351234862735455	0.23152475167536166	76
153	0.8356973982714134	0.23171665914595335	76
154	0.8361896551449771	0.2321980951441066	76
155	0.8365050245982413	0.23252384091569453	76
156	0.8365075180850072	0.23281322208981148	76
157	0.8366062747647502	0.2331073601802969	76
158	0.8365361246060062	0.23329901595736646	76
159	0.8363166482085626	0.23343694359685055	76
160	0.8360685037804835	0.2335626431824416	76
161	0.8357694250161509	0.23383275304603585	76
162	0.8354759211925947	0.23415407980557115	76
163	0.8351594450160377	0.2345971616845653	76
164	0.8347925510420173	0.235002321303704	76
165	0.8346551278378627	0.2350858223350745	76
166	0.8347681272057418	0.2351978586814521	76
167	0.8350023636581934	0.23544000639545576	76
168	0.8350352512120983	0.23570436381932433	76
169	0.835132473109166	0.2357587412067928	76
170	0.8352918403211095	0.23566741901216112	76
171	0.8353106327282708	0.2354649136284301	76
172	0.8356625081211058	0.23505689593677703	76
173	0.8359345907484571	0.23495120000312206	76
174	0.8361038120735229	0.2348673907312227	76
175	0.8363931237040507	0.23508022469477372	76
176	0.836884415749113	0.23510467521140102	76
177	0.837135467033927	0.23531715448106388	76
178	0.8372312005693797	0.2356203482725992	76
179	0.8371397355861064	0.2356917040934552	76
180	0.8368692346410518	0.23595824815862276	76
181	0.8367249926428856	0.23621254217068544	76
182	0.8364596218999857	0.23638942131377041	76
183	0.8365942357980302	0.23672337894403134	76
184	0.836711763557894	0.23694415087397294	76
185	0.8367522979440767	0.23699956164293526	76
186	0.8367819934644313	0.2370326761497088	76
187	0.8367547366850298	0.23695229903066284	76
188	0.8366173724870659	0.23677573684139505	76
189	0.8364661239457271	0.23660654061317973	76
190	0.8363399016531525	0.23617899811434664	76
191	0.8361208916953111	0.23610806444360785	76
192	0.8357942808755009	0.23578532764313612	76
193	0.8353907654839077	0.23551733732110527	76
194	0.8349802857412679	0.23517966684256672	76
195	0.8345694745625437	0.2346907539179481	76
196	0.834252382641002	0.2339778479000449	76
197	0.8339966140471875	0.23334584187541857	76
198	0.8339120219421507	0.2330350642685611	76
199	0.8338398286823901	0.23269653340145258	76
200	0.8338889368394887	0.23213141725257816	76
201	0.8336659689768587	0.2316335209229344	76
202	0.8334344975293374	0.23106488115439064	76
203	0.8329846105390617	0.23147933865529685	76
204	0.832576867319292	0.23178615595207092	76
205	0.832501622413676	0.23161836443789705	76
206	0.8325276515545411	0.23131161846275095	76
207	0.8326673662122979	0.2308579985725122	76
208	0.8330628048017218	0.2303073112819279	76
209	0.8335316510232658	0.22999598199393176	76
210	0.8341756020170372	0.22965474335447872	76
211	0.8346814057340017	0.22937181259210154	76
212	0.8352683596092421	0.22930703996122168	76
213	0.8362035109080601	0.22947496478996196	76
214	0.8369728021878198	0.22972262162218238	76
215	0.8377896453298713	0.22978693016092902	76
216	0.8383259636697067	0.22977545944377606	76
217	0.8388241493143321	0.23019052745928154	76
218	0.8391112656867937	0.23068452011617507	76
219	0.8392054935662658	0.2311811537976384	76
220	0.8392427950671766	0.23170101297979181	76
221	0.8391324070282876	0.23210541606524548	76
222	0.8388584617465147	0.23258644937224526	76
223	0.838599165106646	0.2329550474706502	76
224	0.8383536398395168	0.23323072605057119	76
225	0.8382103349940304	0.23370235166525444	76
226	0.8379414772761163	0.23448568391887067	76
227	0.8377677793517272	0.23527838154831487	76
228	0.8377612658930669	0.23582699615867284	76
229	0.8377424793265764	0.23623442045301252	76
230	0.8378177748356015	0.23668453176850027	76
231	0.8378623552603731	0.23724511399093107	76
232	0.8379606473512345	0.23772167745436368	76
233	0.8380444324423639	0.23826308269912602	76
234	0.8382166713709648	0.23856801464050223	76
235	0.8384788916569801	0.23860198458252274	76
236	0.8384833853635018	0.23878938687692466	76
237	0.8385640323858827	0.23883506335127763	76
238	0.8386222978028308	0.23893012016227638	76
239	0.8387194738037981	0.2393893799520182	76
240	0.8387994305780528	0.23986021311920847	76
241	0.8388336897482218	0.23997124327749378	76
242	0.8388659758285705	0.24028009581629053	76
243	0.8390002329547368	0.24054634889858523	76
244	0.8391169341030323	0.24063636319411072	76
245	0.8391748039499977	0.2407521659708734	76
246	0.839214557464905	0.24044394601332175	76
247	0.8391913512063353	0.24000434573596835	76
248	0.8390589770149205	0.23930120934749377	76
249	0.8388868305171759	0.2385611703705711	76
250	0.8387663832480212	0.23807022188115268	76
251	0.8385977454266736	0.2377225265498733	76
252	0.8385977128751221	0.23784009590769653	76
253	0.8387020962033099	0.23812228910124678	76
254	0.838840905258609	0.23831852778584287	76
255	0.8389804773619953	0.238606160282104	76
256	0.8390906758312058	0.2389550777569366	76
257	0.8391830849068996	0.2392231011738721	76
258	0.8392217692903486	0.23954775436485462	76
259	0.8391635608906358	0.24004186569222716	76
260	0.8391092395423003	0.24029637627986442	76
261	0.8390526998937666	0.24052278531099017	76
262	0.8390884420616699	0.2407957551790392	76
263	0.8390188503600797	0.24123170967449095	76
264	0.8388385430006687	0.24192715965319408	76
265	0.838789072819662	0.2427438911128816	76
266	0.8387099551775052	0.24325136003400571	76
267	0.8386508053703823	0.2436872533187776	76
268	0.8385814403730554	0.24424486235408469	76
269	0.8383389487616718	0.24502825498115047	76
270	0.8380105841707328	0.24553432315237267	76
271	0.8377118489390092	0.24587122613982135	76
272	0.8373643537044427	0.24626775619205601	76
273	0.837136162864534	0.2465933443767969	76
274	0.8368611685249777	0.24693987760117414	76
275	0.8366871988031037	0.24797054306782468	76
276	0.8362387139823652	0.2488499120154954	76
277	0.8356638667094501	0.24964123119380202	76
278	0.8351747140102573	0.2505251302778561	76
279	0.8345878777784612	0.2514077247184401	76
280	0.8339618200462889	0.25265624526122477	76
281	0.8334170517942434	0.253950827633999	76
282	0.8325803196956538	0.25520918461260383	76
283	0.8316775319598252	0.2562834392258329	76
284	0.8313338149905805	0.2575603762662705	76
285	0.8315188900743272	0.2586723802598344	76
286	0.8307903642154897	0.2598116583378624	76
287	0.8299304000534062	0.2611397380898025	76
288	0.8292874981318107	0.26250543766361595	76
289	0.8290345768188702	0.2641356026554202	76
290	0.8289724297132168	0.2659852653414597	76
291	0.8290646963316192	0.26761522681690253	76
292	0.8296039652147893	0.26902318986750745	76
293	0.8300754767034811	0.27052680391124734	76
294	0.8307807426995423	0.2719102068388967	76
295	0.8313256801564847	0.2730698607375745	76
296	0.8317070178224896	0.2739154299003582	76
297	0.8323723623792622	0.2747345225894875	76
298	0.8332160764691476	0.2754355312703297	76
299	0.8336463508516542	0.2765409398653664	76
