# Supplementary material for: High-level cognition during story listening is reflected in high-order dynamic correlations in neural activity patterns
Source: Nat Commun. 2021 Sep 30;12:5728. doi: 10.1038/s41467-021-25876-x (PMC8484677; doi:10.1038/s41467-021-25876-x)
Supplement: Supplementary file 4 — Source Data [file 41467_2021_25876_MOESM4_ESM.zip › results/higher_order_sims/constant/77.csv]

time	1	2	iteration
0	0.8131519108684673	0.32074352834842135	77
1	0.8115658552251993	0.3193137612321703	77
2	0.8111220808343099	0.317790918798264	77
3	0.8107320297383885	0.3166616191937511	77
4	0.810387752127438	0.3153277959828064	77
5	0.810089901174173	0.3140628608769616	77
6	0.8097708342824016	0.31271801490163725	77
7	0.8088720217469532	0.31147365453386494	77
8	0.8079498199613842	0.3099431846909335	77
9	0.8067748315516714	0.30835777042518553	77
10	0.8054660141741802	0.30714276135664037	77
11	0.8045467857603085	0.3063898779937675	77
12	0.8037329443751955	0.30563511437725355	77
13	0.8030052766148601	0.3048433447274734	77
14	0.8023528645359854	0.3042088618927727	77
15	0.8017907321106162	0.30343821987751307	77
16	0.8012925380717678	0.30239213453399116	77
17	0.8006846448118022	0.30127966351798907	77
18	0.8000385289756362	0.29983724991511973	77
19	0.7995501977322845	0.29865391773997646	77
20	0.7995087978663282	0.2973475918585493	77
21	0.7994800784292033	0.29600277570390704	77
22	0.7993547830753521	0.2947733298277049	77
23	0.7989368764873399	0.29344780212248917	77
24	0.7991564424325237	0.2920942035147536	77
25	0.7989830945247745	0.2914824207681152	77
26	0.7988970989517575	0.29095754585154826	77
27	0.7987856595470151	0.29019469670722753	77
28	0.7987701709475953	0.28943699052418775	77
29	0.7985473208450374	0.288538974455058	77
30	0.7990489445846494	0.2875462281753017	77
31	0.7994944741238436	0.2863064422301833	77
32	0.7998968491261912	0.2850169017769271	77
33	0.800090409203477	0.28407126338509586	77
34	0.8008602426774308	0.28294480739240213	77
35	0.8020522701330293	0.2818190563753545	77
36	0.8030878317088633	0.28087987880804544	77
37	0.804115725473193	0.2799298870067794	77
38	0.8048354297388496	0.2787683496381639	77
39	0.8061249887397571	0.2778780611133319	77
40	0.8075933176898997	0.2770022988917266	77
41	0.8085978770325976	0.27600826369611375	77
42	0.8096279871755351	0.27566504738403336	77
43	0.8107476848703363	0.27501525069138294	77
44	0.8111732869298542	0.27442431347310736	77
45	0.8113016077474242	0.27433142574329	77
46	0.8112537313331117	0.2743379912003299	77
47	0.8113756862994717	0.2742008677077943	77
48	0.8119516646771897	0.2741412895502027	77
49	0.8125029716259526	0.2738789646051359	77
50	0.8132172932276841	0.2734823923955441	77
51	0.8135333907151336	0.27302486495324874	77
52	0.8137183529611742	0.2724232015614935	77
53	0.8144280400658366	0.2722518675884281	77
54	0.815418078144494	0.27191031742092153	77
55	0.816505333037455	0.27140050776847163	77
56	0.8174642786409994	0.2708012643937292	77
57	0.8182627759126695	0.2700442257245284	77
58	0.8191267832374962	0.26948757896216124	77
59	0.8202161083690737	0.2690204324182764	77
60	0.8212205157428314	0.26839095043685535	77
61	0.8216235106269241	0.26797381162823886	77
62	0.8222030747918438	0.2675485644565722	77
63	0.8228125040015036	0.26731383309324536	77
64	0.823511891823783	0.26692121113466716	77
65	0.8240329434213435	0.26654111248607393	77
66	0.8248376496491103	0.26622158112390953	77
67	0.8253015150588782	0.26597900353061654	77
68	0.8258772713584768	0.26579814905411564	77
69	0.8264428771651919	0.26527911194977793	77
70	0.8269715820473026	0.26496509441073496	77
71	0.82743800254708	0.2643633438166294	77
72	0.8276718037543561	0.26334082994986235	77
73	0.8277598806657183	0.2625863266123918	77
74	0.8278176998511081	0.26164021655111375	77
75	0.8276445819152177	0.26135357193721553	77
76	0.8275661158844638	0.2609144441396631	77
77	0.8274877188360307	0.2607031736230549	77
78	0.8274208434598335	0.26024387480552685	77
79	0.8275492047149111	0.2603183542523964	77
80	0.8276739366517036	0.26009061726540605	77
81	0.8275839314605363	0.2603099871598468	77
82	0.8274914703940229	0.2603960152489522	77
83	0.8274524400845625	0.2603745199847844	77
84	0.8273246478360743	0.2602747996982065	77
85	0.8271722029860032	0.2601103305352451	77
86	0.8268528887206069	0.26010581797793053	77
87	0.8266455475033391	0.2599297473986764	77
88	0.8262588997160641	0.26030362475847346	77
89	0.8259383885716721	0.2605521049246678	77
90	0.8257349915612833	0.26073047853356296	77
91	0.8256368637942458	0.2607241860083013	77
92	0.8252369884901233	0.26074985111767796	77
93	0.8245904267896551	0.26079211461070273	77
94	0.8242089784598559	0.26118794038192045	77
95	0.8237521893545184	0.2616759639124375	77
96	0.823076159106592	0.26215593563014455	77
97	0.8222992579777569	0.26256254108587057	77
98	0.8215178127202086	0.26267797937080856	77
99	0.82060937062624	0.26277285625035807	77
100	0.8197610931639625	0.262816982172807	77
101	0.8185168385986653	0.26271278937962095	77
102	0.817185130713215	0.2626846497996677	77
103	0.8163456749146145	0.2628377650512218	77
104	0.8155694603240278	0.2629221839461113	77
105	0.814589539916917	0.2632613735400046	77
106	0.8134189551149189	0.26354957463128803	77
107	0.8121098163208268	0.26380612315751967	77
108	0.8108087306110993	0.26406012107448507	77
109	0.8099236310037868	0.26468600484279375	77
110	0.8096791919326378	0.2653869332021592	77
111	0.8091839587747313	0.2660156176633514	77
112	0.8095255925764269	0.2665833773594485	77
113	0.809704475510076	0.2669812242187064	77
114	0.8106073382005498	0.26740409403709037	77
115	0.8115620143560045	0.26754923823637955	77
116	0.8121197367211589	0.26736432628792994	77
117	0.8128129298828626	0.2671178891036152	77
118	0.8136058837564036	0.2667241491312397	77
119	0.814301342841806	0.26625796558444265	77
120	0.8148423097131187	0.2658176053089847	77
121	0.8146256947846869	0.26583846478823697	77
122	0.8140232013824656	0.26634231030031214	77
123	0.8132003327238526	0.2667767418767558	77
124	0.8119109709535695	0.26698017136276764	77
125	0.8113804055903914	0.2669807802029164	77
126	0.8108971557795794	0.26719147402536086	77
127	0.81032748647223	0.2674678298283609	77
128	0.809626183454061	0.2678842036214621	77
129	0.8091972424993514	0.2683825840188562	77
130	0.80899641034287	0.2687035652336879	77
131	0.8096011544266635	0.2692651963333355	77
132	0.8100733463145346	0.2697744252724432	77
133	0.8108679596949645	0.27008499633541533	77
134	0.8117188589294756	0.2707487070995353	77
135	0.8128336491090976	0.2714451143529387	77
136	0.8141116190520251	0.27201983946712815	77
137	0.8152871710206602	0.2726366767263382	77
138	0.8164122989836041	0.27308374153081216	77
139	0.8171510976801097	0.2731781154882603	77
140	0.8178613550759173	0.27316471990272384	77
141	0.818688725380883	0.27284600238807544	77
142	0.8191824172330902	0.2724130399828133	77
143	0.8198511383160035	0.2719523062968966	77
144	0.8209078654433188	0.27157157203095	77
145	0.8222468496437186	0.2713529538972977	77
146	0.823542014885514	0.27157243076942494	77
147	0.8247810349041277	0.2716108790581914	77
148	0.8260576789986395	0.2718079598116695	77
149	0.8271640324937221	0.27186228595048484	77
150	0.827910769077612	0.2720059278037175	77
151	0.8285474201209752	0.27210022621172053	77
152	0.8291747502163695	0.2719163928826339	77
153	0.8294792873737338	0.2719944330510753	77
154	0.8295465275055712	0.27182457367212204	77
155	0.8293900301907021	0.27197449147085623	77
156	0.8293786050842803	0.2726041649790409	77
157	0.8292786711681726	0.27327114706517996	77
158	0.8292380978767305	0.27381247402187314	77
159	0.829260794314589	0.2746575741422288	77
160	0.8294717192018827	0.2752901748651837	77
161	0.8294704664450558	0.2756286834811308	77
162	0.8295195255418034	0.2758985423844301	77
163	0.8295306533259911	0.2761743229298458	77
164	0.8297536229263477	0.2761027742261326	77
165	0.8296982836651233	0.2763442888099327	77
166	0.8295480137154091	0.27633572503732745	77
167	0.8289407551878043	0.2769508721433032	77
168	0.8282006215494406	0.2775568924616195	77
169	0.827296013607175	0.27810774302533364	77
170	0.8266435901699366	0.27846816157131093	77
171	0.8263047230889586	0.27888590989695583	77
172	0.8261082862313666	0.2793342442537719	77
173	0.8258867737320567	0.27991211331286464	77
174	0.825502281944196	0.28055486593326284	77
175	0.824897858357057	0.2810666558229525	77
176	0.824494901535216	0.2815294056919006	77
177	0.8242530172877748	0.2817671224386745	77
178	0.8243486622978194	0.28223328801936326	77
179	0.8246583153104952	0.2825803739973915	77
180	0.8250916926437	0.28295105743810123	77
181	0.8256812204974576	0.2831099137879524	77
182	0.8263602937934347	0.28288708658161893	77
183	0.8270641078884152	0.2827196216930432	77
184	0.8277706907906774	0.2825519512179328	77
185	0.8281052593784674	0.28233694048044355	77
186	0.8281120659869519	0.2824370430753469	77
187	0.8279924062028843	0.28246824453005176	77
188	0.8281396870127661	0.2829392011766784	77
189	0.8279552983042444	0.28327527388872425	77
190	0.8281087200323101	0.28338166637510526	77
191	0.8282761142256334	0.2833638432920685	77
192	0.8284677502504599	0.28317272337322097	77
193	0.8285635617176509	0.2828912947915365	77
194	0.8285359551384164	0.28290868959138393	77
195	0.8284858345941252	0.28285968602767836	77
196	0.8283096819792418	0.28268693956983726	77
197	0.828219409943007	0.282465648326117	77
198	0.8278279941339934	0.28241636713193824	77
199	0.8274375351919984	0.2823460211635963	77
200	0.8269976914843574	0.28232813278502933	77
201	0.826499566097028	0.28231745235373024	77
202	0.8260520996507698	0.2823873276219681	77
203	0.8256312100360129	0.2823360590102039	77
204	0.8252659167590441	0.28253809987339995	77
205	0.8248009419305031	0.28261262214274974	77
206	0.8241006802326822	0.28266901110187515	77
207	0.8235113187932206	0.282622669411903	77
208	0.8231650069003474	0.2824700721348303	77
209	0.822892353919061	0.2823075107510058	77
210	0.8225135659381182	0.282097687460167	77
211	0.8223349041636577	0.2817522671760136	77
212	0.8224481524304829	0.2812703149788317	77
213	0.8227260848119743	0.28057370725766734	77
214	0.8230632374112429	0.2797537009373925	77
215	0.8233708757547875	0.27895242393176917	77
216	0.8234469581298585	0.2780843704925572	77
217	0.8235500288584475	0.27717652965520045	77
218	0.823758942629462	0.2766565830724928	77
219	0.8240015430063311	0.2762595073516302	77
220	0.8240590559687843	0.2758018946414106	77
221	0.8242125686127323	0.2755788187680794	77
222	0.8243490570614664	0.2756145390398946	77
223	0.8246512218135934	0.2754752927539075	77
224	0.8248894276813904	0.27540367504945484	77
225	0.8252678643001014	0.2752496658346469	77
226	0.8256143139093848	0.27512217487538754	77
227	0.8259039453922981	0.27528198029366996	77
228	0.8261176570737722	0.2753113019615028	77
229	0.826422150741818	0.2752842125975716	77
230	0.8267825592322173	0.2750201088664055	77
231	0.8271038731159011	0.2746230204089076	77
232	0.8274333273905607	0.2740630410666328	77
233	0.8277347538308282	0.27335328364558675	77
234	0.8278607083070861	0.27303093048874794	77
235	0.8277890538384983	0.2729412493591035	77
236	0.8277859150471182	0.27324529808995995	77
237	0.8278503417234528	0.27341580676962257	77
238	0.827848161952734	0.27386487788216396	77
239	0.8278578855978881	0.2744069155862529	77
240	0.8277467402982489	0.2753254975186557	77
241	0.827602471572485	0.2759992526259732	77
242	0.827469160664239	0.2767615373648249	77
243	0.8274992280487456	0.27723317182622703	77
244	0.8275523574135454	0.27765986766923756	77
245	0.827668830003026	0.27795414033846855	77
246	0.8277416008926164	0.2782039671605267	77
247	0.8278711472129043	0.27837831008308966	77
248	0.8279765418372741	0.2784173438680887	77
249	0.828104013875678	0.2787776370512971	77
250	0.828237069934943	0.2790049586372261	77
251	0.8285499940378442	0.2790213553470629	77
252	0.8287424562742912	0.2794503946210586	77
253	0.8288825459812199	0.2798160791331754	77
254	0.8288566660374	0.2804319270649133	77
255	0.8286753379332412	0.28074691124461937	77
256	0.8287325685162077	0.2809714795656907	77
257	0.8287564997198394	0.28101913939061773	77
258	0.8288026047095038	0.2809441700939459	77
259	0.8289383900363131	0.2809117509232601	77
260	0.8291138602955657	0.28109873774270155	77
261	0.829217041938303	0.28143110903596574	77
262	0.8290610856689038	0.2816332542548024	77
263	0.8292290007260141	0.282068603569173	77
264	0.8291954868162005	0.2824885823101245	77
265	0.829013055608915	0.2826228583950417	77
266	0.8286637543818816	0.2827915152146779	77
267	0.8279292509877254	0.28375946763227833	77
268	0.8269901636728738	0.28427334311947194	77
269	0.8261212753367257	0.2846585280288719	77
270	0.8253817824837777	0.2850548477844236	77
271	0.8246752747410225	0.2856764286273211	77
272	0.8238810269434615	0.28654784702462077	77
273	0.8232960227100148	0.28781400053958894	77
274	0.8229263807047914	0.28904531070492745	77
275	0.8223825480711916	0.29010411518783763	77
276	0.821633692049886	0.29126662662343833	77
277	0.8210705225900725	0.2924181148166185	77
278	0.8207598795760939	0.2939927646379809	77
279	0.8202330397388152	0.29587862208848253	77
280	0.8198183306341789	0.2977033947385652	77
281	0.8193154002086607	0.2991231109128249	77
282	0.8189283512994433	0.30095484137215744	77
283	0.8188568905484482	0.3026004995623962	77
284	0.8181947570604309	0.3044800912644765	77
285	0.818307531057145	0.3063056390465935	77
286	0.8184239731630643	0.3080140730296961	77
287	0.8185749858825561	0.309574769605702	77
288	0.8185635189976662	0.31110692931851464	77
289	0.8186440583100649	0.31245280074664256	77
290	0.8187733993616227	0.3137072831475001	77
291	0.8191272096056345	0.31472430533776097	77
292	0.8191393859987389	0.31615538666353743	77
293	0.8196684739916236	0.31736804075671043	77
294	0.8200163404945259	0.31835873512901575	77
295	0.8202952170723636	0.319678028981616	77
296	0.8206277665827879	0.32145148789308925	77
297	0.8208845292996091	0.3232985083772751	77
298	0.821190128824296	0.32491519809112035	77
299	0.8214174581356072	0.32648746914601334	77
