# Supplementary material for: High-level cognition during story listening is reflected in high-order dynamic correlations in neural activity patterns
Source: Nat Commun. 2021 Sep 30;12:5728. doi: 10.1038/s41467-021-25876-x (PMC8484677; doi:10.1038/s41467-021-25876-x)
Supplement: Supplementary file 4 — Source Data [file 41467_2021_25876_MOESM4_ESM.zip › results/higher_order_sims/constant/63.csv]

time	1	2	iteration
0	0.8482381841192497	0.29462504566958775	63
1	0.8484665034696044	0.2937034472254983	63
2	0.8487824804576984	0.29275845773931297	63
3	0.8493649744647965	0.2917275386889187	63
4	0.8496924744273462	0.29045306235603546	63
5	0.8500144190377951	0.2891419303208096	63
6	0.8503734164452491	0.287700122791171	63
7	0.8506601797357167	0.28612944536808826	63
8	0.850834021627869	0.28441956963068626	63
9	0.8509535108163694	0.28278656836543387	63
10	0.8507880528987493	0.28100126330903397	63
11	0.8505721795151486	0.27907446327262925	63
12	0.8504135202327406	0.27724154104537024	63
13	0.8501002509721888	0.27538150888907986	63
14	0.8500027251390371	0.27332710962254264	63
15	0.8497406462797673	0.2712753073519722	63
16	0.8494956523469495	0.26931043356813966	63
17	0.8491938602208441	0.26744344369001166	63
18	0.8491029728128394	0.26564518487092914	63
19	0.8488697915594511	0.26409884424544067	63
20	0.8485368051038836	0.26248084605268684	63
21	0.8481788357600389	0.2612006027415105	63
22	0.8480281674044643	0.25985399481252025	63
23	0.8478671943120777	0.2587287913769375	63
24	0.8477268235436062	0.25756411690688974	63
25	0.8476222382707934	0.2567217959349616	63
26	0.8476007348375919	0.2557379910231674	63
27	0.8474539690214112	0.254785241719016	63
28	0.8473463963755513	0.2537155777360384	63
29	0.8473410576634178	0.25278005493764827	63
30	0.8473553882697898	0.2517323311189306	63
31	0.8474271468364549	0.2508999179805062	63
32	0.8474291051831775	0.2501117611191216	63
33	0.8473352420927953	0.24958798606551982	63
34	0.8469171338211986	0.2491614102593624	63
35	0.8464763361369446	0.24866060475231788	63
36	0.8459558720338148	0.24827618065411125	63
37	0.8455803947617666	0.24781521642217078	63
38	0.8451618886182785	0.24716673236712414	63
39	0.8448703413386637	0.24629984446775133	63
40	0.8446907179254936	0.2455718104276204	63
41	0.8445899808982406	0.24486490072286227	63
42	0.8445228724781391	0.2444398262654547	63
43	0.8449195797106197	0.2437923613224062	63
44	0.8456544500271511	0.2434209614724638	63
45	0.8464323504252047	0.24324335610891631	63
46	0.847090545738384	0.24300791550540982	63
47	0.8475895208040246	0.2429099855294226	63
48	0.8480002257273063	0.24316686883326935	63
49	0.8483728736662228	0.24332894600623428	63
50	0.8484346822292045	0.2437985237372207	63
51	0.8487499394076627	0.24405254096527143	63
52	0.8491251474876098	0.24434158060218383	63
53	0.8492541520312883	0.2447073925334222	63
54	0.8494350324250896	0.24535027199597084	63
55	0.849561658418754	0.2458824527869044	63
56	0.8496187628311397	0.24616948580867146	63
57	0.8498470874581838	0.24648982530957106	63
58	0.8502572504070884	0.24653727066061978	63
59	0.8503829623779381	0.24636508328120155	63
60	0.8502712113407346	0.24617003472793225	63
61	0.8500619631044665	0.24612934988278082	63
62	0.8500644567657082	0.24605514734188785	63
63	0.8500910651838675	0.2458950324133834	63
64	0.8503525982012818	0.24543179002230733	63
65	0.8502921406850381	0.24547122281675496	63
66	0.8501817779242804	0.24538063072561894	63
67	0.8501508038469181	0.24531773876169824	63
68	0.850158056391007	0.24518389236064045	63
69	0.8501276452369078	0.24499836547502904	63
70	0.8496543795880486	0.24489386575796562	63
71	0.8488529228714727	0.24507207009444937	63
72	0.8480801833714885	0.24508539866375414	63
73	0.8473935747345397	0.2453132369508116	63
74	0.8468869379449097	0.24554934169822754	63
75	0.8464081916814242	0.24574572351324236	63
76	0.84604266837597	0.24584640784056958	63
77	0.8457985719545986	0.24566732971409105	63
78	0.8456158485690961	0.24540233337588246	63
79	0.845232392231341	0.24527288703462036	63
80	0.8449589769813226	0.2453327222879895	63
81	0.8447277731417377	0.24527675976289284	63
82	0.8445275375151987	0.24552132353417364	63
83	0.8443829824262573	0.24562392915010683	63
84	0.8440471823124142	0.245622541665912	63
85	0.8438605379700097	0.24551627522381408	63
86	0.8439611796451456	0.24553472901956763	63
87	0.8442090854499242	0.2456263620179475	63
88	0.8444996159638921	0.24549117317540653	63
89	0.8450109480335836	0.24564384031659128	63
90	0.8454209403251388	0.245874303532128	63
91	0.8457468609553288	0.24591069020389572	63
92	0.8460264918181928	0.24588506925004916	63
93	0.8462746093396945	0.24577741097385886	63
94	0.8465139056657053	0.24606430817513725	63
95	0.8467800676290868	0.2459533489757154	63
96	0.8472453221080176	0.24603571370085492	63
97	0.8476519996383503	0.24626399111449473	63
98	0.8480927965670012	0.2463791495123836	63
99	0.8486030939471142	0.2462010682779694	63
100	0.849329120948752	0.24602819381305835	63
101	0.8498979790649623	0.24618875143338512	63
102	0.85048456471826	0.24644048516246148	63
103	0.8507432401658195	0.24677136023237758	63
104	0.8504971417223034	0.2471467957042653	63
105	0.8501785879590051	0.24764161360537945	63
106	0.8498422736624189	0.24784672601325927	63
107	0.8494587941950041	0.24817237945975792	63
108	0.8491396636689734	0.2485779359327174	63
109	0.848645189967643	0.24878237045331528	63
110	0.8481058096456514	0.24908984435075796	63
111	0.8474624870575583	0.24921281321023533	63
112	0.8468974811412648	0.24929890501269888	63
113	0.8464111796285702	0.24945928655704538	63
114	0.8460949298048992	0.24940048124355055	63
115	0.8459698840956722	0.24936259797070115	63
116	0.8458399726059035	0.24945975320798608	63
117	0.8456049925768762	0.24970601057045244	63
118	0.8454619416049638	0.2499137459899061	63
119	0.8453670323434708	0.25006833881781027	63
120	0.8452424820709169	0.2502149279482226	63
121	0.845179292536838	0.25029636459237814	63
122	0.8451841458786127	0.25057900455065574	63
123	0.8452510982818553	0.2507842738191268	63
124	0.8452814376705293	0.2509362763824337	63
125	0.845395813028328	0.2511493333616811	63
126	0.8453676699363778	0.25141823647238054	63
127	0.8454108570837606	0.2515370524896868	63
128	0.8455839454461156	0.2516315309643535	63
129	0.8457827966739719	0.2517380420136268	63
130	0.8458930503872601	0.2518676315627682	63
131	0.8458943786399515	0.2520904360312306	63
132	0.8458990618245982	0.25217512517200774	63
133	0.8459704565143861	0.2523235904134262	63
134	0.8459933722936225	0.25260759668027405	63
135	0.845871762744375	0.2527306430344459	63
136	0.8458430215691433	0.25273276185433957	63
137	0.8458416383241574	0.25269014113999727	63
138	0.8458014291382452	0.2528995047986959	63
139	0.8458217203598948	0.2531103176826835	63
140	0.8457844942902608	0.25342666461787416	63
141	0.845672202662293	0.25362411646257427	63
142	0.8454440506139954	0.25388272060911016	63
143	0.8451688835868988	0.25406888708291037	63
144	0.8446890641437761	0.2541061132509178	63
145	0.8441856178452848	0.2539441010139222	63
146	0.8437318028640832	0.253530644493849	63
147	0.8432972754744966	0.25311062559435843	63
148	0.8429640274035284	0.2525565106296775	63
149	0.842619360558411	0.25231620229127205	63
150	0.8424592681963992	0.25228378455500505	63
151	0.8423505850515386	0.25209605556900583	63
152	0.8423408779355559	0.2519314957110054	63
153	0.8423981371266089	0.2517926883439149	63
154	0.8424579158793241	0.25165708069690457	63
155	0.8427124219629362	0.25143189945294797	63
156	0.8428340952418357	0.2510637286522182	63
157	0.843185615626003	0.25078491550143767	63
158	0.8435499495310119	0.25036701277047574	63
159	0.8437231358888443	0.2499176964319867	63
160	0.8437648681320817	0.24956013237558475	63
161	0.8439512328661654	0.2494944787083538	63
162	0.8445922518907057	0.24974199664855126	63
163	0.8453745393503078	0.249789496017349	63
164	0.8458311526812236	0.24986550970029997	63
165	0.845783899258969	0.24998647619503372	63
166	0.8459335999923163	0.25010087841606504	63
167	0.8457566164658131	0.2501917432117077	63
168	0.8455266780075883	0.2504022954741649	63
169	0.8451010531981032	0.25028714767076826	63
170	0.8446334626092694	0.24999887099078294	63
171	0.8440189739916648	0.24972223748956443	63
172	0.8432783771381644	0.24970153850627366	63
173	0.8429743395744509	0.24959598700637056	63
174	0.8430030304273127	0.24971530672301695	63
175	0.8431957128777537	0.2500915429080633	63
176	0.8436993427229458	0.2503668669016883	63
177	0.8440322839799962	0.25048899201878244	63
178	0.8439960412036326	0.2502984938426547	63
179	0.8441475311512605	0.2500529712728107	63
180	0.844694577394881	0.24944747805674325	63
181	0.8448660071209952	0.2486484779548315	63
182	0.8448654208342863	0.248015790360419	63
183	0.84460037270984	0.24798736864759435	63
184	0.8442384079872036	0.24809666249983445	63
185	0.8435949415238572	0.24813763336927874	63
186	0.8431901233672703	0.24822593530378131	63
187	0.8429149218478664	0.24849056849720322	63
188	0.8425882923899239	0.24868344608951937	63
189	0.8422888457846074	0.2487312952634396	63
190	0.8419824165474147	0.24902082946243884	63
191	0.8417394399549988	0.24931161454434905	63
192	0.8417760909586892	0.24939172876204344	63
193	0.8418096455306157	0.24935142149311143	63
194	0.8417191609381017	0.24938519643518364	63
195	0.8416867563072271	0.24941783551432653	63
196	0.8415524962911932	0.24941527481120704	63
197	0.841754994285616	0.249008025141869	63
198	0.8419405036739173	0.24861257753415694	63
199	0.8419390966883235	0.2483097864355921	63
200	0.8421440762360421	0.24803480107953624	63
201	0.8426114669708669	0.24749891090195955	63
202	0.8434526232400319	0.24716387081715754	63
203	0.8442604405910908	0.24712264736667455	63
204	0.8450130367442689	0.2470302325556526	63
205	0.845922430848762	0.24672976322764006	63
206	0.8465627985322419	0.24633097344647484	63
207	0.8467535741286256	0.2463457390421866	63
208	0.8467719846187637	0.2463272441354276	63
209	0.8468979066687657	0.24621391631808795	63
210	0.8469628576105995	0.2459487832417197	63
211	0.8470711710965259	0.24566321050787102	63
212	0.8468353681833164	0.24547896730638988	63
213	0.8466410533497083	0.24512041079514804	63
214	0.846403027665137	0.2448972507812459	63
215	0.8461527879672097	0.24499084745490815	63
216	0.8459831376831203	0.24509621007595728	63
217	0.8457203283544354	0.24494256340971762	63
218	0.8455870021822518	0.24477763086031887	63
219	0.8452608914621732	0.24445638396959002	63
220	0.845034515363422	0.24452496769435683	63
221	0.8446825052325984	0.24451088214929673	63
222	0.8443490908677166	0.24428947271469836	63
223	0.8441129730165731	0.2442720469693589	63
224	0.8439475669495495	0.24407224711309672	63
225	0.844063278363237	0.2440360752354044	63
226	0.8443621681528737	0.24418227491317396	63
227	0.844599142027157	0.24456580763298214	63
228	0.8448179572608141	0.2447219825405529	63
229	0.8451152419809114	0.24482922602006169	63
230	0.8454102114811242	0.24487971399180028	63
231	0.8456431580285151	0.24502884412634146	63
232	0.8459571265578653	0.24513987536407486	63
233	0.8461632818395316	0.24498817398768238	63
234	0.8463558035275904	0.24475736791776384	63
235	0.8465176832297223	0.24441527799046417	63
236	0.8465339619821906	0.24410800181068645	63
237	0.846592163167095	0.24363411087181217	63
238	0.8468139094906199	0.2434697703964272	63
239	0.8470219530311373	0.24320150057301268	63
240	0.8472698469073474	0.2431472084309289	63
241	0.847460966162592	0.2434502435107175	63
242	0.8476314282450902	0.2436173162363863	63
243	0.8477024657125485	0.2437596346050757	63
244	0.8476887542796729	0.24393184451270133	63
245	0.8476165766313476	0.24412440497472596	63
246	0.8475363389301279	0.24415184066630163	63
247	0.8476284121564497	0.24461780121472207	63
248	0.8478293091080841	0.24523384519141248	63
249	0.8479314699761011	0.24590715636269478	63
250	0.8480140977978072	0.2466938533204378	63
251	0.8481143917020794	0.24738020628700375	63
252	0.8481634871135696	0.24820813930357785	63
253	0.8481798698138612	0.2489695014285166	63
254	0.848154767205636	0.24945085042185236	63
255	0.8482554484958053	0.25010440532859624	63
256	0.8482478967728613	0.2508948393604111	63
257	0.8482160707931194	0.25169057239294745	63
258	0.8481606701436402	0.25231433728196007	63
259	0.8481462081706224	0.25277813075408334	63
260	0.8479110419660667	0.25343087263208225	63
261	0.8479475905507762	0.25400099508335455	63
262	0.8479358263690503	0.25475748536026904	63
263	0.8479252175119795	0.2553045502335364	63
264	0.8478348097613935	0.25600148275386614	63
265	0.847772417842091	0.25663798937864035	63
266	0.8476458056316193	0.25773660769192236	63
267	0.8476340099677708	0.2587610578207045	63
268	0.8476627052892063	0.25973626477592004	63
269	0.847826966894355	0.26062657904349107	63
270	0.8480903867208139	0.2614538510550473	63
271	0.8483016772126262	0.2623256310668752	63
272	0.8485707388483704	0.26325849869830215	63
273	0.8487021857920986	0.2641155779620126	63
274	0.8487689162650659	0.2651066776680329	63
275	0.8486835707554672	0.2662391194949455	63
276	0.8484320650694371	0.2672977751718233	63
277	0.8479860515345382	0.26800333733910625	63
278	0.8475011930201631	0.2686078771774661	63
279	0.8468415304415261	0.2691660791200026	63
280	0.8460170563774392	0.27033796940176374	63
281	0.8453629636942671	0.27149807154808564	63
282	0.845051484031263	0.2726517557227154	63
283	0.8449329476981744	0.273668874973666	63
284	0.8448226425838081	0.2749475599715217	63
285	0.845043426292915	0.27599569528991297	63
286	0.8451098213048045	0.2770670099545095	63
287	0.8452535800991837	0.27821545353310895	63
288	0.8454801603659728	0.2796444289720493	63
289	0.8455183494312344	0.28099593375916737	63
290	0.8456162351917489	0.2824456419578829	63
291	0.8458245508603426	0.2839915803242443	63
292	0.8459742418656756	0.28549668219563457	63
293	0.8460222482720677	0.28708567144066877	63
294	0.8459833288261025	0.2888365176020531	63
295	0.8459685654301844	0.2904785538476315	63
296	0.8459455161693705	0.2918892441472152	63
297	0.8457990650451463	0.2933781255017529	63
298	0.8458222642433746	0.294485473962428	63
299	0.8458388442216057	0.29545005674218666	63
