# Supplementary material for: High-level cognition during story listening is reflected in high-order dynamic correlations in neural activity patterns
Source: Nat Commun. 2021 Sep 30;12:5728. doi: 10.1038/s41467-021-25876-x (PMC8484677; doi:10.1038/s41467-021-25876-x)
Supplement: Supplementary file 4 — Source Data [file 41467_2021_25876_MOESM4_ESM.zip › results/higher_order_sims/constant/88.csv]

time	1	2	iteration
0	0.7508820711058196	0.23216941341295536	88
1	0.750349916606854	0.23150671243871712	88
2	0.7499677745800429	0.2307479221648234	88
3	0.7498886303185215	0.23001254330188345	88
4	0.7499042419239229	0.22929219298962664	88
5	0.749807616831778	0.22886538422379687	88
6	0.7497874537505087	0.22825184985240113	88
7	0.7498281193541148	0.2278699991868756	88
8	0.7495780643175534	0.2273988275408384	88
9	0.7490191234656671	0.22700367235881183	88
10	0.748468006234309	0.22702473534348072	88
11	0.7478732570540406	0.22685175494533663	88
12	0.7478718692918748	0.22665901555469392	88
13	0.7482014668247137	0.22672152107176452	88
14	0.7485245060418986	0.22694399668216622	88
15	0.7486086018658559	0.22691560270535713	88
16	0.7486321018586497	0.2266939200259989	88
17	0.7487614502859774	0.22638207820353629	88
18	0.7484818203758385	0.22622466539600314	88
19	0.7482256312785234	0.22593684612078757	88
20	0.7478394852108745	0.22556974946622377	88
21	0.7474877413270337	0.22523538058224715	88
22	0.7474174354235267	0.22487587541478868	88
23	0.747803166332619	0.22442163239736532	88
24	0.7482398530885147	0.2237922434174228	88
25	0.748550553174458	0.22296783557266	88
26	0.7489200108354528	0.22211197602584046	88
27	0.7492125807717631	0.221201691213318	88
28	0.749419322732015	0.2201772240569795	88
29	0.7492801140334899	0.21912050863883165	88
30	0.7494715006566005	0.21832055819333993	88
31	0.749865097670267	0.21772780269971553	88
32	0.7499498722915615	0.21716378620278054	88
33	0.7501725864369447	0.21646459721261263	88
34	0.750358495862246	0.21556982515449563	88
35	0.7508014957254345	0.21485680546436667	88
36	0.7511268223039769	0.21449825500467076	88
37	0.7516777579486766	0.2141793039293811	88
38	0.7527005951252698	0.21378399682340982	88
39	0.7539306777579668	0.21343484431578097	88
40	0.7551269957987129	0.21305992742867305	88
41	0.7561811837560759	0.21284532101486578	88
42	0.7572855783129654	0.21249151136033587	88
43	0.7580733640575764	0.21199683955965792	88
44	0.7586993166398416	0.21156314157063114	88
45	0.7592678191274957	0.21115194700504622	88
46	0.7597017579649123	0.2107261505581735	88
47	0.7603173436608448	0.21008235551361507	88
48	0.7610466266457884	0.20959905545647262	88
49	0.7617075415575129	0.2091102339472832	88
50	0.7622159468658318	0.20891292716418872	88
51	0.7625121975284539	0.20886490849358805	88
52	0.763025643236088	0.20885018791720147	88
53	0.7638294409943492	0.20869904845633036	88
54	0.7642484003163856	0.2087360635756278	88
55	0.7643020327015676	0.20856945588176382	88
56	0.7639306792528591	0.20829179729584082	88
57	0.7634904876960158	0.20789062658790872	88
58	0.7631629060515049	0.2076701055297523	88
59	0.7627089233316453	0.20731637485343576	88
60	0.7620806512799776	0.2069477689905024	88
61	0.7611880862702042	0.206527969715512	88
62	0.759796864186299	0.20631124328793415	88
63	0.7582355323766439	0.20613166597942859	88
64	0.7571051348157113	0.20578960957165623	88
65	0.7560127317322524	0.20540528082853723	88
66	0.7553541324486299	0.20501282751165906	88
67	0.7547898622741103	0.20454908253899698	88
68	0.754212885045052	0.20425146883363549	88
69	0.7535173557106425	0.20400296041549482	88
70	0.753127457649151	0.20358804488903137	88
71	0.7525333901510982	0.20304864236277423	88
72	0.7518260283263262	0.2024080835558372	88
73	0.7509901537976139	0.20185606134959197	88
74	0.7502011173942918	0.20151489909552742	88
75	0.7493218198338963	0.2011938724055438	88
76	0.7483778429191225	0.20099461140424127	88
77	0.7472858384632969	0.20084415763958863	88
78	0.7457665116365463	0.2008426181945086	88
79	0.744744736061156	0.20109131592606716	88
80	0.7437195053780684	0.20163009207214566	88
81	0.742780348663073	0.202403356273082	88
82	0.7419508669940532	0.2028648983274499	88
83	0.7413188653859507	0.20326410688924107	88
84	0.7407668162571247	0.2036530215368111	88
85	0.7401927833855282	0.20424641333573645	88
86	0.7402291667102259	0.20477839754582147	88
87	0.7402415375480818	0.2051516729649917	88
88	0.7409800387843788	0.20560026135242565	88
89	0.7419507238119383	0.20599985954929312	88
90	0.7431365455253188	0.20643103245688443	88
91	0.7443216097700198	0.2067602191452423	88
92	0.7454114804666747	0.20706175485520076	88
93	0.7465146673490648	0.20749638918280033	88
94	0.747500510213676	0.20788536546535732	88
95	0.7483525755314628	0.20816458435286883	88
96	0.7491983895562594	0.20843197773505467	88
97	0.7497416895446773	0.2087177736730252	88
98	0.750536493308223	0.20898119976867052	88
99	0.7512685097582465	0.20915286862873306	88
100	0.7520296684462965	0.20931427840326544	88
101	0.7530076562927233	0.20967155264336887	88
102	0.7538304227836296	0.21007092414539455	88
103	0.7545764916828855	0.21030598163743283	88
104	0.7551949994776525	0.21060050555369023	88
105	0.7556574132117801	0.21083510207268102	88
106	0.7559746735696187	0.2109462201937135	88
107	0.7561124870546645	0.2106983300979851	88
108	0.7559914506338105	0.2104439382002411	88
109	0.7556673519300403	0.21025815446298987	88
110	0.7551088342458842	0.21006261636499	88
111	0.7545334484654452	0.21004809736475757	88
112	0.754198108421934	0.21004496053242044	88
113	0.7536996877487948	0.2099942108232321	88
114	0.7533417609217663	0.2097762859047853	88
115	0.752988823599373	0.2093370148879194	88
116	0.7528672505518013	0.2089774357994832	88
117	0.7525803835260528	0.2086147513849053	88
118	0.7524814669422892	0.20820078242176682	88
119	0.7523528762914329	0.207976309044911	88
120	0.752172286599318	0.20770899099069431	88
121	0.7520184697861437	0.20728403380989227	88
122	0.7521061724364226	0.206900386004946	88
123	0.7522177178790821	0.20639830669150677	88
124	0.7523126275998308	0.2061287658376216	88
125	0.7524078320137721	0.2059085166088241	88
126	0.7526958117598138	0.2059882715501816	88
127	0.7529725521613936	0.20598512186690943	88
128	0.7531579762703983	0.20583537849744207	88
129	0.7532388970197568	0.2057210676850671	88
130	0.7532027101080431	0.20565885022925343	88
131	0.7530215566744441	0.20561241734962035	88
132	0.7527828897024136	0.20562570088162496	88
133	0.7525053417184722	0.2055756942985458	88
134	0.7522680445340006	0.20578164138631486	88
135	0.7519719900207031	0.20608548880369582	88
136	0.7515808996656816	0.2061955891604698	88
137	0.7512870559772403	0.20602960354719427	88
138	0.7511268599493178	0.20593317833098906	88
139	0.7510423209344244	0.20580896373988172	88
140	0.7510833645150412	0.20590388511031238	88
141	0.7514306511361424	0.20582818855045557	88
142	0.7515401560507337	0.2057023488777814	88
143	0.7520048090647916	0.20584716961962962	88
144	0.7524170158088722	0.2058902836741265	88
145	0.7528902082850062	0.20580598024354407	88
146	0.7534115802321864	0.2060955713282945	88
147	0.7538558710776465	0.20630398097756433	88
148	0.7542539652493927	0.20688428744386103	88
149	0.7543827765357514	0.20744449564039633	88
150	0.754530221458116	0.20797767689794472	88
151	0.754617337725451	0.20875630773829199	88
152	0.7548478525038965	0.20953928183605722	88
153	0.7551392887039369	0.2104899899059659	88
154	0.7553592409272832	0.21112393903410245	88
155	0.7555093792104117	0.21163589795338653	88
156	0.7555744461218941	0.2120799107568238	88
157	0.7555589818796355	0.2124377090390558	88
158	0.7554975412132242	0.21252826304027417	88
159	0.7555055515494719	0.21230976635409107	88
160	0.7555956559871607	0.2122106277312601	88
161	0.7556894474502553	0.21223266474174277	88
162	0.7556831956006077	0.21224206621242764	88
163	0.7556346673994124	0.2122522792162024	88
164	0.75554269633552	0.21209573727465783	88
165	0.7554842811596282	0.21189181904117801	88
166	0.7553076261931884	0.2116577261965977	88
167	0.7552328388794356	0.21122871190226983	88
168	0.7552305385155185	0.21091952770156197	88
169	0.7552653857151774	0.21078905666854494	88
170	0.7552621357863407	0.210995814905252	88
171	0.7552491161096899	0.21119950378038857	88
172	0.7553075379594303	0.2115391199120524	88
173	0.7553407246705668	0.2118875269154084	88
174	0.7553914290697372	0.21210108361273425	88
175	0.7554077740484002	0.21216903779172833	88
176	0.7555472336032325	0.21223390426396724	88
177	0.7555908039228303	0.21225583376800194	88
178	0.7555916156468758	0.21208051585962703	88
179	0.7555270410808428	0.21178571341947847	88
180	0.755400347400337	0.211353938766383	88
181	0.7554156042992282	0.21070766313278905	88
182	0.755302175944805	0.2102937954289014	88
183	0.7551470587541337	0.20957167741365812	88
184	0.7550733674628004	0.2088804312587101	88
185	0.7548752141365452	0.20827443378823804	88
186	0.7548955183455167	0.2080498283596772	88
187	0.7548658472099561	0.2078286274179962	88
188	0.7548921369764865	0.20790329328812152	88
189	0.7549951964162533	0.20802082567756855	88
190	0.7552172149357179	0.20784273592274333	88
191	0.7553941858075983	0.20751177914369795	88
192	0.7555943600218676	0.20709267263491937	88
193	0.7558222516192017	0.20662297481775543	88
194	0.7560717664200537	0.2061346355084467	88
195	0.7564076268339647	0.20573130014374177	88
196	0.7567478278482068	0.20527580433451068	88
197	0.7569219645408133	0.2047550151028734	88
198	0.7569007793894779	0.20440755405094807	88
199	0.7571258885993568	0.20415767366949916	88
200	0.7575854499256557	0.20367658082703233	88
201	0.7580115917774471	0.20327291319957805	88
202	0.7583661891963662	0.20283968526415064	88
203	0.7582209376862671	0.2024953016222949	88
204	0.7583670285457658	0.20222766145331575	88
205	0.7579400849427282	0.20265731232431916	88
206	0.75774317924782	0.20285387098332927	88
207	0.7575981548561678	0.20301731285315688	88
208	0.757784461495047	0.2038141707619005	88
209	0.7578189153163167	0.2046472007849414	88
210	0.7577946085873655	0.20542727838369515	88
211	0.7579479870379365	0.20616608232739997	88
212	0.7581728036906477	0.20704705201283374	88
213	0.7581592291639754	0.2078101976263461	88
214	0.7582404744019402	0.20842823883801437	88
215	0.7583391668994751	0.2089512189298577	88
216	0.7583512203014258	0.20943792580249918	88
217	0.7582264327909043	0.2098131335447029	88
218	0.7579807521339589	0.21020721027949882	88
219	0.7576226224841577	0.2104409240715897	88
220	0.7571563818649777	0.21079638018693495	88
221	0.7568362334619568	0.21109087328869752	88
222	0.756749692943179	0.21128111099688768	88
223	0.7564152825686634	0.21144808683174057	88
224	0.7559937821377691	0.21148771582237655	88
225	0.7551905788470888	0.21167208901506057	88
226	0.7543418733307562	0.2118126160235698	88
227	0.7535344763567348	0.21209805033295911	88
228	0.7530125711935954	0.2124739245160695	88
229	0.7527548339759702	0.2130108797690245	88
230	0.7524229504889156	0.2135832558883602	88
231	0.7525617845648641	0.21425521644205076	88
232	0.7527756344336921	0.2149047592219578	88
233	0.7532507506991047	0.21568293514080292	88
234	0.7538660060464331	0.21643101026310185	88
235	0.7546408117488701	0.21719497483218428	88
236	0.7555583955174754	0.21796719785119364	88
237	0.7567781705372815	0.2186118403501595	88
238	0.7578735226566116	0.21915480525058487	88
239	0.758446486929726	0.21976229832246522	88
240	0.758851055029294	0.2202940393806211	88
241	0.7593701763555584	0.22075909401149005	88
242	0.7596885865097622	0.22105272337183793	88
243	0.7599997366256339	0.22121481494511477	88
244	0.7599426558792628	0.22137049834972647	88
245	0.7600808813341579	0.2216990459099069	88
246	0.7598584406761251	0.22219963145836705	88
247	0.7596888087990207	0.22279877254833066	88
248	0.7595163010838617	0.2230746020677631	88
249	0.7594343286885163	0.22337464352006875	88
250	0.7595923768538779	0.22360026553797005	88
251	0.759882522793034	0.22371133004529756	88
252	0.7601736262117059	0.22374396636770105	88
253	0.7602503712533349	0.22373575138278776	88
254	0.7604568426063641	0.22368575932834844	88
255	0.7606373992493464	0.22368601306603625	88
256	0.7609604251879039	0.22358387207439803	88
257	0.7616659672553535	0.22361543461270558	88
258	0.762242067205593	0.22357368355041685	88
259	0.7627464820294269	0.22364857002828928	88
260	0.7627746887149567	0.22402312675612443	88
261	0.7622886902134219	0.22435043411875955	88
262	0.7617534399001497	0.22479880782508607	88
263	0.7610965155356328	0.2252029650476178	88
264	0.7603610737100338	0.22549487094323534	88
265	0.7597006916715576	0.2257846676274631	88
266	0.7592088911214515	0.22595387120423624	88
267	0.7585045784800369	0.2264077279826046	88
268	0.7577507685284443	0.22680452060264222	88
269	0.7570234938588909	0.2272503536386221	88
270	0.7564057362180578	0.22752852690883263	88
271	0.7558359468043875	0.2278711672745549	88
272	0.7551818440806316	0.22834141913603495	88
273	0.7546198423747063	0.22878931112087744	88
274	0.7539269902775914	0.22908890109491775	88
275	0.7530719005418469	0.22919208984881648	88
276	0.7522986363299149	0.22903174212205907	88
277	0.75189158331606	0.22866617799835007	88
278	0.7516538340101371	0.22848744274383845	88
279	0.7513682072331962	0.22844857104574376	88
280	0.7515564730155215	0.22861287824402485	88
281	0.752171973847865	0.22867757083768198	88
282	0.7526940950086422	0.22856670392085676	88
283	0.7535831432490468	0.22854666646920196	88
284	0.754452677115252	0.2284943744558585	88
285	0.7552512480371811	0.22849104507218831	88
286	0.7561810622935625	0.2285536185670582	88
287	0.757169089363274	0.22869098167860125	88
288	0.7583016032364516	0.22888299883886143	88
289	0.759305082489462	0.22908706629684017	88
290	0.7599181020601108	0.22960941717741912	88
291	0.7602297248316018	0.2301101653220685	88
292	0.7608277405360101	0.23071581283816872	88
293	0.7611364613067907	0.23128522592561368	88
294	0.7609790156559777	0.23197027242432228	88
295	0.7604537742368415	0.2326992285864941	88
296	0.759722075997742	0.2334138414275783	88
297	0.7588359944393004	0.23438833690144853	88
298	0.7580221255611526	0.23519939214496746	88
299	0.7574876677665813	0.23596894667208893	88
