# Supplementary material for: High-level cognition during story listening is reflected in high-order dynamic correlations in neural activity patterns
Source: Nat Commun. 2021 Sep 30;12:5728. doi: 10.1038/s41467-021-25876-x (PMC8484677; doi:10.1038/s41467-021-25876-x)
Supplement: Supplementary file 4 — Source Data [file 41467_2021_25876_MOESM4_ESM.zip › results/higher_order_sims/constant/98.csv]

time	1	2	iteration
0	0.873637335780461	0.3449101957858369	98
1	0.8732350654895835	0.34430323015743114	98
2	0.8728131511528365	0.34394086289182485	98
3	0.8725189670220463	0.3435482587800291	98
4	0.8721480405409798	0.34288666833347026	98
5	0.8718777214582751	0.3422004704840366	98
6	0.8717435445176518	0.34123861344493867	98
7	0.871391093292424	0.340542212289622	98
8	0.8710261578697862	0.3397439285933895	98
9	0.8708056317080656	0.33916458548366907	98
10	0.8708404410727848	0.33827909750627916	98
11	0.8707578337254605	0.3374583559986103	98
12	0.8707510353037469	0.3366735930855183	98
13	0.8707236057546266	0.33574346013560985	98
14	0.8705064345350919	0.33472320208364986	98
15	0.8702522334627605	0.3337157430448537	98
16	0.8701024989067836	0.3328474856825812	98
17	0.8703488679661747	0.33234713725126175	98
18	0.8704081158775377	0.33187643458317745	98
19	0.8701773244028966	0.33168686600727865	98
20	0.8699696355205881	0.3312863267147717	98
21	0.8696986150824106	0.33084842305338497	98
22	0.8697538364967641	0.33046716355841343	98
23	0.8698730805612342	0.3300474165167119	98
24	0.8695978486387475	0.3292753151362848	98
25	0.8696277090814885	0.32834939163348936	98
26	0.8696981640936403	0.32741150640436006	98
27	0.8696884931198082	0.3266260777554083	98
28	0.8700428406997611	0.3262009391324371	98
29	0.870297570482894	0.3256739055809823	98
30	0.8703815786909203	0.32501117142607666	98
31	0.8703305011364191	0.32423994275920265	98
32	0.8701902504722882	0.32351575255437953	98
33	0.8701112689239954	0.3225471369892032	98
34	0.8698800797356175	0.3215012078136562	98
35	0.869581673664351	0.32035472438972246	98
36	0.8691114849783423	0.31927716861584166	98
37	0.8688790546734604	0.3180352920636414	98
38	0.8685892081386087	0.3165127936742689	98
39	0.8682528246369979	0.31516962091734	98
40	0.8686799135753819	0.31387024669865193	98
41	0.8688349085752598	0.31248515457486065	98
42	0.8693043292857279	0.31167009532992074	98
43	0.8696798145209875	0.310700753563395	98
44	0.8699426018187959	0.3100707649498093	98
45	0.870436084484688	0.3097788890020441	98
46	0.870862648216372	0.30954231513007524	98
47	0.8711659195226236	0.3094540851866466	98
48	0.8716734065309633	0.3093712099754219	98
49	0.8724093851485221	0.30929632716513744	98
50	0.8733947307185242	0.3094115338431817	98
51	0.8741250921882366	0.30962456314013115	98
52	0.8747256509591617	0.3098732120918654	98
53	0.8750059616485799	0.3102549978644029	98
54	0.8752289940573745	0.31081143507488185	98
55	0.8755327068214601	0.3116397464584494	98
56	0.8758853219188003	0.3121349499236688	98
57	0.8761973731236609	0.3123179269035265	98
58	0.8764000258212512	0.3125077253983285	98
59	0.8766847134828261	0.31254316862933557	98
60	0.8769216433096563	0.3125611142966834	98
61	0.8770900155065495	0.3123314829297304	98
62	0.8771347765291854	0.3122035572741499	98
63	0.8770929946453256	0.31215685454950254	98
64	0.8770954997919623	0.31223590448431865	98
65	0.8770501508021922	0.31220570129506664	98
66	0.8770031695787407	0.31208484292207733	98
67	0.8769965448741396	0.31207297960589936	98
68	0.8769597693700601	0.31190872858130125	98
69	0.8769226279903425	0.3116680010526102	98
70	0.8769433392148531	0.31139247472264575	98
71	0.8769477697959216	0.3110874952060488	98
72	0.876937261028129	0.31073432376194304	98
73	0.8769096922114429	0.3104604139102707	98
74	0.8768172357589783	0.310046288310905	98
75	0.8768999851310156	0.3097835115310487	98
76	0.876865728958865	0.30942053947407694	98
77	0.8767920552572338	0.3089866409194972	98
78	0.8766558171499927	0.30870721506147925	98
79	0.8765066950749572	0.3085580914501036	98
80	0.8760793770958717	0.30866770580938335	98
81	0.8755493078209008	0.3087565975911631	98
82	0.8752133805308833	0.30867671688679016	98
83	0.8750448312989639	0.3089433306421223	98
84	0.8750158318075818	0.3092535821539496	98
85	0.8748300255279076	0.3096235540515018	98
86	0.8752410658851334	0.3098008683150336	98
87	0.8760144746306783	0.30978507249775966	98
88	0.8767608754325478	0.30968247510810704	98
89	0.8776172242571241	0.3096940137046552	98
90	0.8781312807171003	0.3099493295166394	98
91	0.878456301166806	0.310530044347011	98
92	0.8782745949942821	0.3112137195724428	98
93	0.878027030960339	0.312118469050268	98
94	0.8777183435536473	0.3128843280370421	98
95	0.8773498904524796	0.31313123313628755	98
96	0.8770252162402477	0.3133636999313	98
97	0.8764424723943524	0.31350472928860856	98
98	0.8757454975457598	0.3134304976958036	98
99	0.8749685809252731	0.3137015074839552	98
100	0.8741935076919003	0.313990502331078	98
101	0.8735910151430689	0.31407859926541715	98
102	0.873062374625522	0.31418507506979	98
103	0.8724722886727786	0.31458747906901097	98
104	0.8720449455023138	0.31473520065883803	98
105	0.8715509006750678	0.314803556200219	98
106	0.8710442862947192	0.31467416788730773	98
107	0.8708106367682115	0.31444407181838024	98
108	0.8706362977773687	0.3142465693045038	98
109	0.8706996991149004	0.31383561964995094	98
110	0.8709038184311185	0.3135559096312517	98
111	0.8710729454585341	0.31334024745041317	98
112	0.8713582966363547	0.3137105284629699	98
113	0.8715437493968264	0.314108604180312	98
114	0.8717453125563298	0.31424251650231805	98
115	0.8719362575302706	0.31448911945470864	98
116	0.8721387764674681	0.31449556885875096	98
117	0.8723947071859839	0.31466366313428823	98
118	0.872674901633459	0.3148673216426419	98
119	0.8730047424158771	0.3148480771986275	98
120	0.8734451853415309	0.3147825323180868	98
121	0.8736801698022757	0.31486933523469623	98
122	0.8737580872781572	0.31527576343817354	98
123	0.8739232601603686	0.3158076584006834	98
124	0.8740504410254074	0.31646404497643915	98
125	0.8742267113243689	0.3170347415025707	98
126	0.8744475410466102	0.317429293438605	98
127	0.8746379142495753	0.31763020426730393	98
128	0.8749124768384129	0.3178277076520935	98
129	0.8752819686420203	0.3180012230696504	98
130	0.8755658885637742	0.31801125906146205	98
131	0.8756734699819182	0.3179844335258183	98
132	0.8755880292065872	0.31808413343446734	98
133	0.8754879039318373	0.31846106326176427	98
134	0.8755335863766665	0.3186419450595093	98
135	0.8756650378521762	0.31883838053387564	98
136	0.8755999366222614	0.31897639156659385	98
137	0.8755092738162147	0.3191633759835675	98
138	0.8754751392583958	0.3191964528979584	98
139	0.8755991654568667	0.3192238681379363	98
140	0.8754793532851224	0.3191583293011551	98
141	0.8753029419816543	0.3193041956442422	98
142	0.875218853092235	0.3193290723260717	98
143	0.8748744639135654	0.3190433809884439	98
144	0.874732325724173	0.318507964855889	98
145	0.8748071827782806	0.31802382225158493	98
146	0.8748647665399455	0.317510452964041	98
147	0.8752662674537808	0.31688601947323053	98
148	0.8758455934510403	0.31607341497857605	98
149	0.8763354875880334	0.31523369100611764	98
150	0.8767237795266432	0.31412097497644464	98
151	0.8767539038150876	0.3130981105500791	98
152	0.8766994222993877	0.312397332638672	98
153	0.8765490406276396	0.3120914896404789	98
154	0.8763117835314217	0.31162009526640294	98
155	0.8759365160621317	0.31095991329666856	98
156	0.8754721318723275	0.3102439246915657	98
157	0.8749581717951068	0.30944126970398544	98
158	0.8746631574221694	0.3090360154469677	98
159	0.8740147701160043	0.3087700131916104	98
160	0.873548073738794	0.3086136251158518	98
161	0.8734335087604392	0.30831836693657383	98
162	0.8735398809841147	0.3082367102156189	98
163	0.8735728365930838	0.3080789973152378	98
164	0.8734650451793968	0.3079801861963903	98
165	0.8733895384793599	0.3078137624436259	98
166	0.8735229700848014	0.30766912922827727	98
167	0.8738448927730552	0.3074741375557501	98
168	0.8743456987896446	0.30694253106751945	98
169	0.8746098776985848	0.3062843253258491	98
170	0.8746047710577278	0.30604605256291495	98
171	0.8745117263674096	0.30591827063947835	98
172	0.8744722574403104	0.3059193104609803	98
173	0.8743775521177218	0.30625117764231236	98
174	0.8743318516830709	0.3067303859254147	98
175	0.8743452398851346	0.3073133726888412	98
176	0.8743748029191624	0.3078053753030312	98
177	0.8744437279022435	0.308165236651596	98
178	0.8743668854341027	0.30876623381361396	98
179	0.8743819782910058	0.3091854373138237	98
180	0.8743365166179041	0.3093867127519095	98
181	0.8743870701422897	0.30976175503139936	98
182	0.8743057800012446	0.310077736538385	98
183	0.8741674563110986	0.3104218048730475	98
184	0.8740881775737295	0.31072322184342044	98
185	0.8739217293968844	0.3110980028874399	98
186	0.873948996878011	0.31117474742154744	98
187	0.8740551826345213	0.3108247942446344	98
188	0.8741215561500452	0.3102616596379978	98
189	0.8742425836673742	0.3096707224277669	98
190	0.8743023368960722	0.3088392146358538	98
191	0.8744091480273958	0.30831056110861577	98
192	0.8743625052054768	0.30778868235023243	98
193	0.8742594399671505	0.30741782569338344	98
194	0.874026571698468	0.30711307835842805	98
195	0.8738730566194025	0.3069229970262079	98
196	0.8737348739361165	0.3068840546984996	98
197	0.873401201734064	0.3066634129389121	98
198	0.8730097927127038	0.30629448983556684	98
199	0.8727520066279173	0.3057125812716108	98
200	0.87260009834553	0.30513014463800403	98
201	0.8723951857188975	0.3045601664921187	98
202	0.8721755668982162	0.3039308552241914	98
203	0.8719823209736314	0.3032454863161792	98
204	0.8717125963768373	0.30259968634052165	98
205	0.8714121766425744	0.3016235502373321	98
206	0.871202014650029	0.3009329994351474	98
207	0.8708511620881042	0.3000890055510997	98
208	0.8708466170832637	0.299574473338267	98
209	0.8707475804479318	0.2987660593795924	98
210	0.8707431704352836	0.29790153904140715	98
211	0.8707872672451845	0.2976965972663718	98
212	0.8707805925531535	0.2972628820396167	98
213	0.8710826507621939	0.2967631146560624	98
214	0.8712453527410892	0.2962451466771611	98
215	0.8715320461018523	0.2957430504513626	98
216	0.871946287174765	0.29536909737547407	98
217	0.8722696705597515	0.29478487369361955	98
218	0.8725349694822401	0.2941704206686009	98
219	0.87283599583238	0.2934759112372077	98
220	0.8732427539357224	0.2930987531718383	98
221	0.8736564061581389	0.29270568130367397	98
222	0.873864314417788	0.29253553940264976	98
223	0.8737452511687366	0.2931161770046647	98
224	0.8735678909328977	0.2937651207874368	98
225	0.8734180032090207	0.29417154890517105	98
226	0.8733852133929568	0.29453391245419935	98
227	0.8734424098740725	0.2948212858424525	98
228	0.8734386018817876	0.29488879266588	98
229	0.8733365830740725	0.29506597048349786	98
230	0.8732912499321085	0.29501224796828945	98
231	0.8733190998399918	0.29488919334532465	98
232	0.8735623282763287	0.29503347494106674	98
233	0.8738810795518681	0.29529412818811196	98
234	0.8739495931580014	0.29577536792030007	98
235	0.873864109507636	0.2969044436504392	98
236	0.873607404407837	0.29825285420072084	98
237	0.8732328029770919	0.29967178732180805	98
238	0.8727665760571293	0.300942387963875	98
239	0.8724429184451324	0.3021699125106145	98
240	0.8720463373937467	0.3034038219419506	98
241	0.8717667752752892	0.3044603398688672	98
242	0.8715927074897758	0.30538772374798606	98
243	0.8714033946976161	0.3059822858467593	98
244	0.871340565711461	0.3066644272355481	98
245	0.871283578920772	0.3073433630448988	98
246	0.8714893226470353	0.30793519788817386	98
247	0.871666458020441	0.3086095556590698	98
248	0.8715757115764033	0.30925623369217714	98
249	0.8714461119446049	0.309620401735913	98
250	0.8717186500074566	0.310513831665734	98
251	0.8719893748857649	0.3115417847062921	98
252	0.8722906497267394	0.3122864070600751	98
253	0.8722063229874455	0.3128269320266537	98
254	0.8723674725850731	0.3134881270168184	98
255	0.872404556267337	0.3140078568362398	98
256	0.8723382220321626	0.31441139374251625	98
257	0.872240658572998	0.31477949687881873	98
258	0.8719260289321467	0.3153059521761276	98
259	0.8714800161335927	0.31581403908614347	98
260	0.8711724340520794	0.3163152275216872	98
261	0.8707557961669258	0.31675698121405355	98
262	0.8705359550225001	0.31754694213265167	98
263	0.8705515224552051	0.31821641809994006	98
264	0.8706260284614622	0.31895709857876386	98
265	0.8704945162300519	0.31982655337819216	98
266	0.8701624684884408	0.32061914720183804	98
267	0.8698416218840029	0.32119268552675645	98
268	0.87002953486172	0.3219547022601617	98
269	0.8701538609737994	0.32275211710224244	98
270	0.8702112814580572	0.32385629565843843	98
271	0.8704923540047047	0.32501262286001653	98
272	0.8707238924317766	0.32601153714389597	98
273	0.8712435526681436	0.3274045233277938	98
274	0.8714877406654563	0.32876262923985056	98
275	0.871736883637888	0.329917687158629	98
276	0.872224947559042	0.33148539815061695	98
277	0.8727965756745176	0.33293479505414236	98
278	0.8733272430404188	0.3343859785680585	98
279	0.8736756619797018	0.33594656943516615	98
280	0.8738757014278953	0.3374040280189788	98
281	0.8740234867157022	0.3388261766952598	98
282	0.8742712376107723	0.34017087737773505	98
283	0.874383246872582	0.34151609634344304	98
284	0.874709656445051	0.3428439796573643	98
285	0.8750428903177568	0.3441267073664503	98
286	0.8753099343623719	0.3453609614174831	98
287	0.8759486994104864	0.3468092499724182	98
288	0.876418823800304	0.3481742910944993	98
289	0.8767877682580436	0.34928787834159786	98
290	0.8770014236013466	0.3502897717341516	98
291	0.8769083164114131	0.3512048490441554	98
292	0.8768487753036234	0.3520599793030429	98
293	0.8767811339153904	0.3526769143175997	98
294	0.8766652892410073	0.3531445032997116	98
295	0.8764935842287941	0.35341529242376224	98
296	0.8763489278967725	0.35341670652749335	98
297	0.8761469512176959	0.3532620638159018	98
298	0.8761114418756387	0.35311544407722145	98
299	0.8759514121827796	0.3528043554535207	98
