# Supplementary material for: High-level cognition during story listening is reflected in high-order dynamic correlations in neural activity patterns
Source: Nat Commun. 2021 Sep 30;12:5728. doi: 10.1038/s41467-021-25876-x (PMC8484677; doi:10.1038/s41467-021-25876-x)
Supplement: Supplementary file 4 — Source Data [file 41467_2021_25876_MOESM4_ESM.zip › results/higher_order_sims/constant/67.csv]

time	1	2	iteration
0	0.7858818564442162	0.270326690591959	67
1	0.7856396936084211	0.26847315181857917	67
2	0.7851451353952527	0.2671578258808011	67
3	0.7844812261385794	0.26572466884800255	67
4	0.7838236621428789	0.2641861373110242	67
5	0.782982821623155	0.26287998636547993	67
6	0.7824477172029297	0.2614579517814806	67
7	0.7824531715330313	0.2603360526507498	67
8	0.7827015508174316	0.2591364436562089	67
9	0.7828240159872886	0.2578967270760456	67
10	0.7830575139197131	0.25668374399554167	67
11	0.783314910120113	0.25541983376898497	67
12	0.7835535766376228	0.25424778378108426	67
13	0.7835003298409072	0.2528948101850902	67
14	0.7833595886657052	0.2516440633520648	67
15	0.7833345901513735	0.2503369756897248	67
16	0.7833123303685747	0.24892539058421687	67
17	0.7833390133620765	0.24763442178646508	67
18	0.783267988233378	0.24629285496541492	67
19	0.7831623398393166	0.24508996875775088	67
20	0.7830994173945671	0.24373472074694305	67
21	0.7830484645320439	0.24284570082798182	67
22	0.7829749628591148	0.24178401255682366	67
23	0.7828971890292457	0.24053264229938742	67
24	0.7826309562851435	0.23941197603409642	67
25	0.7823729680431031	0.23808634085883762	67
26	0.7821053384946247	0.2368380243471634	67
27	0.7819519425259933	0.235428546130617	67
28	0.7818444027104913	0.23423050638952947	67
29	0.7818015890284901	0.23303572689531996	67
30	0.7816786700909748	0.23200686397266077	67
31	0.7815504082910338	0.2308432100289077	67
32	0.7812015255024285	0.2296503958081198	67
33	0.7808415977049701	0.22839518525511554	67
34	0.7807031179626235	0.22714518773567097	67
35	0.7806283519682069	0.22587873293741	67
36	0.7805613921841211	0.22449203241271107	67
37	0.7801942155712374	0.2231493026182928	67
38	0.7794420275005944	0.22243222577472777	67
39	0.7789213479846654	0.22199178071253875	67
40	0.778675843078804	0.2214658772695515	67
41	0.77865084534794	0.22089739399335637	67
42	0.7788900214233531	0.2207500297112201	67
43	0.7789137313659066	0.22062064090619835	67
44	0.7789412746257213	0.22092063493461236	67
45	0.7792655911478075	0.22118353059947052	67
46	0.7796434058086353	0.2214020661730651	67
47	0.7799479625379615	0.22159128670770578	67
48	0.7800507613499047	0.22157385908057906	67
49	0.7800961735264199	0.2217038387440857	67
50	0.780451470169393	0.22198409013468637	67
51	0.7806666774587746	0.22212308961825405	67
52	0.7808799448115223	0.22202195319640072	67
53	0.7814672912349965	0.222126241877916	67
54	0.7819269686956583	0.2221913231438634	67
55	0.7823513573936857	0.22277021143535197	67
56	0.7826478594803757	0.22366524666628704	67
57	0.7828467250648823	0.2244887168202269	67
58	0.7823105900030399	0.22536454937187747	67
59	0.7817878234777278	0.22621049022274023	67
60	0.7811244869516111	0.227462154881787	67
61	0.7808766830690507	0.22894711046691016	67
62	0.7806963547757629	0.23033156989950979	67
63	0.7806576056880572	0.231740649459168	67
64	0.7809830416360871	0.23285331763247014	67
65	0.7812909660605775	0.23351655904981744	67
66	0.782168771561786	0.23427858664302312	67
67	0.7831151831555061	0.23478723839436036	67
68	0.7837658628803047	0.23503425018542679	67
69	0.7841279065773069	0.23526232904473754	67
70	0.7843847264968139	0.23567012745434965	67
71	0.7846668456757042	0.235946569187518	67
72	0.7847798757381277	0.23595191788162972	67
73	0.7847081355657711	0.23608542090659315	67
74	0.7836545122739729	0.2367148134715658	67
75	0.7831400038566604	0.2373283892129985	67
76	0.7827124176744397	0.23775105484378553	67
77	0.7820548446648283	0.23791429494852784	67
78	0.7816744077391387	0.23797840511546595	67
79	0.7816048074088574	0.23801447678047502	67
80	0.7814937506627028	0.23794207896645775	67
81	0.7816527142993588	0.23772517338414725	67
82	0.7818631029020119	0.237393710788006	67
83	0.7820303541322563	0.23699856987517526	67
84	0.7821391099050172	0.23657378027975098	67
85	0.7820219142369755	0.2362893730810893	67
86	0.7817658199000005	0.236255922748304	67
87	0.7814839915544302	0.2362379085278472	67
88	0.7812757457264125	0.2364117408693354	67
89	0.7816225920379983	0.2367999364443147	67
90	0.7822186000235009	0.23706559914560862	67
91	0.7825423471719054	0.23698733487196125	67
92	0.782493508363228	0.23676923600968658	67
93	0.7825750457112969	0.23633696380259667	67
94	0.782693862041692	0.2358710403469666	67
95	0.7828503497248993	0.23520147726525403	67
96	0.7830193642627152	0.23447408101404013	67
97	0.7830656452685485	0.23349060339343353	67
98	0.7831703203527814	0.232254804142641	67
99	0.7831060404573122	0.23132705025159714	67
100	0.7831449942564391	0.2309941890432754	67
101	0.7831638127507482	0.23071458887575358	67
102	0.7833622807663888	0.2304227054054926	67
103	0.7835112999052236	0.23010093192154538	67
104	0.783339414059835	0.22972758266511242	67
105	0.78299303795466	0.22932269991770482	67
106	0.782912939230333	0.22908627336211082	67
107	0.7829111241234518	0.2286909197576018	67
108	0.782808969469355	0.22815768626943692	67
109	0.7825865108767288	0.22761382215554898	67
110	0.7824301997277542	0.22725894935588853	67
111	0.7826883927469632	0.2270208464366349	67
112	0.783180081814284	0.22681203339441852	67
113	0.7837474776827459	0.22645487578830192	67
114	0.7837439366844826	0.22666704210213945	67
115	0.783757303641071	0.22673403380207305	67
116	0.784081733727531	0.22665456636743653	67
117	0.7844608533529548	0.22641389434931805	67
118	0.7849370326786944	0.22616216740604408	67
119	0.7850461827407647	0.22612509674308595	67
120	0.7852846904681013	0.22617654695170591	67
121	0.7858142098123174	0.2262372340606118	67
122	0.7859800246158524	0.22604369923519518	67
123	0.7855972683477047	0.22588102692077863	67
124	0.7851758186028219	0.22572866092019778	67
125	0.7853241363950009	0.22549832170703224	67
126	0.784942351883484	0.22561858816733135	67
127	0.7848807588985168	0.22593814050861213	67
128	0.7850397549575467	0.22636120499428494	67
129	0.7847560629792067	0.22657452405645936	67
130	0.7848531878328299	0.22675173120525358	67
131	0.7849622709201248	0.2268969298683063	67
132	0.7852296140724251	0.22683326148641766	67
133	0.7855553232006812	0.2268534880295905	67
134	0.785375220028339	0.2272793099009053	67
135	0.7850812772221645	0.22780676074215633	67
136	0.7846876398826955	0.22836133866959818	67
137	0.7844051116701016	0.2286630026111844	67
138	0.784132862763146	0.22873696417286696	67
139	0.784067998464216	0.22886325365229393	67
140	0.7838902590649881	0.22888856325120185	67
141	0.7839034293573832	0.22882607536555435	67
142	0.7840141331736155	0.22891642600842213	67
143	0.7839696086909124	0.22938010435894468	67
144	0.7837998168500385	0.23009996368917715	67
145	0.7838160102899026	0.23101786125829446	67
146	0.7836853825947343	0.23210809947465846	67
147	0.7834167504801605	0.23307796527783864	67
148	0.7830445878934813	0.23386420519717582	67
149	0.7826460946971217	0.23472189028980467	67
150	0.7824937367625785	0.235368741514989	67
151	0.7821876297546002	0.2360758587740936	67
152	0.7821700861580434	0.23677497116172408	67
153	0.782337139089309	0.2376186009441632	67
154	0.7827597572643847	0.238241956404847	67
155	0.7831518501735245	0.23856423965865686	67
156	0.7835674831013505	0.23865483258875272	67
157	0.7837512884133921	0.23849373952632963	67
158	0.7840478362325312	0.23820623689088113	67
159	0.7842633514562628	0.23784659963721846	67
160	0.7843147734785418	0.23770874007962284	67
161	0.7844126403303963	0.23742959981323125	67
162	0.7843892989911948	0.2373687547278293	67
163	0.7846656655608668	0.2374498382097543	67
164	0.7846714681261184	0.23782016746110854	67
165	0.7847347109215146	0.2381442011088263	67
166	0.7846035603260081	0.23833811931532028	67
167	0.784641434602133	0.23821008506658983	67
168	0.7846917636654771	0.2379968504367153	67
169	0.7848197407892612	0.23779594701270282	67
170	0.7849265391088928	0.23777032904773232	67
171	0.7847882305017523	0.23772319002099337	67
172	0.7846243865689245	0.23768706710077875	67
173	0.784339631345224	0.23774968185012404	67
174	0.7843004726672989	0.2379052834259126	67
175	0.7844934436795763	0.23783798735231218	67
176	0.7842848850250167	0.23775220463244032	67
177	0.7843337554744386	0.23764664534143204	67
178	0.7842565581991001	0.23759746093964493	67
179	0.7839341503783273	0.23801064653606135	67
180	0.7839940167890332	0.23812326037212686	67
181	0.784191159790595	0.23810205520009495	67
182	0.7839339116690575	0.23828511870108154	67
183	0.7838952461738651	0.238338916695691	67
184	0.7832531000689188	0.23840691931289804	67
185	0.7827927472310592	0.23851689736232098	67
186	0.7821502444484514	0.23845728438579283	67
187	0.7817775789828583	0.23874168129791226	67
188	0.7816312423904364	0.23894841575725279	67
189	0.7813513223341927	0.23936007370237053	67
190	0.7812578184779906	0.23953530394752323	67
191	0.781725461348735	0.23988130801604482	67
192	0.7817499819563225	0.24045972746611707	67
193	0.7816372847456997	0.2411376907012317	67
194	0.7810939149244893	0.2417312130570617	67
195	0.7805250595165343	0.24236041719423565	67
196	0.7800229057162081	0.24294194164580415	67
197	0.779496698830281	0.24342338481166917	67
198	0.7790536933542376	0.24380319091628655	67
199	0.7784854777492429	0.24417247177218968	67
200	0.7776129247749919	0.2444103473517715	67
201	0.7769045333878849	0.244872615095512	67
202	0.7760004907892115	0.24536247568092376	67
203	0.7749633130461056	0.24593770407293186	67
204	0.7738168182484622	0.2463137936359554	67
205	0.7726553029452421	0.24654726780373026	67
206	0.7720862136663678	0.24661642598388075	67
207	0.7713699397905207	0.24658735899197626	67
208	0.7711654491735395	0.2467992257076533	67
209	0.7708658269718796	0.24687535818525533	67
210	0.7705485095629906	0.24703950408876377	67
211	0.7705325856747017	0.2472063859142399	67
212	0.7712765614237505	0.24733667373558535	67
213	0.7718554181754915	0.24748575505008685	67
214	0.7723942957121848	0.2473939150939042	67
215	0.7732027405752564	0.24721259972177223	67
216	0.774490256744924	0.24732333656657085	67
217	0.7757213759235325	0.24749973017683294	67
218	0.7771333317273383	0.24754012019499244	67
219	0.7782460186300594	0.24741510559761484	67
220	0.778855130559087	0.24714336542208784	67
221	0.7793877764754108	0.2470329274502033	67
222	0.7797200415116226	0.24702804556280217	67
223	0.7801322772950177	0.24693174300046963	67
224	0.7805376023610017	0.2467440223514594	67
225	0.7811497470146341	0.24660605682665	67
226	0.7816776297151127	0.24643733667914802	67
227	0.7821705275863478	0.24594668697468375	67
228	0.7826194920444197	0.24557099219606504	67
229	0.7830325363820927	0.2451406133724252	67
230	0.7835241780876886	0.24469481448641892	67
231	0.7840428998076918	0.24480469157772214	67
232	0.7843977760173547	0.24475833551390488	67
233	0.7847835945856896	0.2446539859090898	67
234	0.7850917762122842	0.24472207877459984	67
235	0.7852822501326451	0.24468172852175019	67
236	0.78537233432011	0.24463615974045336	67
237	0.7852877574760769	0.24473584977606855	67
238	0.7852598931738117	0.2449075220841352	67
239	0.7851241100567798	0.2447948105469385	67
240	0.7850811420309152	0.24465355430002625	67
241	0.7850952390873577	0.2446045449667151	67
242	0.7848387535315279	0.24438602497609094	67
243	0.784765857918445	0.24393494840116772	67
244	0.7848662466385485	0.24379644117377827	67
245	0.7850773779559683	0.24362420128133963	67
246	0.7852703062338262	0.24342420774791723	67
247	0.7852257084051353	0.24298431518651287	67
248	0.7849918354935674	0.24273158753244606	67
249	0.784791388044141	0.24247193878603093	67
250	0.7844838505082218	0.24213697891425395	67
251	0.7839516159277463	0.24202282472278472	67
252	0.7833867776425987	0.24212220948561256	67
253	0.7828334497592196	0.24225198382729915	67
254	0.782494253231465	0.24273457858971315	67
255	0.7822955896985498	0.24335053268864207	67
256	0.7819420175464866	0.24386282404611925	67
257	0.7815948067691459	0.2442107040511863	67
258	0.7814920937532163	0.24472121648591338	67
259	0.7811036139154134	0.24506191352530857	67
260	0.7804640140375351	0.24536687773799018	67
261	0.7801881346453664	0.24590850036771228	67
262	0.7801187712485819	0.24668157300472462	67
263	0.7801304321485126	0.24746130098438193	67
264	0.7800288197854126	0.24882483131178884	67
265	0.7801271316658012	0.2502081047323312	67
266	0.7803813895672034	0.25145724729612834	67
267	0.7806062405458435	0.25273570274768464	67
268	0.7810211040767193	0.25376553033004035	67
269	0.7817636874996302	0.25493495571160907	67
270	0.7824591087124599	0.2563375277145445	67
271	0.7832410270117074	0.2576931120683422	67
272	0.7841423278074099	0.25880084986838336	67
273	0.7850381074896364	0.25972433897862424	67
274	0.7861283289434383	0.26043120576125867	67
275	0.7870671962885102	0.26159932193481994	67
276	0.7878448181655074	0.262519945984389	67
277	0.7886616567982775	0.2635903611125023	67
278	0.7894273913068146	0.26464096439363527	67
279	0.7902128755219805	0.26542252267845845	67
280	0.790652982309489	0.2664457939808581	67
281	0.7910157089990204	0.2673173316274178	67
282	0.7911459022757767	0.268125802643742	67
283	0.7910173107353704	0.26877639666746556	67
284	0.791041940085754	0.26947404040038947	67
285	0.7909952840794374	0.27032713108200324	67
286	0.7905774909291847	0.27139518713135885	67
287	0.7900843702148208	0.27237045732006665	67
288	0.7892072211113684	0.27354745557680826	67
289	0.7885289471165534	0.27455122398265114	67
290	0.787849268761999	0.27566091828701056	67
291	0.7870101352254334	0.27662305343748417	67
292	0.7861371529042016	0.27753468274481957	67
293	0.7854107739199618	0.27846245399461145	67
294	0.7847084739066758	0.27944351035874726	67
295	0.7834167024768799	0.2805309589717497	67
296	0.7822325054881634	0.2817590850303426	67
297	0.7813528757202199	0.2833158973532071	67
298	0.7807633423356708	0.2848263439745338	67
299	0.7803988997828931	0.2865176614989366	67
