# Supplementary material for: High-level cognition during story listening is reflected in high-order dynamic correlations in neural activity patterns
Source: Nat Commun. 2021 Sep 30;12:5728. doi: 10.1038/s41467-021-25876-x (PMC8484677; doi:10.1038/s41467-021-25876-x)
Supplement: Supplementary file 4 — Source Data [file 41467_2021_25876_MOESM4_ESM.zip › results/higher_order_sims/constant/73.csv]

time	1	2	iteration
0	0.8599745936471587	0.31457862924299346	73
1	0.8598060113378195	0.3145077476286835	73
2	0.8594408990691184	0.31432391782864205	73
3	0.8591642118264166	0.31420600237134727	73
4	0.8588895690534718	0.31409327461215153	73
5	0.8586217714860732	0.313868705278106	73
6	0.8583445463965386	0.3134499731347274	73
7	0.8581836700966742	0.3128556522740418	73
8	0.8580431515588499	0.31210523500712134	73
9	0.857906748237128	0.3111888050215312	73
10	0.8578999117926989	0.3102212956321398	73
11	0.8580028489025026	0.3090434659662306	73
12	0.8579313932330185	0.3080283971443889	73
13	0.8579966284169609	0.30688010515269043	73
14	0.8580682106994341	0.3057441333980904	73
15	0.8579816316083584	0.3045042056375563	73
16	0.8579703963605779	0.3031630167058617	73
17	0.8578814276093261	0.30205989644131254	73
18	0.8578193038040745	0.3009902887123052	73
19	0.8578475745225739	0.30026205917685433	73
20	0.8579694051662818	0.2995557767862436	73
21	0.8580767529463574	0.2988871212514091	73
22	0.8582486454125978	0.29812692221464726	73
23	0.8582442942991994	0.297379033593419	73
24	0.858277487241503	0.2964282235438225	73
25	0.8582826530251201	0.2953959215188472	73
26	0.8581471531933669	0.29441221502730347	73
27	0.8581458956712996	0.2935164895446807	73
28	0.8584975291238304	0.29271180671335867	73
29	0.858698021791644	0.29199547567900497	73
30	0.8587175422423153	0.29119377295644827	73
31	0.8582927212048411	0.2906906524169741	73
32	0.8578005448424657	0.2902593045383514	73
33	0.857280283064568	0.28967726545221456	73
34	0.8565628281982569	0.28919571729951316	73
35	0.8558525185063102	0.28875897968847974	73
36	0.8553233485106505	0.28852562777072405	73
37	0.8552163683456816	0.28804834463423323	73
38	0.8553388132487593	0.2877451118828699	73
39	0.8556150674979276	0.2873912667057999	73
40	0.8561809282665803	0.28713533586766443	73
41	0.8567602003657476	0.2867451741339273	73
42	0.8573889704184641	0.28626244168212966	73
43	0.8580041824009933	0.2856101645825939	73
44	0.8585850636718473	0.2848726714783815	73
45	0.8592303842723312	0.28409706813917457	73
46	0.8598877922696374	0.2832062748531693	73
47	0.8605242155241662	0.28222580108973194	73
48	0.8610669738982425	0.2812318430625063	73
49	0.8614014840505068	0.2806482544842134	73
50	0.861696214916439	0.2800222456975439	73
51	0.862030595674852	0.2796039529165087	73
52	0.862392452832864	0.2792319321957888	73
53	0.8626085976031389	0.2786407893436365	73
54	0.862773635165104	0.2781024479578013	73
55	0.8631230457252302	0.2775985956805263	73
56	0.8631777452094914	0.27707367543780903	73
57	0.8632621643959921	0.27655005505374153	73
58	0.863412337748166	0.2758063904053063	73
59	0.8635220878645323	0.27524168741038907	73
60	0.8635222096550194	0.2748081865209732	73
61	0.863275568246017	0.274567030737601	73
62	0.8632363627934061	0.2741650043848951	73
63	0.8630367400553727	0.2736825677013598	73
64	0.8629301013451327	0.2731736063547621	73
65	0.8626673127340165	0.27308970365663443	73
66	0.862470770162748	0.27296162576734345	73
67	0.8623884622914502	0.27283622959479126	73
68	0.8624563282403701	0.27265026417389443	73
69	0.8627378080987151	0.272263253375553	73
70	0.8629930791635044	0.2720370452396601	73
71	0.8632401296205185	0.27156890784260507	73
72	0.8632751476546475	0.27100239396368686	73
73	0.8633190618304085	0.2706039063123838	73
74	0.8633680748528673	0.27018377694809365	73
75	0.863427716830012	0.2697317083015078	73
76	0.8636880258653669	0.26918104554215433	73
77	0.8637859969286961	0.26885326357171435	73
78	0.8640021757811145	0.2687035658224161	73
79	0.8642909578419523	0.2685180374874331	73
80	0.8645984490540696	0.2683744755438559	73
81	0.8646025292385834	0.2685139487385655	73
82	0.8646226253036495	0.26874975838433157	73
83	0.8646137710777793	0.2690821904676915	73
84	0.8646489328366845	0.2693844249851349	73
85	0.8644999536235665	0.2695756623271072	73
86	0.8643994254206315	0.2696332339209913	73
87	0.8642003042339732	0.26956402941945	73
88	0.8638773157378133	0.26935797464938727	73
89	0.8632682983300288	0.26895886573155026	73
90	0.8628347537398819	0.26849505229780113	73
91	0.862544102214043	0.2683019879449245	73
92	0.8622288527974815	0.2681574999005589	73
93	0.8620013506785374	0.2677807985584258	73
94	0.8615634086976817	0.26741280278796187	73
95	0.8609766679498412	0.267033735912042	73
96	0.8605334419238437	0.26672686350159064	73
97	0.8601795483038291	0.2662238610212716	73
98	0.8604783345612518	0.2659059256262898	73
99	0.8607372880144045	0.2655134202036188	73
100	0.860557763801672	0.26518811837854395	73
101	0.8603291015539524	0.2648539982149708	73
102	0.8603926455547659	0.2643752138205636	73
103	0.8601841514533901	0.2640542427179922	73
104	0.8598738801796596	0.26357770728953445	73
105	0.8596077130485658	0.26321551077478605	73
106	0.8596962508806079	0.262773904493863	73
107	0.8598284620655178	0.2626523928443264	73
108	0.8599229649810647	0.26264939782936336	73
109	0.8602526423362755	0.26253251182997017	73
110	0.8605185082650273	0.2624844809437421	73
111	0.8609418667551642	0.2622783521773111	73
112	0.8612735558624138	0.26194103858133555	73
113	0.861656117841752	0.26158338150702676	73
114	0.8620479441607367	0.2611212063796236	73
115	0.8624271457932117	0.2606674333242142	73
116	0.8625583873758571	0.26019848315589256	73
117	0.862588402339925	0.2597655105218327	73
118	0.8624514616260307	0.2594030075073664	73
119	0.8622246236543036	0.25922397357889077	73
120	0.86206387427396	0.25920800563459456	73
121	0.8619934989092807	0.2591546213714913	73
122	0.862074715943895	0.25899422365623626	73
123	0.8620462190544063	0.2586769894434603	73
124	0.8620905647892187	0.2583685731645681	73
125	0.8618692315623697	0.2577809974072418	73
126	0.8617976638619582	0.2571432343155726	73
127	0.8616789726061577	0.2565369222063051	73
128	0.86172878059902	0.2556870708500174	73
129	0.8617981735844379	0.2551578267524064	73
130	0.8617239967504324	0.2546809269692999	73
131	0.8616335727292226	0.2542735649744996	73
132	0.8614185444512749	0.2543701464542899	73
133	0.8613677229861932	0.254405278086216	73
134	0.8611713549289481	0.2547810291894954	73
135	0.8609574109798033	0.2548891556234068	73
136	0.8606883870052208	0.2549047780333635	73
137	0.8604421541376059	0.2549133063771875	73
138	0.8603857191695639	0.2549156409920538	73
139	0.8603268949289626	0.2545870092783772	73
140	0.8600735280638597	0.25450372539742183	73
141	0.8597665956304472	0.2543888718157833	73
142	0.8593682084584655	0.25468345333674675	73
143	0.8589947287783554	0.2549750584705115	73
144	0.8586504738298646	0.2554353561106882	73
145	0.8584462804334323	0.25586466714691075	73
146	0.8583768378556456	0.2563597171355527	73
147	0.8582588655273541	0.25676846828182287	73
148	0.8579745608458629	0.25715197714131605	73
149	0.8577385376353979	0.2573522692058382	73
150	0.8574867907023503	0.25758509094471443	73
151	0.8577083216586466	0.2576107920254256	73
152	0.857893244329815	0.2575313047081829	73
153	0.8583208028405179	0.25760501302201455	73
154	0.8587985100752843	0.2578220474553587	73
155	0.8592225409418359	0.25835036193042277	73
156	0.8597605818978268	0.2590671598135408	73
157	0.8600949177332646	0.25966417176448336	73
158	0.8602172223452721	0.2601185578963793	73
159	0.8602248686763074	0.26052280901496416	73
160	0.8600386818156575	0.26062282395129366	73
161	0.8601066904640843	0.2608102155076098	73
162	0.8601648157756102	0.26078829568376927	73
163	0.8604471861833	0.2608864044847922	73
164	0.8609136388032805	0.2611083929335444	73
165	0.8613657768745233	0.26145432695350174	73
166	0.861616957070301	0.26202749446009094	73
167	0.8617853447705749	0.26249555713545797	73
168	0.8617040001554189	0.262998915138513	73
169	0.8613184497560973	0.2634256448386404	73
170	0.8609852664198221	0.2637749093892699	73
171	0.8607854735012479	0.26402175794885774	73
172	0.8606604150610506	0.2642039379869832	73
173	0.860488550999078	0.2641790842369058	73
174	0.8602870747729967	0.2641216154899802	73
175	0.8601208350275272	0.26398121812001013	73
176	0.8601501711036903	0.2636786758787	73
177	0.8602040215861328	0.263389897936884	73
178	0.8601103219086058	0.2633100137905398	73
179	0.8598815256918574	0.2629493593734341	73
180	0.8597421799650404	0.2626857801496609	73
181	0.8594980384094802	0.2624978876462786	73
182	0.8593303256666267	0.2624751359711169	73
183	0.8590535243090246	0.2625692200023609	73
184	0.8588484475991895	0.2626032620997518	73
185	0.8588205816085226	0.2626788540797065	73
186	0.8586230267101661	0.2627562526050606	73
187	0.8582578081596278	0.2629802121812384	73
188	0.8578971483088099	0.26324860652940224	73
189	0.8575960171812258	0.26358053844120843	73
190	0.857298439388967	0.2640515847282716	73
191	0.8571283529281112	0.26422898314277793	73
192	0.8568694591804858	0.26423935749057653	73
193	0.8567307716841659	0.2644620847338381	73
194	0.8564559348111824	0.2646769446189059	73
195	0.8562186284435002	0.2650840083085874	73
196	0.8564779997868025	0.26529437274189344	73
197	0.8565176659720564	0.26561203856628435	73
198	0.8564078362751772	0.2659840551817041	73
199	0.8564619976238594	0.266239991746424	73
200	0.8566299559086132	0.26672318346631735	73
201	0.8567070797595606	0.2672575127359542	73
202	0.8571230733576304	0.2677089054341812	73
203	0.8578161911039389	0.26788899693591406	73
204	0.8583165347018198	0.2680861527937997	73
205	0.8587969984588685	0.2683543086250328	73
206	0.859452659581741	0.2684281576381728	73
207	0.8601005628432304	0.2686186773728419	73
208	0.8604849829188076	0.2689025597418361	73
209	0.8607110549330449	0.2690484686869116	73
210	0.8609317906542182	0.26917102626410333	73
211	0.861125846036874	0.26930958539056693	73
212	0.8611555453171449	0.26940063469001335	73
213	0.8610020611944291	0.26931076428186274	73
214	0.8606413394515109	0.26908428385497535	73
215	0.8601366818936526	0.2688128631886636	73
216	0.8596726074998092	0.2684909688929921	73
217	0.8593542053244231	0.2683765543269793	73
218	0.858989224785163	0.2682315644537515	73
219	0.858673096937943	0.268062467337581	73
220	0.8586276646080754	0.26789890661715016	73
221	0.858788855365037	0.26794771921963745	73
222	0.8588878530413229	0.2679430517732255	73
223	0.8590246603267421	0.2680250580496723	73
224	0.8589735309504027	0.2680291446261879	73
225	0.8588024914014804	0.26796908599158786	73
226	0.8584052864941512	0.268021296912029	73
227	0.8578761185595304	0.26812600153081184	73
228	0.8573651823383572	0.26816689657875087	73
229	0.8570765380667297	0.2683055113361199	73
230	0.8568491250546696	0.2684508759142101	73
231	0.8562529537678742	0.26854787093641197	73
232	0.855366219722686	0.2686720892499263	73
233	0.8542993833534199	0.26892497277955163	73
234	0.8530764139321416	0.2690120305736076	73
235	0.8522603467481105	0.2691758565798922	73
236	0.8513490348465192	0.26938781715411314	73
237	0.8504394813051928	0.26955237881481453	73
238	0.8497645034599072	0.26984120237989645	73
239	0.8496742230520782	0.269956060873823	73
240	0.8497719060237624	0.2700910205840166	73
241	0.8499616129764658	0.2699685848524539	73
242	0.8501827573275227	0.2697432107690577	73
243	0.850319528671011	0.26969383424271404	73
244	0.8504577244641887	0.2698172820983684	73
245	0.8503088625286838	0.27010283417743447	73
246	0.850523003784658	0.27000839094393536	73
247	0.8508787349273285	0.2699418434690399	73
248	0.8508037090552815	0.2700858251272916	73
249	0.8502578032283754	0.27011382027157693	73
250	0.8497747153128553	0.2703430928305542	73
251	0.849192375350232	0.2705594369119756	73
252	0.8488777333510625	0.2710136032064107	73
253	0.8489564673469807	0.27160570513857246	73
254	0.848833550726548	0.2722663116806644	73
255	0.848915140906205	0.2727179692076853	73
256	0.8492942029861076	0.273104827800573	73
257	0.850139389870337	0.27367937177255053	73
258	0.8507864338473549	0.27438615328960886	73
259	0.8514505607190178	0.2750109705759197	73
260	0.8520883044974529	0.27563717722454684	73
261	0.8526543654793313	0.2761266649988587	73
262	0.8531083653846945	0.27661348248219997	73
263	0.8534560275324353	0.2770011985432606	73
264	0.8541731968486169	0.277205632979134	73
265	0.8551560132765142	0.27737441953405384	73
266	0.8558099288919867	0.27750535550524785	73
267	0.8567228269851944	0.2774213353642574	73
268	0.8575525157204392	0.2775032398372566	73
269	0.857974091015507	0.27753562211756244	73
270	0.8585078865660424	0.27758754246403106	73
271	0.8591255948723189	0.277621725487258	73
272	0.8596400497982639	0.277566863511442	73
273	0.86017330711605	0.2775480638494499	73
274	0.8604907167019743	0.2776036296633073	73
275	0.8605477641067107	0.2776775415665881	73
276	0.8603404774062181	0.27754696916534555	73
277	0.8600390990298034	0.277697618781212	73
278	0.8596007496229687	0.27777989603710407	73
279	0.8591175828276234	0.27779186890168506	73
280	0.8583770641714089	0.2776551128872966	73
281	0.8574933565105037	0.27763517723025516	73
282	0.8572222278518961	0.27807438397218087	73
283	0.8563773063146487	0.2791049279036756	73
284	0.8559938686862758	0.280173116853227	73
285	0.855720418502067	0.2812272430316006	73
286	0.8553951498946105	0.28226558701698407	73
287	0.8548083776567544	0.2832971042549904	73
288	0.8542506128801629	0.28470663004326985	73
289	0.8537558786399371	0.2861181260348282	73
290	0.8535120327625338	0.2877887869926489	73
291	0.8537421109510333	0.2894847154270351	73
292	0.8541659807001839	0.2912659151694806	73
293	0.8546979764441335	0.29314743040516317	73
294	0.8551546264320011	0.29492270726977143	73
295	0.8554625018621781	0.29648699691652897	73
296	0.8557285459504557	0.29792465324755557	73
297	0.8559463840243434	0.29919640944995723	73
298	0.8562951148000273	0.30044601699426754	73
299	0.8567931220560896	0.3013938561222396	73
