# Supplementary material for: High-level cognition during story listening is reflected in high-order dynamic correlations in neural activity patterns
Source: Nat Commun. 2021 Sep 30;12:5728. doi: 10.1038/s41467-021-25876-x (PMC8484677; doi:10.1038/s41467-021-25876-x)
Supplement: Supplementary file 4 — Source Data [file 41467_2021_25876_MOESM4_ESM.zip › results/higher_order_sims/constant/9.csv]

time	1	2	iteration
0	0.828967755490742	0.2578555789143118	9
1	0.8290241555180512	0.2562927855141725	9
2	0.8290175844122573	0.25468308812320056	9
3	0.8291695247132717	0.25300087061755555	9
4	0.828874379164555	0.2512396287371084	9
5	0.8285699626819042	0.24931336438514284	9
6	0.8280855428148466	0.24801604186316445	9
7	0.8274432974290098	0.24674798553156949	9
8	0.8268533592897909	0.24539368258398228	9
9	0.826320326210299	0.24417723325703744	9
10	0.8258335086824525	0.2428819478458792	9
11	0.8254074683192683	0.24148708761025298	9
12	0.8245740157441618	0.24006182883320384	9
13	0.8237369402578086	0.23864877011517668	9
14	0.8234295915815629	0.2372372458470912	9
15	0.8234757023968217	0.23586613041666826	9
16	0.8233888172869676	0.23492914490683653	9
17	0.8235821108608793	0.23394215721759049	9
18	0.8236033301674561	0.2328784230485298	9
19	0.8231935315628074	0.23182022983533282	9
20	0.8227706238590787	0.23076254300950338	9
21	0.8227308627274174	0.22952305726974198	9
22	0.8228880834812704	0.2287407085373582	9
23	0.8228451133886241	0.22816335078706232	9
24	0.8229673171510044	0.22763604163765683	9
25	0.8226399993970793	0.22699594461377337	9
26	0.8223070089816628	0.22628805208550556	9
27	0.8216298947273886	0.2265719802433858	9
28	0.8213114190872823	0.22709265886631438	9
29	0.8213014477998176	0.22736324421817897	9
30	0.8209619463682611	0.22766475600459798	9
31	0.8203773422138914	0.2278977536810239	9
32	0.8202715076422652	0.22808159412892934	9
33	0.8202824625596107	0.2283039625377584	9
34	0.8202587736897516	0.22858146398707968	9
35	0.82020431429574	0.2286471514008108	9
36	0.820049977471316	0.228540325520488	9
37	0.8197521663799632	0.22872762952771705	9
38	0.8198578918735029	0.22893173622709664	9
39	0.8201344837278121	0.22902026110649004	9
40	0.8198651447451226	0.2291522348395165	9
41	0.8190123698852736	0.22918096476488456	9
42	0.8185058200462528	0.22907364311773812	9
43	0.8180485456784575	0.22939224142936918	9
44	0.8175724115630224	0.229769107020098	9
45	0.8175631942649406	0.23016999692190027	9
46	0.8174053323475933	0.23049003479200308	9
47	0.8176159387062896	0.23085981892991336	9
48	0.8176246465288335	0.23112396378808087	9
49	0.8181819425145573	0.23123374804748906	9
50	0.8193595798200525	0.23104217096217491	9
51	0.8205140151620111	0.2308552267912329	9
52	0.8214692404722432	0.23092536635152625	9
53	0.8224252530187455	0.2310216563364355	9
54	0.8232175286435123	0.23099203618355518	9
55	0.8240171774596681	0.2308477149820581	9
56	0.8246019824401118	0.23106959878080457	9
57	0.8250682356832618	0.2312944835469155	9
58	0.8254989858918657	0.23139552481002015	9
59	0.8261924781039637	0.23141439300764002	9
60	0.8269095238073405	0.2311509933241606	9
61	0.827355966725546	0.23100220520782205	9
62	0.8276423376024349	0.2308361917561508	9
63	0.8278023257000853	0.23056308520645558	9
64	0.8278862784924328	0.2302398734074143	9
65	0.8277963752775318	0.2298027613504791	9
66	0.8278335558756006	0.22922355647151887	9
67	0.827919998731062	0.2289238317290073	9
68	0.8279800981330435	0.22880398796762738	9
69	0.8279121936114607	0.22860136280882523	9
70	0.8276890631404221	0.22852055190937673	9
71	0.8275285750688094	0.22839938416557454	9
72	0.8275003652361791	0.22810858409401644	9
73	0.8274158459066439	0.2278449883209787	9
74	0.8274642077112271	0.22763286680055078	9
75	0.8275005640896644	0.22737560508495344	9
76	0.8275576266261222	0.22775008148617173	9
77	0.8275729341818664	0.2283336297500154	9
78	0.8277227308811356	0.2287167569086529	9
79	0.8277234614772254	0.229075386544533	9
80	0.8276799244271776	0.22953256875898392	9
81	0.8277369314335012	0.230001081857276	9
82	0.8275929788164929	0.23037032618320352	9
83	0.8272353767898561	0.23054856369226212	9
84	0.8269683967361434	0.23066403530951296	9
85	0.8266169696085185	0.23065342180642984	9
86	0.8264672237563999	0.230729020903685	9
87	0.8263650949987877	0.2307229568656092	9
88	0.8263746333983761	0.2308156849394396	9
89	0.8264140352854383	0.23069263600860493	9
90	0.826373180310003	0.2305338751292726	9
91	0.826023869767334	0.23026285352021567	9
92	0.8253196771833959	0.22952058210504772	9
93	0.8245522003807995	0.22882340304777804	9
94	0.8236792686616455	0.22802369441888234	9
95	0.8228448847398299	0.22721664806807218	9
96	0.8217007520063672	0.22624441770288958	9
97	0.8205691144655077	0.22520767644592812	9
98	0.8200296374871131	0.22411681299825223	9
99	0.8193356451091871	0.2228975696178094	9
100	0.8186147565089972	0.2221585071693806	9
101	0.818418599824572	0.2214027312704032	9
102	0.8179352389843404	0.22135438705290078	9
103	0.8178493347104149	0.22125641292587522	9
104	0.8178024020803323	0.22118974691228896	9
105	0.8180968581500435	0.2211140740720325	9
106	0.8182223296029104	0.2212727701394861	9
107	0.8186674561559262	0.22184573765789392	9
108	0.8192076392993608	0.22220887423792282	9
109	0.8194541344531601	0.2223976242375546	9
110	0.8199157086957214	0.22234489463448137	9
111	0.8201748038879659	0.2223224951217096	9
112	0.8202331407475417	0.22219638433452044	9
113	0.8206680409706724	0.22189756454400408	9
114	0.8210137612024249	0.22154313161525072	9
115	0.8210994937599366	0.22126529098132672	9
116	0.8213782554670936	0.22084137566591708	9
117	0.821736579489269	0.22056506359826092	9
118	0.821740490993791	0.22037999375250067	9
119	0.8219144333162769	0.2202542123712384	9
120	0.8220333333501751	0.22012736623226467	9
121	0.8222119744547888	0.219875675160128	9
122	0.8229993922769799	0.2198700481761179	9
123	0.8235428154182096	0.22015372587213228	9
124	0.8240786459610705	0.22043014009511783	9
125	0.8241475737559061	0.2205631962506923	9
126	0.8241070198235984	0.2207669856266819	9
127	0.8244183092509116	0.220946427255413	9
128	0.824246997901012	0.22085743082716058	9
129	0.8240729691659356	0.22057625973157655	9
130	0.8240979543421976	0.22030409870075515	9
131	0.8240643031267303	0.22011793175215066	9
132	0.8245017087197368	0.21961908919642154	9
133	0.8250604038679815	0.21907984318834248	9
134	0.8259415438946517	0.21898830435975766	9
135	0.8269585745027538	0.21872390717911358	9
136	0.8278343444362323	0.21837590240996296	9
137	0.8285164942980008	0.21799556115792612	9
138	0.8293611129392937	0.21764713628621432	9
139	0.8298786329717047	0.2175940717930394	9
140	0.8302337007016817	0.2173573236356384	9
141	0.8303069076226395	0.2174126736392221	9
142	0.8299691066022504	0.21752554558330162	9
143	0.8294212979250315	0.21752697697624854	9
144	0.8288716507718252	0.21745306847569928	9
145	0.8285171269886379	0.21724540135898243	9
146	0.8279834772535045	0.2168573221107664	9
147	0.8275324765899572	0.21663156646998627	9
148	0.8271925092559468	0.21690823260492711	9
149	0.8267131924552732	0.2173966359334814	9
150	0.826405707263535	0.217702200374297	9
151	0.8262962914713702	0.21786356180470376	9
152	0.8263135232889283	0.2182511156221716	9
153	0.8263037576709781	0.21902488211615742	9
154	0.8259763862654232	0.21963935969843204	9
155	0.8256078415765005	0.22015278276190467	9
156	0.8249301052040905	0.2206356673897734	9
157	0.8244023560673744	0.221069328778521	9
158	0.8239248564759029	0.22157029934025949	9
159	0.8236699480048357	0.221918598331693	9
160	0.8235818241945927	0.22232125028261343	9
161	0.8235935101438963	0.222515964088551	9
162	0.823790431126361	0.22263006554377932	9
163	0.8241038721187709	0.22275599355729672	9
164	0.8243700084358225	0.22293371895449046	9
165	0.8244440660225083	0.2228940480397588	9
166	0.824389417335313	0.22272381527432636	9
167	0.8248698517591484	0.2221525029312055	9
168	0.8250356331682528	0.2213863960433922	9
169	0.8251954658469559	0.22043376378958218	9
170	0.8255240116706992	0.22004820022566568	9
171	0.8260890750275008	0.2195779976591219	9
172	0.8266414395303869	0.21912352138352081	9
173	0.8269971634073944	0.21877506893129792	9
174	0.827115624320936	0.21853431165081044	9
175	0.8273369827843642	0.2181681365235348	9
176	0.8274780345414618	0.21787025806613133	9
177	0.8275711903523206	0.21758218580330066	9
178	0.8275037266812112	0.21771794660588184	9
179	0.8274960508855863	0.2177798394966452	9
180	0.8273498965418087	0.2176264320983488	9
181	0.8276139111246241	0.21723764918786712	9
182	0.8280301480002299	0.21662385576424625	9
183	0.8286692623859755	0.21589384824104613	9
184	0.8290468623787453	0.21553641995326872	9
185	0.8293092224026009	0.2152081650849957	9
186	0.8295725001872497	0.2151641339621238	9
187	0.8299737792792018	0.21501172943970018	9
188	0.8307203724480814	0.21490449767096917	9
189	0.8313142736503415	0.21479113927469767	9
190	0.8318993903871325	0.21463167225206684	9
191	0.8324675908933993	0.21451852973817345	9
192	0.8329032014043553	0.2143263102554099	9
193	0.8336319249292221	0.21387335484099207	9
194	0.8341080484931657	0.21328335480551067	9
195	0.8345131700242974	0.21266223771042253	9
196	0.8349232287165154	0.21212200324410727	9
197	0.8350599819314052	0.21169674105486522	9
198	0.8354046156016273	0.21113596954152963	9
199	0.8352338175105104	0.21094959548719133	9
200	0.8353673694458494	0.2108857317974694	9
201	0.8352886890890124	0.21059165106946096	9
202	0.8347569973316444	0.2107299112978833	9
203	0.8344063130256479	0.21079211673377443	9
204	0.8341340438212155	0.21069489549762938	9
205	0.8335090769736988	0.2108099370345309	9
206	0.832849223433062	0.21065121933403577	9
207	0.8321629318328825	0.21045133704851476	9
208	0.8315660440139807	0.21006719159931125	9
209	0.8313253892445289	0.20980551581852694	9
210	0.8309588443344237	0.20925714442790763	9
211	0.8308442734255078	0.20885464865869927	9
212	0.8306828478552565	0.20834854545797254	9
213	0.8306224746093768	0.20786750611376478	9
214	0.8305010757426002	0.20729024803945031	9
215	0.8302977140080959	0.2067218205111976	9
216	0.829840687825145	0.20653068868479962	9
217	0.829504791565031	0.20649531882521022	9
218	0.8292819326232491	0.2065671661517569	9
219	0.8289691539335422	0.2064016285526802	9
220	0.8288745145283974	0.2062697930969514	9
221	0.8286113977345362	0.20610560783784748	9
222	0.8282697600936835	0.20589158043113343	9
223	0.8277461257313675	0.2058729442045057	9
224	0.8272451783462801	0.20586598439396592	9
225	0.8267300303060517	0.20587084632720776	9
226	0.8261264814232948	0.20564684571588857	9
227	0.8255324583639929	0.20545482051744515	9
228	0.8250406485254899	0.20594312152673835	9
229	0.8244167385255257	0.20640719831094878	9
230	0.8237817874462999	0.20672566421465174	9
231	0.823243866005022	0.20715988495797924	9
232	0.823087571011685	0.20780761941480935	9
233	0.8230923418896472	0.2082100828508091	9
234	0.8230850180520383	0.20847952082469642	9
235	0.8231242953253889	0.20850465986869296	9
236	0.8229541138455241	0.2087877828610571	9
237	0.8228633078673119	0.2088877324334891	9
238	0.8229872457096501	0.20934513371088792	9
239	0.8230800478226262	0.2097779762289282	9
240	0.8233610811417263	0.210654837931493	9
241	0.8238636289994375	0.21154733263633432	9
242	0.824292467679637	0.21232636741335592	9
243	0.8244561742885278	0.21310069112267865	9
244	0.8245398292202544	0.2139412115951017	9
245	0.8247163249951734	0.21485569258973147	9
246	0.8246708971702186	0.21588093519341797	9
247	0.8245649498227515	0.21705243911652974	9
248	0.824277716995863	0.21815606982437016	9
249	0.8240010288692486	0.21944340959427183	9
250	0.8234881668977557	0.2205032499499302	9
251	0.8229195505086988	0.22129196819092428	9
252	0.8219442915474102	0.22234418407464726	9
253	0.8210021975723644	0.22328560129130917	9
254	0.8202242768698261	0.2241452272600731	9
255	0.8190936566143926	0.2248154144619083	9
256	0.8178994651357471	0.2254640017260277	9
257	0.8173637284011023	0.22601542089060817	9
258	0.8166047933564045	0.22639571411904247	9
259	0.8159278186552607	0.22669858134079132	9
260	0.8150676945693018	0.22693337182516843	9
261	0.8140528349509539	0.22699069740954583	9
262	0.8131610023241711	0.22693412513830455	9
263	0.8125499792100669	0.22674885828403643	9
264	0.8121948301926233	0.22675444983031204	9
265	0.8121820266189053	0.2266045184978267	9
266	0.8127577159920315	0.22645492054437025	9
267	0.8135481309234839	0.22691696351339316	9
268	0.8143409210788461	0.22749162009878582	9
269	0.8154710619465938	0.22784120429520177	9
270	0.8160767766752944	0.2280745564193517	9
271	0.816452862937542	0.2281649973646651	9
272	0.8168072292389488	0.2286168388710818	9
273	0.8169203582909879	0.22898649599003396	9
274	0.8165386512924256	0.22938255262396315	9
275	0.81705207584766	0.22961770477868712	9
276	0.817315986057916	0.22972542167657276	9
277	0.8178759261307526	0.22972224323149523	9
278	0.8186597862979129	0.22987168241666825	9
279	0.81961800512269	0.23005000384160534	9
280	0.8204865551659895	0.2302935922681341	9
281	0.8213866510974565	0.23054489258952465	9
282	0.8222748238387841	0.23152507593016364	9
283	0.8227935645534329	0.23245370097096918	9
284	0.8233664992678523	0.233219439386059	9
285	0.8236758771590388	0.23429242705342748	9
286	0.8238777008125272	0.23523075834057847	9
287	0.8238057204166804	0.23661370883074528	9
288	0.8235768542932302	0.2381986872639324	9
289	0.8231438472127709	0.23969666337144793	9
290	0.8222476513081447	0.24107832894678938	9
291	0.8213321837545031	0.24245485583267765	9
292	0.8213331346463847	0.24392697956030066	9
293	0.8214968760567202	0.24558204356792843	9
294	0.8220301168963215	0.2473254937226046	9
295	0.8227178221603954	0.24921815402892658	9
296	0.8230667149977567	0.2511617096289727	9
297	0.8232399652149709	0.2527634471885118	9
298	0.823504084565508	0.2545258422768809	9
299	0.8234189008973135	0.25625158195910486	9
