# Supplementary material for: High-level cognition during story listening is reflected in high-order dynamic correlations in neural activity patterns
Source: Nat Commun. 2021 Sep 30;12:5728. doi: 10.1038/s41467-021-25876-x (PMC8484677; doi:10.1038/s41467-021-25876-x)
Supplement: Supplementary file 4 — Source Data [file 41467_2021_25876_MOESM4_ESM.zip › results/higher_order_sims/constant/8.csv]

time	1	2	iteration
0	0.8504418713696519	0.2970672121381276	8
1	0.8505110440733352	0.2963629046626888	8
2	0.8506493163994919	0.29596861535154106	8
3	0.8508918689911302	0.29532025823489755	8
4	0.8511260462805034	0.2943919595809508	8
5	0.8514710526138679	0.29343593521932054	8
6	0.8515606384485969	0.2924082944344355	8
7	0.8517427662804608	0.29134154572364845	8
8	0.8517784014277967	0.29042368148211234	8
9	0.8518450182479722	0.2893652227152418	8
10	0.8518345719395534	0.2882713867651982	8
11	0.8515793223689219	0.28720191092122616	8
12	0.8511451475347251	0.2861065576719462	8
13	0.8504927168792846	0.28519167485840385	8
14	0.8498192374947671	0.2842186067129212	8
15	0.8493937131154873	0.28320906277258595	8
16	0.8486786660266684	0.2822272184286933	8
17	0.8479570527636155	0.2814803927809716	8
18	0.8472541863724056	0.2807060627255668	8
19	0.846536145406366	0.2799866096472125	8
20	0.8457115722360735	0.27907087504667927	8
21	0.8447163393669246	0.2780635804268251	8
22	0.8440916292650359	0.2769453417075084	8
23	0.8434520618389691	0.27571337607772645	8
24	0.8433311635058368	0.2745929617511069	8
25	0.8431914092648582	0.2735682429833263	8
26	0.8431821842854017	0.27260981908212284	8
27	0.8435632320999891	0.27180172749573495	8
28	0.8435045688682241	0.2710030361563548	8
29	0.8428913360150879	0.27056382289042025	8
30	0.8421289166319488	0.26990980430831235	8
31	0.8416630177164248	0.2694540520264256	8
32	0.8414275334572463	0.2688321040016859	8
33	0.840909429331054	0.26815014095527795	8
34	0.8402716946985114	0.26754687096428637	8
35	0.8398692185492609	0.26672426187903214	8
36	0.8393359497053271	0.2657032557209202	8
37	0.8387796680789935	0.2646236682707661	8
38	0.8385186267105168	0.2634665723632189	8
39	0.8380896322029081	0.2622197438377944	8
40	0.837356545578231	0.26101089763512453	8
41	0.8367344910447434	0.2599675535516618	8
42	0.8362989323299959	0.2593595865316322	8
43	0.8361890616546783	0.25879072430304045	8
44	0.8364149058032695	0.25813251757429395	8
45	0.8366500631529554	0.25758620702280993	8
46	0.8368159474265933	0.25702728649302614	8
47	0.8368722650716468	0.2563894940655429	8
48	0.8378180522635937	0.25602532579892323	8
49	0.8389107413216405	0.255776959808898	8
50	0.8397773656088114	0.25583409786340267	8
51	0.8401066061383919	0.2556422600175003	8
52	0.8402111249124843	0.2554884775287882	8
53	0.8401452659905806	0.2551307928001077	8
54	0.8400623861449601	0.2546736581569493	8
55	0.8397864627657821	0.25426065151720456	8
56	0.839479650499151	0.25379642618302606	8
57	0.8393545313576645	0.2531361341345062	8
58	0.8395942228179694	0.25255375657349755	8
59	0.8397755010287726	0.25212698734571365	8
60	0.8402768918660987	0.25201201876622126	8
61	0.8413478652684188	0.25181173774764226	8
62	0.8423081888182791	0.2517301312594607	8
63	0.8426498898728374	0.2514198559895687	8
64	0.842890485396792	0.2510927149136899	8
65	0.8429220466098183	0.2506224502250272	8
66	0.8427903016430759	0.2502254827868677	8
67	0.8427743409669741	0.24978081903146	8
68	0.8434024733807476	0.24950536844351612	8
69	0.8439654634860521	0.24907727576082914	8
70	0.8445536211774892	0.2485467723542121	8
71	0.844876397669842	0.24786090324314486	8
72	0.8455428562406841	0.2472123394768053	8
73	0.8460960293300839	0.2466930118714915	8
74	0.8470068400007315	0.24648019470091362	8
75	0.8475480706624646	0.24627453219314027	8
76	0.8475283264377964	0.24592437683286503	8
77	0.8476042504684189	0.2454742460840957	8
78	0.8477507872573838	0.24522183691439087	8
79	0.8477748469500941	0.24484989434371618	8
80	0.8480756251522239	0.24444791580112027	8
81	0.8475426849596026	0.24433626521556498	8
82	0.8470455313683252	0.2442140164094854	8
83	0.8468393861575505	0.24381105863832306	8
84	0.8460438820638946	0.24354651840944552	8
85	0.8453150826605795	0.24328510102703432	8
86	0.8445401588852741	0.24306111986421597	8
87	0.8439036583208128	0.24268541553379752	8
88	0.8433615492964197	0.24216790084412904	8
89	0.8431987907682719	0.24162719852439374	8
90	0.8434139371653914	0.2409295775751667	8
91	0.8437551176585709	0.24029956230978725	8
92	0.8443344667724376	0.23981957055887565	8
93	0.844924109553484	0.23968541729326528	8
94	0.8457532954882186	0.23959183917342178	8
95	0.8464823228405077	0.2398641758028021	8
96	0.847153267033963	0.23996463615952077	8
97	0.8477370668312029	0.24025703722296593	8
98	0.8485815996670829	0.24046307749186227	8
99	0.8492923670195318	0.24055226879299915	8
100	0.8499422696798952	0.24068752728523493	8
101	0.8505365252530855	0.24112853199619538	8
102	0.8505956190982925	0.24131442902390518	8
103	0.8508320498099557	0.24131825523167852	8
104	0.8509783787757822	0.24117804968976658	8
105	0.851086380660291	0.24110537409008526	8
106	0.8511283124280984	0.24119229643512544	8
107	0.8511500043318582	0.24136302674701432	8
108	0.8509367472131939	0.24180200792944972	8
109	0.8506563331013145	0.242225848523881	8
110	0.8502610005561856	0.24253671713042843	8
111	0.8497730175734358	0.2429532445882969	8
112	0.8495483567914116	0.24342855662053167	8
113	0.8494693150468414	0.24365656411783987	8
114	0.8499548958100679	0.24393671637733205	8
115	0.8502375497282184	0.24408313222793943	8
116	0.8506757885694509	0.24411670977443334	8
117	0.8509675465684406	0.24425294680520893	8
118	0.8514154183682804	0.24498816811835253	8
119	0.8521372846172393	0.24554986739801354	8
120	0.8526579833097132	0.24601675061017111	8
121	0.8529644772771362	0.24642562279407135	8
122	0.8528762842390415	0.24661728763814397	8
123	0.8528288500217737	0.24678468387575922	8
124	0.8527341655219265	0.2467419562777946	8
125	0.852796474367836	0.2466053724653218	8
126	0.8530744618399211	0.2464437849767905	8
127	0.8536289511319765	0.24614504106116683	8
128	0.8542106140552863	0.24608466365196202	8
129	0.854494572145637	0.2460414914236669	8
130	0.8545652325921271	0.2456590369019323	8
131	0.8547297988029674	0.24516995941112277	8
132	0.8550426718481321	0.2448694990067964	8
133	0.8553516826431302	0.2446168618030418	8
134	0.8552077344100248	0.2443562337617883	8
135	0.8550304356317082	0.2442663461821944	8
136	0.8549764613353216	0.24434335029578028	8
137	0.8552154769783424	0.24453762278638633	8
138	0.8558045079448142	0.24470557802266615	8
139	0.8561091303104588	0.24492287286939246	8
140	0.8562656696309077	0.24498893421831275	8
141	0.8559564824272765	0.2451135496905517	8
142	0.8554494291933153	0.24528671268089375	8
143	0.8549150043733665	0.24528076058079207	8
144	0.8543798805304228	0.24493084298033724	8
145	0.8535349192119809	0.24447868378886836	8
146	0.8527954802037179	0.24386722817818562	8
147	0.8520761230695421	0.24307426077147035	8
148	0.8508274605993679	0.24235064110313065	8
149	0.8495908992701251	0.24162597746224282	8
150	0.8487817469505913	0.24179036466011178	8
151	0.8480680683053946	0.24188394661971005	8
152	0.847362904747672	0.24189451329892347	8
153	0.846701277437895	0.24174318482817667	8
154	0.8459608312531922	0.24136798617868438	8
155	0.8453304276324974	0.24130783976983491	8
156	0.8448768291882169	0.24130565922827935	8
157	0.8444275619681397	0.24123845144471173	8
158	0.8437440163819956	0.2412036412033465	8
159	0.8435247668893366	0.24125695754022827	8
160	0.8431990124366299	0.24143497990730076	8
161	0.843058789783658	0.24160208646558473	8
162	0.8426867020740384	0.24168184951884392	8
163	0.8420799357813081	0.24160933931850812	8
164	0.8421317539658406	0.24196560294763272	8
165	0.8422367942576376	0.2422183100419015	8
166	0.8424292902119076	0.2426439019718659	8
167	0.8419934228633503	0.2433574961438959	8
168	0.8413181268725618	0.24406576237431188	8
169	0.8408155321244163	0.2448329917482847	8
170	0.8403028277994297	0.24539752381961707	8
171	0.8397392514186394	0.2458923259328597	8
172	0.8394590894219619	0.24632953737346258	8
173	0.8393409493399405	0.24672242432890504	8
174	0.8396146769393572	0.24705987097638601	8
175	0.8400518703331298	0.2472091265733152	8
176	0.8404938861319246	0.24731485946448822	8
177	0.8410613956917905	0.24743056316121417	8
178	0.8419640699929023	0.24777853005075215	8
179	0.8426527614342489	0.24845491279122706	8
180	0.843582849849529	0.2490380033500355	8
181	0.8442846189289563	0.24964705051171857	8
182	0.8449898501515349	0.2500423870448798	8
183	0.8456437089418054	0.2502390592548936	8
184	0.8464226981391705	0.2505926310878586	8
185	0.847175646666796	0.250779428074535	8
186	0.847970952264647	0.2509941076490478	8
187	0.8490934821510078	0.25095638659799807	8
188	0.8501764753131773	0.25077368101382297	8
189	0.8509079494148443	0.25125356184260345	8
190	0.8513975610382891	0.2519868165217414	8
191	0.8519315321165257	0.2526400368302679	8
192	0.8523423329989173	0.2533500432268065	8
193	0.8525867330274366	0.25402965800496774	8
194	0.8524812661679072	0.25475610325299664	8
195	0.8524417368962857	0.255289149035497	8
196	0.8523059795756333	0.2556766589740836	8
197	0.8518030806192064	0.25647186394628274	8
198	0.8510526159809049	0.257031800472591	8
199	0.8503539097888003	0.25752038241918435	8
200	0.8495280143263424	0.25772322452472884	8
201	0.8488459935567886	0.25784262557854565	8
202	0.848226276743138	0.25790492715119295	8
203	0.8476587695951323	0.25799947052374256	8
204	0.8473374107380514	0.25836242078833294	8
205	0.847104277286899	0.2585182408546371	8
206	0.8471174131447754	0.2587856476197096	8
207	0.8470948657799198	0.25900417823720573	8
208	0.8471592217261834	0.2591225213155582	8
209	0.8472219170255217	0.2591041434803817	8
210	0.8473289731091395	0.25895515697036176	8
211	0.8473860347250995	0.2587078987672654	8
212	0.8471865793941598	0.25837279825044435	8
213	0.8470785434370588	0.25789526534413576	8
214	0.8470530139658785	0.2573235520125495	8
215	0.8469113088069684	0.25669997040746534	8
216	0.8471228307941551	0.25600953351059985	8
217	0.847396541576788	0.25556623511672505	8
218	0.8476659537956831	0.25499045526302305	8
219	0.8479211780594627	0.2545553429065832	8
220	0.8484074372425371	0.2544791834924731	8
221	0.8488621196703411	0.25436766066590955	8
222	0.8487098454483402	0.25442039800163985	8
223	0.8483417174671506	0.2543742446511627	8
224	0.8483394075510624	0.2541383152296083	8
225	0.8482025127224194	0.25358671809845906	8
226	0.8480412621198872	0.2528684730404849	8
227	0.8476567008098222	0.2522318723139773	8
228	0.8473766559478233	0.2517044407690551	8
229	0.8470948866583463	0.25109288570538285	8
230	0.8470219153964507	0.2501643522972756	8
231	0.846984583074277	0.24924206017321165	8
232	0.8473421588842249	0.2481419925994999	8
233	0.8476621446934549	0.24719294628149122	8
234	0.8480740203209726	0.24654768565125762	8
235	0.8483150185014312	0.24617207323504495	8
236	0.848224089580391	0.24621266079087284	8
237	0.8478468693550552	0.24636792787790635	8
238	0.8475889234626629	0.24653077714470195	8
239	0.8475710567666683	0.24658551755045535	8
240	0.8476288100719912	0.24662581183011098	8
241	0.847827547023686	0.24643014897812535	8
242	0.8478656849970109	0.24625631223029756	8
243	0.8478274446533672	0.24641231019196147	8
244	0.8475995242832111	0.24653893512602287	8
245	0.8474733013242578	0.2467808195023275	8
246	0.8472418703718863	0.2469441304455347	8
247	0.8471437396105866	0.24696714067332126	8
248	0.8470663301599918	0.24729709264350033	8
249	0.8468989042691513	0.2476440776692744	8
250	0.8468175362375882	0.24808226519466514	8
251	0.8465852575461122	0.24880817222266416	8
252	0.846124425995496	0.24982306275300867	8
253	0.8458194941219164	0.250714986686283	8
254	0.8454249423442557	0.25152666844293015	8
255	0.8448536290220613	0.2522848203029562	8
256	0.8442322119294987	0.2535784511736238	8
257	0.8433762730317554	0.2549494474795547	8
258	0.8426520479649632	0.2561923228770912	8
259	0.8420162710357109	0.25748145363471275	8
260	0.8412481894800854	0.2586907386811829	8
261	0.8406078120406418	0.26023960218043335	8
262	0.840102883426873	0.2615916997838654	8
263	0.8396446898441011	0.2628290927204432	8
264	0.8391088747623584	0.26392578730983207	8
265	0.839370296478891	0.2646310967547121	8
266	0.8398170479048774	0.26511024636238223	8
267	0.8402919946798275	0.2657715464238292	8
268	0.8408718203617231	0.266184158347399	8
269	0.8413811266972756	0.26647764949860486	8
270	0.8419342905486762	0.2666816496136347	8
271	0.8425296978990551	0.26675757435793995	8
272	0.843042958840185	0.26678531065160727	8
273	0.8436852002324556	0.26676737663548206	8
274	0.8438804089302595	0.26669065371878015	8
275	0.8441704601864535	0.26674111699221215	8
276	0.8441873249588787	0.2668693072665589	8
277	0.84434668895404	0.26695027808913335	8
278	0.8447158116013743	0.266917821550931	8
279	0.8449727961315165	0.2671565578931214	8
280	0.8451442565554746	0.2676328107832229	8
281	0.8459374515263077	0.2685761657940274	8
282	0.8466274487500828	0.26950989134217646	8
283	0.8472247054175227	0.27072232885784786	8
284	0.8479198098314578	0.27198160063210064	8
285	0.8486149791666283	0.27321662256155765	8
286	0.8492096152976255	0.2743495428328146	8
287	0.8491527789208755	0.2754550521811946	8
288	0.8496296900725228	0.2765029951617498	8
289	0.8503097250377198	0.277500648563222	8
290	0.8510545687030947	0.278339925922066	8
291	0.8518556452979856	0.2791374690480633	8
292	0.852701691692383	0.27999660843280716	8
293	0.8535247403234201	0.2806902473778796	8
294	0.8538277708556394	0.2813697921703696	8
295	0.8539213516401981	0.2819279755023551	8
296	0.8536067100728814	0.2826249963065158	8
297	0.8532198356190487	0.28322150736374785	8
298	0.8530388245372964	0.284291309970524	8
299	0.8527533938975764	0.28554100070189853	8
