# Supplementary material for: High-level cognition during story listening is reflected in high-order dynamic correlations in neural activity patterns
Source: Nat Commun. 2021 Sep 30;12:5728. doi: 10.1038/s41467-021-25876-x (PMC8484677; doi:10.1038/s41467-021-25876-x)
Supplement: Supplementary file 4 — Source Data [file 41467_2021_25876_MOESM4_ESM.zip › results/higher_order_sims/constant/72.csv]

time	1	2	iteration
0	0.8590841635420264	0.255033273146066	72
1	0.8592430485038068	0.25351253277797386	72
2	0.8593568718897605	0.25187157381460806	72
3	0.8594814120282449	0.2503343583446661	72
4	0.8597905995646036	0.24890235458048604	72
5	0.8600340838772466	0.24739414176233848	72
6	0.860250323842848	0.2458787107274267	72
7	0.8600567741695508	0.2445184517177375	72
8	0.8596353953744452	0.24329386924988516	72
9	0.859307446460856	0.24206051483494093	72
10	0.8594879089781648	0.24114686474615424	72
11	0.8595044867412448	0.24008804008016232	72
12	0.8592731468965514	0.23894195137415572	72
13	0.8587342417028968	0.23786087895063213	72
14	0.8585403657429534	0.2365328085148616	72
15	0.8580820374730657	0.23523547643038548	72
16	0.8573980747832881	0.23409241744016251	72
17	0.8567439702071759	0.23305443431506412	72
18	0.8559474851096451	0.2322336827575244	72
19	0.8555988201064954	0.23129016374256933	72
20	0.8553003862452565	0.2303087761592915	72
21	0.8553786946070525	0.2293776193626052	72
22	0.8550974327863131	0.22882624587710612	72
23	0.8546155535084297	0.22824584634657127	72
24	0.8540942269964782	0.22798223288521485	72
25	0.8535098029871943	0.22763113446248498	72
26	0.8529416236241589	0.22709880890781584	72
27	0.8524359937007878	0.22643058217654824	72
28	0.8518504800815899	0.2257978246514434	72
29	0.8514101344127416	0.22502538053533108	72
30	0.851143042102459	0.22426848967672464	72
31	0.8507020430059088	0.2234693256012086	72
32	0.8503609920781853	0.2227324402807521	72
33	0.8498908862876278	0.22194094840556935	72
34	0.8494942604707154	0.22110544675797655	72
35	0.8496382936191027	0.22066583400549283	72
36	0.8497841614284962	0.2201193211337338	72
37	0.8498326502746901	0.21965045120269436	72
38	0.849956390483281	0.21953929945777667	72
39	0.8501660786635108	0.21920798457466173	72
40	0.8509495007592647	0.21853410580959975	72
41	0.8516462070331413	0.2179229925831787	72
42	0.8521448417740582	0.217146360981188	72
43	0.8525934211566291	0.21653003836299306	72
44	0.853148520070158	0.2159718617828364	72
45	0.8534433430046477	0.2153124611109831	72
46	0.8538477552849867	0.21480347092251006	72
47	0.8541519719253786	0.2140820468571326	72
48	0.8542108929152962	0.21345020318885974	72
49	0.8542355050533949	0.21309862213788514	72
50	0.8541458319196027	0.2129519591455093	72
51	0.8541668727416928	0.21267083259287187	72
52	0.8543503975107434	0.21234529577894137	72
53	0.8544486581189477	0.2119908138647955	72
54	0.8543101835006863	0.21162328475935255	72
55	0.8542697819530648	0.21130740498108663	72
56	0.8542036962137822	0.21096834375415943	72
57	0.854066269588301	0.2110593059908446	72
58	0.8540691378788677	0.21095874360603115	72
59	0.8543573023363938	0.21097708879663848	72
60	0.8546973249146853	0.21115731847513078	72
61	0.8552165538199242	0.21110894877534594	72
62	0.8557785134779375	0.2110206448185227	72
63	0.8564299295508722	0.2108302688553212	72
64	0.8569853357198889	0.2109152793482739	72
65	0.8575307895506298	0.21098702739414216	72
66	0.8579723111054025	0.21089807643646202	72
67	0.858485065958313	0.21074886703261653	72
68	0.8589089135166964	0.21100226606851602	72
69	0.8591408484772564	0.21133914061769407	72
70	0.8594106392934961	0.2115221192494981	72
71	0.8596430169395605	0.2116638266639793	72
72	0.8599636778039055	0.21176131395407227	72
73	0.8602056170130186	0.21185917899384268	72
74	0.8606253762252212	0.21194376787087668	72
75	0.8610290309580235	0.21238392382904223	72
76	0.8613305136888929	0.21268264088633912	72
77	0.8613641444930746	0.21323880731768702	72
78	0.8613360572619674	0.21405808883967736	72
79	0.8611836146314596	0.21474450561135117	72
80	0.8606112705070235	0.21548952720415185	72
81	0.8600328676769335	0.21608882922505193	72
82	0.8599138347036854	0.21623473873567617	72
83	0.8599413846929919	0.21656428809860143	72
84	0.8598537482296199	0.21673142334862827	72
85	0.8595525756398522	0.21673700383771846	72
86	0.8590998849332008	0.21657438877940818	72
87	0.8589152286963458	0.2164554383077081	72
88	0.858561161359376	0.21651868795848303	72
89	0.8584526461582178	0.21664289913908802	72
90	0.8584766876678417	0.21668344676800205	72
91	0.8587327075263123	0.21685955207016192	72
92	0.8591301931964269	0.21689974024671682	72
93	0.8593667534278778	0.21690103451462037	72
94	0.8598386621340509	0.21701598947311543	72
95	0.8604979569111338	0.2169058370176094	72
96	0.8608997299477529	0.21695210577762314	72
97	0.8611657259446588	0.21690877342512407	72
98	0.8608918016961534	0.2170806627338826	72
99	0.8607112831942817	0.21737226886593058	72
100	0.8605381008733205	0.2178645489514157	72
101	0.8605190613436753	0.21828347833570547	72
102	0.8602235949690434	0.21903275751039544	72
103	0.8598099419668177	0.21971051461712718	72
104	0.8593728205617952	0.22086904283600936	72
105	0.8589166810363361	0.22202250040794844	72
106	0.8585082384901235	0.22298742940105915	72
107	0.8582363728164325	0.2237536153965647	72
108	0.8577524015172305	0.22442675221869438	72
109	0.8572521826249505	0.22492161242117303	72
110	0.8569118718235876	0.22541285467370645	72
111	0.8565788745254947	0.22585223436998414	72
112	0.856324935823216	0.22603564934300774	72
113	0.8563738735086662	0.2264519014173245	72
114	0.8563787667574143	0.22674636624286446	72
115	0.8562387732741586	0.22698992291826178	72
116	0.8566181655018981	0.2272197420598173	72
117	0.8570455395597656	0.22734588466082284	72
118	0.8573419541095308	0.22735789840142795	72
119	0.8577191069917597	0.22738352832290779	72
120	0.8580113640229232	0.22741782231284643	72
121	0.8579122805240658	0.22724556545246466	72
122	0.8580738254976287	0.22699075655763992	72
123	0.8581261841902754	0.22680447038685955	72
124	0.858199877689356	0.22667761731342476	72
125	0.8582828942327124	0.2266357595223259	72
126	0.8581211641038573	0.2265215918012359	72
127	0.8579356815598792	0.22628979642047284	72
128	0.8579282444465371	0.22584078725005186	72
129	0.8579298187264954	0.22529387516938348	72
130	0.8580178692732076	0.22480306710012005	72
131	0.8582518694599813	0.22434041421410839	72
132	0.8583549447719053	0.22391710306004725	72
133	0.8587206542166902	0.22342056488698742	72
134	0.858713561138575	0.2235054841356678	72
135	0.8587295502620211	0.2237267557571296	72
136	0.8587423160431188	0.22413773029631023	72
137	0.8585299398856482	0.2246600883933326	72
138	0.8583338826855385	0.22519040850858854	72
139	0.8580700661235746	0.22561039365856939	72
140	0.857788861847525	0.22597999133107066	72
141	0.8575098536923749	0.22616328196234586	72
142	0.8571975646304556	0.2262289996108554	72
143	0.856903281681274	0.22614662304073935	72
144	0.8566241612947816	0.22587943810417627	72
145	0.8563049801918036	0.22563709656835274	72
146	0.8558701207923759	0.22541258001800488	72
147	0.85544558625961	0.22496031882735895	72
148	0.8552385200924014	0.22466567722824796	72
149	0.8551400565770123	0.22446368959567725	72
150	0.8549507700888341	0.22450930666683078	72
151	0.8545325441573821	0.2245178056869476	72
152	0.854015700184271	0.224477649176812	72
153	0.8534869878020929	0.22422264754235474	72
154	0.8528428312783959	0.2238850793929333	72
155	0.8520668077551143	0.22346022572950436	72
156	0.8513498477980672	0.22291241194986924	72
157	0.8505504925791497	0.22231626250948205	72
158	0.8494676911863858	0.22154943470835925	72
159	0.8486007628452177	0.22066188008192453	72
160	0.8475800586456337	0.2198150089521978	72
161	0.8463526098232396	0.21959135019288076	72
162	0.8451827072610244	0.21952048324938786	72
163	0.8444431418504651	0.2192059103525759	72
164	0.8438044959274826	0.21879013541976897	72
165	0.8433521404576971	0.2185350540627304	72
166	0.8432497742818613	0.21809200370197435	72
167	0.8436069593557409	0.2175671493973074	72
168	0.8440098079022246	0.21726327209697405	72
169	0.8444479487317802	0.2170270340530007	72
170	0.8447109846590752	0.21663278319284895	72
171	0.8447774886304071	0.21603158323402497	72
172	0.8447604097268726	0.21559363368286896	72
173	0.8449879708626991	0.21572148850328168	72
174	0.8461027634806704	0.21552098956579935	72
175	0.8470104776680666	0.21543658833202461	72
176	0.8480409410334517	0.21528091842474317	72
177	0.8489352662336812	0.2149993255354114	72
178	0.8495915805459814	0.21476678684079661	72
179	0.8501614490107547	0.21483084381698198	72
180	0.8499021029093473	0.21478097293406875	72
181	0.8492010823351815	0.21484929513974335	72
182	0.8487063956489164	0.21478489331772146	72
183	0.8483660312566097	0.21451270583641383	72
184	0.8476791439628006	0.21407623879205956	72
185	0.8475244973426794	0.21353517749711645	72
186	0.8475258218466051	0.21346028751365426	72
187	0.8477079044262723	0.21323855812270198	72
188	0.8479922792536232	0.2129205813195891	72
189	0.8480085909657585	0.21270852757107134	72
190	0.8483303938905927	0.2125134448913346	72
191	0.8490780227174957	0.21257636318307926	72
192	0.8500474942859528	0.21245660637770128	72
193	0.8509230962231604	0.2125439028359165	72
194	0.8518565091705113	0.2129611920834386	72
195	0.8525848304430282	0.21322452298985187	72
196	0.8527892599155636	0.21338004018183637	72
197	0.8531222578963873	0.21363906860121182	72
198	0.8543476363198979	0.21362207830490726	72
199	0.855594708005314	0.21369049226658812	72
200	0.8565010547534759	0.2136834874539207	72
201	0.8571131842415128	0.21364109064294012	72
202	0.8577115376916313	0.21366520855833643	72
203	0.8583054671118547	0.2137450354834348	72
204	0.8584911525100146	0.2139514527360263	72
205	0.8584250747802951	0.2140922933946075	72
206	0.8583308464600967	0.21437210341784213	72
207	0.8583497184431078	0.21453922469155592	72
208	0.8578967320421348	0.2145386310083665	72
209	0.8574772286599563	0.21449195267987928	72
210	0.8571464869645343	0.21427141715606007	72
211	0.856976250720775	0.21390645935970054	72
212	0.8566492795856953	0.21382475569309556	72
213	0.8556206344412658	0.21369656382572913	72
214	0.8545932928485579	0.21392302089878037	72
215	0.853409109638105	0.21386301904710484	72
216	0.8525143748705563	0.21363425938352681	72
217	0.8512163996189548	0.2132592296105244	72
218	0.8500470271888128	0.21317143618507015	72
219	0.849229769898476	0.2131078869671236	72
220	0.8486261570754711	0.2130315539216384	72
221	0.8482456344157926	0.21325870428116378	72
222	0.8479660730695505	0.21323640819705722	72
223	0.8474478393617849	0.21297099262302302	72
224	0.8471442618659315	0.2134840460612342	72
225	0.8471188350875193	0.21393154508194404	72
226	0.8473283803546453	0.21438997177925867	72
227	0.8472787985135013	0.21482347539501317	72
228	0.8476791760002981	0.21520059700113972	72
229	0.8484326401820816	0.21524228730339184	72
230	0.8488984031510431	0.21540827734351545	72
231	0.8490574892220644	0.21544426054510002	72
232	0.8492641698199659	0.21543581161288836	72
233	0.8494957340690814	0.2155446760795842	72
234	0.8499153442423543	0.2156464772894128	72
235	0.8505885562642849	0.21561815412737684	72
236	0.8514333007502991	0.2155321737170957	72
237	0.8522566003379017	0.21546721578816913	72
238	0.8525631813930253	0.21532073314132266	72
239	0.8530924349354664	0.2150944272445892	72
240	0.8535251822726535	0.2148091759457069	72
241	0.8539720282980678	0.2144203421989124	72
242	0.8540770601107674	0.21384027042453427	72
243	0.8540762841803927	0.21350990684458737	72
244	0.854129132345105	0.2129749328380722	72
245	0.8542089705457352	0.21226465732742217	72
246	0.8541226630466194	0.2118011829505192	72
247	0.8540496354512483	0.21127890382652126	72
248	0.8540695437071604	0.21077502091782793	72
249	0.8536159423439538	0.2105173983598872	72
250	0.8530477877624826	0.21032932830439072	72
251	0.8527300646581523	0.21008064539409763	72
252	0.8528239630401462	0.21026219496705081	72
253	0.8531943326971438	0.2106339012338089	72
254	0.8539811991623838	0.21090197024191865	72
255	0.8546444331490423	0.21097305896367696	72
256	0.8550736949083622	0.21093021397855274	72
257	0.855626928322859	0.2104640480475894	72
258	0.8559547081073667	0.21053064775077066	72
259	0.8561222859282096	0.21051101527639562	72
260	0.8557662232150521	0.21067493138553003	72
261	0.8553345793180905	0.21108058430510573	72
262	0.8545750765593572	0.2114988556090661	72
263	0.8536208912909852	0.21193608863742325	72
264	0.853035491173874	0.2124879654571504	72
265	0.8526793293182706	0.2126325443522672	72
266	0.8524378255988753	0.21278122412344022	72
267	0.8521687245492298	0.2130416766739217	72
268	0.8518484500107593	0.21316799994144214	72
269	0.8520618108499769	0.21340425938971633	72
270	0.8520370645590253	0.21384126295879446	72
271	0.8517172806375563	0.21448408385996248	72
272	0.8515003568718482	0.21525568142430818	72
273	0.8512855850436687	0.21599399180220266	72
274	0.8512515812385512	0.21678165126953527	72
275	0.8511908209517408	0.21739375997301869	72
276	0.8512017782355149	0.21814096102990407	72
277	0.8513009981968218	0.21893699171964073	72
278	0.8512744782684538	0.2199078338891818	72
279	0.8513181267945585	0.22112499823577866	72
280	0.8510802132399771	0.22203019543644367	72
281	0.8507521256362397	0.22281168701509307	72
282	0.8505394080060033	0.2236041831562403	72
283	0.8504463412135617	0.22426504419558263	72
284	0.8504957619238046	0.2252762997892736	72
285	0.8503367775272306	0.22627684544232649	72
286	0.8502362846267447	0.22776040922892102	72
287	0.84985455861562	0.22933515200127275	72
288	0.8491182816836399	0.23092755136557397	72
289	0.848740543727289	0.23284274634025154	72
290	0.8482675158616317	0.23476800407638915	72
291	0.8478964034290544	0.23678121637013336	72
292	0.8475583461897371	0.23845248223418636	72
293	0.8472498089641182	0.24012999500364512	72
294	0.8477227131429976	0.24178975161278862	72
295	0.8484355987147152	0.2434061572969465	72
296	0.8483205850299492	0.24507310765159562	72
297	0.8485840304578813	0.2468020927696579	72
298	0.8490636073531865	0.24848048959227542	72
299	0.8498586333705642	0.25040650477554155	72
