# Supplementary material for: High-level cognition during story listening is reflected in high-order dynamic correlations in neural activity patterns
Source: Nat Commun. 2021 Sep 30;12:5728. doi: 10.1038/s41467-021-25876-x (PMC8484677; doi:10.1038/s41467-021-25876-x)
Supplement: Supplementary file 4 — Source Data [file 41467_2021_25876_MOESM4_ESM.zip › results/higher_order_sims/constant/66.csv]

time	1	2	iteration
0	0.8291597201533366	0.2881717333032835	66
1	0.8286979170590811	0.28637496681015095	66
2	0.8282917214379886	0.2844093038986774	66
3	0.8279055510932161	0.2824038465464117	66
4	0.8274218797716691	0.28127107709935073	66
5	0.8268918711182116	0.280033275175025	66
6	0.8260980269105084	0.2788346206731674	66
7	0.8251939141477734	0.27761300528405575	66
8	0.8242344666278393	0.27646353904976956	66
9	0.8233023830622312	0.27525514072506474	66
10	0.8225495414604945	0.273828730387458	66
11	0.8217237313088759	0.2723193757061969	66
12	0.8214879682266116	0.2707080826974213	66
13	0.8214771624351676	0.26892801324789795	66
14	0.8213418922243746	0.26735267216288655	66
15	0.821277008998831	0.26637464152842094	66
16	0.8214039917756165	0.26558084623359346	66
17	0.8215578227206037	0.26477911711096197	66
18	0.8214404430927553	0.2641730159928974	66
19	0.8211688823059647	0.2634547541826749	66
20	0.8212082311443719	0.262730412683618	66
21	0.8210983137267776	0.26239336187743295	66
22	0.8211651376673431	0.2619585484234787	66
23	0.8212562149462579	0.261350194555291	66
24	0.8217653559482268	0.26084315692000165	66
25	0.8222187339202457	0.26027587306786265	66
26	0.8223645127262758	0.2594154862452042	66
27	0.8224995561438666	0.25862436393886823	66
28	0.8228295498682695	0.2577801893703658	66
29	0.823222892582237	0.256840234557243	66
30	0.8234276488922947	0.2560616687254639	66
31	0.8237380571458414	0.2558579219753359	66
32	0.8242655406044564	0.2555466449635993	66
33	0.8245049614226082	0.25508927677250376	66
34	0.8245779607740009	0.25444735401446156	66
35	0.8246821682998305	0.2539946392027111	66
36	0.8247462829416563	0.25357731576655385	66
37	0.8248237412219067	0.2530981199340873	66
38	0.8247691471973779	0.25261639290982	66
39	0.8247200291474894	0.2520984061631369	66
40	0.824499654624674	0.2511796012162267	66
41	0.824365535561924	0.25015390730473763	66
42	0.8244112317751741	0.248961828189155	66
43	0.8247942159866638	0.24816408913634747	66
44	0.825107998458783	0.24726328278871837	66
45	0.8251937447201227	0.2464878211394778	66
46	0.8252204141981305	0.24566494183305781	66
47	0.8254957889459633	0.24484034469609053	66
48	0.8259284015273876	0.24442011089049456	66
49	0.8263837194512823	0.24377658544929817	66
50	0.8267170719179708	0.2428478451777235	66
51	0.8271158643495747	0.2417311636702348	66
52	0.8275551111785944	0.24074895176705569	66
53	0.8280694192397098	0.24015755817096154	66
54	0.8286345110335565	0.239703360647662	66
55	0.8291231468185697	0.23931620578892535	66
56	0.8294207541106516	0.23894311427824308	66
57	0.8296534548922834	0.23855045874137348	66
58	0.8299409835004803	0.23796243005647527	66
59	0.8302852103399959	0.23744068761514814	66
60	0.8306957573157425	0.2369408038840719	66
61	0.8311064099963063	0.2365012883278838	66
62	0.8312762374549784	0.23616300914547003	66
63	0.8312947094733463	0.23569034138636422	66
64	0.8312174486397147	0.23532644384415694	66
65	0.8309201900903476	0.2348557863453247	66
66	0.8308974251092859	0.23497912778151883	66
67	0.8308830060177	0.23510585716284213	66
68	0.8308494889839584	0.23491790918316863	66
69	0.8307193096699009	0.23474857769585497	66
70	0.8305248759743266	0.23510101569484312	66
71	0.8302842856504296	0.2350532845358688	66
72	0.8300673214668911	0.2349991750104638	66
73	0.8300859611629047	0.23482910911148494	66
74	0.8302014381260068	0.23451840560428075	66
75	0.8304588579650509	0.2343244275530423	66
76	0.8308406695573832	0.23439856936282677	66
77	0.8310515838562011	0.23419983289533344	66
78	0.8314416121289088	0.23393499902408468	66
79	0.8318813428967547	0.23390504898396958	66
80	0.832421260341868	0.23393712793279683	66
81	0.8331891950042506	0.23409136556442867	66
82	0.8341484292822904	0.23434760114936315	66
83	0.8349679147018295	0.23446349682588483	66
84	0.8356362926982517	0.2343679696751374	66
85	0.835901732588394	0.2339558965536485	66
86	0.8360981581650049	0.2334402490878751	66
87	0.8355869234222225	0.23299728606844683	66
88	0.8350809120011111	0.23259057383914122	66
89	0.8343495055926669	0.23249587393218743	66
90	0.8336130381418888	0.2326780370303803	66
91	0.8327658467923778	0.23272101388284358	66
92	0.8319445840325517	0.23292691273544616	66
93	0.8315254051555454	0.2335537547835425	66
94	0.8310945333044003	0.2340057285883521	66
95	0.8307692922869512	0.23450940300055964	66
96	0.830650169384249	0.23516910376295863	66
97	0.8306525918377241	0.23574860255624958	66
98	0.830596736002305	0.23630773334992505	66
99	0.8306515886688798	0.23663850925035632	66
100	0.8308063143322009	0.23685708195069277	66
101	0.8309821644386438	0.23702113403049388	66
102	0.831023174812196	0.2369265714505192	66
103	0.8310995616005056	0.2369314432831214	66
104	0.8310268313779875	0.23743478023332423	66
105	0.8309553811208111	0.23788000636931772	66
106	0.8308248913148879	0.23843702748422302	66
107	0.8308408615954281	0.23862576752609815	66
108	0.8308637215152159	0.23866437814032973	66
109	0.8308144684352529	0.23895003927278677	66
110	0.8308774885207516	0.23973539782670705	66
111	0.8308750608019574	0.2410100295183863	66
112	0.8308335859139802	0.24222910264488093	66
113	0.8307255100180496	0.2432027649387323	66
114	0.8306461192574898	0.24450347581685328	66
115	0.8305128509714885	0.24555591963269463	66
116	0.8303688361216166	0.2466023941116734	66
117	0.830256441225017	0.2478135248212678	66
118	0.8300474333345288	0.24896161440507675	66
119	0.8297677405956214	0.2501337234808173	66
120	0.8294916055924538	0.251132910561331	66
121	0.8292295967024464	0.25212430177980694	66
122	0.8289797298481972	0.25282291704474347	66
123	0.8288142221589583	0.25355783031519946	66
124	0.82841001836555	0.25417618277918935	66
125	0.8282533949504342	0.25431249276955126	66
126	0.8282473873976963	0.2543046778358748	66
127	0.8280660904458711	0.2541421397468233	66
128	0.8278274384536634	0.2540379759987954	66
129	0.8277365075240608	0.25378172973346846	66
130	0.8277838966653935	0.25358169604698394	66
131	0.8279587869256623	0.2533184736157664	66
132	0.8279058363084711	0.25305239634054	66
133	0.8281177348544921	0.2526773723751734	66
134	0.8282592826238727	0.2521535852089012	66
135	0.828293127509446	0.2515843947584709	66
136	0.8280803957508261	0.2511510177764837	66
137	0.8278088809127042	0.25079687572669185	66
138	0.8275241579238009	0.2504008646956279	66
139	0.8271724933715563	0.24992503523799856	66
140	0.8267904620569089	0.24942763754473535	66
141	0.8267062603253735	0.24850932548906005	66
142	0.8266291674232681	0.24751572960705465	66
143	0.8265650358438397	0.24640161129762256	66
144	0.8265343760330709	0.2452224081467496	66
145	0.8264119781061453	0.24468166124317425	66
146	0.8263992718403417	0.24411159694020837	66
147	0.826349246610294	0.24366878331566827	66
148	0.8263023970141803	0.2432140708270451	66
149	0.826239197353821	0.24273292563759827	66
150	0.8261685343471887	0.2420492040177908	66
151	0.8261328107139831	0.24188806050367503	66
152	0.8263793045889738	0.24149853526379605	66
153	0.826453182313219	0.24096555289794508	66
154	0.8266203593417925	0.24043150543920055	66
155	0.8267586849110864	0.24017649178288922	66
156	0.8268772033157208	0.23978221946470513	66
157	0.8271849883040766	0.23933719956564947	66
158	0.8273363695352425	0.23928680507775865	66
159	0.8274184544571758	0.23936273416525844	66
160	0.8276690431881071	0.23935003754560566	66
161	0.8281072037308143	0.2393646673570151	66
162	0.8284648607479659	0.23943643112045188	66
163	0.8287953982362295	0.2392232065421129	66
164	0.8291990894302639	0.23886258226196766	66
165	0.8293237427887057	0.2386409197265256	66
166	0.8293192582693348	0.238402707626442	66
167	0.8291990127443812	0.23815085967430838	66
168	0.8290618092809313	0.2380217941863881	66
169	0.829045355816051	0.23792465716675304	66
170	0.8290734594662839	0.23790746408239014	66
171	0.829044270180938	0.2377886507131444	66
172	0.8289586699346232	0.23783048876786403	66
173	0.8288409890487675	0.23836522953980283	66
174	0.8288221889449489	0.23875640530794193	66
175	0.8287043587774899	0.23912787221357612	66
176	0.8286466595754702	0.23942424025025183	66
177	0.8286213829804423	0.2396046419539446	66
178	0.8285655305173347	0.23967585350157966	66
179	0.8283978014231774	0.23967741980534657	66
180	0.828300218486078	0.23959886504458092	66
181	0.8282960552422594	0.23953506809200786	66
182	0.8282795879556418	0.2392639163555288	66
183	0.828558994913241	0.23899416915716437	66
184	0.829066488114279	0.23866828680961102	66
185	0.8297156166212604	0.23868657930060724	66
186	0.8301976649208097	0.23852224544586656	66
187	0.830606568402522	0.23849609666996321	66
188	0.830783280968844	0.2383098277224702	66
189	0.8309643072912704	0.23813793290409055	66
190	0.8311509148520523	0.23795330793543745	66
191	0.8312240216028565	0.23743414385280212	66
192	0.8311983510087962	0.23741734857892097	66
193	0.8309969005190978	0.23753382844936394	66
194	0.8306438428636393	0.23736092979284393	66
195	0.8301493268414001	0.23724328201805642	66
196	0.8297325621839996	0.23694065985735815	66
197	0.829192792944774	0.2365505132037571	66
198	0.8286315779172283	0.23613502358676333	66
199	0.8278995115279693	0.23553975749684017	66
200	0.8270120001200659	0.23466797335637574	66
201	0.8258357516172655	0.23387807673328925	66
202	0.8245831132616075	0.23286985034593355	66
203	0.8231841547125262	0.23192742291187324	66
204	0.8216078940836908	0.23061098255266754	66
205	0.8202080911595925	0.2302413750417534	66
206	0.8184169459504183	0.23000000519183372	66
207	0.8175708067679456	0.2296649794352562	66
208	0.8165447037386704	0.2293256921310939	66
209	0.8153795506044674	0.22876790406209208	66
210	0.8150906522774416	0.22867881370804635	66
211	0.8150196492024825	0.22856229299643147	66
212	0.8153114380472786	0.228352332193586	66
213	0.8159693323158571	0.2282825832414925	66
214	0.8165915222243185	0.22809005772650312	66
215	0.8171779641710767	0.22781415377548261	66
216	0.8181319808510379	0.2273646139013513	66
217	0.8186494141407434	0.22686612397108658	66
218	0.819458952210834	0.22638846178737504	66
219	0.8204389244129766	0.22599799790516617	66
220	0.8215691857169087	0.2255651970248553	66
221	0.8227516481657053	0.22505040284489855	66
222	0.8239882127330893	0.2248528708209377	66
223	0.8248297746789722	0.22491776393476148	66
224	0.8257086181192412	0.22499174556134238	66
225	0.8265293288439824	0.22510271217378225	66
226	0.827176927132633	0.22514882941757114	66
227	0.8277075181647567	0.22550365386141763	66
228	0.8281294624694792	0.22555489005031346	66
229	0.8282984432694679	0.22557756539278073	66
230	0.8281974032734494	0.22617594580004113	66
231	0.8280405159035955	0.22681284812353245	66
232	0.8280154665558165	0.22764369939625365	66
233	0.8282085967935873	0.22816014084338102	66
234	0.8281816991418762	0.22879919835178378	66
235	0.8284311954533756	0.22963163609127413	66
236	0.8289493277582627	0.23037794137055786	66
237	0.829263318327169	0.23095466609097962	66
238	0.8296746977954198	0.23139466480006785	66
239	0.8302828045819518	0.23179564264510416	66
240	0.8308690176242398	0.2318795198883866	66
241	0.8309184784284589	0.23265100657854798	66
242	0.8311211670472084	0.2333363496710898	66
243	0.8312702029111372	0.23402371516803497	66
244	0.8313448158232983	0.23458956421263313	66
245	0.831899464046231	0.2352854315785721	66
246	0.8323185812376165	0.23605175214325547	66
247	0.8325083570114359	0.2370279387436216	66
248	0.8325051754845355	0.23809922355903168	66
249	0.8326243215844307	0.23904083468510304	66
250	0.8326031600479881	0.239764859773052	66
251	0.8326809131964059	0.24038938879700386	66
252	0.8325655568233996	0.2412593619875929	66
253	0.8326932709561403	0.24245117967163357	66
254	0.8328560281646686	0.2435023553286879	66
255	0.8330177858656729	0.24469067891586538	66
256	0.8330760531919332	0.24583986225346702	66
257	0.8330195089611229	0.24688483414945575	66
258	0.8328480970887963	0.24788395734674332	66
259	0.8324762954345942	0.24903344607237604	66
260	0.8322624875688275	0.2503294004159065	66
261	0.8320000893568411	0.25132759570028235	66
262	0.8316771903349927	0.2522483122733372	66
263	0.8313437970642671	0.25297571933279145	66
264	0.8311198268306096	0.25369568102328527	66
265	0.8308933706569338	0.25464176199990757	66
266	0.8304353035050052	0.2556327188906783	66
267	0.8299853729590647	0.25661123575451794	66
268	0.8296508676423088	0.2572857356184013	66
269	0.8292510867977396	0.25792773725895723	66
270	0.8288695501699764	0.2582871799814874	66
271	0.8283646869263024	0.25844196699304917	66
272	0.8279334358806083	0.2582851296273367	66
273	0.8278971201956097	0.25826637681487824	66
274	0.8276783959971705	0.2582779922436507	66
275	0.827685413101465	0.2583976457338216	66
276	0.8277859128140315	0.25918207061969123	66
277	0.8283139938191387	0.2598124493219632	66
278	0.8287233691469851	0.260402411192855	66
279	0.8291107922207643	0.2611043949433935	66
280	0.8293125847643334	0.2617953774106548	66
281	0.8294411365860438	0.2623134256325226	66
282	0.8295638248241148	0.2627333861514242	66
283	0.8292004479111756	0.263092685469519	66
284	0.829076732060924	0.2635393476279994	66
285	0.8292569615036789	0.26428534015229355	66
286	0.8292496180627036	0.26540714013742206	66
287	0.8292616218318478	0.2667662748427484	66
288	0.8294698783032546	0.26827772631331753	66
289	0.829431978935425	0.2698472976243749	66
290	0.8293699036370052	0.271199605175473	66
291	0.8294317100018466	0.2724653331157416	66
292	0.8295414588102596	0.27354313086429455	66
293	0.8297152159712666	0.27464616795811925	66
294	0.8300969396511446	0.2756335757984982	66
295	0.8302472519154104	0.2766964303176011	66
296	0.8301781707396321	0.27831196677747816	66
297	0.8301630058339491	0.28063295507813857	66
298	0.8303950756280194	0.28291124900904596	66
299	0.8306103068257326	0.28525159758604185	66
