# Supplementary material for: High-level cognition during story listening is reflected in high-order dynamic correlations in neural activity patterns
Source: Nat Commun. 2021 Sep 30;12:5728. doi: 10.1038/s41467-021-25876-x (PMC8484677; doi:10.1038/s41467-021-25876-x)
Supplement: Supplementary file 4 — Source Data [file 41467_2021_25876_MOESM4_ESM.zip › results/higher_order_sims/constant/99.csv]

time	1	2	iteration
0	0.8683855590301128	0.2782718940296678	99
1	0.8683273949087932	0.2775042203259764	99
2	0.8681687105699134	0.2770058576683168	99
3	0.8681371559311958	0.27653218813102254	99
4	0.8681808209418783	0.2759457491089033	99
5	0.8678948320538742	0.2754391255492113	99
6	0.867639702937111	0.27474536689534584	99
7	0.8674502259757833	0.2739478617014906	99
8	0.8671646598227886	0.2730709283632114	99
9	0.8666622434533682	0.2722459946700848	99
10	0.8660923225784763	0.27138532272491844	99
11	0.8656391014312725	0.27043044641730685	99
12	0.8652998513663472	0.2694318772196561	99
13	0.8651391058885642	0.2687974385573795	99
14	0.8648559442992848	0.2680580022350899	99
15	0.8647069569283964	0.26732497967961877	99
16	0.8645570607493346	0.2665384204637369	99
17	0.8642726819742386	0.2657341746523542	99
18	0.8639801574864786	0.26481557832569735	99
19	0.8639249133926945	0.26383903506023526	99
20	0.8637675779366717	0.2627161604165598	99
21	0.8634510927555471	0.26144585981321405	99
22	0.8630629580655702	0.260206865440494	99
23	0.8624825781972352	0.2592536235168796	99
24	0.8623901740118932	0.25844129150461226	99
25	0.8622713856272288	0.257793840806427	99
26	0.8622088274458148	0.25728621929153916	99
27	0.8622965078132647	0.2567414676700061	99
28	0.8626690806342577	0.2560301244106314	99
29	0.8629704452013562	0.25525162513987226	99
30	0.8631710460792387	0.2542715846699931	99
31	0.8635270461589741	0.25323472146468595	99
32	0.8635963761023209	0.25230176409170185	99
33	0.8638639555953744	0.251548866861743	99
34	0.8641306111542681	0.2507803996701879	99
35	0.8644363170247392	0.25021507100782314	99
36	0.8643472779714474	0.24978795982242863	99
37	0.8639972919078426	0.24965294239437494	99
38	0.8637014300201212	0.24946545160778108	99
39	0.8634633415568925	0.24934514289345722	99
40	0.8633028456994861	0.2493982553138395	99
41	0.8633662306073363	0.2494806405474838	99
42	0.8636612886772889	0.24936145252793898	99
43	0.8640989443900852	0.2493573506820099	99
44	0.8647080716110018	0.24933826209695953	99
45	0.8653181375102743	0.2492767793504518	99
46	0.865966850757892	0.2493085106228099	99
47	0.8664454619550587	0.24931819309329767	99
48	0.8669972593433093	0.2490326115260745	99
49	0.8674606275086458	0.24839835910240343	99
50	0.8678048355155723	0.2479177089048758	99
51	0.8682033814760767	0.24777781617644867	99
52	0.8686320102474083	0.24758987919706266	99
53	0.8691604960204304	0.2472456386852167	99
54	0.8693215255810098	0.24702901710591527	99
55	0.8692336309249673	0.24675082071465193	99
56	0.8690026974889774	0.24630675029588975	99
57	0.8684917436068961	0.24588689420288448	99
58	0.8678624533418253	0.24524962616598098	99
59	0.8672265054075151	0.24447197856620365	99
60	0.866848661389779	0.24376930898453253	99
61	0.8664923543033657	0.24322679568140287	99
62	0.866219182296202	0.24263583283841253	99
63	0.8662974251936956	0.2421677917787706	99
64	0.8661198933522088	0.24188780914554606	99
65	0.8661058919447696	0.24143183276837193	99
66	0.8658617323607363	0.24114886232531674	99
67	0.8658028237037532	0.24088430360630403	99
68	0.8660937213081666	0.2406043393579024	99
69	0.8660339835262515	0.2406481630471035	99
70	0.8659129373658759	0.24086477722814628	99
71	0.866047583838531	0.24119339658677233	99
72	0.8660833746572489	0.24135604278465952	99
73	0.8657412836513815	0.24136845740024718	99
74	0.865391915250871	0.24142378046633556	99
75	0.8647185386335055	0.2414718841498329	99
76	0.863448849228926	0.24166736319091175	99
77	0.8621322373991022	0.24171841781321396	99
78	0.8605169552517341	0.24175150901140524	99
79	0.859274565511966	0.2418321954134118	99
80	0.8580392787991529	0.24181590810156917	99
81	0.8569434187909957	0.24145388082494082	99
82	0.8556112789233443	0.24098091528346413	99
83	0.8544146258556927	0.240355041001744	99
84	0.8528572284677063	0.23976075273851968	99
85	0.8509490494841251	0.23934013195288517	99
86	0.8497480702499842	0.23878881159084853	99
87	0.849165813295521	0.2381637668797359	99
88	0.849591899322033	0.23775300315233508	99
89	0.8500081236116123	0.2374257778558243	99
90	0.8510262635985761	0.23735556805582367	99
91	0.8520906256230777	0.23713894041698447	99
92	0.8527331267587448	0.2370825123296117	99
93	0.8533075160122141	0.2369319304808099	99
94	0.8541782574826428	0.23686290372531515	99
95	0.8551014543585881	0.23682526694236236	99
96	0.85594712988291	0.2365873515798163	99
97	0.8569007934940863	0.2364254462474908	99
98	0.8577934893060848	0.23663505198070287	99
99	0.8585478948748274	0.23678412574051214	99
100	0.8592953426152207	0.23693884940824916	99
101	0.8599002245928297	0.23740485557979873	99
102	0.860621151843087	0.23770756952913513	99
103	0.8610527581560631	0.238031463854052	99
104	0.8616591782129502	0.2381808128266714	99
105	0.8624095618141181	0.23839150541862422	99
106	0.8633526037730985	0.23835094796873305	99
107	0.8643258159581266	0.23833852465009933	99
108	0.8652247443009106	0.23839270216023592	99
109	0.865728020150116	0.23860088921039688	99
110	0.8659462165482709	0.2387853423825294	99
111	0.8661746272501537	0.2388469498147365	99
112	0.8662745752617022	0.23886050447619356	99
113	0.8665395478886854	0.2391972531051767	99
114	0.8668840110924002	0.23937906639107	99
115	0.867136426336343	0.23971048915042736	99
116	0.8673174235517022	0.23985944171898896	99
117	0.8673914185414483	0.2398963970220042	99
118	0.8675114833601779	0.23995213976886104	99
119	0.8675352248773806	0.24007314420406578	99
120	0.8674978886460246	0.2401286328049207	99
121	0.8674580959574196	0.24032690590536976	99
122	0.8674962891024258	0.24088793884531248	99
123	0.8675122353950754	0.24129999591476176	99
124	0.8676529371347691	0.24159995719882052	99
125	0.8679175157984649	0.24187260973673216	99
126	0.8682421135048716	0.2422059839012468	99
127	0.8685217079698169	0.2429528638997515	99
128	0.8687906599203578	0.24355650679245477	99
129	0.868996273810744	0.2442971651615285	99
130	0.869085523144866	0.24479171282322118	99
131	0.8689658603745141	0.24542055342222424	99
132	0.8688866876686496	0.24575830603993082	99
133	0.8689994843427294	0.24607081895994645	99
134	0.8689223915380627	0.24605372820229612	99
135	0.8689832198281825	0.24613378614560408	99
136	0.8691385878173586	0.24628169385240042	99
137	0.8693574314899649	0.24638614830386804	99
138	0.8693599106784572	0.2464368024985354	99
139	0.8695304263343527	0.24644025807042447	99
140	0.869534602077282	0.24655860220270004	99
141	0.869905110463244	0.24645421034388712	99
142	0.8702938794344388	0.24634761374791475	99
143	0.8708467201533867	0.24604672663701396	99
144	0.8714245443235178	0.24585984906620778	99
145	0.8720121515376364	0.24564317782497713	99
146	0.8724024831100379	0.2455002738811201	99
147	0.8728792646987117	0.24536012372140265	99
148	0.8730973892666885	0.2454270648599233	99
149	0.8734941171203796	0.2457132633206601	99
150	0.8737012610578879	0.24617669239850287	99
151	0.8738854385593976	0.24664070622796924	99
152	0.873917995101228	0.2472133770686417	99
153	0.873847922011996	0.24783842537647494	99
154	0.8735990905137012	0.24850889632905473	99
155	0.8735400839942246	0.24887650129969707	99
156	0.8733268069630856	0.2492876144193666	99
157	0.8729975922584514	0.24957438366462809	99
158	0.8726427748869867	0.24982534476885318	99
159	0.8717241180528006	0.250057490087849	99
160	0.8704014972236501	0.2505525292771487	99
161	0.8690711547659079	0.2510544685412816	99
162	0.8675314447977458	0.2515419308687621	99
163	0.8656504064872647	0.2516072046986367	99
164	0.8641494891389666	0.2516698556996583	99
165	0.862554914562608	0.25181658137034424	99
166	0.8611632495097302	0.25205073945771184	99
167	0.8602007306623141	0.2522138312509432	99
168	0.8591083373785138	0.25221114250522847	99
169	0.8580822031560135	0.2520595392077976	99
170	0.8575352255389062	0.2518907062422298	99
171	0.857228300687434	0.25155907797977367	99
172	0.8573132162174162	0.25125623786975937	99
173	0.8573172880501254	0.25080052842905626	99
174	0.8573794958980019	0.25028408445092487	99
175	0.8571287057217303	0.24939291334442396	99
176	0.8569505308195466	0.24844344611439073	99
177	0.8571924487151523	0.24792740753391326	99
178	0.8574027929487795	0.247556511137297	99
179	0.8574629102468293	0.2471968586221565	99
180	0.8577428357537211	0.2470372045193612	99
181	0.8583721316132797	0.24706648561757413	99
182	0.8592814681547171	0.2468654665386863	99
183	0.8601044326734558	0.24647202700772514	99
184	0.8612678914540646	0.24599951120142607	99
185	0.8623433923771608	0.2457600747112338	99
186	0.8634228951275951	0.24544250090725572	99
187	0.864900341118254	0.24530943859606094	99
188	0.8659889651904591	0.24484007335705052	99
189	0.8671551089576154	0.24453837882105292	99
190	0.8681879670711606	0.24418872941868125	99
191	0.8691742262398899	0.2435949686571937	99
192	0.8703508468113066	0.24298701592004993	99
193	0.8712523378246829	0.24268478969018983	99
194	0.8720246142683277	0.24226210762505013	99
195	0.8728036515946265	0.2416157305329748	99
196	0.8731767261956859	0.24117122110404202	99
197	0.8734046616595916	0.2405792928723539	99
198	0.873572522670411	0.24011783610684737	99
199	0.8739818222355488	0.23955438360397036	99
200	0.8741279889649226	0.23908132442544894	99
201	0.8743392052891137	0.23842063707909295	99
202	0.8743634053457648	0.2378710654904622	99
203	0.8742588919501807	0.2374238192655499	99
204	0.8740530037614733	0.23723497232037016	99
205	0.8736558503590895	0.23694175461514744	99
206	0.8731582910760447	0.23664652966197483	99
207	0.8725644524423589	0.23614308819259391	99
208	0.8721178466260125	0.23578873998499608	99
209	0.8715985244965732	0.23550886391945144	99
210	0.8709323230985213	0.2352285279336109	99
211	0.8701274949671545	0.23507453890587598	99
212	0.8690294258769327	0.23487892742313707	99
213	0.8676593214067199	0.23453097652478222	99
214	0.8662714626083258	0.23394221433991996	99
215	0.8648912656716901	0.23333211681548244	99
216	0.8631455637677151	0.2325307292099467	99
217	0.8617845471391161	0.23190482855529365	99
218	0.860448953200532	0.23129131270628997	99
219	0.8591638153552867	0.23043126974768738	99
220	0.8581379883820696	0.23021828560765972	99
221	0.8575266216715025	0.22986442162697926	99
222	0.8571234186949784	0.22953090080623634	99
223	0.8567887301466722	0.2291698985831709	99
224	0.8570899165693059	0.22878737510429578	99
225	0.8573945525693752	0.22828155427174573	99
226	0.8574996547667907	0.2276878944655191	99
227	0.8577372749540313	0.22710195105827136	99
228	0.8577814684405511	0.2266386062855175	99
229	0.8574984452700063	0.22633764180785831	99
230	0.857269817093109	0.22612547278907347	99
231	0.8570124422551013	0.22592312496921027	99
232	0.8567136492812574	0.22565361871129822	99
233	0.8563062408492286	0.2255876554808189	99
234	0.8562488264691068	0.22534794869694788	99
235	0.8560983448491285	0.22541493567031867	99
236	0.8554922014022188	0.2255400491263028	99
237	0.8548694024163265	0.22538260802869478	99
238	0.8538000833840184	0.22493621696524468	99
239	0.8526220762663046	0.2244029341712268	99
240	0.8515230374725828	0.2240406851727618	99
241	0.8497679065352518	0.22376890020755238	99
242	0.8483077519805338	0.22369216466477965	99
243	0.8475458410138133	0.2236742471058508	99
244	0.848357067214511	0.2238302379865583	99
245	0.848940547278154	0.22427709451210742	99
246	0.8493614390592237	0.22466140038894897	99
247	0.8502208090217505	0.2248333054929828	99
248	0.8511117212749549	0.22506763159421514	99
249	0.852247998653882	0.22512440495161024	99
250	0.8536346972695651	0.22545462411176295	99
251	0.8552398080739708	0.22584030328476565	99
252	0.8564992657321512	0.2262070125639773	99
253	0.8576691866979256	0.22630477732347876	99
254	0.8583494444418239	0.22631511623522402	99
255	0.8589922803738801	0.22604183699202385	99
256	0.8589947916991025	0.22600350505192432	99
257	0.858898791525046	0.22590842936534988	99
258	0.859121818291315	0.22566642819399202	99
259	0.8590466550402863	0.22551542558191737	99
260	0.8590062166792605	0.2257567455672704	99
261	0.8586540900257885	0.22579072902112396	99
262	0.8584355167082949	0.2255840776964269	99
263	0.8579038063556743	0.22514455816296128	99
264	0.8578486028697517	0.22465946805089707	99
265	0.8575369283670203	0.2245010571579666	99
266	0.8572362715549737	0.22465874558085192	99
267	0.8570282492891184	0.225117112048424	99
268	0.8566382577577966	0.2257283732913376	99
269	0.8566787136780053	0.22625621550076233	99
270	0.8567948820203047	0.22679887594697118	99
271	0.8569551044322143	0.22767749565645382	99
272	0.8579602629314107	0.22853118759973842	99
273	0.8587892223143946	0.2294111925255287	99
274	0.8596334753553929	0.23048869857651155	99
275	0.8605340392206678	0.2314411587106418	99
276	0.8614073335105018	0.23263877738347122	99
277	0.8622250712751469	0.23396515903749332	99
278	0.8627486237020648	0.2353147744028027	99
279	0.8631033175765932	0.23667424677826066	99
280	0.863277441694842	0.23833042188483483	99
281	0.8634720139246006	0.2402606815919561	99
282	0.8637361216723368	0.24197373933108782	99
283	0.8640235918330925	0.2435593303695134	99
284	0.864228635134482	0.2449637858704182	99
285	0.8643915437375673	0.24672036470283662	99
286	0.864557199773394	0.24844940952982655	99
287	0.8650493552128045	0.2501173365095594	99
288	0.865521515346514	0.251889290924962	99
289	0.8658090694266843	0.2535261967911757	99
290	0.8661395190491412	0.25497420590875164	99
291	0.8664226184070052	0.25642137544871774	99
292	0.8664223825297126	0.2580280162520512	99
293	0.8664991165292738	0.25963070588154824	99
294	0.8667246969833061	0.26125483348565764	99
295	0.8667975451856944	0.2628964389507605	99
296	0.8669232738274675	0.26444851808996483	99
297	0.8670287462223412	0.2662838400357338	99
298	0.867133288276972	0.26825095117049164	99
299	0.8672064326405559	0.27015179606459033	99
