# Supplementary material for: High-level cognition during story listening is reflected in high-order dynamic correlations in neural activity patterns
Source: Nat Commun. 2021 Sep 30;12:5728. doi: 10.1038/s41467-021-25876-x (PMC8484677; doi:10.1038/s41467-021-25876-x)
Supplement: Supplementary file 4 — Source Data [file 41467_2021_25876_MOESM4_ESM.zip › results/higher_order_sims/constant/70.csv]

time	1	2	iteration
0	0.7699147564505027	0.23763068919013788	70
1	0.7705196485051015	0.23649494948814545	70
2	0.7706537019048914	0.2353721823459756	70
3	0.7707742682876013	0.23412148217648865	70
4	0.7704483930348588	0.23286565281661686	70
5	0.7701655872319706	0.2314170651229083	70
6	0.7699824940220679	0.230402644863022	70
7	0.769813732333288	0.22970364346579228	70
8	0.7697093724167953	0.22887334792930852	70
9	0.7697909844574603	0.2282008312963923	70
10	0.7697255256669449	0.22743989770211412	70
11	0.7695438568438763	0.2266031847985999	70
12	0.7698265781092646	0.22566007678653424	70
13	0.7702163607565568	0.22457221829021126	70
14	0.7706042687512961	0.2235101063682326	70
15	0.7710918869802512	0.2224036328405831	70
16	0.7716112979723891	0.2213590173064469	70
17	0.7719107257957523	0.2201414509490908	70
18	0.7719886911083083	0.2188863884762417	70
19	0.7716360938825784	0.21796019294267022	70
20	0.7709606545970759	0.21711244876193986	70
21	0.7699694652163619	0.21659211700278225	70
22	0.7688093526800363	0.21591219914797438	70
23	0.767743986195307	0.21514504227786446	70
24	0.7669401881588483	0.2146886949573751	70
25	0.7660539246783524	0.2142686955931034	70
26	0.7658908773262473	0.21376049391262275	70
27	0.7651512265816556	0.21330828167909863	70
28	0.7646983466423922	0.21283466050722472	70
29	0.7644942518106962	0.21237642417651406	70
30	0.7639300069322664	0.21195679953979968	70
31	0.7635341104533198	0.21150871166200144	70
32	0.7635285903081594	0.21140197045454392	70
33	0.7635286171576552	0.21116134417264684	70
34	0.7635526180868746	0.21101375361468588	70
35	0.7635408259484301	0.21085552373525782	70
36	0.7631205966086144	0.21063080057033587	70
37	0.7623241457399474	0.21054127894436897	70
38	0.7619263105428385	0.21047490284148737	70
39	0.7614455422023455	0.21033646430640457	70
40	0.7607739405651608	0.21011831240260812	70
41	0.7600633770075781	0.20983360898634512	70
42	0.759432596646152	0.20948610162955122	70
43	0.7588052114689122	0.2091026257525708	70
44	0.7587334827431671	0.20860214908300423	70
45	0.758859168686629	0.20802438006663046	70
46	0.7593171168589731	0.20736960479062583	70
47	0.7599931900279184	0.20675734078916727	70
48	0.7605049694467799	0.20627808544896487	70
49	0.7613656372581634	0.2057272645026871	70
50	0.7624064054383839	0.20517985933202473	70
51	0.7628137652536304	0.20483722524709008	70
52	0.7629383596487949	0.2046197014093834	70
53	0.7629415139502832	0.2043316486999281	70
54	0.7632584098382202	0.20400194235737518	70
55	0.7637677106889194	0.2035320261412486	70
56	0.7639387555771243	0.20314305877621341	70
57	0.7639839938866677	0.20248347013359555	70
58	0.7638920602557256	0.20211371558348623	70
59	0.7637842193489509	0.20172723824242852	70
60	0.7637326240579572	0.2011614859088712	70
61	0.7637923619571039	0.20078384922180026	70
62	0.7638255290358574	0.20075656608947712	70
63	0.7639077959253623	0.20062019715423568	70
64	0.763998705106296	0.20058064514554091	70
65	0.763969696635122	0.2003372082317354	70
66	0.7640987831391313	0.20007489815840546	70
67	0.7640861912584016	0.20004662292979586	70
68	0.7640771934792138	0.19987143678888994	70
69	0.7641597720478341	0.19977250903034266	70
70	0.7642204169182498	0.1997473959175324	70
71	0.7643067026185153	0.19961284422871972	70
72	0.7642963716094195	0.1995282768391013	70
73	0.7641364120609683	0.199606604443775	70
74	0.7638187872030865	0.19984134044231108	70
75	0.7635969392709215	0.1999378581855336	70
76	0.7634886521112495	0.200084019075854	70
77	0.7632505876372695	0.2001728409635986	70
78	0.7628491738566785	0.20041683956719158	70
79	0.7626190168982275	0.20050270851884566	70
80	0.7625377427842605	0.20059759705420505	70
81	0.7625604035804789	0.20057350699012885	70
82	0.7625993397263076	0.20055463753993813	70
83	0.7623471582695034	0.20052073495403194	70
84	0.7620335788270147	0.20072198700189353	70
85	0.7615367760051353	0.20089847130042607	70
86	0.7612436872579345	0.20122507943945642	70
87	0.761067280634041	0.20149333906676156	70
88	0.760628653351841	0.20197158651069377	70
89	0.7598332081510734	0.20237414082796298	70
90	0.7590457309024689	0.20281851381042004	70
91	0.7582439612145842	0.20322762864576052	70
92	0.7574832651536261	0.20366426519607458	70
93	0.7564648644226686	0.20415078835043984	70
94	0.755614957062516	0.20450674728908683	70
95	0.7548030462879345	0.2047951229879051	70
96	0.7537944933663374	0.20503184146629638	70
97	0.7527217054836877	0.2051079489588145	70
98	0.7519429343639829	0.20509824927334502	70
99	0.7514141279953899	0.20488117657432642	70
100	0.7506428334087093	0.20456201527310916	70
101	0.7499917566070633	0.20425304412228495	70
102	0.7492183685566085	0.20395607980156696	70
103	0.7484793825175583	0.20375825054674698	70
104	0.7477835377981655	0.20355769351224426	70
105	0.7475197641551514	0.20313629914433654	70
106	0.7472658338582707	0.20278335730966884	70
107	0.7468204321534608	0.20239951128735842	70
108	0.746952280171908	0.20211447131304938	70
109	0.7471122036633595	0.20181710162105984	70
110	0.7477646894734927	0.20176426439296397	70
111	0.7484881782036252	0.20175963065269412	70
112	0.7494462696545732	0.2018971328625437	70
113	0.7502286588858332	0.2019031926699609	70
114	0.7508458651402753	0.2020183800740735	70
115	0.7513306173174473	0.20276468379204654	70
116	0.7518549044579542	0.20344526379910235	70
117	0.7522336697177432	0.20397130439924105	70
118	0.7526899101223994	0.20435641733038204	70
119	0.7532560194347986	0.20463907984316113	70
120	0.7537858981987798	0.20491728822376162	70
121	0.7541786011443642	0.20515076481956931	70
122	0.7549645579881673	0.20546438965331956	70
123	0.7556945776100122	0.20557708164798363	70
124	0.7565170923273574	0.20555805679785857	70
125	0.7568441936300931	0.20578226756369541	70
126	0.7566229889788115	0.2060813060121678	70
127	0.7562287985536936	0.20633668360100224	70
128	0.7557719156644793	0.20641225045749828	70
129	0.7554682796692496	0.2062663017213389	70
130	0.7551699734855065	0.20629995533711726	70
131	0.7549421234211275	0.2062743710416799	70
132	0.7550344867570714	0.2060469850298732	70
133	0.75520802692364	0.2058774247928947	70
134	0.7554132885660366	0.2057602163443856	70
135	0.75547884079008	0.20547903601603282	70
136	0.755431255762968	0.20549616638749307	70
137	0.7551464957463961	0.20569329301561004	70
138	0.754683015982787	0.2059934363923464	70
139	0.7543677964322949	0.20628935956374966	70
140	0.7538211058550081	0.20682918063332564	70
141	0.7531440058087364	0.20738144787427984	70
142	0.7528726739486051	0.207850727162653	70
143	0.7526203557513513	0.20829736917913208	70
144	0.7522709449009138	0.20852302383435017	70
145	0.7519719303062016	0.20882450937495853	70
146	0.7512512978180612	0.20900435744778498	70
147	0.7507726446914703	0.20919492007906154	70
148	0.7502271068317418	0.20938458267724197	70
149	0.7497660680655279	0.20972383059413074	70
150	0.7498968421241606	0.21011938159916652	70
151	0.7502654825726603	0.21037459387665952	70
152	0.7507629545898256	0.210602678625272	70
153	0.7513447379352061	0.21056065771447027	70
154	0.7522149659928745	0.21071266116388693	70
155	0.7531754722163405	0.21097646648376947	70
156	0.7543128646758165	0.21089694075392407	70
157	0.7556270306823837	0.2106272018250937	70
158	0.7571012194616832	0.2103701084392656	70
159	0.7582146818410647	0.21011911261303098	70
160	0.759087187269749	0.21001926598413787	70
161	0.7596628337934884	0.20970290633614105	70
162	0.7600055752332721	0.20963876175598226	70
163	0.7605377562147663	0.20950218804711596	70
164	0.7609001301052627	0.20918525010120093	70
165	0.7609669049961457	0.20859983713501506	70
166	0.7611080680198805	0.2081514845503553	70
167	0.7615669003585454	0.2076133329512933	70
168	0.7625823887339722	0.2070005126641371	70
169	0.7632581696006312	0.20656505840035067	70
170	0.7644302308479032	0.20616879308928482	70
171	0.7655637420880503	0.20553659882368627	70
172	0.7667082363594285	0.20480445314419168	70
173	0.7676433450490849	0.20403446010888185	70
174	0.7689791835183895	0.20327730752554807	70
175	0.7708627729430317	0.20231927772392486	70
176	0.7721649617053578	0.2015410351714051	70
177	0.7725357677200032	0.20125709812764248	70
178	0.7725139794415681	0.20105914385606713	70
179	0.77225532388463	0.2009644177922113	70
180	0.7715332740058335	0.20103465206037452	70
181	0.7706607072038504	0.20092139591005936	70
182	0.7703445744732118	0.20084760730474702	70
183	0.7693221157475806	0.20094732101917104	70
184	0.767925267411103	0.20133474359553646	70
185	0.7664648978254037	0.20187585440801342	70
186	0.7652336494946236	0.20238578494044254	70
187	0.7642079287987722	0.2029004176122678	70
188	0.7634214853310434	0.20352283161218787	70
189	0.7627063491872635	0.20411691635951149	70
190	0.7621036254874087	0.20463544576292617	70
191	0.761836282625136	0.20532874816598412	70
192	0.7617692294801945	0.2059492591857351	70
193	0.7618123607930921	0.2062985061024664	70
194	0.7616938161135175	0.20670405932173075	70
195	0.7615655578229762	0.2069884410598632	70
196	0.7614272617071569	0.20731469898265675	70
197	0.7612528956371005	0.20753291417664163	70
198	0.7610336947635529	0.20776118597049834	70
199	0.7608629133032921	0.20773753514878238	70
200	0.76072212626454	0.20764222902919305	70
201	0.7606233980044476	0.20755301811248447	70
202	0.7605389492703074	0.20739704084014185	70
203	0.7604944554386147	0.20739817520791784	70
204	0.7604174010469998	0.2073732646471493	70
205	0.7603886165321535	0.20740538454829124	70
206	0.7602692464889642	0.2075354175106562	70
207	0.760348127529949	0.20755547789572246	70
208	0.760370120170741	0.20751648556072827	70
209	0.7604802608113053	0.2077061492089474	70
210	0.7605047917965302	0.20819214954572496	70
211	0.7604373688076023	0.20873921740833407	70
212	0.760375576180337	0.20936763966392993	70
213	0.7602910137887623	0.21013626053371381	70
214	0.7601788928594976	0.21068381281399715	70
215	0.7600201635917798	0.21138735787299406	70
216	0.7599304222521183	0.212109974135365	70
217	0.759802664767042	0.21284730070915753	70
218	0.7594701371575004	0.2134561214575059	70
219	0.759278098618861	0.21381234469148425	70
220	0.7591438690372863	0.21423783097036164	70
221	0.7590850445722346	0.21466595971563673	70
222	0.7590966927553595	0.21511707203999528	70
223	0.759152914296075	0.2154993988894863	70
224	0.7590834488018665	0.21589643530477773	70
225	0.7590570514517407	0.21656029684296835	70
226	0.758899281369939	0.21707802829691172	70
227	0.7588200884201262	0.21749470733509163	70
228	0.7589059950230317	0.2179186875404231	70
229	0.7590488741180332	0.21810117595859413	70
230	0.7591468635661749	0.21836073461361932	70
231	0.7592105940520145	0.21852132351146827	70
232	0.759432845638947	0.21858872313715064	70
233	0.759858187466546	0.2187192900393192	70
234	0.7602970350003496	0.2189388908110665	70
235	0.7607766342238527	0.21921891883528086	70
236	0.7614505223485908	0.2192928821903515	70
237	0.762001330945078	0.21935519696986006	70
238	0.7628727942760878	0.219334005330639	70
239	0.7637164446902961	0.2192865667847449	70
240	0.7643454370633116	0.21916653718698081	70
241	0.765156099554301	0.21901742857008433	70
242	0.7661075797566295	0.2187271308960898	70
243	0.7664950276725512	0.21859680299083728	70
244	0.7665370595566874	0.2186003383960381	70
245	0.766247186094281	0.218549798950619	70
246	0.765684647318944	0.21835729345666935	70
247	0.7650066329351677	0.21820079331145611	70
248	0.7644058015886261	0.21816976366825294	70
249	0.7639032450414354	0.2181349130741692	70
250	0.7635226263681084	0.21796781149992775	70
251	0.763020807196229	0.21782050824290122	70
252	0.762224817629227	0.2178506827297724	70
253	0.7617428489071708	0.217785894749325	70
254	0.7614735104376852	0.21768156731800173	70
255	0.7612592940087213	0.21760413741677884	70
256	0.7609927791238859	0.21757398639896877	70
257	0.7604405958054221	0.21773583795055218	70
258	0.7597651639409385	0.2178228839836617	70
259	0.7591057222829442	0.21790424536517108	70
260	0.758820872691771	0.2180382740726843	70
261	0.7586703215260941	0.21797265907882707	70
262	0.7586673646209923	0.21805567801409295	70
263	0.7588365187564968	0.21806416661919367	70
264	0.7587156569391847	0.21804776767113426	70
265	0.7587504402961067	0.2185181672249001	70
266	0.758435074146094	0.218772324054768	70
267	0.7580822529550528	0.2190126336801725	70
268	0.7577553689512334	0.21920087380607714	70
269	0.7573362480910095	0.21929872921605173	70
270	0.7574967101040384	0.21940442154944972	70
271	0.7577371014383026	0.21977917895653898	70
272	0.7579299895427721	0.22006204515217828	70
273	0.7581103307369348	0.22038545811102572	70
274	0.7583827070251686	0.22057507945707663	70
275	0.7587037941521988	0.2210467649391397	70
276	0.7590313328759172	0.22154776567691112	70
277	0.7590872379645192	0.221990770898882	70
278	0.7591817012839506	0.22230813508128494	70
279	0.7590795860511887	0.22264951736492516	70
280	0.7589658499265547	0.22306665487675076	70
281	0.7593137211367214	0.22370886080853286	70
282	0.7592274683708061	0.22430602040740816	70
283	0.7593975779104118	0.22485701369109878	70
284	0.7595165186233876	0.22549602893307882	70
285	0.7595980827148021	0.22605927567910042	70
286	0.7602245988765051	0.22655048270418532	70
287	0.7607691476448498	0.22710401322386164	70
288	0.7617362697247441	0.22788458191812214	70
289	0.7625216599279284	0.22896015734942082	70
290	0.7631481607637391	0.23003688542756948	70
291	0.7637163404949305	0.2311917509131845	70
292	0.7641219819527378	0.23222093236517577	70
293	0.7644407532867126	0.23328800941827607	70
294	0.7647025154360727	0.23448166425258862	70
295	0.7646538266622008	0.23563935375303077	70
296	0.7644830399225618	0.23688520509413757	70
297	0.7640684988276429	0.2380927102517056	70
298	0.763609680662507	0.23907483687021078	70
299	0.7632906438215191	0.2400371760000692	70
