# Supplementary material for: High-level cognition during story listening is reflected in high-order dynamic correlations in neural activity patterns
Source: Nat Commun. 2021 Sep 30;12:5728. doi: 10.1038/s41467-021-25876-x (PMC8484677; doi:10.1038/s41467-021-25876-x)
Supplement: Supplementary file 4 — Source Data [file 41467_2021_25876_MOESM4_ESM.zip › results/higher_order_sims/constant/64.csv]

time	1	2	iteration
0	0.873596239969537	0.29880198546820674	64
1	0.8734324537589029	0.29765078412767126	64
2	0.8734617066093201	0.2964587165218254	64
3	0.8735759993764952	0.295160301093806	64
4	0.8739081532663586	0.2937242963926063	64
5	0.8739623050527786	0.2926154423774712	64
6	0.8738511161087793	0.2914779861568093	64
7	0.8736776214678249	0.29021276627152304	64
8	0.8735526337206849	0.28903953060741355	64
9	0.8735721962071805	0.2877167401262359	64
10	0.8737096356329955	0.28649850633702406	64
11	0.87375279511746	0.2851172966899749	64
12	0.8736627912682534	0.2839036478958449	64
13	0.8734804602947558	0.2827323551609937	64
14	0.8733106593433956	0.2814598547768406	64
15	0.8728194384721021	0.2803211432110767	64
16	0.8723191432463709	0.27902796384886736	64
17	0.8725345729626532	0.2777844845897379	64
18	0.8727374565405098	0.27638541920322535	64
19	0.8727967377836715	0.2748781662916721	64
20	0.8728499532432722	0.2734269741328515	64
21	0.8729027456116625	0.2719843690692891	64
22	0.873008788087131	0.27075642440298353	64
23	0.87303194580237	0.2695208443541166	64
24	0.8729399825195885	0.2684394270404562	64
25	0.8730796386828382	0.26716152295279144	64
26	0.8731722804325404	0.2659354627780019	64
27	0.8731937198614469	0.2648425248310347	64
28	0.8729598688258254	0.26387459756037607	64
29	0.8728234239014574	0.26308132535328327	64
30	0.8727849002062241	0.2624396980424606	64
31	0.8728749529240218	0.261842262430576	64
32	0.8729646947889553	0.26141553540294327	64
33	0.8735169731130447	0.2609224233062561	64
34	0.8739576060295262	0.26045536608720793	64
35	0.8741297947302434	0.25963330531210765	64
36	0.8741588791005788	0.2590657811712945	64
37	0.8739826766418142	0.2586786302243665	64
38	0.8740034747943313	0.2581620450366452	64
39	0.8743817997666319	0.2577348570270003	64
40	0.8747259639405442	0.25726946034232445	64
41	0.8749214835134063	0.2566443685678978	64
42	0.8746902633886368	0.25604158538273913	64
43	0.8747019139958098	0.2557108123634741	64
44	0.8745474918492251	0.2551610590107454	64
45	0.8743866944176705	0.25431447418751396	64
46	0.8742020514798411	0.2533205966934123	64
47	0.8741223707063707	0.25234092231889965	64
48	0.8739839260800395	0.2515540245607689	64
49	0.8740598369561237	0.2507671000706615	64
50	0.8741732188138337	0.24988065951913033	64
51	0.8739041624218928	0.24923515510144503	64
52	0.8730422910968756	0.24882175637908627	64
53	0.8722947851255375	0.24863368978504632	64
54	0.8716658213112458	0.24831842887746955	64
55	0.8706976966075541	0.24816498864878472	64
56	0.8696842723764933	0.24797680559045743	64
57	0.8687139349428686	0.24777481884080896	64
58	0.8681324235222885	0.24758686198217109	64
59	0.8677911316231686	0.24732352705697613	64
60	0.8673113774384313	0.24704662670245886	64
61	0.8668130431944344	0.24664829939067942	64
62	0.8663072006297472	0.24611413220559358	64
63	0.8659758439992911	0.24592128896040308	64
64	0.8659436596460396	0.2459181582279054	64
65	0.8655596906953664	0.24578030743652585	64
66	0.8651953901104634	0.24545752603186624	64
67	0.8641644854105442	0.24507143738275106	64
68	0.8642473130517466	0.2450776902867091	64
69	0.8646529114388748	0.24504505609290814	64
70	0.8648154985125873	0.2449791982174869	64
71	0.8656261389288622	0.24503540377948957	64
72	0.8666631272967253	0.24494867165446624	64
73	0.8675180549286089	0.24497050117387242	64
74	0.8683753105848157	0.24509634497224358	64
75	0.8693325290678867	0.24489951734804832	64
76	0.8700066535461133	0.24463625328343003	64
77	0.8709657105132268	0.2446094294305429	64
78	0.8715341733782008	0.24448645278255043	64
79	0.8724394354353032	0.2444157953551324	64
80	0.8732858906335328	0.24411131400275513	64
81	0.8739698883336118	0.24393448865922915	64
82	0.8747966246313469	0.24410944023291462	64
83	0.8754722296278524	0.2442146201879657	64
84	0.8757710354351527	0.24451498334559468	64
85	0.8756004589185696	0.24512265613605655	64
86	0.8758667049803944	0.24559103492546483	64
87	0.8764276242801666	0.2464072202200992	64
88	0.8768515494787235	0.24736354125741483	64
89	0.8771390187853845	0.2483407954196302	64
90	0.8775040869646836	0.24942228731898536	64
91	0.8777515232976726	0.2503571896436404	64
92	0.8782918545505709	0.25123795432820556	64
93	0.8789720677414701	0.2523387870247281	64
94	0.8793834418317582	0.25333451334405727	64
95	0.8796152035615247	0.2539769385711923	64
96	0.879652761494076	0.2544359603815242	64
97	0.8795392412314477	0.2547051419958062	64
98	0.8794040835257909	0.2550540330927847	64
99	0.879468844324189	0.2551325562567267	64
100	0.879518125152343	0.2551929993802838	64
101	0.8796615993798417	0.255144393844807	64
102	0.8798724742031497	0.2554547941407562	64
103	0.8801165910986027	0.2557100575000459	64
104	0.8803968217354744	0.2559777599512337	64
105	0.8804147570424558	0.25634321313905134	64
106	0.8800942998552869	0.2568690049813942	64
107	0.87979708644866	0.25720353207680324	64
108	0.8793149091782191	0.25758744539584	64
109	0.8788215910458643	0.25783980601757445	64
110	0.8784430938697835	0.2579461432026261	64
111	0.8782414285211972	0.25828365494032784	64
112	0.8781905206304331	0.2591080619679402	64
113	0.878259187970915	0.26003752741091307	64
114	0.8783818435211678	0.2606120394651068	64
115	0.8784601473077318	0.26125522658745465	64
116	0.8784301205808052	0.2618116608920189	64
117	0.8784369859878133	0.2623552695733589	64
118	0.878340750945828	0.26303111344195956	64
119	0.8781229077912819	0.2636908632391716	64
120	0.8779164104217949	0.26438574773975865	64
121	0.8776637105462727	0.26505475414952756	64
122	0.8774752830953366	0.26560264227173225	64
123	0.8770778910908787	0.2660694006504077	64
124	0.8765311700651871	0.26670899808120996	64
125	0.8758304899567807	0.26744159359449565	64
126	0.8750782092348036	0.268115628078845	64
127	0.8745781111960065	0.2687027803454822	64
128	0.8739634752383993	0.2692534858609	64
129	0.8734476288341902	0.26946371175985184	64
130	0.8727599829978758	0.2697941105920524	64
131	0.8720595252231047	0.270237135221359	64
132	0.8715788312471098	0.2706042688188956	64
133	0.8710516811124094	0.27102066705477607	64
134	0.8707032358747925	0.2711994262484543	64
135	0.8706898677935417	0.27151722772665876	64
136	0.8706811103868455	0.2722027876539957	64
137	0.8708348284732776	0.272820038384857	64
138	0.8710317466704545	0.27328075668657603	64
139	0.8714880199908229	0.27372905807649217	64
140	0.8716722509490836	0.27426708692853125	64
141	0.8717676191065659	0.27482413482366086	64
142	0.8719811499180631	0.2752246527965517	64
143	0.8722182733525392	0.275248080140657	64
144	0.8725290126740882	0.2750434791254783	64
145	0.8728909256648849	0.27479000565891865	64
146	0.8732789779219488	0.27459553079933874	64
147	0.8734946711309933	0.27431756704858745	64
148	0.8737500298581011	0.27384306803729164	64
149	0.8739141548508551	0.27327966940162823	64
150	0.8740606014789626	0.2725867440378399	64
151	0.8741949896523541	0.27181586133750457	64
152	0.8742969709623587	0.27094341011541473	64
153	0.873959330593672	0.27033306378505184	64
154	0.8735578462794705	0.269803261804781	64
155	0.873317577106461	0.2694031763785361	64
156	0.8730977762486218	0.2690968192098017	64
157	0.8729744866408004	0.26870237654754653	64
158	0.8727469539673456	0.26828767882231713	64
159	0.8727988211684334	0.26759865574796937	64
160	0.8729561900444797	0.2670640954424654	64
161	0.8730195062394877	0.26655707334306394	64
162	0.8731240660839167	0.26596092855757936	64
163	0.873055719890503	0.265218453653145	64
164	0.8730689895910967	0.2644438857651849	64
165	0.8731920549473724	0.26354053814634754	64
166	0.8731147909036572	0.2626543853935883	64
167	0.8730382063301054	0.26174018924975	64
168	0.8728936966816246	0.2606362685496664	64
169	0.8726327035578225	0.25966805829812245	64
170	0.8725970261567528	0.2588972874786095	64
171	0.8726105990835514	0.25823839438039314	64
172	0.8726403261798362	0.2577833511681711	64
173	0.8727000420938066	0.25741964357775515	64
174	0.8727321393875617	0.25697354871492434	64
175	0.8729443610148666	0.256584646142176	64
176	0.8729624350232279	0.2564556675262848	64
177	0.8730560605433874	0.2564257937581288	64
178	0.8730843618922219	0.25644386636925587	64
179	0.8730642053032069	0.2563230103529017	64
180	0.8729272489800046	0.256085889149778	64
181	0.8726291404053356	0.2557308728592119	64
182	0.8724387930229629	0.2553420690513475	64
183	0.8722273755624448	0.25478475974492637	64
184	0.8720756940655008	0.25446995036655606	64
185	0.8720774500483072	0.25408836692365294	64
186	0.8720731087677446	0.25374588178026586	64
187	0.8719591548698804	0.2537529875674304	64
188	0.8719119635851029	0.25365895291231044	64
189	0.8719382382456928	0.253486606873484	64
190	0.871916125221406	0.25354663966178853	64
191	0.8719194616340988	0.2534005547514992	64
192	0.8718977471621427	0.25322959849103543	64
193	0.8718439502130383	0.25258502318765796	64
194	0.8715946048820664	0.2518232877461127	64
195	0.8715039679257912	0.251441045243677	64
196	0.8715286157297983	0.2509890375232273	64
197	0.8716142435852104	0.2507191126888258	64
198	0.8716597545505957	0.25021717623736434	64
199	0.8716064962647908	0.249689163115439	64
200	0.8714224750527955	0.24935220284729062	64
201	0.8708989371632614	0.2490624600448491	64
202	0.8702114305362725	0.2487727824794224	64
203	0.8696773295926122	0.248534148948919	64
204	0.8693194026916307	0.2483567055344587	64
205	0.8691543730219432	0.2481672932134775	64
206	0.8688313550118472	0.24762111377201296	64
207	0.8686327489793659	0.24714285686209736	64
208	0.8683370238365307	0.24653092283688102	64
209	0.8686187139898549	0.24606273136630358	64
210	0.8690154943615649	0.2458111296313616	64
211	0.8690060977173575	0.24577999751220997	64
212	0.8687592985364418	0.24585278395442536	64
213	0.868393614714894	0.24581404354448735	64
214	0.8684422047934784	0.24589085869452726	64
215	0.8685545620204378	0.24581459843643805	64
216	0.8686124000537824	0.24546460902987136	64
217	0.869093593234173	0.24528825985294933	64
218	0.8694409363181396	0.24489594411006455	64
219	0.8698912208279663	0.2445747876332566	64
220	0.8702580140069921	0.24439458002179276	64
221	0.8707025583339848	0.24404495268514984	64
222	0.8708248306475579	0.24393685600311799	64
223	0.8703185121856731	0.24427411894026332	64
224	0.8704585903195232	0.24483187034403409	64
225	0.8704711322503018	0.2454014534218025	64
226	0.870202865835712	0.24591827260953542	64
227	0.8702638452214541	0.24633414014002322	64
228	0.8702111478299882	0.2468592774683698	64
229	0.8699038819403253	0.24711102241022564	64
230	0.8698586604519964	0.24742527097824604	64
231	0.869518488659188	0.24767771027769717	64
232	0.8692345001302981	0.24809193994295797	64
233	0.8693075195328048	0.2487936413836651	64
234	0.8685261575333306	0.24949171337283235	64
235	0.8675050794932787	0.2502860655290492	64
236	0.8665127122530506	0.25108156247138513	64
237	0.8663497108702942	0.252046139026436	64
238	0.8664742133706337	0.25298473105420294	64
239	0.8670129345933697	0.2538661548008811	64
240	0.8678694434839138	0.25479751062060096	64
241	0.8681625795887217	0.2557362191239251	64
242	0.8681935803154092	0.25661863908079713	64
243	0.8683674870096465	0.2573260254035245	64
244	0.8685342943248449	0.2577303892822131	64
245	0.8688571483800829	0.2581624791472908	64
246	0.8691399569112869	0.25818094132760677	64
247	0.8687812604413402	0.25856383446573666	64
248	0.8687503775182284	0.258764948160124	64
249	0.8689330394736807	0.2590305991566696	64
250	0.8692316768719888	0.2595061710805292	64
251	0.8695248242988547	0.2596987414547776	64
252	0.8698389597496867	0.2597529147711066	64
253	0.8700386599115825	0.2597189828046307	64
254	0.8701169054699095	0.2598129423710608	64
255	0.8704690362441901	0.25996445070354435	64
256	0.8709639130907396	0.26018317438788646	64
257	0.8714192856949802	0.26086986879946533	64
258	0.8720223245558544	0.26146906314707474	64
259	0.8726331011652266	0.26210669462741154	64
260	0.8729930026329739	0.26256618494506706	64
261	0.873426871102092	0.2628931269249213	64
262	0.8739149466364671	0.2632251886907266	64
263	0.874195091695077	0.2637129044492267	64
264	0.8745802502069119	0.2642082198969564	64
265	0.8748985681218562	0.2647330714163068	64
266	0.8754565158876288	0.265263744505078	64
267	0.8754216881306406	0.26612857820298647	64
268	0.875422673512838	0.2668506035561759	64
269	0.8751779643621012	0.2675465152153271	64
270	0.874932591710643	0.268543950228923	64
271	0.874611780898817	0.2699002816965903	64
272	0.8741930423446532	0.2711848536014505	64
273	0.873962297794133	0.2725322202128959	64
274	0.8735895601583502	0.27397528744986827	64
275	0.8733559255801768	0.27544783632575565	64
276	0.8729046092827716	0.2771930073797758	64
277	0.8723383415103457	0.27878108358048737	64
278	0.8719573146592438	0.28030575621748394	64
279	0.8715380423337311	0.2816698835809864	64
280	0.870911476620212	0.28296284676714445	64
281	0.870337744492005	0.28416098823103053	64
282	0.8694602935290894	0.28545508277232573	64
283	0.8688829104392521	0.28662109168365896	64
284	0.8683590473417957	0.28765422505411475	64
285	0.8679617764591243	0.28860400801748803	64
286	0.8679735198622144	0.2893548518229444	64
287	0.8678978089635728	0.28998093980374356	64
288	0.8681368825626794	0.2904592110510105	64
289	0.8683915536003243	0.29101025484526744	64
290	0.8686684639055112	0.29125657588045456	64
291	0.8688616608373765	0.29164513552554533	64
292	0.8689914625453555	0.29238186725522897	64
293	0.8691717508288074	0.2934438678491506	64
294	0.8699971223781102	0.29435640303751404	64
295	0.8703430691267128	0.29506613423791156	64
296	0.8707698912894312	0.2957339082877897	64
297	0.8711842572025358	0.29636630512778067	64
298	0.8715485567316593	0.29690891576922956	64
299	0.872097307463927	0.29748770120298024	64
