# Supplementary material for: High-level cognition during story listening is reflected in high-order dynamic correlations in neural activity patterns
Source: Nat Commun. 2021 Sep 30;12:5728. doi: 10.1038/s41467-021-25876-x (PMC8484677; doi:10.1038/s41467-021-25876-x)
Supplement: Supplementary file 4 — Source Data [file 41467_2021_25876_MOESM4_ESM.zip › results/higher_order_sims/constant/58.csv]

time	1	2	iteration
0	0.818299765425288	0.3183023851425761	58
1	0.8179875998375735	0.3162042497914544	58
2	0.8174507082621038	0.3140197575863001	58
3	0.816709042063572	0.3116882709400607	58
4	0.8160317460414842	0.3090783886600767	58
5	0.8152099897024172	0.3063880513648024	58
6	0.8144795509041933	0.3034194955867034	58
7	0.8136202056589262	0.300374782313033	58
8	0.8136490063676559	0.2973594303237603	58
9	0.8139279992593444	0.29437490958638496	58
10	0.814366142954203	0.2913477484661118	58
11	0.8150836052097296	0.2881798294504416	58
12	0.8157491606108473	0.2850793504388085	58
13	0.8162723109035568	0.2818698450428165	58
14	0.8163712105784994	0.279432325911986	58
15	0.8160887034064231	0.27739839731546784	58
16	0.8161325154297747	0.2756310900038664	58
17	0.8162702611355502	0.2740657362093678	58
18	0.8171029858027854	0.27259095996992505	58
19	0.8176737632689358	0.2712127127081323	58
20	0.8183838305170533	0.26994914276992227	58
21	0.8191196150699809	0.2684603112655953	58
22	0.819526056525489	0.26672301970287055	58
23	0.8198098518035724	0.2654443230730381	58
24	0.8198688725953274	0.26413106950255955	58
25	0.819716423947306	0.262910456218161	58
26	0.8196361341532425	0.261620560157965	58
27	0.8198205920680911	0.2610206783110572	58
28	0.8200283996916871	0.260290933961549	58
29	0.82053150625515	0.25964108603806146	58
30	0.8211203056134103	0.25900291085174226	58
31	0.8217880065772052	0.25841341672129015	58
32	0.8225055377526876	0.2578809910589184	58
33	0.8230733084353339	0.25734018445079443	58
34	0.8238693161274296	0.25684346726613955	58
35	0.8244506950952519	0.256111426441367	58
36	0.8245537921153218	0.25576711223468385	58
37	0.8243561224421765	0.255629765831077	58
38	0.8237408122235375	0.2562722450437955	58
39	0.8232164697760136	0.25683819088609416	58
40	0.8223037200449399	0.25799257756632954	58
41	0.821412641923887	0.25885802724180546	58
42	0.8207496712639331	0.2593732193644746	58
43	0.8200061397878116	0.26000487371423264	58
44	0.8193249798259773	0.2604415878621823	58
45	0.8186123105765617	0.2607755705019062	58
46	0.8182536261029807	0.2612080252143847	58
47	0.8181278616785567	0.2616529565005094	58
48	0.818177317383311	0.26190714119490704	58
49	0.8182294122387871	0.2620825897792882	58
50	0.8183072715608444	0.2622738178352493	58
51	0.8186203087879349	0.2624258440471024	58
52	0.8189479040804697	0.26226223458830444	58
53	0.8192130139474897	0.26204760709390623	58
54	0.8196169116131914	0.26193305489858254	58
55	0.8202098334485965	0.26188937326851547	58
56	0.820970526171464	0.2619354426078693	58
57	0.8217836840598693	0.2617736045333818	58
58	0.8220174340584142	0.26180679035311477	58
59	0.8226775422843878	0.26175628257449696	58
60	0.8226317782853346	0.2626204075846125	58
61	0.8224395758373785	0.2634792892393266	58
62	0.8220073012293129	0.2641579858585511	58
63	0.8212269763621021	0.2645575930091061	58
64	0.8206141385730845	0.264682969318564	58
65	0.8196927061196954	0.2650308588580671	58
66	0.8188404593885478	0.26523080962317624	58
67	0.8182952886416827	0.26567022800669793	58
68	0.8183960488308474	0.2658832522293944	58
69	0.8185250791337576	0.2658386357130718	58
70	0.818288584793929	0.2660435625851247	58
71	0.8182972113177281	0.265959235390459	58
72	0.8182848095011647	0.2659812930290249	58
73	0.8183584480643928	0.26576922573878875	58
74	0.8181908768235461	0.2658347500398443	58
75	0.8179549232711716	0.2658087944764776	58
76	0.8177027871189528	0.2656055357747809	58
77	0.8169291830946599	0.26506660655957653	58
78	0.8163311809248462	0.26471916557314584	58
79	0.8156844031581091	0.26447369781093777	58
80	0.8151970570261436	0.2641261220993021	58
81	0.8148018830025628	0.2641872452631842	58
82	0.8141127509528318	0.26416708254728444	58
83	0.8132250010660974	0.2640973002589174	58
84	0.8122542494530963	0.264023866544862	58
85	0.8108364475870109	0.26411436830983664	58
86	0.8094121749562555	0.26410068253804797	58
87	0.8082164016091856	0.2640279279059403	58
88	0.8067850993341771	0.2637363451181362	58
89	0.8054242971538434	0.26325504075307943	58
90	0.8040331788962233	0.2628340998599616	58
91	0.8024679758292556	0.2629820444808336	58
92	0.8004932298128544	0.26295362873833666	58
93	0.7987207288868031	0.2627136342870283	58
94	0.7965159644254273	0.2624283111133167	58
95	0.7945070134234506	0.26220693223194247	58
96	0.7927383311501385	0.26227537171349213	58
97	0.7905418568793574	0.2622382823786156	58
98	0.7893686789347477	0.2621568699414562	58
99	0.7898802184149287	0.2617804155447661	58
100	0.7908002225055135	0.26101508984362476	58
101	0.7922727696685828	0.260309464156596	58
102	0.7938485033305991	0.25959520644301143	58
103	0.7961486377787559	0.2586653928904091	58
104	0.7982830080428258	0.25756452305221555	58
105	0.799850316511633	0.2571230551915912	58
106	0.8012454330272434	0.2566033308621851	58
107	0.802478138085918	0.25617891169961104	58
108	0.8035308847287034	0.25562408462919933	58
109	0.8050054932793268	0.25485015837191793	58
110	0.8069985077592648	0.25409591123179937	58
111	0.8084551159069562	0.2536842673134039	58
112	0.8091056636751047	0.25317559541433043	58
113	0.8102272639363534	0.25325717970121164	58
114	0.811209891278269	0.25368780716368533	58
115	0.8121519369944188	0.25445972762655206	58
116	0.8131384739795243	0.2549185289485943	58
117	0.8133742704653557	0.25506824357771435	58
118	0.8137252778765696	0.2553067999777744	58
119	0.8140634578587193	0.25579358723192175	58
120	0.8144920533990725	0.2562159220733763	58
121	0.8150370008452698	0.25661056798366216	58
122	0.8148074394337421	0.2568002258121752	58
123	0.8149834666741608	0.25688706111513726	58
124	0.814627129786045	0.2574861458651428	58
125	0.8147847360272217	0.2577657524709756	58
126	0.8148369254763052	0.2579229707054057	58
127	0.8152908695525137	0.25783637651156843	58
128	0.8159919463170288	0.2580638651670186	58
129	0.8169057474889335	0.2580016278614262	58
130	0.8174731711296994	0.2578076884563251	58
131	0.8184706403133659	0.2580803186078697	58
132	0.8193910183240645	0.25840023523408917	58
133	0.8201066794005728	0.25871720582720426	58
134	0.8206896149967841	0.25910976696994736	58
135	0.8211634537247058	0.25929250906236506	58
136	0.8211834969863444	0.25988089784833046	58
137	0.8211247402475498	0.260288393265409	58
138	0.8208072233267834	0.2603988351840663	58
139	0.8204574715022636	0.260291497640742	58
140	0.8203357143050741	0.25986746415079703	58
141	0.8203732416346957	0.25922914396691826	58
142	0.8202311044433128	0.2587135326011424	58
143	0.8196620904366789	0.2581513659630273	58
144	0.8188063528000114	0.2573233380717755	58
145	0.8180996123899177	0.25635869859217003	58
146	0.8172308512355433	0.2555012945305757	58
147	0.8163504807099168	0.2544941505784171	58
148	0.8151119866230457	0.2540455911133124	58
149	0.8135692400256836	0.25356094886427516	58
150	0.812488506600422	0.253177143319371	58
151	0.8112340940433656	0.2525397844330655	58
152	0.8102146725169072	0.25246146362606653	58
153	0.8095649123510145	0.2523409821065224	58
154	0.8090914848346797	0.25247003190375983	58
155	0.8089855446587827	0.2524553805120121	58
156	0.808791930815885	0.2522795819790097	58
157	0.8088487135898541	0.2524179923922273	58
158	0.8082380063701166	0.2524422783151587	58
159	0.8077821417815453	0.25247054006434766	58
160	0.8075260645752103	0.2527858538820531	58
161	0.8076060818059106	0.2531738501570902	58
162	0.8073477242776343	0.2534289767679773	58
163	0.8064413630148766	0.25352659037287395	58
164	0.8056207338778114	0.2537075216149447	58
165	0.8052893989250789	0.2538169658369186	58
166	0.8050588144401777	0.25392112923218846	58
167	0.8050977227810747	0.25438481884922015	58
168	0.8051054518858367	0.25508080179101017	58
169	0.805644068596246	0.2557198635771567	58
170	0.8063115161679313	0.256331096965359	58
171	0.8069569764546064	0.256773890143117	58
172	0.808179795315774	0.2567475323726821	58
173	0.8098258672043065	0.25681738900057594	58
174	0.8117128359857049	0.2573177318838026	58
175	0.8133931513490451	0.2577672255534806	58
176	0.8152557080337457	0.2588774494795544	58
177	0.8169004020490667	0.25961347968525567	58
178	0.8182339972598185	0.2601646573852931	58
179	0.8193678250164859	0.2605721056975007	58
180	0.8202036140164984	0.2611179820090491	58
181	0.8207029686561168	0.26181087058577857	58
182	0.8211973750097489	0.26247281556875984	58
183	0.8213852895538454	0.2630897492992108	58
184	0.8213371516085812	0.2636000464617858	58
185	0.8207798922400189	0.2647157950941099	58
186	0.8199853547994664	0.2658444044114736	58
187	0.8188987830820902	0.26698252886880847	58
188	0.8177107116560308	0.2679823199355006	58
189	0.8166118205963642	0.26864985413171794	58
190	0.8152016787449258	0.2696500445822207	58
191	0.8139175694760294	0.2703447834990981	58
192	0.8123998962013209	0.27114805614741383	58
193	0.8112405132177614	0.27158830418765917	58
194	0.809828528961743	0.2718431009387829	58
195	0.8085861143412805	0.27213624750944637	58
196	0.8072940679261595	0.2725937615898454	58
197	0.8058978614117012	0.2730234417690735	58
198	0.804311475694661	0.2730885837143965	58
199	0.8019577484530619	0.27307310342618674	58
200	0.799895443779936	0.2731082493883679	58
201	0.7975848926259532	0.27311349698708226	58
202	0.7960690468487428	0.27292698032558765	58
203	0.7942930613531007	0.2727657360834754	58
204	0.7933812118707245	0.27244154610331694	58
205	0.7925277424777051	0.2723464702866498	58
206	0.7918755671915029	0.2721575005909056	58
207	0.7919295128653626	0.2720586197004266	58
208	0.792928899289058	0.2723118739258766	58
209	0.7946363632225097	0.27274694548513273	58
210	0.7959527723433549	0.2732655134281835	58
211	0.7971539392709776	0.2736314335236066	58
212	0.79821003617065	0.27389326461025193	58
213	0.7997450609363143	0.27407437530398954	58
214	0.8006783561138693	0.273923971995767	58
215	0.8012572941428088	0.27395672309440955	58
216	0.802009601295238	0.2739189782182232	58
217	0.8026754593772125	0.273871776840464	58
218	0.8025222841270008	0.27352047537088814	58
219	0.8018724637221631	0.27291918728338843	58
220	0.8012247131004451	0.27268001600332625	58
221	0.8009301518030579	0.2723369064411908	58
222	0.8002937797119357	0.2720424422121805	58
223	0.7996728838324498	0.2716762153171847	58
224	0.7989161113739691	0.2718626325364175	58
225	0.7988215653623755	0.27169067109914047	58
226	0.7990389582352759	0.2715179508591948	58
227	0.7993683436205271	0.2712554620184126	58
228	0.8001107011042226	0.2707133517188274	58
229	0.8011569995331713	0.2701454619432489	58
230	0.802080928889105	0.2692942639632604	58
231	0.8029986156481077	0.26867458852077386	58
232	0.8036564760180609	0.2680157990964024	58
233	0.8036593205080242	0.26731168923535376	58
234	0.803644777721449	0.2665630947800594	58
235	0.8033489430952966	0.2656740021691009	58
236	0.8031071318368399	0.26464999841445846	58
237	0.8026084333487783	0.2637394761390755	58
238	0.8025453722621475	0.2629902087183631	58
239	0.803570427713672	0.2619406914438242	58
240	0.8047005895487431	0.2607851299648369	58
241	0.805736866892806	0.259471167594955	58
242	0.8072001196801238	0.25798866730284237	58
243	0.807977708141629	0.25710275373139385	58
244	0.80753937319148	0.25637079403194946	58
245	0.8071037158659017	0.25589966709592066	58
246	0.8060155467101128	0.25559486000185105	58
247	0.805931716354608	0.2552525981908448	58
248	0.8056723170526761	0.25481026252848926	58
249	0.8042290486669458	0.25475994728665846	58
250	0.8031540338061396	0.2547214142955834	58
251	0.8026983294520791	0.25426459436688514	58
252	0.8030356547478598	0.25363994949792423	58
253	0.8032137950951438	0.2533089001527484	58
254	0.8031479743662904	0.25353201676648696	58
255	0.8031994872889845	0.2537120743439985	58
256	0.8033125730568117	0.2538863929092581	58
257	0.802873689543148	0.253901842741526	58
258	0.8020908854183734	0.25411127717932636	58
259	0.802478845199989	0.255046435642422	58
260	0.8030456921772521	0.2557403761100176	58
261	0.8029017563117	0.2563220514171353	58
262	0.8031067539194258	0.2567763829135015	58
263	0.802633006029423	0.2575073489173984	58
264	0.8036789165964204	0.2579655453764809	58
265	0.8045460564110561	0.25851397134955023	58
266	0.8055940412933988	0.2592213694763774	58
267	0.8068406353347037	0.25986577698646723	58
268	0.8076896113130528	0.2606233503899592	58
269	0.8080974299764	0.26188287364277285	58
270	0.8085527557719007	0.26304977667968915	58
271	0.8088466370643356	0.26416722525288017	58
272	0.8092540788502555	0.26521335577246374	58
273	0.8096729531465058	0.26627063827917846	58
274	0.8097611963137554	0.2678078125668266	58
275	0.8104259582003198	0.26900408469103615	58
276	0.8107038500122522	0.27015692575067946	58
277	0.8110321753492252	0.2717239145457633	58
278	0.8111979491487193	0.27327843980862826	58
279	0.8112534323774923	0.27512557703063073	58
280	0.8122410862159866	0.2765442708884544	58
281	0.8125718883984272	0.27895248755925095	58
282	0.8130762626546059	0.28175186497768306	58
283	0.8141657284986821	0.2846305200292981	58
284	0.8149100115382016	0.28760942876176016	58
285	0.8149696429499186	0.29038681464445504	58
286	0.8157290076943431	0.2932806790288127	58
287	0.8169084193128275	0.29610455332055435	58
288	0.8182576771876929	0.29874456223911616	58
289	0.8191127759416802	0.30122180841119617	58
290	0.8192234261842768	0.30372396354112036	58
291	0.8194678530160271	0.30611112894828285	58
292	0.8195335253556217	0.3084000171393235	58
293	0.8191964129963991	0.31071422266790494	58
294	0.818987731963866	0.312898877640737	58
295	0.8186361973791506	0.31503837687773034	58
296	0.8189329640701204	0.31682937052255883	58
297	0.8186740103064075	0.31867348018306074	58
298	0.8182905276689416	0.3203220121282883	58
299	0.8179489003932466	0.32174916504926154	58
