# Supplementary material for: High-level cognition during story listening is reflected in high-order dynamic correlations in neural activity patterns
Source: Nat Commun. 2021 Sep 30;12:5728. doi: 10.1038/s41467-021-25876-x (PMC8484677; doi:10.1038/s41467-021-25876-x)
Supplement: Supplementary file 4 — Source Data [file 41467_2021_25876_MOESM4_ESM.zip › results/higher_order_sims/constant/59.csv]

time	1	2	iteration
0	0.8855028944520068	0.29092537587865797	59
1	0.8850491337073491	0.28927748369015505	59
2	0.8849745434034264	0.2872740408783705	59
3	0.8852271830613427	0.2854229566370881	59
4	0.8854250892164445	0.28367935560479557	59
5	0.8856376069731441	0.2821373917782463	59
6	0.8863568368514686	0.2805550768013275	59
7	0.8873019240288874	0.2788773421532615	59
8	0.8880974537905236	0.2772753080741051	59
9	0.8891777644274824	0.2759238830688532	59
10	0.8898356111807162	0.27471943133933746	59
11	0.890685414344204	0.27326751909132074	59
12	0.8912230209681073	0.27170717869986566	59
13	0.8918825721671447	0.270236905816161	59
14	0.8924361618211339	0.26885272483829037	59
15	0.8931261617259936	0.2674370017441825	59
16	0.8935359837549794	0.26619128227982297	59
17	0.8935408667688336	0.2649097658563525	59
18	0.8937349177759564	0.2637998390514682	59
19	0.8941713915741787	0.2625910622882038	59
20	0.8944328882961039	0.2613024950483435	59
21	0.8947993696881178	0.25997390711050805	59
22	0.8951199058897061	0.25854361324384906	59
23	0.895370430822274	0.2575195802023548	59
24	0.8955167986781116	0.25636681122883376	59
25	0.895748673699771	0.2554428264959915	59
26	0.8959068001114849	0.25448827540256863	59
27	0.8959983690036599	0.25361512032768824	59
28	0.8961627634270014	0.2526380106132559	59
29	0.896577400877522	0.2520343613342349	59
30	0.8970512597895338	0.2515208663927767	59
31	0.897272173354145	0.2512128898996258	59
32	0.8972083199274563	0.2507148045195502	59
33	0.896935934874448	0.2502423261920469	59
34	0.896661526907382	0.24975133857955376	59
35	0.8961547690876438	0.2491257446421175	59
36	0.8956587295700575	0.2484091833440811	59
37	0.8951841061861159	0.2477140543927163	59
38	0.8946354425398141	0.2470532054987985	59
39	0.8942701086805168	0.24655833770997918	59
40	0.894041798286837	0.24602048656392841	59
41	0.8940486552749294	0.2457466197831283	59
42	0.8938045948619714	0.24609050952041625	59
43	0.8936134182377341	0.24638084702595825	59
44	0.8935691306751741	0.24678728289841712	59
45	0.8934768871237335	0.24700034589439146	59
46	0.8934943972084503	0.24707604026602073	59
47	0.893406775579478	0.24717604599469628	59
48	0.8931052986549126	0.2470598859675628	59
49	0.8928508420760852	0.24667150307724403	59
50	0.8926142642525385	0.24634632872040474	59
51	0.8927380878081449	0.24662762064724855	59
52	0.8927342000775832	0.24690344048747345	59
53	0.8928494417409527	0.24716539548490765	59
54	0.8930127497073581	0.24750238065134894	59
55	0.8931155030300935	0.24761673697439907	59
56	0.8931624183372042	0.24750324762913345	59
57	0.8929785535190657	0.24716910970273376	59
58	0.8925799227260606	0.24690845718828514	59
59	0.8921597756661223	0.2469414308789738	59
60	0.8914873926146869	0.2471380415095681	59
61	0.890779810653413	0.24744463268279496	59
62	0.8901534907468356	0.24767999534126772	59
63	0.8896933378636888	0.24753491554118184	59
64	0.8894574446725062	0.24734588648287967	59
65	0.8893497267471254	0.24678773940532064	59
66	0.8894235271660266	0.24613703137915402	59
67	0.8894773612290356	0.2452121573564097	59
68	0.8896993715457664	0.24402621309660386	59
69	0.8897680575227871	0.2428731650243215	59
70	0.889837090895977	0.24150905292873148	59
71	0.8896568364831444	0.24027836034851022	59
72	0.8895467868640632	0.23918955080278315	59
73	0.8896172310945935	0.23818990070091997	59
74	0.8897073306882112	0.23736871024927517	59
75	0.889827547560333	0.23708013042541362	59
76	0.8900779883948251	0.23681770049913803	59
77	0.8904757496395724	0.23636648057172618	59
78	0.890709246950797	0.2359592853043371	59
79	0.8908716907706683	0.23560605513289246	59
80	0.8910731944956308	0.23545242834180646	59
81	0.8910025142803022	0.23553466447511187	59
82	0.890782165721237	0.23555954068260057	59
83	0.8907781166479833	0.2356162040877411	59
84	0.8909372165598861	0.23545973481763122	59
85	0.8908895922538682	0.23547523138465523	59
86	0.8912234356229226	0.23572920038178422	59
87	0.8914290751419636	0.23586789025527022	59
88	0.8919465253054262	0.23596651034512364	59
89	0.89249717629474	0.23598311390285123	59
90	0.8930974199341277	0.23630559323834446	59
91	0.8933186453166452	0.23672460546830984	59
92	0.8935618248188016	0.23716316832841253	59
93	0.893876552845562	0.2375339877400573	59
94	0.8940611741771752	0.23766380605951562	59
95	0.8942682167671602	0.23767687475162905	59
96	0.894304593957888	0.23772890081519135	59
97	0.8943805925271379	0.23769814238405373	59
98	0.8943968404552556	0.23779744476087325	59
99	0.8944293661199327	0.2376387157581906	59
100	0.8945185264971216	0.2373916183205016	59
101	0.8945855759069997	0.23698160933254134	59
102	0.8946683079505199	0.23637004378373255	59
103	0.894578846658276	0.2358036439313116	59
104	0.8943724830565257	0.2350782131776113	59
105	0.8938705723895061	0.23483023144434853	59
106	0.8932839757850206	0.23439458275705066	59
107	0.8927309794665709	0.23414421386140674	59
108	0.8920339110634152	0.2340208824679497	59
109	0.8915377956931325	0.23382827676189194	59
110	0.8910159827151347	0.2335319516881626	59
111	0.8906886346946026	0.2331365659432753	59
112	0.8906478636787124	0.23276479515090195	59
113	0.8906900054256438	0.23250805743814584	59
114	0.8907987146159353	0.2323939179604672	59
115	0.8908221630153605	0.23223399346911172	59
116	0.8909119458275601	0.2322111868363069	59
117	0.8911323882298743	0.23232735016962544	59
118	0.8914914515429179	0.23223023777914487	59
119	0.8919927064662603	0.23207719533153665	59
120	0.8924186553127591	0.23175969696783777	59
121	0.8927204473487962	0.23191100104009374	59
122	0.8931604640731412	0.2321290408311366	59
123	0.8938035427719179	0.2322000076910341	59
124	0.8944363022881628	0.23216973941019112	59
125	0.8949437613784119	0.2319522428735452	59
126	0.8947991479340833	0.23225356968353833	59
127	0.8944925448214135	0.23256913489369657	59
128	0.8941743628133588	0.23274797031601793	59
129	0.8937108657035404	0.23323148861832746	59
130	0.89290694363642	0.23384502830920195	59
131	0.8922090388655193	0.23448877151374872	59
132	0.8912113459569201	0.23536220487212975	59
133	0.8903746647232763	0.23623651348335126	59
134	0.8893688210373678	0.2369652972907092	59
135	0.8887826451280326	0.23764354709047084	59
136	0.8888364608948138	0.23818671485846943	59
137	0.88890404917484	0.2386702615148558	59
138	0.8891256939553821	0.23918367398378687	59
139	0.8893500207673802	0.2395743476916939	59
140	0.8894931239229891	0.23977156128810076	59
141	0.8895481073053559	0.23981755986610176	59
142	0.8895775535370316	0.23986989296633826	59
143	0.8895072865706972	0.239879759917419	59
144	0.8895407710105222	0.23992973281671331	59
145	0.8896833015557893	0.24013733416826263	59
146	0.8898585084691862	0.24008420904037725	59
147	0.8901158087685538	0.24005973838571093	59
148	0.8904163172089571	0.2401292640723635	59
149	0.8907669603169801	0.24036381082929292	59
150	0.8911836687876508	0.24049542017066822	59
151	0.8915765170420249	0.24091267073520567	59
152	0.891874997174933	0.2412281174964506	59
153	0.892117460246876	0.24164588253178473	59
154	0.8923223514923403	0.24177128024296832	59
155	0.8922592393289909	0.2422522739978157	59
156	0.8920712517318672	0.2426900442180472	59
157	0.8917735673446546	0.24304665002846843	59
158	0.8913699837034345	0.24321076395312863	59
159	0.8911736603339003	0.24330828142271027	59
160	0.8908308285254578	0.24337219678897154	59
161	0.8904821849486236	0.24331586938372474	59
162	0.8903143371028034	0.24371780165679258	59
163	0.8900804083844407	0.24379899850770398	59
164	0.8896081936096533	0.2436294685281249	59
165	0.8889793106658358	0.2437219861569418	59
166	0.8879631181921734	0.24380540873692758	59
167	0.8867536383700656	0.24359623780737344	59
168	0.8855559260582625	0.24349090584524094	59
169	0.8843681636886823	0.24339822057431157	59
170	0.8827612465899811	0.24353465598742766	59
171	0.8808949152304729	0.24362756153986687	59
172	0.8787557617027997	0.24345017904907099	59
173	0.8761024431680203	0.24345100927181307	59
174	0.8730596961274404	0.24352506190851003	59
175	0.8696474680630882	0.24351865960614535	59
176	0.8667087316668494	0.24358951554872862	59
177	0.8636228796258479	0.2435592813885909	59
178	0.8612852644511564	0.24355994341824733	59
179	0.8590441010129762	0.24368423118647864	59
180	0.8585321293552028	0.24395026998138186	59
181	0.8586438029279472	0.24404670606532067	59
182	0.858956491140903	0.24432488323927332	59
183	0.8592865321022695	0.2448289318628821	59
184	0.8600863657551288	0.2458159552404527	59
185	0.8612764533603646	0.24678106272496378	59
186	0.8627592144908172	0.24756255495662746	59
187	0.8636641963641163	0.24819641497620198	59
188	0.8644496604652433	0.24865213465593913	59
189	0.8643259582948466	0.24919410476240625	59
190	0.8638079369309154	0.24970299138154992	59
191	0.8638715615760129	0.2500243933879284	59
192	0.8647424492724418	0.25034321925743874	59
193	0.8654511182091553	0.2508572114076655	59
194	0.8663526658557866	0.251143157514849	59
195	0.8673957015970909	0.25190973383970966	59
196	0.8678801700637514	0.25245563590547626	59
197	0.868900294094475	0.2529064683411034	59
198	0.8698861779403536	0.25338356872900747	59
199	0.8708725722703577	0.25358343000535066	59
200	0.8717473822771185	0.2537134812352076	59
201	0.8723061313787621	0.25379449580420393	59
202	0.8732635016435487	0.25375937468855553	59
203	0.8746486746932093	0.2535759088035617	59
204	0.8758998668920063	0.25349086769467993	59
205	0.8782392263831722	0.2534735288298738	59
206	0.8804526316910619	0.2533906930220642	59
207	0.882169004821172	0.2533516374804857	59
208	0.8833122488922751	0.2530828387360075	59
209	0.8847781943709767	0.25247738402967657	59
210	0.8865626890389464	0.2518158913809392	59
211	0.8883104997109896	0.25101720635258934	59
212	0.8901133214678356	0.2502829034467463	59
213	0.891314236090712	0.24988054222141143	59
214	0.8924694741043626	0.24934113277308578	59
215	0.8937380240947246	0.24861367405082804	59
216	0.894713769180075	0.2477784512986537	59
217	0.8953892918793616	0.24681796132953707	59
218	0.8960071045849559	0.24594853163520908	59
219	0.8965002853634562	0.24507267109879083	59
220	0.8971422241454666	0.24465762022261617	59
221	0.897710558592212	0.24423826396232576	59
222	0.8978680436048494	0.2441485901679282	59
223	0.8979281756415372	0.24418752456322426	59
224	0.8982062550478371	0.24417562181961902	59
225	0.8984120927707149	0.24401462228813808	59
226	0.8985357410834108	0.24408100547692343	59
227	0.8984716990607915	0.24389820130590673	59
228	0.8984870121640356	0.24390426115053676	59
229	0.8986854834076846	0.2441012028959987	59
230	0.898812691491804	0.24422885297394287	59
231	0.8989430146054772	0.24434543698610697	59
232	0.8990533796978255	0.2443498326482144	59
233	0.8989332928470948	0.2442722997654111	59
234	0.8988227498209921	0.24393754609721494	59
235	0.898558450362371	0.2436458553278904	59
236	0.8980860880075033	0.24371320129646498	59
237	0.8974625145075028	0.2440883525413339	59
238	0.8968790881787396	0.24438778761108257	59
239	0.8960458101976616	0.24477693034186904	59
240	0.8951968719273905	0.24515533452338317	59
241	0.8945813396621747	0.24624860251091077	59
242	0.8938869873169764	0.24690321682699248	59
243	0.8936122651341453	0.24785164761773676	59
244	0.893132679270848	0.24877762100941864	59
245	0.8927026084303321	0.2496935738030689	59
246	0.8919881971286566	0.2509515332108588	59
247	0.8915568410749574	0.25199967501425075	59
248	0.8914471465205909	0.2531497620021951	59
249	0.8915950471130948	0.25402319292271236	59
250	0.8915683791314772	0.25470753055168405	59
251	0.8913896650278257	0.2552144287394487	59
252	0.8913605874612537	0.25575157991683195	59
253	0.8916840244280647	0.25619316640072654	59
254	0.8923805554924261	0.2565189320561209	59
255	0.8931296580681609	0.25665535508287507	59
256	0.8937782713426946	0.25710136273234674	59
257	0.8943799066757439	0.2576125539204982	59
258	0.8950021735044521	0.25802171728801726	59
259	0.8954789820841902	0.25833985000668785	59
260	0.895690150424506	0.2587384928017677	59
261	0.8958874472807378	0.259141055059618	59
262	0.8957791489926595	0.2595504391970702	59
263	0.8955075504363915	0.2598981651643756	59
264	0.8950518066395098	0.2604052620220204	59
265	0.8945370525113127	0.2609396483201399	59
266	0.8940853451877104	0.2616641439534977	59
267	0.8935404980057327	0.2624661304364628	59
268	0.8928510782986374	0.26353151393024615	59
269	0.8922979844802588	0.26455524074899156	59
270	0.8918290507702673	0.26552369588251346	59
271	0.8915800870692798	0.26636585398342016	59
272	0.891528818141594	0.2669998213301755	59
273	0.8915713703142999	0.26776384176189083	59
274	0.8915755319998184	0.26827587569145084	59
275	0.8917401119302284	0.2688766024134781	59
276	0.8917276614717736	0.2693748239479829	59
277	0.891970388538374	0.27035485853776836	59
278	0.8921870102201646	0.2714153114857532	59
279	0.8922692240487499	0.2725875691927167	59
280	0.8921832358256531	0.2738007736480448	59
281	0.8921074561617648	0.2749857353937024	59
282	0.8919583995793952	0.27591470986289096	59
283	0.8916919710377209	0.27711868216774665	59
284	0.8913876420704312	0.27822485426626653	59
285	0.8909277307848608	0.27955766905681745	59
286	0.8905999974026478	0.2807666847623014	59
287	0.8904035640377543	0.2819534258705913	59
288	0.8901342409263217	0.2832824281863415	59
289	0.8895675039201373	0.28461917381828417	59
290	0.8890410720041607	0.2857678482702893	59
291	0.888424948626473	0.28672490822814023	59
292	0.8877264760344696	0.28773113289165747	59
293	0.8869786721947733	0.288664309220855	59
294	0.8862909408796426	0.28980933027845157	59
295	0.8861280149254389	0.2908284845273393	59
296	0.8859744410853925	0.2918414792290492	59
297	0.886432913292991	0.2925272658482365	59
298	0.8869399638428841	0.29317573839982997	59
299	0.8874627460963259	0.2939350483791171	59
