# Supplementary material for: High-level cognition during story listening is reflected in high-order dynamic correlations in neural activity patterns
Source: Nat Commun. 2021 Sep 30;12:5728. doi: 10.1038/s41467-021-25876-x (PMC8484677; doi:10.1038/s41467-021-25876-x)
Supplement: Supplementary file 4 — Source Data [file 41467_2021_25876_MOESM4_ESM.zip › results/higher_order_sims/constant/65.csv]

time	1	2	iteration
0	0.6946522036790501	0.263475655342402	65
1	0.6947342339652092	0.26276011265702737	65
2	0.6949748974971008	0.26181587707871423	65
3	0.6955616833719366	0.2610273887964953	65
4	0.696229012109169	0.2600739035380384	65
5	0.6967283198522481	0.25901666386061595	65
6	0.6974312289560651	0.25794333761895516	65
7	0.6981649585022676	0.25682597468474333	65
8	0.6988245725577074	0.2556707915172253	65
9	0.6992076759341777	0.2548927157228806	65
10	0.6999342538144635	0.25394639637005495	65
11	0.700617262403608	0.2530234569350956	65
12	0.7014890497121482	0.2518311711316367	65
13	0.702533519488314	0.250406621129245	65
14	0.7031401644846283	0.24884449180238383	65
15	0.7037557784175571	0.24758937963378116	65
16	0.7043730026444559	0.24636440638306867	65
17	0.7045946506862157	0.24509438645897663	65
18	0.7053467290876206	0.2447948962609987	65
19	0.7063437461138126	0.24421293856821016	65
20	0.7072286344240546	0.24358028515230828	65
21	0.7079122014488929	0.24277732358023518	65
22	0.7079337649395837	0.24176831647846267	65
23	0.7079838728511543	0.24096845443433845	65
24	0.708084082224651	0.24072321637415423	65
25	0.7082165863714583	0.24054706311796614	65
26	0.7083740383617038	0.24000671594507852	65
27	0.7085966953889365	0.2395744487278503	65
28	0.7089313101010116	0.2391405417170761	65
29	0.7085278994414941	0.2387016953668596	65
30	0.707769195240747	0.2382165792294783	65
31	0.7073392518050421	0.2375696648412737	65
32	0.7069546715607797	0.23680354900417297	65
33	0.7061529528839043	0.2361907855685152	65
34	0.7054262139059814	0.23564422158993037	65
35	0.7045485586711847	0.23490614571525537	65
36	0.7031633306250797	0.23440406761880836	65
37	0.7021023182533543	0.23403495411121586	65
38	0.7008771967483365	0.2335905527033493	65
39	0.6994005345025333	0.23294084207301763	65
40	0.6981279481144713	0.2322979995885381	65
41	0.6968751104300686	0.23152353686818053	65
42	0.6955564663789563	0.2307746125213536	65
43	0.6938218514044404	0.22994042220748775	65
44	0.6924822796665892	0.22905724038771424	65
45	0.6910253577166325	0.22849298661717754	65
46	0.6897976828121751	0.22831863682853096	65
47	0.6887363917347127	0.228013961531231	65
48	0.6877130945600085	0.22778576264568126	65
49	0.6862576904616386	0.2272925366509967	65
50	0.6844973411520486	0.22662729551212332	65
51	0.6826237949471049	0.22604732934010194	65
52	0.6809463284848503	0.22554128561944392	65
53	0.6793848549582234	0.22498490554401743	65
54	0.6777158431751842	0.2250726691841471	65
55	0.6763609391734672	0.22517870762486936	65
56	0.6753724821163233	0.22526388736615804	65
57	0.6749062773190144	0.2250665470655772	65
58	0.6748411088447084	0.2250652253345253	65
59	0.6738647384991989	0.2250656638272674	65
60	0.6738433489260407	0.2250367026920733	65
61	0.6743527902274594	0.22485446374043902	65
62	0.6749787942221928	0.22470766362795097	65
63	0.6751660594675124	0.22446834733096596	65
64	0.6757776791349825	0.22418328634143217	65
65	0.6763900764526838	0.224238859355141	65
66	0.6769136226639294	0.2242865591923365	65
67	0.6777745973493692	0.22389448985738086	65
68	0.6779497277239029	0.22464407482382198	65
69	0.6786979374407578	0.22538408617141067	65
70	0.6798583307662127	0.2257422606055689	65
71	0.6806701870229714	0.22588813080171477	65
72	0.6820062663750326	0.22619952838038032	65
73	0.683692707791922	0.22633392292484078	65
74	0.6856276011771643	0.2264149144183961	65
75	0.6873986430340342	0.2262686346788705	65
76	0.6893472898616648	0.2261973862653946	65
77	0.6909717280344063	0.22598862810694892	65
78	0.6922669263899444	0.22583069151647978	65
79	0.693524237163655	0.22559113105411455	65
80	0.6946162363086806	0.22536654719712085	65
81	0.6953586805703935	0.22531506721712352	65
82	0.6959817533319984	0.22492686967783937	65
83	0.6965520353021655	0.22475221514323765	65
84	0.6973834098918777	0.22427059222486978	65
85	0.6980025767276934	0.22389452797365414	65
86	0.698219678654316	0.2232635091941888	65
87	0.6985966447288363	0.22244693293120618	65
88	0.6987794732754211	0.22235383560544786	65
89	0.6989877327553952	0.22239015771141077	65
90	0.6991379023191236	0.22229776998287948	65
91	0.6992086347370813	0.22226486330060896	65
92	0.6989615005354125	0.22235895401605857	65
93	0.6987167898917344	0.22223887441958176	65
94	0.6983488262527972	0.22178581863425742	65
95	0.6979789395978365	0.2212546880716801	65
96	0.697400927724719	0.2206440468451763	65
97	0.6967378090717564	0.22000800131236917	65
98	0.6960182700019483	0.21928095598925262	65
99	0.6953054383119975	0.21847408376203778	65
100	0.6942445533396538	0.21825788724459935	65
101	0.6928164503394318	0.21799979143294482	65
102	0.691474126482492	0.2177581893395457	65
103	0.6902431448180092	0.21745543402019255	65
104	0.6892729413724272	0.2169783395904034	65
105	0.6881018042652536	0.21638501916736663	65
106	0.6865927010037634	0.2156275481606457	65
107	0.6850080969049216	0.21498616306605361	65
108	0.6830231637733445	0.21438354549086067	65
109	0.6809707532285625	0.2139834075465102	65
110	0.679010814062799	0.21356306385128734	65
111	0.6783886105191126	0.21344246080897358	65
112	0.6779240622279749	0.2133595858717601	65
113	0.6774993314598343	0.21325659330193739	65
114	0.677088837093504	0.21329003048373418	65
115	0.6766849736606922	0.2134798136687766	65
116	0.6760322273060304	0.21366711593957566	65
117	0.6758816751536987	0.21420285719339618	65
118	0.6751243945569553	0.21466611323926524	65
119	0.67457424941639	0.21500030157363584	65
120	0.6736302317299939	0.21522513693133155	65
121	0.6727639032792317	0.2152916522667465	65
122	0.6724435397552823	0.21528434649600844	65
123	0.67161275606766	0.2152510015947814	65
124	0.6706766026432586	0.2151782318471642	65
125	0.6697058489939619	0.2148578175137433	65
126	0.6685812962755731	0.21452104535942704	65
127	0.6678450409700218	0.21403683521503603	65
128	0.6668897515643515	0.21394604060993047	65
129	0.6660894686780445	0.21399903851431756	65
130	0.6653858884386645	0.21395917106983875	65
131	0.6647810106635058	0.2138132230577926	65
132	0.6644664073242055	0.21354445774450292	65
133	0.6643380875799849	0.21361671200879942	65
134	0.6643934113833084	0.2135829102337405	65
135	0.6641202756769085	0.21331587251852777	65
136	0.6639215081315484	0.2131478335488823	65
137	0.6645000986959161	0.2129652323353812	65
138	0.6643429699318225	0.21312084543694915	65
139	0.6643965702603842	0.21314906590309937	65
140	0.6650522641592295	0.2130227885296999	65
141	0.6657804567076766	0.2131646681047699	65
142	0.6655008557114409	0.21328201589329732	65
143	0.6653068164338527	0.21325749318589776	65
144	0.6649440554244991	0.213534828195579	65
145	0.664662805534162	0.21404992408049392	65
146	0.6637917416524525	0.21430872449191715	65
147	0.6626932669054395	0.21435837015488973	65
148	0.6610195182170311	0.2143979526907778	65
149	0.659666566144289	0.2144634567286019	65
150	0.6591134022610087	0.21432921199030136	65
151	0.6577972099436292	0.21403176466651114	65
152	0.6575689227707847	0.21385866376627236	65
153	0.6571461065682799	0.21350854637885444	65
154	0.656918128794641	0.21338113426385155	65
155	0.6565669418538835	0.21375720529162856	65
156	0.6579119298449986	0.21383557349173166	65
157	0.6594214983150547	0.2138277010360434	65
158	0.6606211283353489	0.21371084861681092	65
159	0.6627058412092484	0.21336856722856867	65
160	0.6646762785525493	0.21277367964461477	65
161	0.6669016729635151	0.21188923832395598	65
162	0.6693367525751357	0.21097638008556466	65
163	0.6717022059131466	0.21002706851643968	65
164	0.6735122695046981	0.209524873215954	65
165	0.6749820666918056	0.20911229501983775	65
166	0.6768648238010625	0.20894450299964004	65
167	0.6783750386418436	0.20863023078478485	65
168	0.6801034636342751	0.20903825575971435	65
169	0.6815751277398393	0.20966905108212353	65
170	0.6826658790770952	0.21041305069840652	65
171	0.6835343698898778	0.21089032201615837	65
172	0.6835771913855229	0.21142324241701602	65
173	0.6841929514394216	0.21202596108035196	65
174	0.6849999151020001	0.21272353592767765	65
175	0.6853537004466163	0.2133621018810538	65
176	0.6860759167446372	0.2140974129722887	65
177	0.6868663292048247	0.21461021791525237	65
178	0.6874006902262123	0.2150866764997503	65
179	0.6875890239816681	0.2155569126382825	65
180	0.6882174679821924	0.21595337500399045	65
181	0.6885058690470626	0.2164070624304329	65
182	0.6886599247076367	0.21659774654167566	65
183	0.6886758811782517	0.21675945661578297	65
184	0.6889978293454905	0.21709965664016898	65
185	0.6893422962936704	0.21759837806513294	65
186	0.6897222542601482	0.21810966476044163	65
187	0.6901267642337016	0.2184129697567917	65
188	0.6905015102079652	0.2187813004539329	65
189	0.6907608406801435	0.21974689192431995	65
190	0.6909467934176469	0.22066700159459784	65
191	0.6911317638079738	0.2214804890364455	65
192	0.6912540894990494	0.22222461100990143	65
193	0.6912895481985518	0.22271225813219336	65
194	0.6911806495259776	0.22288286834053425	65
195	0.6911414230443498	0.22295953735501173	65
196	0.6915048159156881	0.22279814137887768	65
197	0.6920522495364273	0.22258036344051507	65
198	0.6927036859519085	0.22220981097323975	65
199	0.6933876324283914	0.22189973381693295	65
200	0.6936336449433419	0.2228153274748408	65
201	0.6937905119571972	0.22369036757056268	65
202	0.6934387092213357	0.22454271950152266	65
203	0.6929523617336883	0.22516801393065264	65
204	0.6924587834382229	0.2256585472582248	65
205	0.6916773978294334	0.2259284626493057	65
206	0.6908190568863859	0.22606487890090926	65
207	0.6894967055962594	0.2261527825219903	65
208	0.6881014946778704	0.2261118408960006	65
209	0.6870092703223093	0.22648053988498265	65
210	0.6862939093882958	0.2267941999083637	65
211	0.6856703734551498	0.22692353899830725	65
212	0.6852665114374172	0.22672090964329814	65
213	0.6848596006490377	0.22658212028900931	65
214	0.6849798699717018	0.22636604994535367	65
215	0.6852253410868231	0.2261983754281454	65
216	0.6855021045051355	0.2260854001102169	65
217	0.6856303933377796	0.22575664070949858	65
218	0.6858226411013792	0.22507968792470257	65
219	0.685551456035845	0.22404313689382555	65
220	0.6849384973377464	0.22319382027702916	65
221	0.6843528657173901	0.22237847944073363	65
222	0.6837195192388883	0.22141784506140738	65
223	0.6829247205735943	0.22131827152954492	65
224	0.6823675396551643	0.22108318744466632	65
225	0.6823463181873068	0.2205824506715671	65
226	0.6827777426893192	0.21987479877868626	65
227	0.6827383590716264	0.21895908180951362	65
228	0.6825190323288599	0.21805144232392737	65
229	0.6828366651529469	0.2172386911562131	65
230	0.6834192344071158	0.216651336633689	65
231	0.6839611626480747	0.2160066339010697	65
232	0.6844884471543591	0.21560417108783086	65
233	0.6848444903768148	0.21517704443211222	65
234	0.6851854472038275	0.21461564768983782	65
235	0.6855364345251618	0.21405502396220202	65
236	0.6858607521958385	0.21379261499839283	65
237	0.6861675392114736	0.21409239926329027	65
238	0.6864775532132334	0.21461715368414885	65
239	0.6866244624554814	0.2150305572708191	65
240	0.6865369767697058	0.2160244638936084	65
241	0.6866712544634915	0.21698414795318713	65
242	0.6867145358283674	0.21787828679351512	65
243	0.6870063183782623	0.2186051093558572	65
244	0.6872035736361592	0.21929971990698824	65
245	0.6874408905064306	0.21986752387715064	65
246	0.6878849584063721	0.2205287090503021	65
247	0.6884949476196639	0.22113541756292646	65
248	0.6891285672703612	0.2213659995984918	65
249	0.6895299626834437	0.2218368615221049	65
250	0.6897356388447535	0.222279279281237	65
251	0.690119219198966	0.22254140882833717	65
252	0.6908606824611097	0.22272904157581105	65
253	0.6912466198317447	0.22286539275318773	65
254	0.691564206839407	0.223268968745067	65
255	0.6919318343471644	0.22377981218857287	65
256	0.6921325021119922	0.22411021514769544	65
257	0.6920433505513324	0.2242172820423367	65
258	0.6920540711448505	0.2246248313889667	65
259	0.6921306143808552	0.22486937693933204	65
260	0.6922061645450079	0.2251581091375982	65
261	0.6922410263754297	0.22529951965979034	65
262	0.6922698034467079	0.225489149606868	65
263	0.6923227374084933	0.2256195589073769	65
264	0.6925912094748824	0.2255763061513864	65
265	0.6932452824939243	0.22551987281086713	65
266	0.6936312595530247	0.22528027395229305	65
267	0.6940814295046741	0.22490213216592123	65
268	0.6943046110570994	0.22451293884429835	65
269	0.6945004849352545	0.2240377264194511	65
270	0.694720912243725	0.22400255464607935	65
271	0.6951198346708906	0.22378384156723036	65
272	0.6960716305740924	0.22369238038271283	65
273	0.6970738522052128	0.2236590183089909	65
274	0.6979610845865928	0.22362043079302665	65
275	0.6991858097533197	0.22374899400044043	65
276	0.7003441353160806	0.2238718921722598	65
277	0.70172930247327	0.2240688994932664	65
278	0.7025221754677425	0.2240897125477228	65
279	0.7021441335626313	0.22451832007537395	65
280	0.7015100212659136	0.22530692606668404	65
281	0.7004070021487007	0.22598441119815485	65
282	0.6997075537080342	0.22758301894353797	65
283	0.6992492534569898	0.2291867482827464	65
284	0.699285982296288	0.23065755622528458	65
285	0.6991852861046439	0.23191338446013754	65
286	0.699078135496855	0.2330531582035803	65
287	0.6993379838107208	0.2341848178820603	65
288	0.6997048060012667	0.23510647156908415	65
289	0.7001003280698619	0.23593507778424908	65
290	0.7001398993737622	0.23680888019727653	65
291	0.7002781278574803	0.23777709893218915	65
292	0.7004098022854466	0.2388352993522321	65
293	0.7002554651978669	0.2398343080956427	65
294	0.7005421106435193	0.2407103237839151	65
295	0.7009584125099662	0.24134048463808758	65
296	0.700982516863809	0.24183235156978944	65
297	0.7003924307230456	0.24282540471757333	65
298	0.70021050968144	0.24423373375399052	65
299	0.6992742740229992	0.24663194267131763	65
