# Supplementary material for: High-level cognition during story listening is reflected in high-order dynamic correlations in neural activity patterns
Source: Nat Commun. 2021 Sep 30;12:5728. doi: 10.1038/s41467-021-25876-x (PMC8484677; doi:10.1038/s41467-021-25876-x)
Supplement: Supplementary file 4 — Source Data [file 41467_2021_25876_MOESM4_ESM.zip › results/higher_order_sims/constant/71.csv]

time	1	2	iteration
0	0.854966888898539	0.35042595933852183	71
1	0.8549698263797809	0.35034727917808123	71
2	0.8552354711208131	0.35021470522933135	71
3	0.8555667225197677	0.34995619405884665	71
4	0.8560929654623914	0.34958266963243284	71
5	0.8565759046696049	0.34953653919677286	71
6	0.8571733840340673	0.349530143382849	71
7	0.8579297029441193	0.34938572190001044	71
8	0.858661263126389	0.349095579573874	71
9	0.85923163237303	0.34872785194867106	71
10	0.8598439993207891	0.3483515640293416	71
11	0.8605812732408982	0.3481004985172285	71
12	0.8610420527268638	0.3479318808198187	71
13	0.8614359648547462	0.3475847394975189	71
14	0.861718159677326	0.34691305238232945	71
15	0.8619901407956782	0.34633568756662636	71
16	0.8620996503801438	0.3454462995737848	71
17	0.8622250560877094	0.3445892503418261	71
18	0.8621210970710393	0.34369665846706243	71
19	0.8621588527797214	0.34274998389734807	71
20	0.8620806760509822	0.34176217633693246	71
21	0.8619934696578954	0.34068831146043455	71
22	0.8617978103077775	0.33932753376140934	71
23	0.8614737079265257	0.33786541387233116	71
24	0.8609322010997592	0.33624598135824524	71
25	0.8601331233776681	0.334933315609641	71
26	0.8593325003547234	0.334099001601458	71
27	0.858381706677268	0.33331550433516743	71
28	0.8576011323291618	0.3326637613524963	71
29	0.8569253899323164	0.332182962320624	71
30	0.8562151143543861	0.3317312320452232	71
31	0.8556278043158014	0.33120159600691	71
32	0.8552786117814001	0.33061937748307424	71
33	0.8552782891042182	0.3298433226136893	71
34	0.8553022477776577	0.32937189565575736	71
35	0.855289432437706	0.32887070333434865	71
36	0.855518439702307	0.32824490898946784	71
37	0.855782998636583	0.3276129955800059	71
38	0.8559166518238165	0.3269335517831096	71
39	0.8561547541895753	0.32654455539827126	71
40	0.85637730207668	0.32589116165344156	71
41	0.85660291552093	0.32522280666104947	71
42	0.8567691647968552	0.32439093695190496	71
43	0.8568043544866966	0.32398060421344194	71
44	0.8567977991814841	0.3234198035107972	71
45	0.8566656311254679	0.3228719758407187	71
46	0.8565717180262643	0.32225982442818574	71
47	0.8567344769417404	0.32157594420295726	71
48	0.8568818414534876	0.3208057533772976	71
49	0.8571216001833645	0.3203742585780929	71
50	0.8571694312566214	0.32013947116969127	71
51	0.8572874762361639	0.31987387288696756	71
52	0.8573983695397668	0.3198117764533913	71
53	0.8575808041654656	0.31965386117772654	71
54	0.857870150635003	0.3192757853966707	71
55	0.8580459087577041	0.3188534494089257	71
56	0.8581782914773689	0.3184272158283074	71
57	0.8583496300843468	0.3181213559412773	71
58	0.8581909583077901	0.3179200786482081	71
59	0.8580294256091446	0.3178680140702702	71
60	0.8578748058424169	0.31774040124716846	71
61	0.8575521727482516	0.3174937644473228	71
62	0.8571274528671574	0.31734601018408765	71
63	0.8567719298422298	0.3174539371597281	71
64	0.8563719780906554	0.31730950937060765	71
65	0.8559282856080503	0.317136595028308	71
66	0.8556149417465445	0.3168603204945782	71
67	0.8551743558044291	0.31688937554084556	71
68	0.8548440121820801	0.31703801685241434	71
69	0.8547936270402449	0.31700164456771707	71
70	0.854825386832431	0.31692924686824553	71
71	0.8547462074460367	0.31695136328485	71
72	0.8545480193662449	0.31728076971812424	71
73	0.8544325948680963	0.3175186502597094	71
74	0.8544401068350188	0.31788241812788964	71
75	0.8544565863142918	0.3182928434573926	71
76	0.8544918543412641	0.31831183197312285	71
77	0.8544829302098816	0.31812917781647465	71
78	0.8547737739270025	0.318250684280409	71
79	0.8552693239577502	0.31835411186971607	71
80	0.8556286953016723	0.31836954298485914	71
81	0.8558980437601411	0.3183029137198311	71
82	0.8561961042171048	0.3181302849407155	71
83	0.8562625237240296	0.3179973579889763	71
84	0.8564368013066552	0.31791740719205164	71
85	0.8566641710973658	0.3176952012393797	71
86	0.8568409557333955	0.3173876396725606	71
87	0.8569592196721072	0.31701052011242037	71
88	0.8570142937350169	0.31683381529578203	71
89	0.8570314114494049	0.3165677016160676	71
90	0.8565938501864764	0.3167917837273106	71
91	0.8560247485659934	0.3167939905171233	71
92	0.855361985995032	0.31674980943947817	71
93	0.8547724422161785	0.3169922117681707	71
94	0.8545695427085148	0.31729768085935534	71
95	0.8543860694342147	0.31750927935163004	71
96	0.8544134826072791	0.317750390306763	71
97	0.854435347987919	0.31802882746724714	71
98	0.854404484827917	0.3182055382931394	71
99	0.8542218178134808	0.31830937133427123	71
100	0.8537955384573217	0.31839735209149966	71
101	0.8535577353085874	0.3184131330464043	71
102	0.8532938130733789	0.31846095393033136	71
103	0.8533500824573663	0.31852175040789754	71
104	0.8536077654836198	0.31862006784963415	71
105	0.8539022675717988	0.31857472663551545	71
106	0.8542641977910336	0.3186559294083576	71
107	0.8545616630207776	0.3185788310563348	71
108	0.8546905952953495	0.3184862261614787	71
109	0.8548153996158938	0.3183373545459163	71
110	0.8549108801684102	0.3182767420667831	71
111	0.8549353983643913	0.31817745574898554	71
112	0.8549162435683547	0.31823351117107357	71
113	0.8549168639246274	0.3184135353205909	71
114	0.8549359458354481	0.3186118900825744	71
115	0.8549577752200561	0.3188007032737003	71
116	0.8550296206112844	0.3191635203375207	71
117	0.8550983431514443	0.3192291395153783	71
118	0.8551473106473068	0.31917830122761853	71
119	0.8551459756118729	0.31912601445675576	71
120	0.8551695833361924	0.3187793112740318	71
121	0.8551985018585053	0.318288936746572	71
122	0.8551909788563159	0.31773661490268557	71
123	0.8551819278429388	0.3170848994075409	71
124	0.8552352115368097	0.31640040049412627	71
125	0.855245399111424	0.31597932534862905	71
126	0.8551886836945558	0.31549201074332756	71
127	0.8551286998796173	0.31493536180219406	71
128	0.8551973417825068	0.3145194509465403	71
129	0.8551881949764047	0.3140167694357174	71
130	0.8551893653303058	0.3132359602952189	71
131	0.8551618508149998	0.31262117210370804	71
132	0.8551326661743909	0.3121693569704897	71
133	0.855272023102523	0.3118929672115116	71
134	0.8552906100418795	0.3119343613613962	71
135	0.8554157234804376	0.31250967549869124	71
136	0.8553950602949306	0.31319098910809645	71
137	0.8553521562261162	0.3139457483925538	71
138	0.8553147904412324	0.31472132495012345	71
139	0.8553548368978905	0.3152776352938096	71
140	0.8554022629747857	0.3154315374922552	71
141	0.8554942803254448	0.31554803452903585	71
142	0.855559305266839	0.3159584628286148	71
143	0.8556150567730986	0.3164062159341862	71
144	0.8557344544728895	0.3167735795466121	71
145	0.8558509984530188	0.3170484229522179	71
146	0.8559615571444659	0.31730054852993816	71
147	0.8561785718480057	0.3173095411342697	71
148	0.8564363220775245	0.3173581060807638	71
149	0.8566134862946411	0.3177108690716293	71
150	0.856778370880068	0.3177303803177823	71
151	0.8570790246722648	0.31825750219305043	71
152	0.8573807471703687	0.31883548238419407	71
153	0.8577422321235241	0.31917395019726774	71
154	0.8580562486172103	0.3194105508836969	71
155	0.8584037280531436	0.3196221118909842	71
156	0.8585497560966966	0.31971387614871066	71
157	0.8588165057683387	0.3196450913472563	71
158	0.8591067711511509	0.31948695821831546	71
159	0.8592412619248713	0.31925917530203973	71
160	0.8596010062972448	0.3191191508967666	71
161	0.8599252415633981	0.3188737406145501	71
162	0.8600142077827699	0.31886616863050415	71
163	0.8601211318961932	0.31910158365128194	71
164	0.8603601658790981	0.3191905325406311	71
165	0.8606999537460582	0.3191290429637712	71
166	0.8611127258601218	0.31901592116258687	71
167	0.8615321010832993	0.31862878662185323	71
168	0.8620168364608628	0.318237072763162	71
169	0.8622266784474752	0.31776708003261583	71
170	0.8623229167949713	0.3175310258430139	71
171	0.8623552272784567	0.3174760521037177	71
172	0.8622760382272853	0.3174286869291249	71
173	0.8621895983530149	0.31750312774685935	71
174	0.8620658364470011	0.3176879079600434	71
175	0.8620748152340907	0.3177018198434142	71
176	0.8618261304160311	0.31795171412020196	71
177	0.8616597455716478	0.31811740480221995	71
178	0.8613411495944208	0.31843806929691454	71
179	0.8609054996002711	0.31882072841653736	71
180	0.8606145821168807	0.3189190163990416	71
181	0.8602949287045021	0.3190754099407383	71
182	0.8602950748139774	0.3192349954591047	71
183	0.8601878942508305	0.31947851389847276	71
184	0.8601815825295818	0.3192156599869513	71
185	0.8600770718381563	0.31901897859006006	71
186	0.8598294500108544	0.31889537487222597	71
187	0.8597323460937059	0.31896572268918216	71
188	0.8596186663873289	0.31887359266423765	71
189	0.8592692840439746	0.31873958814100123	71
190	0.8588117536612209	0.318358622515491	71
191	0.8586368923836994	0.31830158352745297	71
192	0.8585167182692526	0.31832424064785725	71
193	0.8579485787707617	0.3181904536215516	71
194	0.8573935011430416	0.3180778400461953	71
195	0.8568236742612056	0.3178933813197252	71
196	0.8562625391985788	0.3176246747522617	71
197	0.8559688791572891	0.31750036710711327	71
198	0.8559198212872914	0.31729242867136215	71
199	0.8560624432799371	0.31724194339095474	71
200	0.856501152633685	0.31709501335539836	71
201	0.8570197737179163	0.3171751037938122	71
202	0.8574331850214508	0.3170569371148771	71
203	0.8577671319395811	0.31690463090684107	71
204	0.8576255224757645	0.3169171700423825	71
205	0.8576338578874063	0.31660605585579366	71
206	0.8574799702450538	0.31650101923397433	71
207	0.8578536650215066	0.3166099660909526	71
208	0.8581597002100397	0.3165263111972703	71
209	0.8585860483614408	0.3164483395188768	71
210	0.8588270296897693	0.31635985702764585	71
211	0.8590145479737797	0.3162991549057045	71
212	0.8591861010081092	0.31628383859294756	71
213	0.8594622202369786	0.3163394133449566	71
214	0.8597915940774732	0.3161684079593864	71
215	0.8602136915702806	0.3163658041024433	71
216	0.8599960091959925	0.31716977988935763	71
217	0.8599077711322229	0.31792663564101487	71
218	0.8596221081259635	0.3187401978159084	71
219	0.8594133527227443	0.3194555256231343	71
220	0.8591675248422459	0.32007909954150626	71
221	0.8589790108677444	0.320961892086105	71
222	0.8588910798685293	0.321811509140194	71
223	0.8585973174213593	0.3224760088683	71
224	0.8582749722695051	0.32293997336957436	71
225	0.8577717926488918	0.32343137265093497	71
226	0.8572650216455558	0.32382397224738574	71
227	0.856715981133715	0.32440102667175946	71
228	0.8563481228752547	0.3246640744730707	71
229	0.8561112943240399	0.3247283629138728	71
230	0.8560564609688383	0.32484601241770683	71
231	0.8559050436158026	0.32465412745602235	71
232	0.8557413520614824	0.32440611935815167	71
233	0.8556468898042702	0.32423416178992776	71
234	0.8555232460389658	0.32396779827876226	71
235	0.8551841887775627	0.32358901547816055	71
236	0.8548798899227206	0.32355749207758433	71
237	0.8545381811107023	0.3233502691627482	71
238	0.854463469576923	0.32306088370909347	71
239	0.8544251289751956	0.32261711174231894	71
240	0.8544032923718343	0.3222971936574872	71
241	0.854549852373434	0.321923858210802	71
242	0.8545346347881448	0.32197547557620515	71
243	0.8545681076540699	0.32191036090516073	71
244	0.8545718910434658	0.3220877129301704	71
245	0.8546114616434451	0.32228888263212885	71
246	0.8546568187696332	0.322637107011442	71
247	0.8547701014622962	0.32290922620367757	71
248	0.8549798824062557	0.3232696235890506	71
249	0.8553147935010712	0.3236829064046869	71
250	0.855529525958623	0.3239915915943622	71
251	0.8554984560366328	0.324359638259538	71
252	0.8553706221033411	0.3249134704563919	71
253	0.8553056779310764	0.32557003398856565	71
254	0.8551765311579733	0.32630020318941466	71
255	0.8550064430803854	0.32697520164320515	71
256	0.854603721660393	0.3275410213276716	71
257	0.8542212603546089	0.3280499580164906	71
258	0.8539270483518817	0.32846601977106754	71
259	0.8536908549555345	0.32875515705444175	71
260	0.8538767227804122	0.32965663598802214	71
261	0.8541140214824594	0.3304468114951702	71
262	0.8545596274304603	0.33129335608246163	71
263	0.8550610585373651	0.33215553368898776	71
264	0.85539382236212	0.33319448440830424	71
265	0.8556245306657985	0.33411850570955326	71
266	0.8558812870017288	0.3350007632894452	71
267	0.856063679257946	0.3358436748401081	71
268	0.8562579637557858	0.33662934600393907	71
269	0.856396293198109	0.337562312416963	71
270	0.8566322967263956	0.33838888322377997	71
271	0.8569398142563815	0.33907764133044666	71
272	0.8573341768591738	0.3397012348329386	71
273	0.8576771868236804	0.34033963270241346	71
274	0.8581905423716484	0.34098801579749055	71
275	0.8586354651128927	0.34157253415940386	71
276	0.8592315515364863	0.3422159608285619	71
277	0.8599044587933297	0.34282562092538876	71
278	0.8604067975935082	0.34372437206016304	71
279	0.8604983242084132	0.34490083794184256	71
280	0.8607233841841618	0.3460178217646934	71
281	0.8609123967544795	0.34709475527997313	71
282	0.8614190708705103	0.34810880134551136	71
283	0.861933818979154	0.3489445986426289	71
284	0.8625548749803391	0.3496120753841745	71
285	0.8630501750789311	0.35002424884981537	71
286	0.8635322467468335	0.35034748420000533	71
287	0.863758718257445	0.35062657987249723	71
288	0.86343052271932	0.35093998043470387	71
289	0.8631965151952151	0.35123534621977426	71
290	0.8626401839398627	0.3516227776055974	71
291	0.8623655963728073	0.3523721967050037	71
292	0.8619816353918464	0.3530566287477599	71
293	0.8616755692135427	0.3536305200687955	71
294	0.8612631185853945	0.35414728371319637	71
295	0.8610305430166847	0.35447981489252256	71
296	0.8608409576982552	0.35451479692456855	71
297	0.8605139720160534	0.3547348348380086	71
298	0.8601932316210074	0.3548019742406422	71
299	0.8601124282229052	0.35457425747988397	71
