# Supplementary material for: High-level cognition during story listening is reflected in high-order dynamic correlations in neural activity patterns
Source: Nat Commun. 2021 Sep 30;12:5728. doi: 10.1038/s41467-021-25876-x (PMC8484677; doi:10.1038/s41467-021-25876-x)
Supplement: Supplementary file 4 — Source Data [file 41467_2021_25876_MOESM4_ESM.zip › results/higher_order_sims/random/97.csv]

time	1	2	iteration
0	0.1341318738610938	0.08457987686957176	97
1	-0.13937812452746817	0.011081086404122375	97
2	0.07365633391729054	0.031226133824857734	97
3	0.14736400419865228	0.04172375054112893	97
4	-0.07311256170699258	0.0711966957338485	97
5	-0.06921430904115271	0.07548738837103214	97
6	0.04336473893699213	0.07167711692360625	97
7	-0.09179493989434943	0.023521568157270148	97
8	0.10865286945012084	0.06579005695846925	97
9	-0.044752653700164305	0.039529971026246336	97
10	0.19578319590006	0.08839181283106043	97
11	-0.10651943087011462	0.05150751475328392	97
12	-0.1130115939725104	0.07640280908884427	97
13	-0.11797100246035486	0.041877140735927104	97
14	0.006537439763518611	0.07765717978871244	97
15	-0.026607244695228426	0.011539503049249347	97
16	0.10242521887944799	0.06438531887791257	97
17	0.1653854374476494	0.07528769829625974	97
18	-0.18516154101241727	0.004031105926033247	97
19	-0.06710211345951557	0.05676528477776578	97
20	0.11985916331451463	0.06428092795503675	97
21	-0.1562326065374781	0.04449304211886628	97
22	0.102515750104145	0.06143643133416973	97
23	0.25771333958189624	0.11253449312323975	97
24	-0.060011933594507565	0.04687309581373639	97
25	-0.013585214613575605	0.024999742906334315	97
26	0.16748600675502093	0.08006989916737285	97
27	-0.060541116884649686	0.042457235425221375	97
28	0.1143332660376241	0.08471603771485255	97
29	-0.207887518256777	-0.010204144228365821	97
30	-0.10980645468588485	0.05426588104442648	97
31	0.18637119793701817	0.13753448639188154	97
32	0.25097846618300873	0.09767384034477536	97
33	-0.09429399188248823	0.025144544830511675	97
34	0.08865935345901986	0.10336331557152587	97
35	0.06501929828129283	0.04724008794712919	97
36	0.1147646606608156	0.03847254333939447	97
37	-0.02312669301518673	0.09391743750991768	97
38	0.06474537749145502	0.017120495071027756	97
39	0.1820301077767859	0.09156693688335202	97
40	-0.21559170634882321	0.06039179748088948	97
41	-0.17876590965072792	0.01097390789020355	97
42	-0.19074535116379135	0.00877954849641765	97
43	-0.2318505685812734	0.019455768436891473	97
44	-0.06886744869189372	0.06625204326835803	97
45	0.02486581621352221	0.06788788700715961	97
46	0.014148999521613886	0.06907808212476386	97
47	0.2550053972276137	0.08012990021814421	97
48	-0.09165631457435947	0.062195430988037696	97
49	0.11403474240144833	0.1130841279562652	97
50	0.15646346863124877	0.07086536706753511	97
51	0.1266928527990376	0.07361354506253562	97
52	-0.45195512763321444	-0.029577224553741652	97
53	0.27446921052081363	0.09759698935436491	97
54	-0.15080056820046417	0.057515940855728705	97
55	0.019582439755467577	0.06773921109247884	97
56	-0.1275558556360725	0.039852716467765864	97
57	0.018863233832900825	0.05971180044338872	97
58	0.2529988557056613	0.10407245857038849	97
59	-0.3225018259007725	0.03131466311921698	97
60	-0.0022018484044774678	0.02812474601226437	97
61	-0.1374415606071408	0.038207501583628185	97
62	-0.26794501963452444	0.05827091354034935	97
63	-0.02035733266766381	0.06008725856095952	97
64	0.06914012288189592	0.05983051202164915	97
65	-0.0473733410816684	0.08439595894543389	97
66	0.019197486956619082	0.05084655277330131	97
67	-0.009872976991298615	0.07811733527238528	97
68	-0.3550280392740478	-0.00971855412806707	97
69	-0.00721099057924606	0.07180886595877324	97
70	0.0970900499727465	0.06783880337975101	97
71	-0.23453153756342446	0.013502250118929238	97
72	0.19587046255032767	0.10327407789024796	97
73	-0.040499549666452354	0.03503234204369448	97
74	0.3184415274204457	0.10473196863186551	97
75	-0.18538750174435223	0.04177638322199826	97
76	-0.3588268446643033	0.04106907890005216	97
77	-0.36048771647890515	0.04425967352697855	97
78	0.1457696016928277	0.06825342496434667	97
79	0.03318005748077874	0.08620831782946295	97
80	0.11389417575826649	0.04032341313289446	97
81	-0.09290403497641798	0.040143782143579505	97
82	0.25768758278684745	0.06252680838198252	97
83	-0.06269808968470422	0.062008152330016594	97
84	0.24548960848952023	0.09565881948079087	97
85	-0.15863319052968922	0.025284321826304072	97
86	0.07668948665536818	0.09247050157398325	97
87	-0.12232897201235836	0.018599528412748114	97
88	0.1935114113919315	0.06238997804942245	97
89	-0.11399095834098104	0.04529190054429482	97
90	0.008992979559622746	0.055773291104973546	97
91	0.10444883963083806	0.06787336784219267	97
92	-0.20574829258663677	0.006746775094640088	97
93	-0.059014066927018556	0.028401957485284204	97
94	-0.00997064270454467	0.05201147496357369	97
95	-0.23375007136666823	0.005345998914514784	97
96	-0.23494425383068943	0.028728742310726772	97
97	-0.09516639244839212	0.05353236032229891	97
98	0.08095894338697336	0.0689265151805995	97
99	-0.09727787604494968	0.04347827227348754	97
100	-0.027856934912655187	0.038898068752276055	97
101	-0.07315667760940646	0.0641819914054695	97
102	-0.18195799349222128	0.025696352110911945	97
103	0.0902025153037159	0.05384541404185391	97
104	-0.11319636410696911	0.033510357605182055	97
105	0.11265345432519264	0.04699853347286708	97
106	0.16475183720240236	0.06311058760431887	97
107	-0.07912279090108215	0.046749676294395914	97
108	0.13353872045520415	0.06489063482330246	97
109	-0.006462952417515032	0.0696981933133694	97
110	-0.13718886968647004	0.04659373446982294	97
111	-0.20883975537633018	0.0644889814646911	97
112	-0.2814139681610045	0.027249636918763923	97
113	-0.25894810997961093	0.007797804892000806	97
114	0.13526644045644004	0.042658600927751415	97
115	-0.0864579798326878	0.07726307900128744	97
116	0.16330041347032906	0.10036905595219288	97
117	0.2255977067464553	0.11557104215746289	97
118	-0.22989759084055966	0.04836416997264736	97
119	0.2333258376869697	0.07729689351529488	97
120	-0.16957576575166625	0.0602226760532311	97
121	0.040368011749839935	0.06028721820134862	97
122	0.017843888739393292	0.03398060796700686	97
123	-0.05025226968916934	0.06979260128457018	97
124	0.3830375066787175	0.13233203268287858	97
125	-0.2087505611422078	0.042703578169564355	97
126	-0.1130092231273227	0.018449628795797677	97
127	0.19150108430742505	0.08987517427825	97
128	0.06903149605366389	0.05789928953934053	97
129	-0.11664434080364354	0.044789038081736815	97
130	-0.21233100892454015	0.049620305973472896	97
131	0.20301156773108073	0.07070047710484348	97
132	-0.10997067505725108	0.06642397121519945	97
133	-0.041080701477075036	0.05196154887860598	97
134	0.14293171106133648	0.05911754082057677	97
135	0.19714049142968038	0.08728682190903872	97
136	-0.039320888243773555	0.07722091829029103	97
137	-0.11548864214985181	0.06490105317350277	97
138	0.1621570037109153	0.0917205695071822	97
139	-0.03493161433708207	0.07175845663821502	97
140	-0.2566419463977164	0.0683373446468024	97
141	-0.009878965070350423	0.05753217049003407	97
142	0.06501506921294672	0.07768826959886786	97
143	-0.0034625681482843736	0.04264287411531015	97
144	0.14509713933183566	0.09325293515089106	97
145	0.03241554426166107	0.07341960832719326	97
146	0.026351252815494483	0.06718094693471503	97
147	-0.0503515079634881	0.05001255963767773	97
148	0.04999961795944166	0.0859074071081434	97
149	0.05780624238523609	0.05555195019601725	97
150	-0.10765452027063499	0.05276234257671102	97
151	0.250926052203985	0.07993858063594654	97
152	-0.13785273482012592	0.05608595644977038	97
153	-0.2588633554801261	0.02918933207826919	97
154	0.039242509371711774	0.04962541735269332	97
155	0.013857569528472603	0.01778592799829921	97
156	-0.023038584805902783	0.04612480650525121	97
157	-0.16715512795613383	0.017707175639464584	97
158	-0.0569836963313211	0.05372294640492906	97
159	-0.039146429391727126	0.048753398555849745	97
160	0.16329832460431953	0.09334851346927908	97
161	0.2574280722997575	0.08806466851876421	97
162	0.02732829887220446	0.06368775439241382	97
163	-0.0986619376678968	0.02585584413469355	97
164	0.07770836035414774	0.060674590550524245	97
165	-0.21984856645278464	0.06931547986593416	97
166	-0.22837442783830714	0.0465264565014661	97
167	0.00350501375906329	0.04591248401150246	97
168	-0.309104945993579	0.03692673135549501	97
169	0.271379739394584	0.06599444724230574	97
170	0.5410323113373382	0.1271814933077984	97
171	0.12387551314692034	0.0864599053250278	97
172	0.204860101163553	0.12460438711224638	97
173	0.05141904105298459	0.04129847407472166	97
174	-0.12920068773717128	0.033157818512277094	97
175	-0.13692264317720698	0.011136656523735328	97
176	0.173190130179202	0.08350272376757861	97
177	-0.13187945571411322	0.051098513754228476	97
178	-0.17814521610527492	-0.006670930644131036	97
179	-0.08653796709564592	0.05877847028110843	97
180	-0.05221676439542003	0.05478423833279734	97
181	0.003394743391557012	0.07334881814125825	97
182	0.04672575783871676	0.06834645908193912	97
183	-0.10266163568169227	0.03311184263698448	97
184	0.2146898915690282	0.0626078640894324	97
185	-0.15304965793843012	0.08503794957953469	97
186	-0.0430967729377148	0.027603275923937246	97
187	0.031252062125297485	0.08107904127482315	97
188	0.09961333675434027	0.06480368654740781	97
189	0.1539044354421483	0.07636549835302832	97
190	0.005578603725194931	0.051040330737534764	97
191	0.1434625482189432	0.10660587739440962	97
192	-0.20286757936482713	0.04765293433297907	97
193	-0.0487678288378224	0.03698810302057226	97
194	-0.19546493871956272	0.0350315608456566	97
195	0.07724035233608507	0.09976142908845356	97
196	-0.05631293219361476	0.03262018921943535	97
197	0.4718302170581686	0.09615027394151622	97
198	0.2059726455300631	0.10674121041910879	97
199	-0.22946000312461137	0.02306200628062282	97
200	-0.061141811560773626	0.03579145328346192	97
201	0.07568982290860697	0.07131817054255579	97
202	-0.2820139243162387	0.04687035505160742	97
203	-0.1111132710192132	0.04704148681423851	97
204	0.05986787052391103	0.07377002838478211	97
205	0.07489906051391233	0.07052951953624065	97
206	-0.06472160110560787	0.053831256778118834	97
207	-0.2878628478299344	0.00947652048353591	97
208	0.003672374936075208	0.05734866408156912	97
209	-0.061250296648054245	0.03134904518587262	97
210	0.14570591058117383	0.07361912204610578	97
211	-0.23864839687357023	-0.0009652700712670046	97
212	0.06476683364119454	0.056547229203285775	97
213	0.04968782873227897	0.06436283831867252	97
214	0.14293120829936928	0.09383514544249762	97
215	0.2091075932353408	0.08120856767090782	97
216	-0.02555527811617734	0.05669699573823665	97
217	-0.18249832077081804	0.001192717338047382	97
218	0.21012583488376	0.10682109158104276	97
219	-0.11548118301072884	0.0359696680622902	97
220	0.1511570814664842	0.058210945417096566	97
221	-0.10646765261290887	0.03873422362197763	97
222	-0.2107536230897192	-0.0018873825792990963	97
223	0.1310360283952435	0.02978469650056898	97
224	-0.007946786408750562	0.03868627987062615	97
225	-0.022301059318766435	0.04535927775554609	97
226	0.08196893351235618	0.04527764480332304	97
227	-0.1460430585393867	0.05109542683940956	97
228	-0.22122529556852508	0.05769031022486604	97
229	-0.07596630682381005	0.05103637523024046	97
230	-0.09906729457701029	0.06830545275127332	97
231	-0.17835264213749133	0.03526567002001885	97
232	-0.054453679739267014	0.02575859435579718	97
233	-0.22841037061286062	0.016404118165729533	97
234	0.07226225560277247	0.08402061092409499	97
235	0.07230208002874243	0.08257925056840279	97
236	-0.022970884996678625	0.05234173912786575	97
237	0.05838187562388888	0.05024183595025836	97
238	-0.049390206679405	0.05475022888443303	97
239	-0.17889175382855801	0.022875702523369033	97
240	0.06534506701429754	0.08061106300812393	97
241	-0.09532701427088155	0.058707596208521166	97
242	-0.023677649593563242	0.06444351029073163	97
243	-0.10513840719161012	0.06309372174248333	97
244	0.05169895912263104	0.03436570553503244	97
245	0.17163205503960094	0.06864021878749964	97
246	0.0712092189972776	0.08411133005466537	97
247	0.05538757013645451	0.07857268154446587	97
248	-0.1856591610184393	0.01728286322544901	97
249	-0.13449770191901994	0.019111089391161178	97
250	0.14526936181948075	0.09794945133976439	97
251	-0.04952933041434657	0.08377209616751279	97
252	0.17517049021714107	0.103758475780904	97
253	-0.1042353490058631	0.021798467499117805	97
254	-0.2845454256012793	0.030156252501086903	97
255	-0.034439154080498066	0.05719436114157145	97
256	0.10288012735808401	0.06436253837546778	97
257	-0.004921624439121744	0.04270795023637507	97
258	-0.028284133712369618	0.07547952681558408	97
259	0.274531909282553	0.08962958146649118	97
260	-0.22014923112402682	0.012241898845247342	97
261	-0.3112011085458773	0.0596850949789545	97
262	0.03011435134288183	0.08968990889782619	97
263	-0.14408059061556217	0.044026508824228976	97
264	-0.3037958440453519	0.02429699925638315	97
265	0.012733838051600678	0.05506625725632849	97
266	0.15995957964626012	0.07439371465079192	97
267	0.30758896042286094	0.08615923527016624	97
268	0.02945327416446991	0.04939540314665359	97
269	0.2930476391529949	0.06793236661426755	97
270	0.12116574719579015	0.06535004842127767	97
271	0.2257839948462167	0.0615920682903223	97
272	0.0805241176818324	0.08960241753885036	97
273	-0.1697160768135891	0.03294313762346008	97
274	0.09654538366783671	0.045270137301057924	97
275	-0.06564614466796001	0.04433988151359996	97
276	-0.22743234861797473	0.02144872032037414	97
277	0.10663482808002668	0.08853396656201197	97
278	-0.03818758633496146	0.014737182964842896	97
279	0.0668399196578134	0.07917479480077654	97
280	-0.15993893900732523	0.04044986058321992	97
281	-0.20114697963343744	0.008344485286918541	97
282	0.16687246336337405	0.09056540907276567	97
283	-0.031986501446748784	0.04908337098067375	97
284	0.03308303107909097	0.07964626409125047	97
285	0.12442498699915297	0.09040342148642333	97
286	0.06782707416330311	0.09077676520301227	97
287	-0.1325976385769321	0.08486277384639794	97
288	-0.2984047302209271	-0.0036410453542566608	97
289	0.14118264346112183	0.08681791727490885	97
290	-0.01422869807014956	0.07489983886088503	97
291	-0.4502336381764409	-0.03113955363808918	97
292	0.23001549887961703	0.09892666312653857	97
293	-0.08098447116712627	0.061605071071953496	97
294	0.14765280626156727	0.05499478591656336	97
295	0.2987564441194317	0.0825291210790513	97
296	0.013190375086102839	0.06807638560148238	97
297	-0.21895522647123222	0.019479162762038777	97
298	-0.17364590988880904	0.03009475319150444	97
299	-0.07290815790908574	0.06581353222216053	97
