# Supplementary material for: High-level cognition during story listening is reflected in high-order dynamic correlations in neural activity patterns
Source: Nat Commun. 2021 Sep 30;12:5728. doi: 10.1038/s41467-021-25876-x (PMC8484677; doi:10.1038/s41467-021-25876-x)
Supplement: Supplementary file 4 — Source Data [file 41467_2021_25876_MOESM4_ESM.zip › results/higher_order_sims/random/83.csv]

time	1	2	iteration
0	0.05583428110472254	0.058084931496361035	83
1	-0.17907668523812112	0.0011095325742309448	83
2	0.2373938995659743	0.07345843989265234	83
3	0.19118872901620854	0.0793337485308462	83
4	0.04700433082069377	0.06328989306147968	83
5	0.1497275376794503	0.04781571928747124	83
6	0.044372681586194826	0.07443731497583118	83
7	0.21896174539475394	0.05529392637164011	83
8	0.17913175584090896	0.10116572133742216	83
9	-0.1850395406067729	0.032935758621705856	83
10	-0.04690559532927522	0.039968269384432153	83
11	0.10510937423651473	0.06278716008828587	83
12	-0.053002492613988324	0.028847148618635583	83
13	-0.015684469591555988	0.06107036234524197	83
14	-0.08086754975122502	0.006523914529119889	83
15	-0.10679920823230868	0.054724190684018494	83
16	0.2421359439596123	0.08109777653132527	83
17	0.03745849449095498	0.08395238924542321	83
18	-0.1707960325939915	0.06609611437626091	83
19	-0.042580063563396754	0.05518405629367674	83
20	0.07872768770871325	0.10493797397155144	83
21	-0.007738136547319332	0.057055171112941463	83
22	0.2321744637034409	0.0671324577925315	83
23	0.015631372953067248	0.06575128840430768	83
24	0.10900806566577584	0.05092154846843781	83
25	-0.1011001894079255	0.03812934347557756	83
26	0.17516054159263872	0.08420893725057037	83
27	0.06448190584060896	0.06643383494222234	83
28	-0.08828863620869704	0.028568961377886493	83
29	0.028351227185419228	0.060384061920922716	83
30	0.005846611772330867	0.06585985676628023	83
31	0.1904194319452724	0.08920636169624936	83
32	-0.11667042246291559	0.06066739896600443	83
33	0.02597251991830522	0.07647127575895322	83
34	-0.023108972034059327	0.07219692444896832	83
35	0.18659400830156803	0.0942000501512631	83
36	-0.14949888789182014	0.001774482425801139	83
37	0.068451086710367	0.07428990111020614	83
38	-0.06578779932624124	0.038068891459303984	83
39	-0.08778503752236326	0.07241910088194639	83
40	-0.021562629868385693	0.030558795120900466	83
41	-0.12797595854608282	0.03907959425183501	83
42	0.024905921822193783	0.060307811878490256	83
43	-0.23911439455561428	0.031537777221799075	83
44	0.012828605377965006	1.2684771653388857e-05	83
45	0.077352098546826	0.05810122826296677	83
46	0.19332479092048926	0.06271641954115936	83
47	0.037024541876529315	0.06542504925711873	83
48	0.17665248433488207	0.09227751788133047	83
49	0.15779966007041873	0.08884418937496105	83
50	0.10657952646326864	0.06480228256815554	83
51	-0.19005502055399437	0.061184418553946844	83
52	0.01625622654201388	0.058157090769884144	83
53	-0.15442251471327628	0.05480231609154865	83
54	0.09866115062945228	0.1017499425456264	83
55	0.0998768244683321	0.07604933585355396	83
56	-0.1234158890974096	0.07972342324686355	83
57	0.04175408151860626	0.0796597047798495	83
58	0.05482420465051536	0.04868234270980358	83
59	-0.029461723847124973	0.07085183111591972	83
60	-0.23852769015022468	-0.018879216406988183	83
61	0.22792438113733202	0.025805397585687298	83
62	0.09684469762553509	0.06968002099582528	83
63	0.18505516190921972	0.06435991073181188	83
64	-0.20942896570970554	0.026225806918705286	83
65	0.022427530950695704	0.032307717748853736	83
66	-0.07886620506901786	0.06036910214877474	83
67	0.2723632299929404	0.08146815702468106	83
68	-0.2713547508237272	0.042027039991764444	83
69	0.11494500069973498	0.06330633169921801	83
70	0.042060875569940585	0.06639983648024989	83
71	0.1325752999185371	0.04075642899193247	83
72	-0.03708798189479722	0.021713989553382912	83
73	0.15791239982675673	0.09185160283563218	83
74	-0.028486936101496704	0.069249244442715	83
75	-0.16152715303297677	0.05247350062901236	83
76	0.0998012081973984	0.05268619926083835	83
77	-0.12566885385692503	0.050449525815180946	83
78	0.15522733978653475	0.09427791798973503	83
79	0.05235377698655563	0.0808031545707895	83
80	0.07015849192898939	0.06195677438960983	83
81	0.06511306320105051	0.05862431301092905	83
82	-0.053213640865383	0.044625166706245424	83
83	0.08117127999468922	0.05576262695167877	83
84	-0.14344399558126286	0.08121722069919621	83
85	0.023891846452711335	0.057438827523449226	83
86	-0.13911002417078325	0.05548142448384622	83
87	0.22830949911534587	0.07428218888541675	83
88	0.05206090071191676	0.03358254694854739	83
89	-0.030468559450544996	0.054085741401770276	83
90	0.1177562698893516	0.030655619811796788	83
91	-0.18226990715306515	0.03125899338956445	83
92	0.04056654477202928	0.05676878581674296	83
93	0.1470716795033994	0.07776599359626404	83
94	-0.2520076353325422	0.0296654355599722	83
95	0.05749821363144074	0.07841268315894401	83
96	0.0667763008382169	0.07504788619472026	83
97	-0.067968247045998	0.03172520784571498	83
98	-0.03894687594450636	0.061233729828093914	83
99	0.17678239527056866	0.08383617686864472	83
100	-0.0925203539453087	0.09751018367108737	83
101	-0.0880990066823004	0.008604600064343612	83
102	0.10145521842653737	0.06769502516286459	83
103	0.13179363406269481	0.06496041736626945	83
104	0.07482491777774866	0.06911186475282251	83
105	-0.1606990066035631	0.039802345884339486	83
106	-0.02776370647736689	0.047969160260103304	83
107	0.15699841401135545	0.04471896738156241	83
108	-0.041778511958416205	0.053501711778187196	83
109	-0.2732528132388822	0.06811227923981905	83
110	0.13326923906267446	0.09664904539829433	83
111	0.05778491801572229	0.06153349944819507	83
112	-0.13131975889232947	0.04963470006025341	83
113	-0.08361660376528057	0.05509011381012696	83
114	0.20708721101165506	0.09065055061872958	83
115	-0.18782250043643636	0.051440060008681114	83
116	-0.015155559926456926	0.02927981656717555	83
117	0.0383830679190856	0.05575699062799033	83
118	-0.31724155431139023	0.031819848356966156	83
119	-0.053679358132451935	0.0554971708999303	83
120	0.10431137450427981	0.08188440568705407	83
121	-0.13254001983291905	0.03909165238961465	83
122	-0.20995884535233608	0.041030782345136255	83
123	0.018333340306558206	0.0676452333826738	83
124	0.14369157122584442	0.06736524488609562	83
125	-0.23349068524189137	0.05759606799167309	83
126	0.12576917463983991	0.047033149054806975	83
127	0.06364352535126182	0.059933461242058915	83
128	-0.1935942978667547	0.027220685183649458	83
129	-0.022229133884773437	0.07323353659338773	83
130	0.03860345237376919	0.07383738065541226	83
131	-0.05851319454535672	0.052274123469565684	83
132	0.19913643542416304	0.032129389633422545	83
133	-0.08020208329573293	0.06768626803478	83
134	-0.20205929997483404	0.018142169215722	83
135	0.05033898549576811	0.07097159497554568	83
136	-0.0406137605561398	0.009838952524005955	83
137	0.19803673491379709	0.0631799496431213	83
138	-0.20843206222386348	0.008844373590113332	83
139	0.3599905582525285	0.09590419941603115	83
140	0.10254431441820579	0.05100307445488266	83
141	0.11145453028462105	0.09759064833111186	83
142	-0.020050894749305697	0.04607298010531456	83
143	0.28943500725836574	0.09708983793631555	83
144	-0.042252425960220594	0.051358879857728724	83
145	-0.013791941476648572	0.0866050955913105	83
146	-0.046786005228709224	0.07191447591585434	83
147	-0.1297765943881516	0.028915348560436836	83
148	0.14024055752930195	0.06798194939197545	83
149	-0.010446878159616618	0.02049817879541355	83
150	-0.06160348292648801	0.022892637808396392	83
151	-0.20668819679570757	0.0368657859978548	83
152	0.1638065699120259	0.09527176904069583	83
153	0.042223300017172026	0.0487375361966129	83
154	0.1873335131981975	0.07401311964488619	83
155	-0.10268438236940494	0.06693225479879432	83
156	-0.16412391472099971	0.06089059834818083	83
157	-0.26090686297748117	0.014653297900903249	83
158	-0.3546414642314976	0.019118513025216326	83
159	-0.020475423127301752	0.06539583102952701	83
160	-0.08046116757430434	0.03849115128128727	83
161	0.2835815360488653	0.0853340652676267	83
162	0.031508296944363426	0.04734080377608297	83
163	-0.16069391606075065	0.05824449298720031	83
164	-0.01384749336154446	0.04919169287744065	83
165	0.2765962814193617	0.05856484234796972	83
166	0.022118209620704887	0.02499269112340985	83
167	0.08668139830916102	0.05925108589452665	83
168	0.16672597447601065	0.09947172154829277	83
169	0.031783160117337526	0.08830865160514123	83
170	0.4199561836114677	0.11684376642348958	83
171	0.13826135811575826	0.07916553800695157	83
172	0.22487673730224653	0.08630880682371242	83
173	0.09127950639708558	0.09454431511505289	83
174	0.2617562333730826	0.08766103620533783	83
175	0.03246148383630969	0.050370796119320695	83
176	-0.09678214550050727	0.02106071523552189	83
177	-0.2022761984427213	0.03483593987312524	83
178	-0.02603220656010381	0.04384517433738873	83
179	-0.30898475086967436	0.018581981396706145	83
180	-0.07992354465586207	0.05381434682847829	83
181	-0.1543491039301272	0.050294422020018305	83
182	0.0803656207837916	0.06490131516796672	83
183	0.09390177678056003	0.08341647649029352	83
184	0.044092975619381004	0.025164186704562334	83
185	0.030374202047519807	0.06476471455917741	83
186	-0.12933210975130124	0.04956525475416135	83
187	0.08435634657743706	0.04689755734360072	83
188	0.11141628833772617	0.07964663082838053	83
189	0.19469043307811526	0.056643276124333855	83
190	-0.08770012427105096	0.0514574079650199	83
191	0.14626787375037317	0.06335705295234288	83
192	-0.07623300833724476	0.06752392219111986	83
193	0.08301580640772227	0.048524353231908464	83
194	-0.07480943572470927	0.07404093386258202	83
195	-0.19300219739494903	0.016151052866665093	83
196	-0.024194989555887073	0.050236468963555395	83
197	0.04841678158956983	0.05846025028331979	83
198	-0.16605017783403256	0.05598461475473996	83
199	-0.07270317590236733	0.0426394561473242	83
200	-0.09932379815940327	0.03185037991596421	83
201	-0.09920009619878527	0.05223581082432056	83
202	-0.2977375610977475	0.009965303760634562	83
203	0.11801223416400011	0.05548010969970478	83
204	0.22921297521090148	0.07296165421854844	83
205	0.2897286717314043	0.07331529907748326	83
206	-0.11342895149000255	0.029064043634969738	83
207	-0.02848558510318704	0.07312827059004295	83
208	0.17722484975623773	0.0787282754493679	83
209	0.07079380814646168	0.058660715441413706	83
210	0.05570641551710798	0.0813979706404313	83
211	0.03270998868741708	0.07611605137769316	83
212	0.07930001198250833	0.05684872804276465	83
213	-0.1384748516917103	0.06959275242454152	83
214	0.20307136592221614	0.11574032524723747	83
215	0.027816567569705054	0.03657037842573124	83
216	-0.11436899542076374	0.037772542253572225	83
217	0.08192265981516567	0.055712362953709134	83
218	-0.10982082005751719	0.036631949541695574	83
219	0.07193041465317664	0.07951699632577594	83
220	0.07906322594831285	0.07203047078076512	83
221	-0.15291055873445036	0.04186395551155244	83
222	0.29162489603315717	0.09648858969254433	83
223	-0.28977026821858265	0.033153018259667544	83
224	-0.034284194990276275	0.03749438826124671	83
225	-0.05054955125422772	0.06242876949765568	83
226	-0.011152333276332735	0.047923321965934323	83
227	-0.24860918012519975	0.07394187110684408	83
228	0.057616641977741904	0.09474359552875902	83
229	-0.19389003779463118	0.003776724085686952	83
230	0.1576000585560668	0.06243992944418252	83
231	0.13587459386677855	0.08351253123709049	83
232	0.22380376049724354	0.10003903632279985	83
233	0.07832438476131567	0.06036571889643578	83
234	-0.22513207586665193	0.03893222811756938	83
235	0.011970898170208197	0.08571109170492136	83
236	0.20458678472668015	0.07135352697320534	83
237	0.17729198995185066	0.03932940671384197	83
238	-0.1420481415085188	0.048332620996283396	83
239	0.12402023574290638	0.08234868676146405	83
240	0.0675203138481244	0.05297877434834403	83
241	0.08317460020425171	0.07887176212615865	83
242	-0.0453876933757921	0.045599211024398165	83
243	-0.04695267139654389	0.023545522425525222	83
244	-0.0026411706461470035	0.03941179318944831	83
245	-0.052706706029087204	0.07556404507102091	83
246	0.15283768589288518	0.07170293590352254	83
247	0.175935025887878	0.07450356160991614	83
248	0.18739993516171466	0.0742835321508413	83
249	0.0074680031692490574	0.03364950149235683	83
250	0.035449570049979943	0.07027909431135562	83
251	-0.3645694642485552	0.026076483098624193	83
252	0.0752706316043783	0.08490544326159549	83
253	0.08594941131103712	0.05938361259071105	83
254	0.023399724263418915	0.04866305520751003	83
255	0.15737836065200803	0.05471706962151813	83
256	-0.11625492791932926	0.019442773396146806	83
257	-0.15770464696538078	0.030786526728901854	83
258	0.05726560909118628	0.06829473693956566	83
259	-0.03745813367946837	0.08293367408113123	83
260	0.26686810897031177	0.12187264429266982	83
261	-0.16216403678946484	0.042670918454166644	83
262	0.07458839116230458	0.013653630514433008	83
263	-0.07418930282244844	0.07068363654481549	83
264	-0.07753777311902894	0.07725920744410379	83
265	0.007740721670445409	0.0609223328274196	83
266	0.028592143780216843	0.06830642432526747	83
267	0.03619053247022696	0.06967754064658155	83
268	-0.28447874716474664	0.0457094454874737	83
269	0.10977131568417206	0.06498519306303528	83
270	0.16949671349505066	0.0519435408097377	83
271	-0.033411346678400115	0.015029183730615833	83
272	0.04140662452413291	0.05595518778391319	83
273	-0.09030924956401316	0.005051812478229946	83
274	0.02993623998726573	0.08210317594283216	83
275	0.11721170264943938	0.07707819801507867	83
276	0.09118387546806864	0.05305616366008334	83
277	-0.18271487676314743	0.04534902094784735	83
278	0.11538325059210962	0.06319810962705016	83
279	0.034706192150123834	0.013811818170880761	83
280	0.1605040397031399	0.07737459460701156	83
281	-0.00597388691851527	0.08567509631221029	83
282	-0.2230463628196448	0.0273555122514018	83
283	0.036019262510242296	0.05846615596209575	83
284	0.09825121778558439	0.08928405271838906	83
285	-0.0023540189182199816	0.05541599917086786	83
286	-0.19786073626240314	0.04455738059016345	83
287	-0.02292129091248424	0.05311691684752907	83
288	0.44794163380227614	0.11876186827930185	83
289	0.054352297674806066	0.05574553308079673	83
290	0.03184754443835538	0.056650914711164145	83
291	0.01191773475707079	0.04742289924551298	83
292	0.09948070716669037	0.0830390579340923	83
293	0.3555695361244227	0.10154899180707644	83
294	0.11296438291362709	0.10421473444344546	83
295	0.16727730723445153	0.05482864484822766	83
296	0.21712945876652134	0.06453845555574098	83
297	-0.04312753100870294	0.06632800466464345	83
298	0.13604768788014812	0.0861380243351471	83
299	-0.18244131644641987	0.007225152944572566	83
