# Supplementary material for: High-level cognition during story listening is reflected in high-order dynamic correlations in neural activity patterns
Source: Nat Commun. 2021 Sep 30;12:5728. doi: 10.1038/s41467-021-25876-x (PMC8484677; doi:10.1038/s41467-021-25876-x)
Supplement: Supplementary file 4 — Source Data [file 41467_2021_25876_MOESM4_ESM.zip › results/higher_order_sims/random/68.csv]

time	1	2	iteration
0	-0.09258503124860025	0.033530887343750336	68
1	-0.08033452265588968	0.03187415722503017	68
2	0.14863454765997375	0.09776490538668577	68
3	-0.16775275743580106	0.018646587844779582	68
4	-0.07830805542247357	0.0441123094929796	68
5	0.07151000842200059	0.08238963027145058	68
6	-0.38122911015690014	-0.011303784785693303	68
7	-0.12019476442877969	0.052163858755053236	68
8	-0.11700461248338477	0.044887958730258117	68
9	-0.2482355676277988	-0.04220754442720512	68
10	0.09203891552874262	0.06563185229780925	68
11	-0.11624246940810302	0.06438047922723616	68
12	0.1210320915203233	0.0886733560652242	68
13	-0.17814796830984198	0.04576992259389736	68
14	0.2649582744449954	0.11690489465885195	68
15	0.0680834412617979	0.05835825064201375	68
16	-0.055874212309167774	0.037664546619752284	68
17	-0.06428246697794722	0.07210518337306757	68
18	0.2039183829104849	0.10120491531136704	68
19	-0.20185760378650933	0.030996249954481168	68
20	-0.189867390635145	0.04537543701728283	68
21	0.10511268953588482	0.05932977947270599	68
22	-0.0463784555348925	0.05751408417386327	68
23	-0.2026006630505185	0.04309149186256411	68
24	-0.022177226179178142	0.04430189776410378	68
25	-0.19989813480351304	-0.009361119766626168	68
26	0.005977213817928711	0.08485891000205642	68
27	-0.05021725118806664	0.05240403116823003	68
28	0.009714177129475334	0.07856629398620796	68
29	-0.155002668322508	0.015581217543059443	68
30	-0.06409884803066407	0.05462765294152959	68
31	-0.05578841514297691	0.08557591640693303	68
32	-0.15705248189970109	0.031688884237569916	68
33	0.010961671615630232	0.08879588533550957	68
34	-0.06582317195985987	0.0403408618282444	68
35	-0.03460862509165522	0.0598394469089826	68
36	-0.22063412812600194	0.004767514130182382	68
37	0.04345492732731014	0.06910071500627586	68
38	0.0395003241708996	0.05243099925361821	68
39	-0.09861886504449961	0.04948504853156891	68
40	0.09717197300040012	0.059606504401454964	68
41	0.25998871332136775	0.11229276087713162	68
42	-0.019628171531091552	0.04329822371895109	68
43	0.05446215480485815	0.041278913370278246	68
44	0.050007741045252886	0.02513854244382793	68
45	0.11765436516452678	0.059146662232248126	68
46	0.011038686926341268	0.08074374845037895	68
47	0.10347777707348645	0.07592556606400762	68
48	-0.05016750681350584	0.03905035010976253	68
49	-0.34063669452216855	0.040003082592188405	68
50	-0.16230172884094426	0.03256831793166074	68
51	0.08215632534198902	0.09700344222264481	68
52	0.08622542460659503	0.0361164330489009	68
53	0.1264627359867969	0.09223186035416447	68
54	-0.3334207278495029	0.02053000935721779	68
55	0.18907522845149433	0.07605357105983147	68
56	-0.13090090445168706	0.04086754459769288	68
57	0.09222516954937203	0.06846321061078195	68
58	-0.12820577967859015	0.027487789854754797	68
59	0.08337294878362396	0.0919825058331713	68
60	-0.2936796534012034	0.04810486493232521	68
61	-0.09271309173868511	0.07091622394405783	68
62	-0.14919207994398453	0.030258590837839387	68
63	-0.1661705327785776	-0.011182411349979	68
64	0.054282513695569475	0.07301366348714548	68
65	0.16940607667547614	0.07014945170815622	68
66	0.11115836240888256	0.09415960736447919	68
67	-0.2859715468296824	0.017189437600855544	68
68	0.021761124207262415	0.03505283775289349	68
69	-0.12130043830477755	0.07469885926700648	68
70	-0.1725115981401474	0.04697474100483376	68
71	-0.20239021730515175	0.017896737420868655	68
72	0.10627695491185196	0.06684385427051247	68
73	-0.10910844209422202	0.07721494543953812	68
74	0.12596684431215124	0.10622107476937541	68
75	0.004442451579066338	0.03901420300895679	68
76	-0.06482010512949508	0.042267352991247925	68
77	-0.2284284290300437	0.008646418784817	68
78	0.17374498508333894	0.07845256254592385	68
79	-0.02707358335140963	0.06349053210638447	68
80	0.2887530586007004	0.09231705222336464	68
81	0.07556839613711624	0.05947389653421865	68
82	0.018084071230797354	0.06350853038202299	68
83	0.16593979240135326	0.101349192903694	68
84	-0.012572680787836847	0.06617773062157224	68
85	0.0888819127384282	0.10309428774042001	68
86	-0.023846331836306314	0.0617979054958834	68
87	-0.2507616638789968	0.05583087446803123	68
88	0.04522323957612859	0.052552263954351905	68
89	-0.04374675017274539	0.03760813500301909	68
90	-0.03416702400276064	0.043393837019321306	68
91	-0.08189772411811166	0.04993635667429963	68
92	0.08784266981429821	0.07146153386475151	68
93	-0.07863540661588816	0.0736602285645918	68
94	0.15905535359575582	0.08524358165367506	68
95	-0.21758202505878604	0.022127414350029097	68
96	0.10038905599529181	0.10048521301143522	68
97	0.14469389596450596	0.11123785916704972	68
98	0.02982926466707681	0.03224341610867689	68
99	-0.04188049655195749	0.041842851492998885	68
100	-0.1574614750441024	0.04178062882541237	68
101	0.09461792233904812	0.035561354631495	68
102	0.10009385620528367	0.08742514125323896	68
103	-0.11371536282510293	0.006222470768992981	68
104	0.09477585216251229	0.06650148743791873	68
105	-0.03331001179852468	0.08252511844608865	68
106	0.13152955780053985	0.0610561748416538	68
107	0.10048729464061026	0.06348226276111914	68
108	-0.10028233384696598	0.04884399407366781	68
109	-0.2916528334049421	0.030983485845294905	68
110	-0.1095122220266561	0.02837613282084229	68
111	-0.12932418263066908	0.024496901328322326	68
112	-0.04041126176139401	0.06216608430661547	68
113	0.046959621080491405	0.08253115825311547	68
114	0.14814777572177354	0.09146461220307119	68
115	0.1921331794784065	0.0826815103359891	68
116	0.03786818415316352	0.08741300388721303	68
117	0.19858292611444647	0.05290110864358219	68
118	-0.05377404088364117	0.044433174368986084	68
119	-0.29305317439179784	0.027091681088070717	68
120	0.1695832029839391	0.08310325358275505	68
121	-0.1978501269771271	0.030612206883592768	68
122	-0.1340474932133416	0.05090307366795753	68
123	-0.015537360500287601	0.06406423319228957	68
124	0.004744240357672904	0.01209416396650475	68
125	-0.20676689520166464	0.03706632198704511	68
126	0.06898205366140993	0.07717091134460054	68
127	0.02213297469325616	0.08082576015587138	68
128	0.17276774699425446	0.11087461627014693	68
129	-0.09594953357064785	0.050567684931910196	68
130	0.05730385505030949	0.057750722039199356	68
131	-0.22755148235313308	0.02308891433073611	68
132	0.12384886344814056	0.0440042380003554	68
133	0.23261021048761266	0.10741444210612741	68
134	-0.1343793482844702	0.04955915670312957	68
135	0.2648435012434438	0.0862365411391126	68
136	-0.07956708714602825	0.0031861383613413416	68
137	0.20084179081102013	0.10815248740287568	68
138	0.10073913062832517	-0.0003476119160417827	68
139	0.2291692992553536	0.12304067894847188	68
140	-0.22208744537210037	0.030199524225252267	68
141	-0.13418036055302943	0.0372592783898987	68
142	0.106862443041619	0.05217342711419115	68
143	0.10864568587228551	0.08878015161146151	68
144	0.20920457182635765	0.07732887545238273	68
145	-0.14358306365128862	0.01904203671988545	68
146	-0.2561067140900705	0.0659502763136977	68
147	-0.07209696842420908	0.016210735168242892	68
148	-0.08454432604220836	0.052963265520885684	68
149	0.17330386395480255	0.12066360158466004	68
150	0.0412908739754652	0.06268040551788882	68
151	-0.07791271588990359	0.07247381427018597	68
152	0.14752850474134607	0.06016869836965153	68
153	0.22905273715780106	0.07215873114971075	68
154	-0.09833169013572024	0.03512928218474824	68
155	-0.3799188668591318	-0.0047351975353288915	68
156	-0.06612174809700691	0.0687408960729158	68
157	-0.05612339474935416	0.04215770086317047	68
158	-0.14278784595969382	0.029574900825692793	68
159	-0.17447010947663238	0.0028680206461954654	68
160	0.33112259733362404	0.08074571888694124	68
161	-0.04408462070555211	0.08889490543472627	68
162	-0.12079196174995502	0.024578749627039938	68
163	0.18472242858873825	0.06278565437522068	68
164	-0.08489381686884867	0.024017460829716345	68
165	-0.01280607642724533	0.059490267876577296	68
166	0.05386847849280541	0.03775960379441764	68
167	-0.25708762205312663	0.031851735707573964	68
168	-0.058695991175898424	0.0537554672310843	68
169	-0.06237793989040399	0.054624048243625746	68
170	0.14101659104686792	0.10546163227710219	68
171	0.04139680613732274	0.014725882173319963	68
172	-0.0637168008970347	0.015693285823480608	68
173	0.04036615185035411	0.06932740684811428	68
174	0.043811917071828736	0.051877694799825035	68
175	-0.0005249393675245211	0.06257715873165669	68
176	0.131098033263125	0.023608494009714216	68
177	0.07148551997305658	0.07096274444333825	68
178	-0.0414193126470159	0.05173642651758083	68
179	0.22668714323491002	0.12398634685378539	68
180	-0.11997686238891654	0.08845184420967098	68
181	0.0607165207940968	0.03634174279018233	68
182	0.19098389336654176	0.09342450701720428	68
183	-0.03570172113291806	0.03376087066945421	68
184	-0.15083533056456697	-0.030940239133051845	68
185	0.2075870825168487	0.11233717810313923	68
186	0.03452683681924191	0.05178375902915542	68
187	0.01844464036097143	0.05385365720715808	68
188	0.06009090637223185	0.0457848386361468	68
189	0.1375875796351265	0.055836638691523506	68
190	-0.1155856302860241	0.06651699209819947	68
191	0.08576060360229111	0.06738436546791224	68
192	-0.14462797440281314	0.024583383619657638	68
193	0.10787540675162312	0.08288526614315485	68
194	-0.12563583622422259	0.08039816094011136	68
195	0.19827186102664593	0.08003787325466993	68
196	0.4289400909431703	0.09805720668278643	68
197	0.18864967460668136	0.09557345323494038	68
198	-0.025176715885959704	0.05731297948991682	68
199	0.22981438895142364	0.08991276012372029	68
200	0.1030754554927576	0.0641436375586641	68
201	0.06689155511693409	0.05784918782979141	68
202	0.1286557314550301	0.055665970774688545	68
203	-0.1020957605196798	0.03268189573125017	68
204	-0.11856225712860177	0.03194047776191633	68
205	0.033651461564404135	0.012525890976482596	68
206	0.01781348819509446	0.06171486698645173	68
207	0.06953689763409263	0.058256437727919684	68
208	0.06599545299209841	0.06725531818114497	68
209	-0.044778030884152054	0.02345407018627227	68
210	0.15721026735649607	0.09823577756690768	68
211	0.055985961022402726	0.06818891563592164	68
212	0.4966905872090518	0.11880864963149203	68
213	-0.010540678805735582	0.0361134287650601	68
214	0.11224713487591828	0.08466659952033748	68
215	-0.0007144995789702987	0.0773264164227192	68
216	0.026816530485353457	0.056453183939665724	68
217	-0.12529061443456668	-0.0059335345910055464	68
218	0.3035922824949944	0.09684846305332534	68
219	0.16948386945091692	0.07969491148325493	68
220	-0.03323803880957207	0.02567656503161453	68
221	-0.005551856415395743	0.05136648383691328	68
222	-0.3573365881058015	0.003579635357841941	68
223	-0.18316385888538722	0.03151494140995648	68
224	0.19645969390315238	0.08174817451483989	68
225	0.022267217733285074	0.07751714498108844	68
226	0.13405000154670133	0.09493976709815026	68
227	-0.12134553839822973	0.013413816773997646	68
228	-0.02055705056661954	0.06978769629719377	68
229	0.12327262469287822	0.08561174372584628	68
230	-0.12547139085600256	0.034011081532185836	68
231	0.1494261266505063	0.06478276535352546	68
232	-0.08354825320324832	0.03386211425376812	68
233	-0.10841882565560976	0.017326766913370543	68
234	-0.11351854690546137	0.04013208664439642	68
235	0.11341176404044413	0.06591931214589512	68
236	-0.12041855305724795	0.007331204923922024	68
237	-0.2593266196020461	0.04487460209402518	68
238	0.036582845407220115	0.07400524770303034	68
239	0.23669523554408894	0.10369258960351516	68
240	0.026871059747729898	0.09390550276892551	68
241	0.1658450283740915	0.04375497667984692	68
242	-0.006822675770086515	0.07568402731690696	68
243	0.003949274534779698	0.032875998400758	68
244	-0.033647733448778784	0.0866210719009012	68
245	0.03954566378426104	0.03645280586488537	68
246	-0.06582856176441942	0.041182633299266386	68
247	0.11442828825582442	0.07520687067016289	68
248	0.1922631255106863	0.059758291197529546	68
249	0.36495913989649853	0.09855808066248711	68
250	0.18182789201800373	0.02289973237253185	68
251	-0.03960763202454637	0.01790826640049772	68
252	0.21734813601875805	0.09351909673590622	68
253	-0.1015458521218426	0.0508200872819196	68
254	-0.08588854730164286	0.07679811195494993	68
255	0.1426529523171934	0.10151130135852812	68
256	-0.17707208523034942	0.03588782418732756	68
257	-0.13037245549558493	0.01213296498987962	68
258	-0.18066647325992016	0.04230355846946061	68
259	0.11311820309369747	0.058969085415121275	68
260	0.14549162136299953	0.05919775907422659	68
261	-0.2112477923379941	0.025240978418974352	68
262	-0.1058293143285335	0.047416451127404904	68
263	-0.09353643590690836	0.05461644667390665	68
264	-0.3203915271236861	0.03814568750046581	68
265	-0.028982473907869233	0.03998076806053328	68
266	0.14481700152668023	0.07762000239986146	68
267	-0.1970979516157473	0.04336653794914718	68
268	0.15510009653969772	0.0691214803711432	68
269	-0.10071388412794254	0.05146638881933367	68
270	0.04032876994088953	0.09624532348492187	68
271	0.14406972146704639	0.08968031826498955	68
272	0.12719623980605504	0.030969188531081798	68
273	0.10639112779587556	0.02947006418019835	68
274	-0.04122395230664525	0.02502934446263171	68
275	0.13720957506718784	0.08203818363766059	68
276	-0.07643522159851521	0.0418499035920456	68
277	0.23900515503587247	0.08264901571595544	68
278	-0.11111535860381967	0.059319396722726375	68
279	0.08228744656870768	0.06413786365269997	68
280	-0.09126636135318973	0.04013105253506898	68
281	0.1373184964949384	0.03685610814315651	68
282	-0.030904016542731512	0.04114005818451396	68
283	0.11658854452565841	0.10670096673423127	68
284	0.12420379608518925	0.08744783663338085	68
285	-0.0989571679555196	0.057959568457039805	68
286	-0.1655901225742868	-0.018119236618639043	68
287	0.061029119616466974	0.10145730589101093	68
288	-0.22298800198706933	0.04297783658373519	68
289	0.22104508672302514	0.07868593907057837	68
290	0.07398938787939957	0.038119956316639954	68
291	0.39161695370418925	0.09318270331067895	68
292	-0.3551260938536387	-0.012293670154740576	68
293	0.2854853051938359	0.11541327998320902	68
294	0.07296290005111292	0.0662459125488457	68
295	0.12729105771268293	0.09531511128578905	68
296	0.1099984666628891	0.07180261792056584	68
297	0.32013854763350863	0.1093683121287185	68
298	0.13644751602561483	0.07191420076589912	68
299	0.2755309624619439	0.08319185570717454	68
