# Supplementary material for: High-level cognition during story listening is reflected in high-order dynamic correlations in neural activity patterns
Source: Nat Commun. 2021 Sep 30;12:5728. doi: 10.1038/s41467-021-25876-x (PMC8484677; doi:10.1038/s41467-021-25876-x)
Supplement: Supplementary file 4 — Source Data [file 41467_2021_25876_MOESM4_ESM.zip › results/higher_order_sims/random/6.csv]

time	1	2	iteration
0	0.3033953357237652	0.10104220603423772	6
1	0.0750596190673622	0.06132370784065777	6
2	-0.06805148290832413	0.040331945674037736	6
3	-0.1257000196618093	0.0570810586384626	6
4	-0.027579551746571018	0.055575623498385025	6
5	-0.11047617200966127	0.055181748665007566	6
6	0.03248455009721832	0.05343995834568348	6
7	-0.19498892173429588	0.006728682630745684	6
8	-0.1902196794148815	0.015151770128861592	6
9	-0.05129048726304189	0.020097426949472735	6
10	-0.30344377684245727	0.015961267231408404	6
11	-0.09017504373056971	0.07244328618273464	6
12	-0.0019746333683255267	0.0732123761813434	6
13	-0.05921074950250294	0.061254516022919155	6
14	-0.2820442825206532	0.03343849619676366	6
15	0.16769559633544334	0.08096009271912269	6
16	0.008075323151099701	0.08087614263444724	6
17	0.07417833330311464	0.09639098296823247	6
18	0.10626015050212818	0.06182946953281291	6
19	0.05378117598968228	0.06461914961275436	6
20	-0.2986395340923118	0.0043536736022061736	6
21	-0.12150693486474505	0.05306367659084889	6
22	-0.17746919370201608	0.04127412451790034	6
23	-0.16580039711754585	0.04139292277951559	6
24	0.16947566245812457	0.04918479499058303	6
25	0.10952500729105054	0.018739406748872364	6
26	-0.32748175276012004	0.0357960533245272	6
27	-0.09308563989843717	0.08002356053671675	6
28	-0.0803463920073458	0.0664896213817816	6
29	-0.030027786602622557	0.06805596816926272	6
30	0.022658883277319308	0.07713589379986621	6
31	0.08801850834696742	0.06553116810415781	6
32	-0.11388036912860662	0.05444836473338481	6
33	0.32047287409318503	0.05898383682826843	6
34	-0.019889903207498724	0.07308905456626358	6
35	-0.053086949931803455	-0.00509282425564654	6
36	-0.01012820187244363	0.010586841925054965	6
37	-0.08712523026657734	0.023744034466321663	6
38	0.16276338813234195	0.0892495395934801	6
39	0.11047974838873142	0.04369994333178693	6
40	0.058167952482167724	0.07414040331410178	6
41	-0.07551545584402743	0.032045801037098434	6
42	-0.43853446069960605	0.034034258224117375	6
43	-0.0077511949428333525	0.06645506749129079	6
44	0.14886488447990628	0.0541561661628673	6
45	-0.1897235335066252	0.017750750371414634	6
46	0.11536330227324867	0.0626009902993998	6
47	0.1312266998569564	0.07619428453749513	6
48	0.15846907717782313	0.060500858785977024	6
49	-0.008049391802905223	0.030188922055389887	6
50	-0.08631373464738971	0.04017739112966894	6
51	-0.3152686245652191	0.039799427704411514	6
52	-0.09610155704713624	0.06714576382804752	6
53	0.2333734361754304	0.09755699063351192	6
54	0.14983176912652865	0.04507664074606533	6
55	-0.0294872607276241	0.06489615224846774	6
56	0.10657442507520479	0.07297930262462235	6
57	0.010705159269236349	0.06876199846915079	6
58	-0.041162866056159694	0.013145522102151818	6
59	0.015503641738517922	0.031372615534057915	6
60	0.15973704283754897	0.06990527667841202	6
61	-0.1421680754741379	0.05901795423708758	6
62	-0.09927296054348071	0.05701874482575125	6
63	-0.11039985004357873	0.040793904685047386	6
64	-0.09859703925684579	0.05286015381842729	6
65	-0.028408313857650466	0.02124058329235793	6
66	-0.08385084235027102	0.043775684839064834	6
67	0.09536575168347627	0.06614658781802328	6
68	0.13660602400202823	0.06080768212928636	6
69	0.08050543918103206	0.0497825509642366	6
70	-0.07603343072133227	0.07585509644476351	6
71	0.008490938725597764	0.032797382716738245	6
72	0.048583446791721566	0.04758213294790925	6
73	0.00845283533090889	0.08514083281461851	6
74	0.19131040901848156	0.06572865605071657	6
75	-0.015552077819691918	0.05924885278562662	6
76	-0.10527617224693729	0.05570144078817208	6
77	0.00787617182540672	0.07320669771527033	6
78	0.014884684564480643	0.09737738563914367	6
79	-0.0024674604728390616	0.08010837234149462	6
80	-0.04181491008986913	0.058257743587601135	6
81	0.16856693580809953	0.10687145059757536	6
82	0.019783269648101825	0.08854103236012008	6
83	-0.0247324859038337	0.07038686447882121	6
84	0.051557239984802064	0.04321512871065855	6
85	0.060942347691857114	0.07135148420827432	6
86	-0.10055673832737325	0.04358162581971412	6
87	-0.0166608640743587	0.0664976451156267	6
88	0.07392743965069241	0.06479080542373201	6
89	0.3709633182006173	0.08469621605222855	6
90	0.08182304133367278	0.06745552010527031	6
91	0.008146252355341275	0.06142449224916645	6
92	0.1174014369199643	0.0728817185698928	6
93	-0.045390301571762826	0.05926033967920735	6
94	-0.06746867832538044	0.0035965074261858324	6
95	0.2267239591088569	0.09200935915400299	6
96	0.15609711207421853	0.06130078270429291	6
97	-0.21818235193983193	0.031530741105573475	6
98	-0.0823659843128819	0.04671300354443784	6
99	0.07198169761938349	0.08146269707337674	6
100	0.0656766560752471	0.046988659074991654	6
101	0.0932345929472029	0.06772594123716026	6
102	0.017123050706360023	0.04577869541607747	6
103	-0.045407964970803474	0.055007956616987215	6
104	-0.040296979534088645	0.07537874157745586	6
105	-0.08525421639594409	0.08800122515276222	6
106	0.09946031777377444	0.07062780633519283	6
107	0.08348955834605969	0.09279969701945948	6
108	-0.03637240915895361	0.04895856627626621	6
109	-0.03096439236504186	0.06798602059388031	6
110	0.17692741341704038	0.0760086976992533	6
111	0.1780893651679588	0.09598765511102343	6
112	0.04517699880998762	0.07740119429397606	6
113	-0.14772832437955766	0.05303590272085453	6
114	0.03868507214119899	0.07033190962075817	6
115	-0.03524295766241785	0.047613967798798486	6
116	-0.15167649055495835	0.05366996513156408	6
117	0.13726711174155096	0.08162181411861606	6
118	-0.047939418598482254	0.04977376255937638	6
119	0.12474392470714878	0.05083234325429116	6
120	0.20551773089788403	0.08503220910109474	6
121	-0.03447716861156902	0.044388349371990946	6
122	-0.28968091746323865	0.08045757138730518	6
123	0.1423425600397979	0.07907404966047497	6
124	0.1869362867076052	0.10224323375829013	6
125	-0.13815706752754317	0.010669371435378175	6
126	0.02641495920415376	0.060642064530208956	6
127	-0.26108991020299893	0.01245331743713471	6
128	-0.03386628614743764	0.05277351993155369	6
129	-0.28419509477855487	0.01909924454284476	6
130	0.06281967397171945	0.04430378412500136	6
131	0.01648541553790324	0.07011344019448341	6
132	0.12391543636258703	0.06733299565490969	6
133	-0.03698816223803473	0.03694996136861823	6
134	-0.06547017697062352	0.06399127158327488	6
135	0.10239557149189234	0.07522818383413626	6
136	-0.039046813023341224	0.05538175488064804	6
137	0.22336362773750992	0.11501596487942042	6
138	-0.0008545236463865952	0.062321073905075866	6
139	0.13326942529165345	0.08103280450600657	6
140	0.19093913368078702	0.07026948589324973	6
141	-0.24697107492633247	0.050744502620090386	6
142	-0.14346293156362844	0.04342669028567999	6
143	0.24930613828849635	0.1092043055088652	6
144	-0.08558338855135857	0.07400893361702386	6
145	-0.11861064554379461	0.021841516549845147	6
146	-0.20560119845030014	0.05855533933470065	6
147	-0.029647174056260318	0.07444809045165422	6
148	0.08367859555689994	0.09389849017962071	6
149	-0.06877322474624058	-0.006310652419274915	6
150	-0.03789820332216441	0.04104393655475247	6
151	0.19091540415306404	0.08630890395104411	6
152	0.01214248423444404	0.04816771864467848	6
153	-0.2208279645002318	0.04397351878926279	6
154	-0.11098729819179176	0.023142172648159317	6
155	-0.16518814535879517	0.033064197970762405	6
156	0.001772634011344282	0.051229550052699684	6
157	0.06904826574710458	0.03706014066964324	6
158	-0.20632980892852604	0.05039798125735614	6
159	-0.0634097088343912	0.04519588149106301	6
160	-0.0002929311548085084	0.05161536078198666	6
161	0.24630670091569565	0.08885170640505922	6
162	-0.08831322222795955	0.019904608140529478	6
163	0.08178921584444719	0.06474984079875361	6
164	0.05351700899160431	0.0630519187991208	6
165	0.26081981477809324	0.10413436436164508	6
166	0.11866579917189858	0.07188762602869284	6
167	-0.06393691869763503	0.0672520136443677	6
168	0.11521259574145773	0.08039799561382281	6
169	0.12229657306144895	0.09852633669788595	6
170	-0.19659677590860655	0.0636013919141709	6
171	0.06174785708656207	0.09580558884207907	6
172	0.0839350074298565	0.04407991549185392	6
173	-0.009146870050835856	0.061638767383357516	6
174	-0.11049581948110493	0.026682388539599134	6
175	-0.15670898916753215	0.04120779673817812	6
176	-0.09333865553702869	0.05058780361426223	6
177	0.1560311795678135	0.08110790572340015	6
178	-0.012116200208304945	0.04646122346755309	6
179	-0.07165903746446828	0.03124320888776042	6
180	-0.052308518728858666	0.07897908512743769	6
181	0.1281751819911058	0.08271860060681004	6
182	0.06490732968263746	0.07340315052026243	6
183	0.14865228308210104	0.10555926809787029	6
184	-0.0991944059203133	-0.010687403408729158	6
185	0.02726619507766777	0.03193316295018481	6
186	-0.0991344230998271	0.05050600388497471	6
187	-0.15216374701254018	0.06711627968203282	6
188	-0.0005484024912525929	0.07284083674103993	6
189	0.06529595488456806	0.08256247910411373	6
190	-0.16844037932902373	-0.013734008842747536	6
191	0.0679498627279015	0.011031939526730837	6
192	0.06368272755505734	0.033679101724494565	6
193	-0.10086998711223785	0.05868787722972571	6
194	-0.04042322990263116	0.03461508593618793	6
195	-0.1338057720672307	0.04179739833860753	6
196	-0.1852848435984448	0.060783875383298144	6
197	0.14211102745728174	0.08466650650912541	6
198	0.01306928534271357	0.05994006998972726	6
199	0.03665087158283044	0.07198299313045137	6
200	-0.12207955343744194	0.007052315590855428	6
201	0.15663013055370628	0.08485795140542914	6
202	0.02096634072000145	0.0986378139307662	6
203	-0.08122385939780807	0.0301869886171792	6
204	0.26248426094769445	0.06577333152958457	6
205	-0.027058053261321376	0.03746327937266904	6
206	0.04901776983210853	0.07506115754301297	6
207	-0.2148535956509686	0.013605102808977346	6
208	0.019892246689387442	0.06853648987671827	6
209	0.008667549503011702	0.08028604434336607	6
210	-0.07490213129810465	0.022587214546605842	6
211	-0.23101650876752786	0.011153936356209761	6
212	0.08498679477999041	0.04682650983266282	6
213	0.11892821741396602	0.05889706335594929	6
214	-0.16781252888108594	0.06980499145253215	6
215	-0.021220209493816557	0.06520900964157487	6
216	0.18331179754022037	0.0804299708707502	6
217	-0.09415091952899997	0.08645738511782237	6
218	0.10902124603261212	0.051137176380944754	6
219	-0.25982895888572477	0.03927712230558803	6
220	0.11869954503967098	0.03809658426639438	6
221	-0.10382515920658575	0.07073330169215306	6
222	0.043978775757042156	0.07338787108626568	6
223	-0.2754649430128174	0.05002885971429654	6
224	-0.21034429028681526	0.05901807194647713	6
225	0.0366928468523674	0.059144598110341985	6
226	0.09656220519948838	0.10924204155015754	6
227	0.08697927614263305	0.03663395521508277	6
228	-0.17562376366379442	0.027934577479974156	6
229	-0.12126397242885602	0.03664084289252307	6
230	-0.06445255118170211	0.054031919864664255	6
231	0.09784599652134776	0.07013489155197132	6
232	-0.014540857034181518	0.05437818150810416	6
233	0.1349330474413632	0.05314003327783121	6
234	0.1800753686526487	0.06924964333759374	6
235	0.25173589680304637	0.10847875623018187	6
236	-0.12167994086089541	0.05211029237488952	6
237	-0.03139563742029561	0.08547724740233727	6
238	0.1599428111265811	0.10360458146702818	6
239	0.21573618974002462	0.08416861195010972	6
240	0.03954858146599792	0.033150981951772	6
241	-0.14226706205859646	0.06303935224512942	6
242	0.3121933077033817	0.07935419851850213	6
243	-0.09216948780796645	0.028944685214476375	6
244	0.0970885353332632	0.08460399319912483	6
245	0.17954039269029334	0.074682732946817	6
246	-0.04474605483446328	0.055622233840110065	6
247	0.10776986237980331	0.07057972950230217	6
248	-0.008102528427845033	0.04239570876473065	6
249	0.08079683112970124	0.0724939092071367	6
250	-0.1942899124340104	0.04393529459490487	6
251	0.008658284740833999	0.05138398533194101	6
252	-0.11198453503836983	0.07701718066556532	6
253	0.15523143982156598	0.06609055563571326	6
254	-0.12502276881873842	0.0009980827467269496	6
255	0.07726731708974338	0.10287196925684451	6
256	-0.20938715677582143	0.044770045789312075	6
257	0.03704905419804963	0.08691053730801676	6
258	0.017267060269205697	0.035663695454738	6
259	-0.01566200886605635	0.04382735471231312	6
260	0.10387957887915954	0.06382477027710998	6
261	-0.0445099918606953	0.07174137179643687	6
262	0.25895462615717546	0.09726554161894797	6
263	0.10721471963258138	0.09827170128868035	6
264	0.19290735958984737	0.10659237137192601	6
265	-0.06750771744016693	0.02244355129897266	6
266	-0.11207101530424468	0.062081415866207565	6
267	-0.037821411351766476	0.07664197584885392	6
268	0.24462064873056766	0.06146609366194956	6
269	0.20424984144542258	0.06314504859663657	6
270	-0.07696538030794804	0.08477651904535369	6
271	0.14524745389358318	0.06909611574300097	6
272	0.17927705016443218	0.06988615072099016	6
273	0.10016157288382758	0.05910595535603895	6
274	-0.23262964743710454	0.03400091437938016	6
275	-0.02822111267195207	0.07246684117379065	6
276	-0.17578314078129645	0.0396520422372154	6
277	0.07990080449835155	0.06664686456824459	6
278	-0.14431950766763355	-0.02332758741599435	6
279	0.1710391828320958	0.06792169723637465	6
280	0.20368214859034167	0.09204705064051687	6
281	-0.13838735682991737	0.04647854976007983	6
282	-0.09303474938760758	0.06261592527852958	6
283	-0.061594462611600016	0.0155132803125884	6
284	-0.215740867727997	0.045521805776313325	6
285	-0.0706792476344356	0.0686396076835811	6
286	0.08329869067366576	0.0269824671163206	6
287	0.15306601094778477	0.10104459174587549	6
288	-0.08730502994594144	0.0034689957982096406	6
289	-0.26671526169700416	0.04413207710294265	6
290	-0.15268229668869804	0.06024568187916808	6
291	0.1367070240653887	0.08457907932780363	6
292	-0.1812589973637168	0.012843195916731257	6
293	-0.06869697123508237	0.0524579017456992	6
294	0.01214751624973192	0.06060823660281574	6
295	0.2055692594029488	0.10114023490217551	6
296	-0.18114033622381132	0.0529127133559621	6
297	-0.34599055475707796	0.03351298428701588	6
298	0.3069681917937826	0.09869683187610093	6
299	0.0386038994257713	0.10287316983845579	6
