# Supplementary material for: High-level cognition during story listening is reflected in high-order dynamic correlations in neural activity patterns
Source: Nat Commun. 2021 Sep 30;12:5728. doi: 10.1038/s41467-021-25876-x (PMC8484677; doi:10.1038/s41467-021-25876-x)
Supplement: Supplementary file 4 — Source Data [file 41467_2021_25876_MOESM4_ESM.zip › results/higher_order_sims/random/54.csv]

time	1	2	iteration
0	-0.030528725499664493	0.05942064480648909	54
1	-0.11307335488299913	0.012122481188313404	54
2	0.08889073365410805	0.06261745513521885	54
3	-0.13908502900146	0.023538537987494303	54
4	-0.04910461231278144	0.050517278336936706	54
5	0.015125392677684207	0.06291210997827815	54
6	-0.12803821895180104	0.02377132886071277	54
7	0.18815646230417893	0.05806773314244629	54
8	-0.07104925204037438	0.018729597059407972	54
9	0.04380463643601741	0.07187144993341364	54
10	-0.22693169353278375	-0.021053349195986875	54
11	0.04356867072770819	0.0495750304973951	54
12	-0.16010578488356558	0.02470160254819486	54
13	-0.08765810151050454	0.01222802976894401	54
14	-0.0197732121459713	0.07025030425594873	54
15	0.08562487926146409	0.06467072536873117	54
16	0.10713626073414895	0.06737133073163956	54
17	-0.1426664546869563	0.06922895545955207	54
18	0.2984075161535333	0.11094559831619279	54
19	-0.22407605701480787	0.024030088378772595	54
20	0.1529149171548825	0.08606639917727398	54
21	0.38863881827315555	0.09681826166267864	54
22	0.14234345742409307	0.08086737073184447	54
23	-0.18089153206225678	0.03938969666009597	54
24	0.17562435221140313	0.080914756623831	54
25	-0.039753248181022216	0.07571814793951967	54
26	-0.19434181640866663	0.06592962170333662	54
27	0.20994391530727827	0.08258009010738337	54
28	-0.3242469464395241	0.0011852160594064006	54
29	-0.015855571085893333	0.05186121715638473	54
30	-0.21898266329694058	0.00532170149060699	54
31	0.024661792928340233	0.0487515790237373	54
32	-0.10106645742180567	0.024789788380948273	54
33	0.23481203646488732	0.0844127997763855	54
34	0.05485864178956639	0.04734786983814348	54
35	0.1037243181137052	0.05399306505216227	54
36	0.05900961556523028	0.06817974418116059	54
37	-0.02059614188650789	0.07086519437513572	54
38	0.20780917861312745	0.08363448761393547	54
39	-0.014164417582563262	0.04478866174732398	54
40	-0.022096825120767827	0.09572837389516602	54
41	0.022251459728507166	0.05990357533811381	54
42	0.15337575920696583	0.08428457068040016	54
43	0.112075993567863	0.0749806633823573	54
44	-0.19669545176643677	0.034325055063380704	54
45	0.26235597039816977	0.09109054135349567	54
46	0.1302430373713346	0.07385704853033978	54
47	-0.05510753008448162	0.024855077880669207	54
48	-0.09069968461354588	0.022840069290070094	54
49	0.056333945495524805	0.06972602701236481	54
50	0.14902944478025085	0.0698098058278965	54
51	-0.2722369461608047	-0.016442182685671724	54
52	-0.08928466116313838	0.03288580582723711	54
53	-0.16783432808892443	0.05131693561476895	54
54	-0.07337231819235071	0.037681004092272694	54
55	-0.0508385490105031	0.07287274010181087	54
56	-0.04068045118495833	0.02540393748634616	54
57	-0.11724257529358081	0.04242805718650966	54
58	-0.07065110826289416	0.039584584261999366	54
59	0.04368932184687435	0.06771470296633145	54
60	-0.17646358761910666	0.057602969858392056	54
61	0.10144168567536632	0.07847276582471946	54
62	0.040585912892520275	0.047873987767853024	54
63	0.08117259944364104	0.07747374136627401	54
64	-0.18343734056600663	0.027581505992175216	54
65	0.2935554894185979	0.07704203411434199	54
66	0.026479849656442338	0.05661551509051659	54
67	0.3635606222165661	0.09102737875986379	54
68	0.06401974360716056	0.07859482487425573	54
69	-0.0027269598111371502	0.029206165964267696	54
70	-0.015357113827721711	0.052544585498645414	54
71	-0.003019716268535759	0.05975734804512218	54
72	-0.0446582853082091	0.0702481688569061	54
73	0.36645360340031674	0.10182938271121285	54
74	-0.07533017429608653	0.0789833524191924	54
75	-0.1284413454365245	0.07289447458263616	54
76	-0.027288978594525063	0.05336660437637754	54
77	-0.2873994497676547	0.012581006493388535	54
78	-0.05001078382082058	0.03909805541815196	54
79	-0.049123397744040925	0.06454151103827026	54
80	0.1255835537277906	0.037286160415641804	54
81	0.006777015231895243	0.1081396581733921	54
82	0.1677576276502471	0.06009149392174682	54
83	-0.09920088990865979	0.04542222131306301	54
84	-0.024146724860357058	0.029563002342151225	54
85	-0.043712816459499516	0.07651479677953231	54
86	-0.029156089033065505	0.04135876879108301	54
87	0.3669398072353402	0.10051936200057833	54
88	0.10873161134514722	0.03533126060414189	54
89	-0.13393961497227447	0.05041414253199169	54
90	0.2889747342274476	0.10304360657155276	54
91	-0.2448484075483635	0.01783858189931963	54
92	-0.22738323342070105	0.036959046127088745	54
93	-0.13912974595499844	0.030513994630347263	54
94	-5.014815183774375e-06	0.057739334204784644	54
95	-0.15700093513330746	0.06198987476615475	54
96	-0.2396441425876488	0.030889234052104846	54
97	-0.21248720718862268	0.019240208677932337	54
98	0.12795618242045995	0.07985269025313718	54
99	-0.17628562656844915	0.041069168901358706	54
100	0.056403551844872515	0.06169691901587765	54
101	0.3054039334648726	0.06157584212936034	54
102	0.17783391623003708	0.1048305911403415	54
103	0.20115364914030204	0.09369612802009554	54
104	0.09962808030508427	0.0634949127857184	54
105	-0.12418371203959504	0.042494896010540954	54
106	-0.020955723179906613	0.08336823292953532	54
107	-0.12125523074820253	0.044316460521079404	54
108	-0.13444190169376363	0.030766515751124546	54
109	-0.12945093143428396	0.05106582637038078	54
110	0.20537952753000852	0.09218236870652638	54
111	0.04105591101635469	0.079662155101085	54
112	0.004384933571913894	0.03332163280252593	54
113	-0.2489637086583475	0.004535423029472649	54
114	-0.08291230257873647	0.07393328312268443	54
115	-0.05655191408513293	0.056666526828699076	54
116	0.15306589081205657	0.0693811345467774	54
117	-0.013753054854862733	0.06978990008047412	54
118	-0.12365066826020663	0.010721612081363852	54
119	0.12488164799074436	0.057105664221514	54
120	-0.11615907823898171	0.04694243699879448	54
121	0.16630962386097603	0.08257103754219934	54
122	0.0520845941202745	0.05131378108809151	54
123	-0.30708228315854763	-0.004403064354319592	54
124	-0.0055378880054161635	0.040433758225307356	54
125	0.04119341497034242	0.09196437480467022	54
126	-0.007141987686827512	0.06579063368122084	54
127	-0.19450633350067276	0.03934507269382249	54
128	0.13209719150072555	0.05771501898617809	54
129	0.22915402542771696	0.07125990449580445	54
130	-0.032641085527711694	0.05351165162566148	54
131	-0.24905890375785342	0.027875486475753938	54
132	0.04944731061786761	0.07740248404593539	54
133	-0.20410510983059157	0.03371558921211289	54
134	0.15927637601597167	0.06778333839898393	54
135	0.2409800503959625	0.07919711844781907	54
136	0.018151988183108744	0.047849292919559944	54
137	0.0012816110476903543	0.0524111861963847	54
138	0.04533814373627662	0.04927545392795866	54
139	0.14962401039566162	0.08087163801733607	54
140	-0.10048880746414132	0.06427924237811279	54
141	-0.2454949894768513	0.04169109186019325	54
142	0.149336804642004	0.07902965086922588	54
143	0.029990597891991013	0.05467073192496962	54
144	-0.04097285578920644	0.036634098144809564	54
145	0.3325793620856699	0.09138733148059161	54
146	0.37707025910002895	0.09145440090975789	54
147	0.03540733239817629	0.04225109413435813	54
148	-0.12184327370748255	0.06848932390501229	54
149	0.1848562462295281	0.04250684870110428	54
150	0.04408708293026672	0.05426375334237547	54
151	-0.0801360486604553	0.03805620127696314	54
152	0.08234137983057363	0.10301873581849359	54
153	-0.0531360389700295	0.06846115488015135	54
154	-0.06006367577229778	0.06815131503998928	54
155	0.0763890583159848	0.07714278065468429	54
156	-0.15308976495613094	0.03849647616067399	54
157	0.006562870247347396	0.1008223224836738	54
158	0.2655031708278757	0.08593850793665808	54
159	-0.014630932315448522	0.05171201635114677	54
160	0.08212042113379447	0.05907943665224863	54
161	0.033683077381935725	0.08534416490916427	54
162	0.052398020463903426	0.06991718409078208	54
163	-0.009300050611441861	0.05020506827540268	54
164	0.07887254379096456	0.05553177001848574	54
165	0.07584836375807115	0.08046691876405229	54
166	-0.1950417399973515	0.015309314317832057	54
167	-0.12200299716639253	-0.012185722873876268	54
168	0.02987729749667677	0.06368451553866475	54
169	0.0300085075215359	0.06566635742434507	54
170	0.09899048415192255	0.09249023678755071	54
171	0.030035680858979112	0.05362928745944221	54
172	0.2667520154553919	0.10022897376289185	54
173	0.09477892967309082	0.06891916553436617	54
174	-0.009813916288033383	0.023510859941343516	54
175	-0.1321948990526913	0.09601320059078935	54
176	0.03131064522935926	0.07421163562121003	54
177	0.1670474857758234	0.09326204566955369	54
178	-0.1905832050559759	0.02725461565650934	54
179	0.1748958041553904	0.10615962944635754	54
180	-0.07912171205447031	0.067242713874688	54
181	-0.27542828276725617	0.008354285795461883	54
182	-0.1083387798103463	0.05050706241480068	54
183	-0.09198272604763266	0.02335598360422646	54
184	-0.10937929143979205	0.021891323897429135	54
185	-0.03977232478537903	0.04100074819185624	54
186	0.037629748150224365	0.06291172931053288	54
187	0.09887639684977029	0.04500720555392134	54
188	0.24846357773763145	0.0942519623246773	54
189	0.19812764945890238	0.11250623919300562	54
190	0.24282183425827206	0.0779449076230724	54
191	0.06528547305966262	0.06911344324955038	54
192	-0.17940498981860648	0.028900627866695887	54
193	0.06066015290297768	0.0760557295311009	54
194	0.017535908140152684	0.07527437062717311	54
195	0.08738305126617005	0.05325339606209508	54
196	0.1851018167474915	0.11154389161218159	54
197	0.047990799940839324	0.06864185897753451	54
198	0.05485937407414059	0.05358834438004419	54
199	-0.052866750568789256	0.03232871888162909	54
200	-0.08157006725273962	0.06680527450325721	54
201	0.36843558765661943	0.10244095811289308	54
202	0.20395685369101904	0.06346543634108105	54
203	0.04088947638470941	0.09095887394911555	54
204	-0.13137908283364355	0.03434102824820263	54
205	-0.08932753765726172	0.061048869826881486	54
206	0.26149098156550626	0.08507136667776874	54
207	-0.045434796492228334	0.04575856929307182	54
208	-0.3697401369422194	0.02919901081225477	54
209	0.32323824981560306	0.10096108902890072	54
210	0.13688825403446275	0.04611875838147252	54
211	-0.35345769230439056	0.02515611138054404	54
212	-0.07111537437903213	0.029232134805657714	54
213	0.03197410452649684	0.028395852369923147	54
214	-0.11315649500282905	0.04951927745467243	54
215	0.14865981576700477	0.11252618401385084	54
216	0.1398711150670556	0.07818974895181278	54
217	-0.03451299743025404	0.03871146729555946	54
218	-0.008348657457833598	0.05445711976443869	54
219	0.3147787773867051	0.06960718854221032	54
220	-0.29723849155170257	0.0007034075663077793	54
221	-0.041313108218439414	0.037107140514350795	54
222	-0.28304070618340044	0.013628624079492621	54
223	0.17903716435982384	0.10597371542890038	54
224	-0.12180725042733731	0.03194390118563075	54
225	0.12028639492649687	0.0717456928311534	54
226	-0.02411858400983269	0.03242322908113616	54
227	-0.16261413747670433	0.04308553877251163	54
228	-0.016074760063993335	0.05072808756406314	54
229	-0.05495757769168532	0.05764900288204505	54
230	-0.01361066822564012	0.028977911954592428	54
231	-0.16917884502281355	0.03875717506240997	54
232	-0.3783607937664045	0.008278001725395277	54
233	0.08404284407461579	0.04798781674091574	54
234	0.16578566616889995	0.07327860751176238	54
235	0.12438858061019777	0.06766955435296156	54
236	-0.17295631757711052	0.030714372162863383	54
237	0.12621242316480505	0.037561322221416164	54
238	-0.207373377496649	0.03168073431394992	54
239	0.15680762841516047	0.06873383786604526	54
240	0.08508784003146513	0.05570831629317125	54
241	0.20224660292202337	0.09204435663969383	54
242	0.10802585779882083	0.06725734615277058	54
243	-0.059064900524844345	0.06972798992138174	54
244	-0.08596692234580448	0.06937195695666577	54
245	-0.11610854089666918	0.06955231010717483	54
246	-0.14396163458732392	0.004850290251696686	54
247	-0.22425813924563454	0.0003378974386138888	54
248	-0.12065548646956935	0.05378767410738107	54
249	-0.09816677243341125	0.04676654663377869	54
250	-0.16238552870158893	0.07176360217413343	54
251	-0.11131559822783511	0.048252288551302515	54
252	0.16152099951738075	0.07221080291413028	54
253	-0.024745956696733382	0.0642471106247176	54
254	0.030157246673799487	0.058956257325730003	54
255	-0.08896606061362212	0.06877971358117431	54
256	-0.09822271302824144	0.07833393153096305	54
257	0.03704876425319241	0.06342156494188617	54
258	-0.32063436570005055	0.03268283827849881	54
259	0.00029073047701135246	0.05584365967528143	54
260	-0.1660648141038104	0.06100072597164858	54
261	0.06120003213755798	0.046491819593749366	54
262	0.19863491556068563	0.04667836081854632	54
263	0.2680282566831984	0.09635738599712243	54
264	0.02034331494515337	0.0780375109503018	54
265	0.21497934051059106	0.09220732042604216	54
266	0.2063313641266161	0.08279413321977276	54
267	0.13588322624459714	0.05287159891817169	54
268	-0.04720804099895034	0.08036033897189253	54
269	0.2113362551786706	0.08725944870049593	54
270	0.02588227668970399	0.054579688586338784	54
271	0.042356702425025816	0.05689481839545919	54
272	0.06970918334652328	0.07537733966136226	54
273	0.21882362966503677	0.057001211252959726	54
274	-0.19244565401442273	0.004358714737784455	54
275	-0.05411621808595453	0.0450624928801856	54
276	-0.014488515318236634	0.07752813789643177	54
277	0.14433185917041097	0.0899829030771048	54
278	-0.00013328938904325644	0.04020346043810596	54
279	0.2674821684351505	0.10042231796511483	54
280	0.13952640826846885	0.09603635112091609	54
281	-0.07267616596460949	0.020547510784070654	54
282	-0.39673746840924307	-0.019284308332640845	54
283	-0.3563631910424676	0.009348373363837554	54
284	0.17702090279421195	0.08221777079162801	54
285	0.05102190415479944	0.05039478209715325	54
286	-0.06965002935535819	0.08699456612693336	54
287	0.311337701598707	0.09155790677967483	54
288	0.1026146571092639	0.08807653861381595	54
289	-0.01885930130352473	0.02601297499051841	54
290	-0.09080196429059095	0.05224474412550693	54
291	-0.07267438567994715	0.0295554206836555	54
292	0.118162417281428	0.07188284233921616	54
293	-0.03214714264074164	0.03814031379724784	54
294	0.1252747165796499	0.07273512512246734	54
295	0.035582617276029786	0.06607967419747489	54
296	-0.03448393908899676	0.06902374827600394	54
297	0.056980765466347866	0.07122307612777388	54
298	0.1427946634094819	0.08731048667935527	54
299	-0.18596050225355876	0.04142184511779509	54
