# Supplementary material for: High-level cognition during story listening is reflected in high-order dynamic correlations in neural activity patterns
Source: Nat Commun. 2021 Sep 30;12:5728. doi: 10.1038/s41467-021-25876-x (PMC8484677; doi:10.1038/s41467-021-25876-x)
Supplement: Supplementary file 4 — Source Data [file 41467_2021_25876_MOESM4_ESM.zip › results/higher_order_sims/random/40.csv]

time	1	2	iteration
0	-0.07264641620217231	0.020787080459016782	40
1	0.04380206648430628	0.09299446244453896	40
2	-0.018334225477970506	0.080502375617531	40
3	0.024284139827506716	0.03875321451259646	40
4	0.12787088056826654	0.08601356023413317	40
5	-0.05517223607032515	0.02357771132613267	40
6	0.01104410559616571	0.03284116603360793	40
7	-0.11980183126937191	0.04671570885961025	40
8	0.008631354357563374	0.08615621286102086	40
9	-0.24153019891048408	0.023072196433451698	40
10	0.25326922774113325	0.1016621326352475	40
11	-0.15357271016076715	0.05020984765406381	40
12	0.0029677876878341923	0.04465972745132413	40
13	-0.18920367992894388	0.06657048620646806	40
14	0.1986266051139975	0.10640936929080186	40
15	0.279022620618229	0.11129350070213873	40
16	-0.2899110188619579	0.04631111755043511	40
17	0.21281489155596475	0.11108521766059588	40
18	0.1819331353464774	0.10051761565458242	40
19	-0.1585157410615496	0.034261884834540554	40
20	-0.10873172758223708	0.029404898192759422	40
21	-0.2779182250801481	0.047754875429813055	40
22	0.03247335311022615	0.048176423872811514	40
23	0.21876730515466053	0.08555639945090007	40
24	0.0872450691537161	0.05003436295721583	40
25	0.06972046274877866	0.08017261871668921	40
26	-0.05535049011097086	0.07634396172352187	40
27	-0.05981404937865426	0.0337426966730686	40
28	0.08019885514709672	0.07734464911374325	40
29	0.3060843824540882	0.07317056143028094	40
30	0.003650141330135377	0.041343007762364804	40
31	-0.1014691326897464	0.06462634689943089	40
32	0.06630897449893768	0.06266864018113759	40
33	-0.24196522907843623	0.041647175404890636	40
34	0.040862312865763736	0.07762147284455018	40
35	-0.11007694754489908	0.045773932558635155	40
36	-0.007680169935537923	0.010592559913862034	40
37	0.020658702406890776	0.06100812313159677	40
38	-0.07893126836623636	0.018358037953525475	40
39	0.22215704159384606	0.04181679131168931	40
40	-0.19719097627869595	0.015569024245487733	40
41	-0.26773401370657063	0.017528721327435347	40
42	0.17055320640825478	0.053361143533015874	40
43	-0.13792265546515656	0.0491009792339028	40
44	-0.06880517323566952	0.043290215110641066	40
45	0.22722553171295246	0.06770307538184223	40
46	-0.1445270993234546	0.05061005299707765	40
47	0.2353347686070319	0.07725958335789704	40
48	0.03779420334130266	0.08583312875436165	40
49	0.17417729747319646	0.06856677370227901	40
50	0.09051538068069681	0.08685241533064259	40
51	-0.033732316054672605	0.03892188729494836	40
52	0.056871917717499255	0.06846121905732354	40
53	-0.001321938571016921	0.050093122124067226	40
54	0.1380756202904587	0.09789008187070833	40
55	0.042204072456139205	0.08111021900248755	40
56	0.3417872827993031	0.1254570570863448	40
57	0.023470132310271678	0.06753247851723558	40
58	-0.15424250048650373	0.05290257845180034	40
59	0.3007333139573768	0.09428809460420484	40
60	0.0928773379172236	0.055084487876833906	40
61	-0.1019308632312963	0.02231261750367423	40
62	0.05034707525173458	0.0524322818473726	40
63	0.1326022204122464	0.04859214688572629	40
64	-0.2819008935139079	-0.011312323889786481	40
65	0.10339828097111217	0.07262520343141983	40
66	-0.10384704847798142	0.07223582489912617	40
67	-0.3609125968422055	-0.009162731012003376	40
68	0.21441357104584824	0.08476042562486923	40
69	-0.3049489157789434	-0.011018769179700611	40
70	-0.025419396965719595	0.05136944969310802	40
71	0.13330932113691552	0.09910037890248082	40
72	0.25637426714448946	0.09324041638889341	40
73	0.0876384552892577	0.07048770988085284	40
74	-0.2065483113225232	-0.012864375646289292	40
75	0.13268802988890965	0.09865745428929332	40
76	0.05020248595875231	0.0669171677290597	40
77	-0.030772923038881	0.029592592280808905	40
78	-0.05395872658511566	0.020134327813272842	40
79	0.24753984621926944	0.07854079373305826	40
80	0.08194104125309268	0.04981082969419144	40
81	-0.1794340626984566	0.060239868755782106	40
82	-0.27150565440648716	0.035005158490363245	40
83	-0.1871741037860582	0.07715311960681563	40
84	-0.007827836171275911	0.07882651628459335	40
85	-0.07819634936233971	0.052263737602286316	40
86	0.10908438343169985	0.07724920914007528	40
87	0.10014901293029481	0.0428503875267695	40
88	0.15281820257734857	0.07816237394708485	40
89	0.07953562144195168	0.04707324445498595	40
90	-0.07486530864167833	0.04221853208302218	40
91	-0.021981218813510794	0.0503024444990184	40
92	0.02671117567845935	0.024235314317961335	40
93	0.03407622977225271	0.04080790292610301	40
94	-0.4006420483814397	0.04707994009997453	40
95	-0.029649542196485645	0.07793122925189677	40
96	0.02839043955023881	0.03461173272762	40
97	-0.026353652728695647	0.04778782861753377	40
98	0.17744034158930588	0.08624078313417295	40
99	-0.1954893936909877	0.039578122432477145	40
100	-0.31995562294109187	0.03883815286799537	40
101	0.03270728626326886	0.004433391344810389	40
102	-0.16497405758001316	-0.00699544964001346	40
103	0.01004233740085801	0.006022652771473052	40
104	0.16939035080819997	0.08991227805299397	40
105	-0.08443947861196743	0.025696568111337293	40
106	-0.10711331128225997	0.06419305112771347	40
107	0.03494845952702662	0.06547647782647868	40
108	0.06692994146329666	0.04706781892701681	40
109	0.1171096814607924	0.07917637108965099	40
110	-0.07021697619347854	0.07430090199249198	40
111	-0.08171461425454996	0.057151159481677434	40
112	0.18049437650123473	0.07528709405425374	40
113	-0.007443172795123308	0.06368930559168179	40
114	-0.14328833827716492	0.0774092878991983	40
115	-0.08884629295937073	0.02609287847208501	40
116	0.28515582698442	0.132151713147945	40
117	-0.06869953609433327	-0.0008262179048538766	40
118	-0.1607148077423137	0.0160026863399747	40
119	0.2431011520870338	0.1264535453085993	40
120	-0.05072020222331383	0.035456905651951046	40
121	-0.07471257970681239	0.0661575018628892	40
122	0.10610868604268607	0.09080014351500958	40
123	-0.26883619031011896	0.036270486082419486	40
124	0.10303927347294478	0.05787085367617265	40
125	0.1271631901473596	0.07462353881188287	40
126	0.12582596422715964	0.03856285117903156	40
127	0.004603014444394194	0.020145589279721942	40
128	-0.17329082711352495	0.05040295945068438	40
129	-0.05697742087749152	0.030774100104216197	40
130	0.18185834436969708	0.08034709646382891	40
131	-0.010190225835021702	0.07332029572188165	40
132	0.16900465151298855	0.0835215415182146	40
133	-0.06130995193849512	0.09074327358684893	40
134	0.22677460209703718	0.13233356721990516	40
135	0.17485978154139695	0.0833898656556638	40
136	0.003927031173184816	0.04470140335375353	40
137	-0.10697183833129648	0.007934484096592354	40
138	0.24573543009985502	0.10882739321249237	40
139	-0.2707437444587551	0.04638065211884802	40
140	-0.1088277094596309	0.0702109803170627	40
141	0.1871062255537015	0.09298505640630983	40
142	-0.0631768774870519	0.049322926987831736	40
143	-0.08267794835302808	0.061761495216113654	40
144	-0.04824357242134419	0.06531370068195447	40
145	0.2453368283196039	0.11776377956431221	40
146	0.12559689128991122	0.08630720874590761	40
147	-0.06701957402733662	0.08136589161568877	40
148	-0.09740981421610771	0.05857038258718926	40
149	0.09985543434552469	0.08654642711692409	40
150	-0.17354230462447806	0.022809635578865308	40
151	-0.22444798256468415	0.054615582425349044	40
152	-0.011344175856237445	0.009910600809662785	40
153	-0.06221674180894001	0.04752755149679901	40
154	-0.17192748938054347	0.04064252727200743	40
155	-0.04056926139206194	0.0957031833438446	40
156	0.13788997052855764	0.09454902375077628	40
157	-0.07613985278136065	0.062199312161549065	40
158	0.1254382576804968	0.08424538149752576	40
159	0.120423131068154	0.06736285902763178	40
160	-0.15308645752756198	0.03529605117115819	40
161	-0.02553767674251606	0.05425096932363538	40
162	0.08031974087493966	0.11207969872535901	40
163	-0.16982255554958006	0.016383937659418233	40
164	-0.06914858240221648	0.055374349600377154	40
165	0.14712621986761787	0.06677761127717068	40
166	-0.2570781183796898	0.0011386202200452712	40
167	0.18081481866539612	0.09556095551224675	40
168	0.09981420567475377	0.09307187871511119	40
169	0.03615773025127551	0.12185826638874106	40
170	-0.08729970305315318	0.06866988457720533	40
171	0.39216421374428573	0.09524717829727487	40
172	0.009489012620020448	0.08523613344772844	40
173	0.03214025743677272	0.0608970511490517	40
174	0.17999221144739866	0.05359449455867339	40
175	-0.035760137537416165	0.03267761544646176	40
176	0.04186663125143072	0.045072621031242835	40
177	0.1411615610946959	0.031041330861216812	40
178	-0.21340865644430534	0.033288681461910406	40
179	0.024198734933399055	0.03630300783781231	40
180	-0.16160437793893154	0.022619914048631846	40
181	-0.2177468616986517	0.02832567745266371	40
182	0.12551599348973536	0.057429995541857876	40
183	0.11426431638277194	0.13031677281464954	40
184	-0.1559980292641665	-0.005560753341891114	40
185	0.02337491208748704	0.06702802084066424	40
186	0.0576674783832017	0.07100387662936351	40
187	0.10038806852276641	0.053255593052216436	40
188	-0.19406256871637323	0.007410171579611011	40
189	-0.10211704861003458	0.06958241704635107	40
190	-0.014973183623070499	0.06433407278858622	40
191	0.1325248574108367	0.07344707055271531	40
192	0.2095848004095046	0.0902074900862143	40
193	0.040278771073251264	0.08733903536292391	40
194	0.11921042790338798	0.04701741756691359	40
195	0.26091803597068114	0.0999517122779749	40
196	0.041863675746827526	0.07762721432701304	40
197	0.33473183782427185	0.0604356847485608	40
198	-0.060434831296725486	0.05584459655119908	40
199	-0.007367551224611977	0.03687121099338393	40
200	-0.09891280056559577	0.009541988746110243	40
201	0.3433717249138109	0.1181921729427971	40
202	0.27545059054758847	0.09302993865162242	40
203	0.12214347218015825	0.06401781970959941	40
204	-0.16510938975830064	0.02903132165214352	40
205	0.08738938169995464	0.10155893486347901	40
206	0.1529706725646222	0.11847922760394923	40
207	0.1960962901557004	0.06561019008083813	40
208	-0.08132943882983915	0.08727932543034418	40
209	0.23404259699283042	0.10938409534573447	40
210	-0.15652503916518992	0.0544337854461191	40
211	0.030406023786757518	0.07480853352805011	40
212	0.02500959377648294	0.0661156471479729	40
213	-0.20763479559537695	0.06993519225776575	40
214	-0.15479051908264152	0.035617806018857036	40
215	-0.047498461309765656	0.0754803475430635	40
216	0.003239963943321313	0.08084561250645679	40
217	0.10449982192585111	0.08022566340940138	40
218	-0.24077947209779282	-0.010106161161618613	40
219	-0.08874095012053589	0.07139756798432519	40
220	-0.19139463798725243	0.0318928350794271	40
221	0.14604101855872753	0.0467481245597625	40
222	-0.0862861071209924	-0.004874098359613418	40
223	0.049348079677116546	0.03862225933471617	40
224	0.018016604743016317	0.04787573344515619	40
225	0.06421504413487264	0.047872901578482854	40
226	0.35311842330668186	0.16384634883147597	40
227	-0.1432447841579533	0.06810458950895588	40
228	-0.013411825155831083	0.08010941820185666	40
229	0.04422920681811391	0.07810914349861486	40
230	-0.04157284792394614	0.0430939317557472	40
231	-0.13577772655804993	0.0851922130599536	40
232	-0.013360786958977784	0.04832102805329498	40
233	0.03939883443683504	0.06437289727003526	40
234	-0.35063252980166587	0.028951540922077582	40
235	0.10197703387780864	0.0711306960285069	40
236	-0.061390071183968845	0.030651219260923453	40
237	0.0986781677177014	0.0939322488745695	40
238	0.06303093610189706	0.06281508332024348	40
239	0.23221974537592885	0.09217519528640401	40
240	0.17924194610518474	0.10626641337532526	40
241	-0.07882982715980198	0.061348092302265615	40
242	-0.1030349330836493	0.010372628817775486	40
243	-0.07726839567393175	0.04983124232275375	40
244	-0.0010075914597231794	0.022858781726402284	40
245	-0.25897063580812446	0.0096121636152762	40
246	0.07827678280188004	0.0373864174485958	40
247	0.20555316216842937	0.04330572741992802	40
248	0.054414732294661705	0.053714288681111326	40
249	0.2810785501726624	0.10958319644294817	40
250	0.11151115957634809	0.05676914843274744	40
251	0.1621574638854097	0.05792782205250105	40
252	-0.07188730644266353	0.03156552034199805	40
253	0.253504188816335	0.05075091430484401	40
254	0.2731083506412587	0.09178207778347698	40
255	-0.04180130062244518	0.050961215515841436	40
256	0.05645244796278619	0.052038961108593476	40
257	-0.09070654550128548	0.02631379967298329	40
258	-0.14922929859838654	0.029993829545910015	40
259	0.020254281890075502	0.0939384768796321	40
260	0.09344055367896632	0.06841650939908021	40
261	-0.29183971971284245	0.018919970595464044	40
262	0.10956667722920106	0.07598866201681152	40
263	0.1888191350810765	0.09715201820612226	40
264	0.12126525095141585	0.07800206403530989	40
265	-0.2024986257227645	0.029424448364837257	40
266	0.005728765101747439	0.07422164324011232	40
267	-0.0771496328512688	0.05620638166790488	40
268	0.30726518084873095	0.12127269638835585	40
269	-0.17691971935599543	0.05819090822752324	40
270	0.17538945213138926	0.08826334945713349	40
271	0.06329411135016033	0.05991080344419631	40
272	0.20740294770661352	0.08901129174257177	40
273	-0.23263621024573952	0.010585431845977355	40
274	0.005100331120094457	0.07200824374272632	40
275	0.1682848469881921	0.08208043750596634	40
276	0.005074562684423767	0.04342442966327657	40
277	0.20885335597281446	0.10212989751958484	40
278	0.25637469382566297	0.12117596675800242	40
279	0.2384564534865433	0.10393693243419284	40
280	-0.2100985906739083	0.013241143766767915	40
281	0.049183635419899306	0.042872366247651485	40
282	-0.1260341544342664	-0.005121631512948225	40
283	0.06935272071124421	0.0539405182026424	40
284	0.10426145587510481	0.07685740891819758	40
285	0.10716264271273698	0.03973989521440061	40
286	0.18325762672444978	0.10330589175928075	40
287	-0.22367058569860893	0.011920261842293679	40
288	-0.03153758420556179	0.01552454318396718	40
289	0.2189366551289641	0.0636181437792141	40
290	0.05019485011223628	0.06697203695488939	40
291	-0.2125698806229619	0.0012821635892298075	40
292	-0.2613101025874475	0.024904989756353305	40
293	0.11825420283176906	0.05451679747376936	40
294	-0.06255043158126275	0.08111296195060642	40
295	-0.06746630205999934	0.06192039242061875	40
296	0.05826386594904311	0.03607007833538938	40
297	0.1732098857370429	0.1065146937454277	40
298	0.08608651362350944	0.07741357114911844	40
299	-0.2680113310270083	-0.005378413372746754	40
