# Supplementary material for: High-level cognition during story listening is reflected in high-order dynamic correlations in neural activity patterns
Source: Nat Commun. 2021 Sep 30;12:5728. doi: 10.1038/s41467-021-25876-x (PMC8484677; doi:10.1038/s41467-021-25876-x)
Supplement: Supplementary file 4 — Source Data [file 41467_2021_25876_MOESM4_ESM.zip › results/higher_order_sims/random/41.csv]

time	1	2	iteration
0	-0.21752369414577405	0.027458176072773264	41
1	0.05976016398740583	0.06021986202537203	41
2	-0.010983275853930144	0.05175465680541476	41
3	-0.16221273886393076	0.010022599941597331	41
4	0.15904154844232404	0.059549061392428965	41
5	0.14140405489087385	0.023334509419548392	41
6	0.22671345311624597	0.1179573164325369	41
7	0.0027126944724005617	0.045069673877495456	41
8	-0.18102687584776328	0.03984862759137644	41
9	0.06535046341690467	0.09734547206464972	41
10	-0.12227595584528646	0.007993879361227653	41
11	-0.02221612364308293	0.05920203795273385	41
12	-0.023752550630292288	0.01645835620807839	41
13	0.049300573245668784	0.018059387120896966	41
14	0.13948752133745104	0.0542884255876466	41
15	-0.16589680200715543	0.050697476549018176	41
16	0.10759150348328644	0.08980915372413799	41
17	0.07923626445929184	0.09797767572543684	41
18	-0.3303560246460098	0.03906288251090669	41
19	0.26377787023746313	0.08313857690122241	41
20	0.08575601914823869	0.06612308469254666	41
21	0.027354203994256684	0.0647998438640147	41
22	0.16135315458793764	0.07699108607330642	41
23	0.08280732949256464	0.03776422043959592	41
24	-0.01720180895445025	0.06743544896294179	41
25	0.16991189036250473	0.04369834068026089	41
26	0.16171004560515975	0.08274552927089221	41
27	-0.05999564177870277	0.06944672970104789	41
28	-0.1611392134421111	0.04062311840818124	41
29	0.0040975844532006745	0.055953610427064204	41
30	0.17874120533310964	0.1085609207902024	41
31	-0.08792283985251491	0.05906965049986222	41
32	0.02222680983406854	0.0904805715585218	41
33	0.1741264696785696	0.06648445439461938	41
34	0.11879769223074328	0.07396073901858448	41
35	-0.02907100540261186	0.050827350776890254	41
36	-0.2070832590301407	0.04213884174901536	41
37	-0.05840842173355145	0.07914329372577646	41
38	-0.09345473454287018	0.050842729094329346	41
39	-0.17800080588648143	0.06845010699058493	41
40	-0.14471490216879795	0.04377098931068058	41
41	-0.006649306653085153	0.04759843502572424	41
42	0.07908987075713268	0.06602296159783022	41
43	0.07927259690483869	0.05907383653073636	41
44	-0.07408767068931783	0.05683681466619388	41
45	0.02573385107827273	0.045007980897164054	41
46	-0.19395001215938254	0.049800843053751494	41
47	0.04987445164778938	0.037565402071107354	41
48	0.20332867308326613	0.09698475770279634	41
49	0.08987044806179736	0.088414816994471	41
50	0.08117511670266082	0.0656391319873882	41
51	0.173230736157756	0.04410545471347868	41
52	-0.17756470203178162	0.08703262515484318	41
53	-0.3044864861323787	0.02152526975446879	41
54	0.01528763173078721	0.060072844966525464	41
55	0.08653900830123387	0.08796527656093729	41
56	-0.1620987881119141	0.03377977412323589	41
57	-0.21070238318662513	0.035662027903503146	41
58	-0.05562337321502037	0.02923286461453717	41
59	-0.05824164229356422	0.06066495280193474	41
60	0.1324811316447125	0.06651041323940125	41
61	-0.11409241290211009	0.05012769415103793	41
62	0.10001534473684229	0.03733178559523658	41
63	-0.17703830084406078	0.04637423405989175	41
64	-0.1555630366756479	0.07582653021090767	41
65	0.09148491249880113	0.054046575737483844	41
66	0.2775522095297518	0.10679788198355446	41
67	0.09669959256970863	0.06598118031079996	41
68	0.029954446716051103	0.08477485578207404	41
69	-0.03791664233216359	0.045433417624047755	41
70	-0.09306106179722094	0.056948164744829374	41
71	-0.09732828220375211	0.044585766111964874	41
72	0.20494257781391464	0.10461059911901192	41
73	-0.0807975522757169	0.05625819408216058	41
74	0.13096993502069146	0.05088079936622642	41
75	0.2040469803372094	0.07205887162617408	41
76	0.15052920208668125	0.0712330277988371	41
77	0.10137376448616844	0.06868948714535077	41
78	-0.00040308342469476865	0.07582106511986623	41
79	-0.22398303812335893	0.056820947804003895	41
80	0.14654861908038172	0.07680820847112779	41
81	-0.08251598834210726	0.07592940208076618	41
82	-0.2286857126791811	0.024110915268169473	41
83	-0.032303967903942785	0.05473278888471224	41
84	-0.13405821406062665	0.04459131289397025	41
85	-0.14963697828122893	-5.607695920928578e-05	41
86	0.1673575055170814	0.02043568606142657	41
87	0.0717594144135176	0.09484726105239277	41
88	-0.03159673012242184	0.06401760593151956	41
89	-0.06444244938514727	0.02665508609367094	41
90	0.16064075208225526	0.08678007174208245	41
91	-0.22661821958354175	0.002219920924721145	41
92	0.1186138669585932	0.08393942565695674	41
93	-0.0012187158562773004	0.08108812882591017	41
94	-0.08469035500219323	0.032594490087942934	41
95	-0.02865033415076469	0.06078125598741235	41
96	-0.12274796794316783	0.07221140547071844	41
97	-0.1605978088217284	0.0556973364930702	41
98	0.03353616548570929	0.09010261278127876	41
99	-0.09608708623125205	0.055765214287323485	41
100	0.028678017206242138	0.07179076507738613	41
101	0.00948692999629044	0.08359462928905283	41
102	-0.05597096410391981	0.09642777000992535	41
103	0.09080188060422564	0.058673615195449995	41
104	0.1321026465620045	0.09212983601547121	41
105	0.10582913951817634	0.05522410452963258	41
106	-0.02819988429274856	0.04340541436196665	41
107	0.10945202880411639	0.09907317667235357	41
108	-0.031042350837716295	0.042229555888155426	41
109	0.16730142491471148	0.10572005201660697	41
110	0.038149201449845585	0.0683483670440045	41
111	0.01627518127521716	0.08167167450377738	41
112	-0.1587231006742295	0.058573291640379076	41
113	0.1585888607101095	0.06053763949238144	41
114	-0.10396119381592946	0.037124722534871056	41
115	-0.05695750530542452	0.06385144995355013	41
116	-0.2703026829216205	0.04597211763326444	41
117	0.002045264205135223	0.0861836129645809	41
118	0.18503638788831442	0.09302851730225026	41
119	0.16893783363541723	0.035015540196031626	41
120	0.06665737421912106	0.08036602385180458	41
121	0.0616162890939071	0.04626045431059503	41
122	-0.14563855016364313	0.03256767710676433	41
123	0.09676280229662008	0.04354109571673905	41
124	0.047998087903190566	0.06596450250121294	41
125	0.10639054061102529	0.05602469472180948	41
126	-0.3536745983586798	0.02503181859514133	41
127	-0.006481175019332138	0.05338879946595618	41
128	0.20010957247982533	0.09299008529156846	41
129	0.17190526302635706	0.07726300219713067	41
130	0.2248288480790436	0.10640275809004744	41
131	0.14083264497619397	0.08678252792701953	41
132	-0.032902261517088756	0.0647698294049464	41
133	0.12455355652008984	0.06380965391860839	41
134	-0.055596312811310625	0.03708990504706305	41
135	0.13068877344418034	0.03148971542633001	41
136	-0.10173563952093316	-0.011516524384173115	41
137	0.2159725387061386	0.11910006518381838	41
138	-0.1510313016441886	0.03308124384850805	41
139	0.12369345262130033	0.08196014171972814	41
140	0.03183463570356152	0.07579041520191226	41
141	0.23067933512623187	0.12534945043899334	41
142	0.20593338581095258	0.09515520417169904	41
143	-0.15883356181473965	0.050118634494169194	41
144	0.10567901199639515	0.06421784195686842	41
145	-0.2882382122200687	0.016673088939655883	41
146	-0.139186044364234	0.009819187235487737	41
147	-0.11278289366190995	0.06357122507715844	41
148	-0.027055928428367664	0.046963222010355035	41
149	0.17235824997904686	0.10292797154131478	41
150	0.24272347555508103	0.1099645245372625	41
151	-0.07088082911943992	0.0657084285200487	41
152	0.11507338428210884	0.08842396268476617	41
153	-0.2089699307012309	0.022307030561569224	41
154	0.20136347536984472	0.04920316724184297	41
155	-0.24813337181276304	0.03187838692421688	41
156	-0.07532637823463746	0.05321617633703195	41
157	-0.010397449003395084	0.04305080684663447	41
158	-0.0777616986303813	0.07543801561408026	41
159	-0.05492919132060009	0.05984787172203841	41
160	-0.0748484791383677	0.06611572039665119	41
161	0.05946441351856333	0.05133341611447235	41
162	0.15033427124079748	0.045970248726863776	41
163	0.10315957507526186	0.09874446327636932	41
164	0.0022014566781086695	0.0660033527833437	41
165	-0.12447679201046644	0.0490525245905811	41
166	-0.015515537291271019	0.03955755883981291	41
167	0.11460108802216235	0.10781107694709914	41
168	0.19664937852807596	0.11471348133293228	41
169	-0.11090245447582439	0.04769087466505725	41
170	0.02218399081734829	0.0072097723094116896	41
171	0.1454917336223454	0.07661861635974991	41
172	0.04718389513180245	0.03178051709151304	41
173	-0.2758360705074524	0.011119528508731664	41
174	-0.17266414625414214	0.03982862107246276	41
175	-0.22767992364314815	0.0708410887683126	41
176	0.09485304593713761	0.06580008511309092	41
177	-0.01125445400951582	0.05683152194529012	41
178	-0.12376107508332396	0.04830442910358891	41
179	-0.03677580766452171	0.05503786821351447	41
180	-0.08718792038548595	0.0713230968917073	41
181	0.13359293297132296	0.0836594237304225	41
182	0.02930101753918804	0.05558766341623186	41
183	-0.08674954240254898	0.003358645202597831	41
184	0.22655281658561666	0.056265710498141885	41
185	0.09016625307754979	0.07756944468811644	41
186	-0.0933486588171253	0.07596970027607237	41
187	0.06599563803020427	0.05704822406488963	41
188	0.07121042079161882	0.0894857768135139	41
189	0.10273509425123953	0.04252590458921685	41
190	-0.21242926562939093	0.03506588380273006	41
191	0.042758486018324174	0.02782935472333529	41
192	-0.0007270261259996608	0.03665346482648578	41
193	-0.062199267599818225	0.03930047230932244	41
194	0.24618585289673467	0.07315991009038815	41
195	-0.20981724433787743	0.05050984153632089	41
196	0.04401574480059679	0.08658890955510931	41
197	0.24219723544580601	0.08195950520661109	41
198	0.29786429133417747	0.07992418633576358	41
199	-0.09010712050594966	0.05708531786924043	41
200	-0.1607417083462846	0.03880937238916781	41
201	-0.19188599924524416	0.06108006241801129	41
202	-0.023058459548853393	0.01545104963239161	41
203	0.08051920517154669	0.0932690423659958	41
204	0.1558498651888199	0.08214765675224256	41
205	-0.09702616397845956	0.0681123908868565	41
206	-0.1983986476563407	0.04216063811022071	41
207	0.1925825402741456	0.0763523875077164	41
208	-0.008311024584911607	0.0494571164043976	41
209	-0.20072195593369715	0.058468784050344905	41
210	0.07643490675057867	0.03684702531422158	41
211	-0.13309969223890414	0.027500015249316737	41
212	0.21584442756363031	0.10643920409862026	41
213	-0.17107930028517798	0.044065155272298845	41
214	-0.16125867268397415	-0.003400187770405341	41
215	-0.045608726336952794	0.06115509141289757	41
216	0.03203773868954241	-0.008383288470945303	41
217	0.10843883363671188	0.07523222514344774	41
218	-0.13043220144597434	0.042036734846268395	41
219	0.10827770616918513	0.04223967066759026	41
220	-0.1516103918474049	0.034239006919177715	41
221	-0.1582042799095282	0.06514531172412397	41
222	-0.24602236496772126	0.03485143119977926	41
223	0.17082885810672335	0.04814904909989112	41
224	0.19471395195378932	0.07131701952882405	41
225	-0.07441414215614713	0.026188397475627935	41
226	-0.026679017764763054	0.06734159384951474	41
227	0.013186804979532413	0.06206212856201327	41
228	-0.0644346933314669	0.05291990900478234	41
229	-0.05042479659447691	0.026200442053858377	41
230	-0.08121081935625857	0.06133586709792479	41
231	0.051912252343713466	0.06713937190698224	41
232	-0.13189157993831033	0.05675332946205028	41
233	0.15262931139295557	0.06540161025788442	41
234	-0.2573090068641623	0.0529113024613957	41
235	0.06956026924388142	0.0690310019792629	41
236	-0.1612894447948788	0.07320004720945344	41
237	0.07731329336831834	0.08151956650949264	41
238	-0.06850086708613438	0.051125216711047555	41
239	-0.33700238608217564	0.0037306061322456853	41
240	-0.020896097105449585	0.04166467178483227	41
241	-0.1624911724361708	0.06117645599264087	41
242	-0.3130695849128174	0.020942016459587	41
243	-0.05259693434977366	0.0986369974146874	41
244	0.1280539723273102	0.045097647286997576	41
245	0.026721464151504223	0.06470778980280906	41
246	0.09122424055673116	0.048552077722898976	41
247	-0.26319169525471	0.04012480851425044	41
248	-0.0853179136847719	0.06304069617642502	41
249	0.34752113735704365	0.06989501014820125	41
250	0.20881140254853248	0.036045327644544795	41
251	-0.24908799925749567	0.08036867020061925	41
252	0.005775950061528771	0.05531846739552676	41
253	0.12234028728728231	0.05671119630810121	41
254	-0.15438744815577288	0.03601335848263637	41
255	-0.055710018823565965	0.05239018498538447	41
256	-0.20483548235238036	0.06243470621842292	41
257	-0.13711219270075262	0.05121243328995483	41
258	0.16703000567466394	0.05094419052792645	41
259	-0.08647358398527882	0.020736860938239024	41
260	0.028717044785943734	0.04727572455728205	41
261	-0.06523638736407279	0.08113110742945161	41
262	-0.09304896138391822	0.051873430462352786	41
263	0.2404777599559409	0.10007894500131508	41
264	0.29284387944923973	0.0869488442510509	41
265	-0.014136857267117832	0.06714669251603653	41
266	0.0008847347634979297	0.07302419862135186	41
267	-0.16743503128090123	0.007818144088043516	41
268	-0.02668618359402735	0.03433674981970426	41
269	0.004954882910723431	0.04905180202870072	41
270	0.08437852197047496	0.07306735847379787	41
271	-0.0519022823133014	0.046959658937681815	41
272	0.1309915478239987	0.06280040293662541	41
273	-0.009327978191163705	0.06121231020134455	41
274	-0.08959482571204827	0.07069172314720758	41
275	-0.016108444227999917	0.04775597529632892	41
276	-0.16989746013188367	-0.01604540019582421	41
277	-0.005951402409053393	0.08591475970997929	41
278	0.036586539426280436	0.0999541880015218	41
279	-0.0488993106516634	0.05301466685513243	41
280	-0.05854276990138501	0.0849820481767739	41
281	-0.13339954640350196	0.02805164499990673	41
282	0.2764227832061811	0.10146409590895734	41
283	-0.007264859041519457	0.07684581613704546	41
284	0.033498098177816016	0.05091050380642222	41
285	-0.056328491713398314	0.06420829792895297	41
286	-0.3689437009833214	-0.004175846316822418	41
287	0.19112514217485974	0.07016712080919708	41
288	-0.17453825905883436	0.025056483782481112	41
289	0.1160518659082644	0.06922277382220259	41
290	-0.030279482806262047	0.03429580480518378	41
291	0.13481838925626197	0.08820376792965962	41
292	-0.14167350847911034	0.030115802063390103	41
293	0.0659902308667343	0.08583469514859417	41
294	0.1415917302245284	0.06595058983884397	41
295	0.25625218869935606	0.1255895299679261	41
296	-0.1565539446664487	0.04513622011702131	41
297	-0.19382664251878579	0.030102296349191045	41
298	0.15417502829003918	0.11673171371432921	41
299	0.16367009604622146	0.1321580126861472	41
