# Supplementary material for: High-level cognition during story listening is reflected in high-order dynamic correlations in neural activity patterns
Source: Nat Commun. 2021 Sep 30;12:5728. doi: 10.1038/s41467-021-25876-x (PMC8484677; doi:10.1038/s41467-021-25876-x)
Supplement: Supplementary file 4 — Source Data [file 41467_2021_25876_MOESM4_ESM.zip › results/higher_order_sims/random/7.csv]

time	1	2	iteration
0	-0.08534662387648365	0.012128433772808523	7
1	0.17329629050378637	0.08129076890660383	7
2	0.07026336293673081	0.04690544769079014	7
3	-0.04869607172575676	0.04071187308508665	7
4	0.020403691459855725	0.09284709310549813	7
5	-0.11355486150606948	0.03591066476548957	7
6	0.30668652810017105	0.09696213101851438	7
7	0.037175526643233585	0.037254542393157355	7
8	0.2152581081372078	0.07259878891346791	7
9	-0.11779620642117024	0.009430120147160673	7
10	0.10809747143523311	0.06865449632493759	7
11	0.007975271985419367	0.05649265244274599	7
12	0.126297690716347	0.0526777544659096	7
13	0.061906792295901784	0.06737244038892762	7
14	-0.09956966771357616	0.08177284144216217	7
15	0.15949957037105975	0.07193228086267192	7
16	0.09093809347828004	0.06495028235709946	7
17	0.3116484203341329	0.13293933424067217	7
18	0.006610635864638318	0.06556822876831978	7
19	0.1445917527199215	0.10199606271709517	7
20	0.10539706030531126	0.08742699268791107	7
21	-0.435964426694033	-0.005859810152627083	7
22	-0.0073155919061543406	0.06914680121351631	7
23	0.29845936836035136	0.1001554147274456	7
24	-0.3373547176852254	0.04940630673137783	7
25	0.1134381169843235	0.053981928147470354	7
26	0.014287801457945115	0.06419452417970391	7
27	-0.11938289646640667	0.03618401491093244	7
28	0.23810654496765513	0.09597419991216757	7
29	0.30501978379611044	0.06507119573341694	7
30	0.0591847270494783	0.07380631051855822	7
31	-0.2830168222156987	0.02640640404552557	7
32	0.03816544870909712	0.059257043715154355	7
33	-0.1301623986988078	0.051084726629386894	7
34	-0.15634115638067642	0.03475073668671937	7
35	-0.05652975426116092	0.029527010982686955	7
36	-0.042948743580646515	0.04880042286191729	7
37	0.08491010148911851	0.04419703338012175	7
38	-0.3019611687849806	0.02740033580839018	7
39	-0.07768705551761793	0.047279240973473004	7
40	-0.06986034696573248	0.050574278533624624	7
41	-0.16436870814649068	0.013610438854303072	7
42	-0.20683575940822105	0.03193068098218536	7
43	0.03980058226344988	0.04423840170177875	7
44	0.04421388262558253	0.05774542385455676	7
45	-0.1483762723566426	0.02787964622534825	7
46	-0.0011792539926380617	-0.03980237386154435	7
47	0.24118476999491514	0.09936393340895529	7
48	0.0918236259752921	0.026181218131173686	7
49	0.04884455720517703	0.08976112149148682	7
50	0.064853551554838	0.06881197294476285	7
51	0.00409795046648551	0.0936175253055977	7
52	0.016452948119900005	0.029294503024808818	7
53	-0.05213363449709579	0.05450667823771447	7
54	0.24602054243105728	0.07631266057326198	7
55	-0.09101746141258457	0.01885569845056146	7
56	0.037913923419288356	0.09338160443903712	7
57	-0.13619933037409224	-0.019927953923997366	7
58	-0.04900568922094	0.0296664777319687	7
59	0.2009314751545737	0.07528395928625323	7
60	0.05475473109798211	0.05172353135355514	7
61	-0.0018588379923447677	0.040559440497716405	7
62	0.17774730922745077	0.05797077310423519	7
63	0.09304526402595904	0.04527917634079895	7
64	0.016639281006438758	0.052478437502511036	7
65	-0.13417850277458476	0.05617795641741235	7
66	0.0688570884710021	0.0800231576817698	7
67	0.20619978339246706	0.06657974061726778	7
68	0.16475645811090733	0.09629112528622957	7
69	0.02460853193603787	0.09746374199650691	7
70	0.14001301469762514	0.05726289293855744	7
71	0.1080891163559075	0.06946755655053817	7
72	-0.1240895909353989	0.03727733084217871	7
73	-0.15267157382204133	0.022117274675820635	7
74	-0.15245761385540343	0.05475448356086157	7
75	0.23433447005481198	0.08900056582627419	7
76	0.04681826958446907	0.08223768020053134	7
77	0.1650412523674952	0.08629615589279936	7
78	0.18983605310719645	0.06081817088496607	7
79	0.36799117151955296	0.11781456817558013	7
80	0.08109064542492707	0.07588146653125227	7
81	-0.2745449021734465	0.04810121004358182	7
82	-0.13954702730482302	0.06387482601412503	7
83	-0.1802586368356951	0.047231547398454705	7
84	0.16893809165257287	0.0795992429722555	7
85	-0.07711992606957274	0.04821320212967417	7
86	0.17575551680832804	0.08138933449722582	7
87	-0.09725006797242551	0.040164501400185376	7
88	-0.06610432407397711	0.025887610338989182	7
89	0.3286318104943537	0.061717203334319064	7
90	0.02689691593289837	0.05152900330675502	7
91	0.009412460891821883	0.045292938823075196	7
92	-0.1108505717580385	0.029305143046945054	7
93	0.1705731539529419	0.06621335882289608	7
94	0.1683936622461951	0.09418019087367856	7
95	0.1867519753317855	0.09490713040642945	7
96	0.2514411277341318	0.059981481581479784	7
97	-0.0025857473722825444	0.06104525062618175	7
98	0.06244244291262266	0.07808864469447051	7
99	0.2640678667658389	0.07465589508078709	7
100	-0.0716223036723128	0.03028505943269457	7
101	-0.07087175009812045	0.10000839390191235	7
102	-0.09953630400766364	0.049967918793101265	7
103	0.027252346424174796	0.04615774634601697	7
104	0.07284445633346022	0.05283536702838356	7
105	-0.03744606574232788	0.04323405850340758	7
106	0.03727347051967296	0.057913776918283644	7
107	-0.05075511458232095	0.057712552827178874	7
108	0.1747429055794821	0.08377437448806248	7
109	0.23599786315774784	0.09455925999067481	7
110	0.2519096421932674	0.09449630806525022	7
111	0.1562813085860013	0.07343896665251008	7
112	0.12617475084677954	0.06866836784156113	7
113	0.018711217700096688	0.03690691761238902	7
114	0.0015327219782606406	0.0641789888648778	7
115	0.03713494726200657	0.05596955200655213	7
116	-0.03061192410936588	0.07045417999703726	7
117	-0.0692069097249791	0.09602421538620627	7
118	0.14872068939814456	0.10153956257949445	7
119	0.12676564627401235	0.10187382856636312	7
120	-0.09582748990184049	0.06208269007325755	7
121	0.01894825154588071	0.057352319860013476	7
122	0.14620657149478514	0.09799299583677988	7
123	-0.017472382886015218	0.04817297785482461	7
124	-0.342799084044513	0.04389687894966392	7
125	0.08730307615840537	0.06416469219090663	7
126	-0.05373421837443681	0.05881167338576992	7
127	-0.09506776020520084	0.024907268996413174	7
128	0.1360584620902072	0.09381607920194875	7
129	-0.1380349613971635	0.015333817795846796	7
130	0.025911275974052624	0.05892521670245458	7
131	-0.014898879989234061	0.01623710670945813	7
132	-0.06760796773016829	0.06634628869758534	7
133	0.015438119533522098	0.08169224644020355	7
134	0.08287713857180475	0.04659823439773106	7
135	-0.1674358899833174	0.0031261005023324713	7
136	0.22583432794700156	0.08203909441643127	7
137	-0.11689952499048556	0.020900606592302647	7
138	-0.06243308582318616	0.06097496157820182	7
139	-0.11006616455260468	0.04524825749509928	7
140	0.11652084420929389	0.05834005359118385	7
141	0.04554669065911747	0.032809171827317046	7
142	-0.2095455181889159	0.03784961874650823	7
143	0.03566151701079722	0.04326482288458481	7
144	0.09195571145382504	0.052927328101880174	7
145	0.2860760136734213	0.10279238123933558	7
146	0.15361443095420738	0.0391022053345256	7
147	0.047291132488995684	0.05175548982761317	7
148	-0.1370132053464146	0.045774960756865164	7
149	0.07687449058448001	0.044069504034364375	7
150	0.07905869797700538	0.09107488919096082	7
151	-0.025759668267474906	0.06630088543882924	7
152	0.0629508260205722	0.023660338150104644	7
153	0.07498211274975136	0.08259116289678915	7
154	-0.2557603849973988	0.04498382308636627	7
155	0.08807007994144161	0.08254682044262114	7
156	-0.1579143502650245	0.040831797509024985	7
157	0.0884367857261851	0.07772136867106184	7
158	-0.16672470491870647	0.03918954809381317	7
159	-0.24472131035898667	0.06463872811724237	7
160	-0.11512261046038305	0.06822993583072456	7
161	0.13910662872824778	0.043253044933787003	7
162	-0.14092196451130962	0.07948624223006484	7
163	-0.1053927311495844	0.013512986018894706	7
164	0.011285321580151992	0.03714676884646921	7
165	-0.14848723709073655	0.07767381988096979	7
166	-0.24322127559265017	0.019184088803766486	7
167	-0.1496592013052323	0.07805009965217657	7
168	-0.05909145565386903	0.07578907091200685	7
169	0.043800575799523005	0.046640836833349526	7
170	0.06722469096985707	0.06571872976353195	7
171	0.0425935109862338	0.09100599364865893	7
172	-0.04662826538421214	0.035372113772710545	7
173	-0.09588934984826178	0.048495460412011235	7
174	-0.23616877361937813	0.024154049155958517	7
175	-0.1431891701131628	0.043165475962171476	7
176	0.2910360203140105	0.09870081528192153	7
177	-0.29194201970772776	0.028402221945074236	7
178	-0.14180919376924359	0.061694716255887225	7
179	-0.02352391283472386	0.06584939164761743	7
180	-0.195211198813177	0.055645415648024825	7
181	-0.15867526745314237	0.02581126059909115	7
182	0.0013447098328508392	0.05381890847816353	7
183	-0.16195181335413233	0.03689514100912343	7
184	0.04195303725354826	0.01962458003692986	7
185	-0.11956850201125299	0.029764386493442735	7
186	-0.07579353906513825	0.07910831056732771	7
187	-0.027942372722385856	0.04965188850397144	7
188	0.034302095208172574	0.07906583045832585	7
189	-0.07820908796292612	0.05404826311288436	7
190	-0.09680922084782614	0.05099565995662924	7
191	-0.1317256546711165	0.045544393892761006	7
192	0.12736185764063315	0.0686323021913631	7
193	0.1189578012706203	0.07190427293852981	7
194	-0.20216298347301662	0.08255068649176656	7
195	0.08603925870543215	0.07566889746587907	7
196	0.16389402309184412	0.07947311105547658	7
197	0.40040877891500076	0.08872091948384907	7
198	0.07071679024559425	0.07601584036976623	7
199	-0.08291439886926559	0.04375571681058877	7
200	0.0930302484088574	0.06933610818931472	7
201	-0.04088693331408849	0.017605868678647565	7
202	-0.013528198724437336	0.0843365294041887	7
203	0.23169883116087	0.08941548536067652	7
204	0.0824150421509264	0.08088141666166278	7
205	0.3108012826490942	0.1052487757685489	7
206	-0.009974175578852886	0.060350430219790994	7
207	0.10910702751678841	0.050323280084686076	7
208	-0.07451786467408922	0.032406006236372825	7
209	-0.08402100185272451	0.04001383494497323	7
210	0.08105683337097933	0.040910387714263724	7
211	0.1841010582773415	0.07446459914816224	7
212	0.11661262595697308	0.06446828579153759	7
213	0.17165291645145755	0.08765271116401487	7
214	0.03211295951303377	0.06469938253960623	7
215	0.16509344078139748	0.046704372833482354	7
216	-0.09321106041465368	0.04167807107151233	7
217	-0.040083045916408856	0.008423565877527057	7
218	0.027348931167352923	0.08153535650157968	7
219	0.21671488836489905	0.07853943317114828	7
220	-0.15978670022153132	-0.008411749240342553	7
221	0.25929901323558147	0.06183887218367003	7
222	-0.2175613934312735	0.04245400660644921	7
223	0.01640298672801736	0.07115341121875182	7
224	0.1799056065558613	0.0936483896669674	7
225	0.121880977269674	0.08479350666589797	7
226	0.20192472750027518	0.07031242851232132	7
227	0.1016276935814386	0.08528307642653124	7
228	0.033804914761710866	0.06235848075215633	7
229	-0.053871394832644165	0.05919414859571432	7
230	-0.3028289151956501	0.007311667680908271	7
231	0.320953998568395	0.08292486503595531	7
232	0.1406688262776824	0.1054938074606843	7
233	0.16672625598391913	0.04749085350305756	7
234	-0.14003843292340698	-1.594872024471506e-05	7
235	-0.06838253747122003	0.05363908667746394	7
236	0.12888732956642157	0.07643661315304093	7
237	0.1985281768243707	0.07132524370359972	7
238	-0.030834696541344436	0.04922747167420503	7
239	-0.25273918696275793	0.01277055573982953	7
240	0.0006952184976782022	0.044230306347824794	7
241	-0.21121611206158689	0.04240679086560266	7
242	-0.05489706276532126	0.03033748240619452	7
243	-0.14329413544163302	0.05812429643633991	7
244	-0.12731704795806573	0.005514432795698815	7
245	-0.08537665393634108	0.05654877233812425	7
246	-0.30423562448583497	0.0544954257298173	7
247	-0.04289606777875888	0.0375358187751969	7
248	-0.02781671071780184	0.07003237957008433	7
249	-0.09492938839315819	0.053164432935886984	7
250	-0.09982508227494079	0.03647886899392122	7
251	0.19358031920805657	0.09090717388922274	7
252	-0.16100545737746286	0.03810056118375422	7
253	-0.1103184848792037	0.0431926256515749	7
254	-0.3248222379841811	0.03205525540802897	7
255	-0.004356859797957761	0.06048708649468018	7
256	-0.09833054365660475	0.025796928333680264	7
257	-0.08380977361914814	0.07090111552632225	7
258	0.13957221354757066	0.07502585783115964	7
259	0.11460575504618638	0.056908110158989986	7
260	-0.005489571278580678	0.07018346778388959	7
261	0.15897595689692517	0.07811185995851326	7
262	0.0951891983544281	0.04649455711828134	7
263	-0.0530010784680223	0.057061462108395605	7
264	0.025322550787544425	0.0751794680760371	7
265	-0.14262049298222224	0.0416007507992559	7
266	0.08787748958997413	0.06117176878526023	7
267	0.21120699212881472	0.0852499098624434	7
268	-0.10021161382011035	0.04970326961127527	7
269	-0.07026552308468867	0.027564443466159553	7
270	-0.020843812441511532	0.047899655129383815	7
271	-0.17672074034661284	-0.016315406397689063	7
272	0.042667791261923	0.04158779896747662	7
273	0.03998902620294983	0.0758596629371308	7
274	-0.022546660317941312	0.04810612072955143	7
275	-0.08217309144823604	0.0626075817001122	7
276	-0.08283430561553541	0.06333603934869224	7
277	0.025143402656408863	0.08241349052875782	7
278	0.1622888318948325	0.06245481182734454	7
279	-0.32653771388476405	0.0110419049290742	7
280	-0.26709672634923215	0.05392781171575658	7
281	0.17685775565131137	0.09004109131907004	7
282	-0.006757403485192091	0.030506415340849788	7
283	0.031536751169630395	0.06418256563104768	7
284	0.10523887513090227	0.06358465256816129	7
285	-0.014145741337394706	0.031706138387392536	7
286	-0.24215749384673388	0.046950885486532624	7
287	-0.06431278334056019	0.038357187181341984	7
288	-0.0663373781394868	0.08206495831157586	7
289	-0.10006078381899287	0.05722622503202569	7
290	0.13693315282328047	0.08088029152217734	7
291	-0.18312855191584085	0.038741641938764344	7
292	-0.014582780689707133	0.037586876720283886	7
293	0.33062868947993485	0.12203848981655008	7
294	0.27766258043873304	0.09905047382700274	7
295	0.19852785625924171	0.07986880388708452	7
296	0.28906989161333696	0.09176115909194008	7
297	-0.0921436224268636	0.040430190559569146	7
298	-0.16603838819688033	0.01953207418681134	7
299	0.1164059890345882	0.07041736910026876	7
