# Supplementary material for: High-level cognition during story listening is reflected in high-order dynamic correlations in neural activity patterns
Source: Nat Commun. 2021 Sep 30;12:5728. doi: 10.1038/s41467-021-25876-x (PMC8484677; doi:10.1038/s41467-021-25876-x)
Supplement: Supplementary file 4 — Source Data [file 41467_2021_25876_MOESM4_ESM.zip › results/higher_order_sims/random/55.csv]

time	1	2	iteration
0	-0.18241012829360007	0.06549509574677716	55
1	-0.17513244680423215	0.027094291586894935	55
2	-0.01702584856644296	0.05897675806430668	55
3	-0.06666953136958581	0.055508742009334665	55
4	0.07113798907541585	0.10516276423019692	55
5	0.12421098067963553	0.07110251828387353	55
6	0.30798783969263704	0.11208873587432623	55
7	-0.24232642174227145	0.044844611057856885	55
8	0.06257694170756187	0.07852134071108449	55
9	-0.12037548998639355	0.11271015909577771	55
10	0.16857896043220663	0.11497752992752075	55
11	-0.03641955751450532	0.04739828843986782	55
12	0.07700619102020553	0.07204115289841329	55
13	0.045714453121710685	0.07688659438981903	55
14	-0.2483387097019711	0.05548464549927908	55
15	0.09283818152072242	0.09343796344192969	55
16	-0.07653994321275083	0.015918425601894635	55
17	0.07329559576312071	0.027473962796120122	55
18	0.08554574961236616	0.06464452820282927	55
19	0.09890828385638663	0.03733696682074874	55
20	0.21141550010495266	0.03645967571821773	55
21	0.16026459603107637	0.07190594680949405	55
22	0.020994515434916143	0.014667283105293088	55
23	0.08131812291892766	0.06454393291942438	55
24	0.12905806476916976	0.06339428633759152	55
25	0.14767666645569374	0.0871997096734504	55
26	-0.09837267630039549	0.08723855785075756	55
27	0.29803605029810815	0.10709671506053427	55
28	-0.1599345499093252	0.05712566447645357	55
29	0.10608689946037322	0.0883829094975125	55
30	0.22375940016235937	0.09635818731316005	55
31	0.04662958089264115	0.08983655406168951	55
32	-0.24438438761014156	0.017467562514194353	55
33	0.20862791749121	0.07191493908067254	55
34	0.19578963618831366	0.08891434065469637	55
35	0.026468109123710292	0.06193991856636459	55
36	0.22834115876993102	0.0765175258624933	55
37	-0.1194822883977258	0.01949504216708792	55
38	0.06981815904983979	0.08140620534514227	55
39	0.011037261100879344	0.0236562319446311	55
40	0.12380780353544792	0.05133320458512798	55
41	-0.016637064030428552	0.05068906753323317	55
42	0.004181864256051158	0.039427176593862065	55
43	0.22384821870941107	0.0766506556230533	55
44	-0.037711262597269646	0.05827168956724226	55
45	0.0887460422782973	0.07133513150734727	55
46	-0.3190427281980396	0.026416206674848498	55
47	0.0023779162994344177	0.09522315181243164	55
48	0.3037175896513618	0.09547508261137724	55
49	-0.01574330641701404	0.07955955371118718	55
50	-0.20278421463632992	0.06618675320196084	55
51	0.012488888878749799	0.0899936124714874	55
52	0.15008318830032907	0.08245017998089617	55
53	-0.19914296993281275	-0.007808430409902563	55
54	-0.01858328307876455	0.045324240573381504	55
55	0.10058844595831988	0.08756578623232657	55
56	-0.1959415507067877	0.07519228583714334	55
57	0.028565949597503228	0.09552642902429001	55
58	-0.2816282006759143	0.028939831074417388	55
59	0.2599351859264228	0.0800889221241547	55
60	-0.10238983635177766	0.06755631302022429	55
61	-0.2438848416313907	0.06121551448286156	55
62	0.30289521503498634	0.07822337579958215	55
63	0.19995970701358934	0.10435521564850803	55
64	-0.04278716835257223	0.049629751035453445	55
65	-0.1666777956238218	0.03664782525685944	55
66	0.037451405678109916	0.0861375953378752	55
67	-0.2249561355235119	0.03904906466868612	55
68	0.24007239527371	0.03667907692499462	55
69	-0.30185511961676315	0.05081975647831383	55
70	-0.09071040899167482	0.05267067117511891	55
71	-0.17597853266071242	0.044112018814612054	55
72	0.03388062316452099	0.043041518781250204	55
73	0.15776463342075017	0.07929031953066293	55
74	-0.17437085012513465	0.02889272972163967	55
75	-0.12579957349262172	0.07193013057909388	55
76	0.030961724747147326	0.08748843194786718	55
77	-0.10236904294534879	0.04113737344303235	55
78	-0.19838198468752632	0.0821872597665651	55
79	-0.2466139455304952	0.04215526952648459	55
80	0.14456795776567005	0.07815974435260231	55
81	-0.01429443972283057	0.07458547681965122	55
82	-0.05785750308594295	0.07344825717497903	55
83	0.058260877414055286	0.0752253430618363	55
84	-0.18524307370464063	0.00633258154327015	55
85	-0.17010118227740834	0.02952759016078035	55
86	0.17887101946120823	0.07168163256291447	55
87	-0.14360002868478777	0.06131566277878788	55
88	0.18689032384637763	0.03803897250569725	55
89	0.1607172543875227	0.04670629048619355	55
90	-0.11692944768480777	0.052837172957005935	55
91	-0.04135050618362324	0.023661715057550176	55
92	-0.036585474003020584	0.058705663366953424	55
93	0.15465659601788753	0.07557402630108133	55
94	0.06715794275306161	0.05302276180512629	55
95	0.10513598368010317	0.08016479793511974	55
96	-0.050078078838416897	0.05957348800137104	55
97	0.12483986835366867	0.09207637841320489	55
98	0.19071492037737622	0.08523012036663306	55
99	0.05710326547443968	0.08103920300900837	55
100	-0.0390534852919489	0.04340582718429215	55
101	-0.005508341038474182	0.09131267110630863	55
102	-0.14451557583795646	0.05598142179536053	55
103	0.10273429597867101	0.06928352124715961	55
104	0.22143647772396938	0.09514992792664861	55
105	0.07117253013421479	0.10257658967576723	55
106	-0.20652826461682494	0.06369901772098331	55
107	-0.14104515668503487	0.0367017784861305	55
108	-0.2214878940642122	0.024884292260843165	55
109	0.06616245156118086	0.05345570024545968	55
110	-0.039841066359503456	0.06540420374350606	55
111	0.15977403664811046	0.0768665961946306	55
112	0.038152011222637776	0.03406886398851598	55
113	-0.19396548649189654	0.06780607315195535	55
114	-0.15145378367061826	0.06718491842531144	55
115	-0.15888144416947442	0.035654413385420344	55
116	0.2356083275658014	0.06548294773096952	55
117	0.10357655256747553	0.05575710255368855	55
118	0.0692028040178954	0.06364169799685326	55
119	-0.019301063657628622	0.0643238341129093	55
120	0.2214841873453164	0.09119169409083498	55
121	0.07327268367011075	0.0807015431113953	55
122	0.14259257850242657	0.06295358024035054	55
123	-0.0032421926882722774	0.06683588329186595	55
124	0.10134181015468818	0.059640635791112194	55
125	0.05659322728832622	0.04807536582757516	55
126	-0.049293203264544345	0.019010544045952774	55
127	0.12220892995521085	0.07627615463194846	55
128	-0.12149388581316597	0.04716774272668927	55
129	0.08441038663450053	0.034466880613288196	55
130	-0.013922750673938897	0.08367310517684722	55
131	0.1367828009875754	0.05711453728645547	55
132	-0.14259641082451524	0.03749094851920755	55
133	-0.08852587769502754	0.07344767281042013	55
134	0.07518650075413029	0.06261034591122401	55
135	0.06684337515911316	0.054190468065188804	55
136	0.12332755735790878	0.009608129830060555	55
137	-0.15525888678761685	0.05169128920425511	55
138	-0.18474882812124374	0.07054235619535293	55
139	-0.26722339852353927	0.0008526399717042614	55
140	-0.11912680418346255	0.014843636134262018	55
141	0.014982883055892505	0.07492669634826982	55
142	0.06933184486694406	0.0515504643773167	55
143	-0.007532556324177652	0.049449979209115875	55
144	-0.16226038629293021	0.03355334214048363	55
145	0.3327029940598262	0.058899123634126985	55
146	0.13952869339838875	0.06209800187415351	55
147	0.24449837988114534	0.06617092237501261	55
148	-0.21269215743967748	0.014803720302942554	55
149	0.26600501239818364	0.07452856542029893	55
150	0.24120817165480246	0.0743105829223624	55
151	0.1376788096926006	0.06866570605577427	55
152	0.12534296819171672	0.09066246664282603	55
153	0.15263762661941194	0.08027932477073928	55
154	0.11614659813411299	0.08158671971758465	55
155	-0.09292963519327896	0.04332137489533224	55
156	0.09948904098792224	0.07577533067417669	55
157	-0.061596013261757065	0.08251930797605027	55
158	0.30951331160097845	0.11903051511614655	55
159	0.02003980049579473	0.06955292187872311	55
160	0.20071199377388194	0.08472213788461413	55
161	-0.06855415544850724	0.029759765850504674	55
162	-0.04015653565974546	0.003179261898970087	55
163	0.28447759881246226	0.09512594652470387	55
164	0.18190666914308787	0.06419783094903307	55
165	0.23008518153416757	0.07443030136736788	55
166	0.13107485943402136	0.08381856924744632	55
167	-0.06491857875833956	0.04804194651207356	55
168	-0.32523658426686103	0.040967611190107375	55
169	0.07439576151613062	0.08057539050112646	55
170	-0.023565092836984745	-0.0020296092804284725	55
171	-0.0721854927668962	0.010026347705076254	55
172	0.1465953171982265	0.10556949875903987	55
173	-0.20340522787401244	0.0182524998757175	55
174	-0.206918426019267	0.0665311132019523	55
175	-0.18390488497264304	0.08067359441161212	55
176	0.13794746773868657	0.07383758671999845	55
177	-0.19749274996573332	0.006195227782694159	55
178	0.07351084804174655	0.05735421269639285	55
179	0.008716060690764292	0.0987516952478418	55
180	-0.10650739878830762	0.043245816298590284	55
181	-0.09422177787606448	0.05471259697560311	55
182	-0.06723489508897193	0.006180918517468075	55
183	0.10496141228878053	0.05063946935462662	55
184	0.09853010677133109	0.07625031665097332	55
185	-0.1182275144908966	0.05114232437802731	55
186	-0.1269363818911067	0.012497783146442544	55
187	0.09823603426595617	0.08697912518732252	55
188	-0.022583478133610498	0.033400592108467096	55
189	0.03802654865220025	0.03714617080124505	55
190	0.155820817974322	0.0700220840898372	55
191	0.061202665824898424	0.06762743065993275	55
192	0.09320613052614427	0.062021763398400716	55
193	-0.29711966491872693	0.015479769112832782	55
194	-0.030699575716208287	0.05158194164367411	55
195	0.11191286002106608	0.09908868593536124	55
196	-0.1669536377404384	0.062107734862889535	55
197	0.0007488412819179246	0.044197177557055	55
198	0.08040245060910835	0.04365132853461919	55
199	-0.21545699213901745	0.06551187957439103	55
200	0.06510156978484431	0.05488561771634556	55
201	-0.034077204681461006	0.07259413710704818	55
202	-0.06898064173550593	0.07533318650563567	55
203	-0.04784563334675527	0.07460086815168056	55
204	-0.14274769785955924	0.05742374969852321	55
205	0.11448874842770684	0.09434018785786931	55
206	-0.06221623295441878	0.06295868435675354	55
207	-0.09580106019786577	0.03752755418814315	55
208	-0.10790414587073421	0.0678995376070301	55
209	0.239881302848496	0.07523118421716121	55
210	-0.06708734449284429	0.05770249847224985	55
211	0.2212296320142383	0.037571197521235576	55
212	-0.23136179692263983	0.03553225735859437	55
213	-0.4238411139974235	0.033858114229522285	55
214	-0.09225395587357217	0.029999369255781075	55
215	0.25185529344259533	0.041846939929288125	55
216	0.13496137838175595	0.05456492154001778	55
217	0.02855800173875673	0.031077718177957205	55
218	0.3200048869615541	0.0872048986923491	55
219	-0.05415439378088087	0.04103310532838748	55
220	0.4274059754797922	0.1152895598833529	55
221	-0.06643780138876575	0.01830636678630221	55
222	0.021499691435468062	0.07919156623460313	55
223	-0.11381336675286842	0.060952297750282096	55
224	0.028980580659460166	0.031898984904051644	55
225	0.05194818455472829	0.08721032546984613	55
226	0.002255713248222703	0.07014195781961001	55
227	-0.07997092173558619	0.0499742994804093	55
228	-0.06897413292148513	0.05099843950672171	55
229	0.0019658242426209152	0.08279761357382392	55
230	0.13934060426530281	0.06179303417724178	55
231	-0.03727751658507483	0.08963858806275547	55
232	0.04565341181506342	0.09738929402459545	55
233	0.1521239357172966	0.07681935674098607	55
234	-0.05015666136406681	0.0684301026796253	55
235	0.058657073433339	0.0457867264401476	55
236	0.13529531475828163	0.05649065457686474	55
237	0.011452390422166382	-5.8703257101582e-05	55
238	-0.03951240140592492	0.06726656334212074	55
239	0.13955454929935462	0.07415769190830232	55
240	-0.267146119943268	0.0023334992848052937	55
241	0.029638735161908968	0.055832205692241225	55
242	-0.05674068544505946	0.08020884585835644	55
243	0.1063204362648054	0.058213913529702656	55
244	-0.10531467257153006	0.0675931173762519	55
245	-0.36793658715570265	0.03419321198031392	55
246	0.11393006445743706	0.06765509694617017	55
247	-0.09988290798824648	0.03727319628187668	55
248	-0.047913829059710394	0.0592784318542263	55
249	-0.18991021801161967	0.06150858136051658	55
250	0.0487273237287938	0.08407863059995106	55
251	0.09803595565380305	0.05207099836760917	55
252	0.01271893937085278	0.10501801143430019	55
253	0.11313835202595693	0.08418267859054158	55
254	0.1802460507911402	0.09088374723847413	55
255	0.15951241482344194	0.10373411495992273	55
256	-0.06485132838628904	0.004865348008604643	55
257	-0.16170937086484266	0.03647140321240284	55
258	0.04916639573428641	0.0591432738326502	55
259	0.2315555331933086	0.08484047560282396	55
260	0.05863370593065392	0.021722344591409485	55
261	0.2697323877072777	0.07754034641775143	55
262	-0.14531593106023022	0.06906252068489173	55
263	-0.17877385616179536	0.07077531183628208	55
264	-0.26648790003084727	0.05225361027805906	55
265	-0.10472561447462933	0.06281583316331203	55
266	0.0325590185594639	0.06472803248501448	55
267	-0.1565956319815253	0.05592978355506765	55
268	-0.24045521902100686	0.0005205704394484315	55
269	0.06026140634668912	0.07423594584381177	55
270	-0.015471914688493503	0.06405343553261086	55
271	0.07081635540216585	0.05196146975263736	55
272	0.0141638473438221	0.06712417838581877	55
273	-0.16727817557917832	0.028717267754710868	55
274	0.08595005719591821	0.07696745219362032	55
275	-0.2957865927219506	-0.017696074074805616	55
276	0.14997488657633254	0.0979953912131473	55
277	-0.05632863810992227	0.06675987551466799	55
278	-0.18464096549656145	0.02658298271289505	55
279	-0.13512226382344855	0.02941356920056332	55
280	-0.011454559498796492	0.07259581858812646	55
281	-0.08024275240293074	0.07543493308769728	55
282	0.0480072824585932	0.08362045335131195	55
283	0.07676803128527426	0.052721152417268706	55
284	0.0745597854520869	0.009457408006921356	55
285	0.1485125927185793	0.08520626183344886	55
286	-0.0727466414815964	0.035872265562056395	55
287	0.13867469460188506	0.05912677322012265	55
288	-0.05107964332270332	0.0794949155853163	55
289	0.03518866806890762	0.03715105528920359	55
290	0.06864671828688083	0.024957917096328844	55
291	-0.15851315794757112	0.045416399197598115	55
292	-0.012529208788767001	0.03869088463898183	55
293	0.2565966083370479	0.09988381584009187	55
294	-0.001145154489479803	0.07822949472908411	55
295	0.04178889147333745	0.06010915046779098	55
296	-0.26262682782899627	0.0010682049293887217	55
297	0.09916699798848824	0.06613388246684088	55
298	-0.10979906750893903	0.02206330639560881	55
299	0.03548777537055098	0.09543333936775775	55
