# Supplementary material for: High-level cognition during story listening is reflected in high-order dynamic correlations in neural activity patterns
Source: Nat Commun. 2021 Sep 30;12:5728. doi: 10.1038/s41467-021-25876-x (PMC8484677; doi:10.1038/s41467-021-25876-x)
Supplement: Supplementary file 4 — Source Data [file 41467_2021_25876_MOESM4_ESM.zip › results/higher_order_sims/random/69.csv]

time	1	2	iteration
0	-0.058814032680716555	0.08140025947761347	69
1	-0.053797947824981686	0.010501760180237732	69
2	-0.012400124763366133	0.06148027763990456	69
3	-0.22008147766615807	0.04815703506979821	69
4	0.21649816446372452	0.0739290115354006	69
5	0.10014112825199634	0.08122543012194862	69
6	0.007317621142389801	0.07324436039493537	69
7	0.11902791663847864	0.094490511268792	69
8	-0.24182025506349664	0.019580360382234735	69
9	0.11223850024017792	0.044941369453928834	69
10	-0.0977381485769125	0.07473762765651196	69
11	-0.14347905616301415	0.01410886636078996	69
12	0.12153330407306977	0.07802673165001703	69
13	-0.05656967118728521	0.06315163597587203	69
14	0.03297503318093872	0.06061003240020467	69
15	0.03785519501014457	0.08615258944812607	69
16	0.01770900902003352	0.055103660823116817	69
17	-0.07772800916319547	0.02320705704800099	69
18	-0.15742273538387802	0.039192127072244336	69
19	0.1584503097024369	0.06779411296222951	69
20	0.15832633355756326	0.04780720918369932	69
21	0.052474656645159636	0.07851664256564718	69
22	0.027726562134311294	0.07303277751840917	69
23	-0.20710671711482573	0.04235983137423083	69
24	0.23028916098981864	0.06493928754658482	69
25	-0.06743003730958667	0.029895063387976234	69
26	0.2539026928885154	0.06265544213957495	69
27	-0.09767082433375089	0.05899342864322777	69
28	-0.16298010789613596	0.03671688700354838	69
29	0.27158781620729866	0.07585928040398116	69
30	0.30617298156402933	0.10735233320009524	69
31	0.20660779174648347	0.07625328235861602	69
32	-0.05496248803668592	0.08478548113654102	69
33	0.09861827665239499	0.053857186991158025	69
34	-0.13197681246594115	0.008814872164869713	69
35	-0.2536243668847905	0.0624151988643915	69
36	-0.18651870480524255	0.041631145980713435	69
37	-0.09471314308103958	0.08658183395553971	69
38	0.06360842123609367	0.08638664404408702	69
39	-0.01917884885846615	0.07608918407615829	69
40	-0.33799303348927656	0.05041821775721235	69
41	0.027023862667637906	0.08719267889622961	69
42	0.11365435082551148	0.05427478963721222	69
43	-0.11139020752609322	-0.00890185294553308	69
44	0.17213547163692092	0.08322794073645848	69
45	-0.11467481435221125	-0.01711296342848218	69
46	-0.1496595274541267	0.05495956946609101	69
47	-0.18581459314887844	0.03471927235024748	69
48	-0.04785999602174528	0.08917026861708967	69
49	0.09866210751267715	0.005460177322101221	69
50	0.1716464938008177	0.09530942498499911	69
51	-0.31300709179953007	0.06698795093012652	69
52	0.0509747850524644	0.056629068069907716	69
53	0.040113396476617144	0.021615489656518366	69
54	0.16868280132400149	0.07622041323574075	69
55	-0.3763857369222669	0.0372189126489207	69
56	0.04212287929843876	0.07139782602205201	69
57	0.11063827485306348	0.09407931038428072	69
58	-0.1418614438881522	0.07887989978781222	69
59	0.14630447788447207	0.07928443024530032	69
60	0.03559386965745319	0.08948972369176679	69
61	0.19923286548489352	0.05037298880451119	69
62	0.07045080530353678	0.04610937547738787	69
63	-0.06110842271426926	0.028212596583981148	69
64	-0.08860397607185873	0.02031412954829951	69
65	0.04880960950242249	0.06373749476402042	69
66	-0.21832253770815582	0.002701610746200357	69
67	-0.07267444169841179	0.060534771724699954	69
68	-0.020967465067045415	0.04724488543597978	69
69	0.052797855340646425	0.07660939282353948	69
70	0.11598463252306977	0.07389592946279762	69
71	-0.05793286100533254	0.07051273915368758	69
72	-0.028391363076097607	0.03693172490703802	69
73	0.152792487212174	0.07631320279577407	69
74	-0.12922398304278393	0.056578604602729225	69
75	0.13372981174219706	0.08338236664660571	69
76	0.12047032173407084	0.09757266978113169	69
77	-0.05933980543623957	0.05780538765259457	69
78	-0.029134726942638398	0.03175883175582793	69
79	0.027680369195629266	0.04020888626630456	69
80	-0.11948440334553692	0.006411593412497222	69
81	0.19125335181989045	0.05851197376611849	69
82	-0.005725480426869111	0.04350383220602097	69
83	0.29531678322126514	0.04052802206966681	69
84	-0.11795027831567355	0.06090716501809394	69
85	0.21633474248331377	0.09748983195499977	69
86	0.3228000875112882	0.059335623111037274	69
87	0.04138436975049378	0.025349797535641767	69
88	-0.23582790233391862	0.036583101625916395	69
89	0.00973930111546653	0.03785694389875959	69
90	-0.009942714680463604	0.05452123770364002	69
91	-0.0625653299124351	0.013292528670338944	69
92	0.2514044670563493	0.09067377523949942	69
93	0.057460531453400285	0.05528545868416428	69
94	0.061354889762650626	0.0805339843304014	69
95	-0.17511195709868047	0.04937117892490627	69
96	-0.363102591832146	0.03537669804017479	69
97	0.08306633899050779	0.07703541417496872	69
98	-0.08413872009175469	0.042956103004965926	69
99	-0.16947959112319877	0.03343549542861026	69
100	0.1441968362102295	0.061254055560474356	69
101	-0.09105569510126485	0.027854051505416914	69
102	0.1900516319409383	0.08682947191743105	69
103	0.11216483570021836	0.06541297068740715	69
104	-0.295703966093002	0.03677560278597576	69
105	0.33403286874345406	0.0824194618432331	69
106	0.12533521824706828	0.0974077182154284	69
107	0.14571669910484472	0.10163848591608535	69
108	-0.21251251669039112	0.023979658627983427	69
109	0.05540456962060049	0.0438949031429818	69
110	0.26193438116129775	0.09740776666139365	69
111	0.44050046518964125	0.06803662976284156	69
112	-0.2952265152097867	0.06182352824568666	69
113	0.10194548504474117	0.08306183035109002	69
114	-0.09664835378888997	0.04591532864074071	69
115	0.0343848852025591	0.0764761839795548	69
116	-0.135418913265406	0.03655921260419837	69
117	0.040912917013429875	0.05870499516752223	69
118	0.15762755987568042	0.04369384094699312	69
119	-0.1881720911245015	0.01311975018170637	69
120	-0.043538054792905276	0.07320844033638545	69
121	0.08339486106144058	0.0667594188405029	69
122	-0.050149963680014766	0.0575454961960049	69
123	0.03487589229586922	0.07717215398064403	69
124	-0.019333086353478555	0.048483883350952696	69
125	0.07122659095043231	0.10166242036444913	69
126	-0.1631551765374063	0.056528805839534554	69
127	-0.14320565554545045	0.02173392787463561	69
128	-0.022697236061941923	0.049028977587545375	69
129	0.14173536349784815	0.08662635647549098	69
130	-0.1489323117356745	0.01822746441778277	69
131	-0.17697735888072133	0.047039451572107455	69
132	-0.23028707642113536	0.03579121102733441	69
133	0.04620523039520744	0.012665019944312817	69
134	0.15233781907719343	0.05248819118537809	69
135	0.1811822423378404	0.0644975038016731	69
136	0.11065095340035637	0.09508273357862815	69
137	0.019986341006611733	0.07481614093644004	69
138	-0.17618176415300899	0.00829159978084667	69
139	0.15381511864183	0.060194204821594856	69
140	0.08135367119379078	0.06596752281297008	69
141	-0.220900618914012	0.022260811516743674	69
142	-0.0807024283794396	0.015749725100200253	69
143	-0.16958005606636342	0.07246984012365118	69
144	0.15626824190680716	0.06311277592124279	69
145	0.03921100258361473	0.03413706364413306	69
146	9.614253037166905e-06	0.04671526081818113	69
147	0.09643423645021314	0.08762081553549109	69
148	-0.018256268830906478	0.053480763777268736	69
149	0.0707002012895023	0.05899218532290745	69
150	0.028451603274457813	0.05455764264621699	69
151	-0.0038327984115647043	0.037593238291391176	69
152	0.22606043512344723	0.09550178187353668	69
153	-0.13859514096739675	0.04300323119986114	69
154	-0.040217692577192	0.04053755200216597	69
155	-0.30430565292324235	0.04456536871405491	69
156	0.15800366981317454	0.07200948390356438	69
157	-0.06434840481290716	0.05241746337834097	69
158	-0.07241177804071895	0.006064562838092439	69
159	0.18241301985789415	0.115368560037709	69
160	0.095742349033189	0.03865948328601239	69
161	0.1924613316106749	0.07009165223339585	69
162	0.14161374086722364	0.08313075146325193	69
163	-0.041195885447250453	0.05554526046408289	69
164	0.09309848107554557	0.08135840222680495	69
165	-0.06288994125320767	0.030947121286756384	69
166	0.038026177209600186	0.03289445159341657	69
167	0.030456629664222967	0.050632068216384496	69
168	-0.09711518725620916	0.06733599567949841	69
169	0.06706187050164544	0.040441704958948305	69
170	0.03395150996288903	0.041823232522848565	69
171	-0.09390633117156054	0.016901511320481056	69
172	0.020121433232339437	0.07702276366528459	69
173	-0.08870831993501625	0.06845277950211949	69
174	-0.061341740259213656	0.04575557401934379	69
175	0.028457511789922754	0.05577357956780896	69
176	-0.26367710141367484	0.059741884842648134	69
177	-0.09116270127053983	0.013433761482073658	69
178	0.0675890394382464	0.05422061472752559	69
179	-0.1441799169638057	0.043408056109172366	69
180	-0.11497677620614241	0.07750239606274145	69
181	0.05325788557157154	0.05382200533487444	69
182	0.05763105999594873	0.028996061990620405	69
183	0.12393539214206811	0.07697411710782444	69
184	0.021524989071175116	0.03927883309155652	69
185	-0.14114965837481672	0.042028387319892495	69
186	0.31828961690602253	0.1262934577652512	69
187	-0.195759568392439	0.07632618003950416	69
188	-0.008019930477385478	0.016279053585952198	69
189	-0.03824466701269588	0.07690203392513435	69
190	-0.0835119697352808	0.05428166148129796	69
191	0.3261331710714916	0.10146876279516713	69
192	-0.3654541767736576	0.04242170846209782	69
193	-0.29383022472200426	0.03977021811701153	69
194	0.118370943355915	0.10272220824276802	69
195	-0.0991758361178675	0.06179509664522965	69
196	0.04261345314690306	0.043793299577103185	69
197	0.08946039002369899	0.04684867030664972	69
198	-0.04693163252004485	0.04393956871456522	69
199	0.34318408796399713	0.06247844856254481	69
200	-0.11142373199303844	0.04204687286789027	69
201	0.12331397710603306	0.05172791329722994	69
202	-0.12138417004517837	0.027387231905151056	69
203	-0.18969476262330282	0.035503400132128084	69
204	0.13786800617974748	0.10523818078521799	69
205	-0.010741546090620434	0.08025291503579697	69
206	0.0710750138774857	0.07804197016495441	69
207	-0.11565616922536068	0.05703916788364893	69
208	-0.08541074968882004	0.047083758671397025	69
209	-0.1747226768577073	0.028124510280262124	69
210	-0.06054742264289415	-0.00382535486345068	69
211	-0.10216977124657922	0.053722008556658776	69
212	0.18117474098191036	0.0803101376679231	69
213	-0.11896910772374553	0.01887298960059945	69
214	-0.271558388333345	0.019952717542063427	69
215	-0.09758295659895576	0.11233457436872443	69
216	-0.09931656438452915	0.019544825300841236	69
217	-0.14603821314821924	0.0381709348934298	69
218	0.05003756999045189	0.05141666934945931	69
219	0.05870708779498617	0.0839244725195613	69
220	0.12499420365723156	0.10570483917992943	69
221	0.048536008258903925	0.059640758560123235	69
222	-0.05215991522962113	0.07218115785341817	69
223	-0.1318748583667329	0.03760692025412516	69
224	-0.23065143631611712	0.033988209677780865	69
225	0.007055178101684552	0.04905432439525439	69
226	0.003692321772027223	0.03476978119225101	69
227	0.09972058446093186	0.07336597609115861	69
228	-0.20420662112937532	0.025347772533754434	69
229	-0.20339880109812067	0.03201362623020567	69
230	0.06281151713860908	0.05094824882084266	69
231	0.1247689369724689	0.07858714252627112	69
232	-0.3195986088462331	0.047969970683447063	69
233	-0.0862714438585387	0.021355486520997745	69
234	0.21980881960664855	0.0931678548867992	69
235	0.1366940458072501	0.09802513288857712	69
236	-0.024126445934562327	0.033335146082812454	69
237	-0.03981165667948379	0.06257249744303364	69
238	-0.035184845990233665	0.04627326675016351	69
239	0.17346649701702657	0.08114726965333749	69
240	0.2700592478480219	0.10651515271491885	69
241	-0.15665114535461327	0.1059920272581381	69
242	-0.23923236568685796	0.06594638920607855	69
243	0.07462510629197426	0.0903178026218739	69
244	-0.20597358418136114	0.03956333133773442	69
245	-0.09217618743987656	0.046640543898097325	69
246	0.07614083968640843	0.07084586880531121	69
247	-0.08134032039214244	0.059279089815871405	69
248	0.16329188704458503	0.04369336733871895	69
249	0.0074482114569040525	0.023167148211454193	69
250	0.10842651936682098	0.04869348907472106	69
251	0.1920788143622444	0.09134952481691776	69
252	-0.2038860344803862	0.047847152213018926	69
253	-0.03906694412933649	0.037608665984733156	69
254	-0.06383933760634698	0.01872355688063559	69
255	0.04590157497283863	0.056679340954591394	69
256	-0.31561765872273867	0.036745989444217586	69
257	0.06839078292534057	0.061608693465808016	69
258	0.18518416579981622	0.08565660879666613	69
259	0.0554859605877024	0.08772410309109278	69
260	-0.008223240188339717	0.10869870733148324	69
261	-0.15387698308176803	0.03775782346423785	69
262	-0.17537742221056635	-0.004380612662564021	69
263	-0.05742793910185081	0.029964355627960713	69
264	-0.28654594955734247	0.03091541159141486	69
265	0.03983831684902121	0.05751883182862694	69
266	0.025492813190511717	0.06428368798845766	69
267	-0.020953496477142987	0.08353770170532944	69
268	-0.05908889642394141	0.07563115982152505	69
269	-0.007138358974589817	0.07690282914031725	69
270	0.07300012078689379	0.0763151036320419	69
271	0.10371434671080297	0.07103754822796551	69
272	0.16203042788453897	0.06506696868379606	69
273	-0.10796997124796263	0.06588991182899967	69
274	0.07541989126553685	0.07408564474299961	69
275	-0.15801103395290844	0.06790660471820968	69
276	0.09723134299053035	0.03737041829583451	69
277	-0.01641900413220271	0.05556654317515777	69
278	-0.10538416102055233	0.021879956859301	69
279	-0.3124208035999213	0.07315582631208054	69
280	-0.16663853100433698	0.05314598599821545	69
281	-0.2624058670083178	0.07847427147031981	69
282	-0.08348536496136785	0.05685761703650978	69
283	-0.32083217610083964	0.04579892186279466	69
284	0.12177673425490307	0.08677151489775496	69
285	0.12845118285421422	0.05244678176589579	69
286	-0.011889251521689244	0.04219479301733429	69
287	0.27984782451768775	0.07516790291686609	69
288	-0.17176027119143844	0.030934183864820605	69
289	0.012206182858847267	0.048020184038976434	69
290	0.08706527974954785	0.06801780343249623	69
291	0.16625675473086962	0.062067620434391534	69
292	0.1729130761386984	0.06953306266293145	69
293	0.4253543597162075	0.07557532554508328	69
294	0.048190111839981266	0.04692222992086206	69
295	-0.10953474885340261	0.032033919042441614	69
296	-0.39721992925922617	0.013185150275945662	69
297	0.19556617923305006	0.07253407178117745	69
298	0.07167208416000033	0.041805630437199044	69
299	0.06229011836678611	0.08016500330924264	69
