# Supplementary material for: High-level cognition during story listening is reflected in high-order dynamic correlations in neural activity patterns
Source: Nat Commun. 2021 Sep 30;12:5728. doi: 10.1038/s41467-021-25876-x (PMC8484677; doi:10.1038/s41467-021-25876-x)
Supplement: Supplementary file 4 — Source Data [file 41467_2021_25876_MOESM4_ESM.zip › results/higher_order_sims/random/82.csv]

time	1	2	iteration
0	0.3307377368896197	0.10703808734770474	82
1	-0.12061138415112468	0.03254345344871411	82
2	0.020769291072650794	0.054108827196475945	82
3	-0.13369043946982268	0.04270642261315603	82
4	0.05730945271875643	0.08029331010778201	82
5	-0.046790985860159916	0.06430938686677558	82
6	-0.058402498327773146	0.050435115658916126	82
7	0.38091973679123114	0.0969661533082741	82
8	0.13602614046275724	0.07002331923300259	82
9	0.06375131988403113	0.059255454556228805	82
10	0.09210187402913281	0.10554791647772026	82
11	0.08777365400308014	0.0757110572175801	82
12	0.1148740469571616	0.0685257047260355	82
13	0.37317143365067307	0.11405670160700006	82
14	0.11425120335051399	0.07031796060252106	82
15	0.19999009477848062	0.07665628906880216	82
16	0.028352380138737573	0.06167166063472656	82
17	-0.01325893386890436	0.06575910131631195	82
18	-0.0987358792513683	0.05211034163867806	82
19	0.009805164398465049	0.06396552010090926	82
20	0.18645360856576634	0.07669761240381198	82
21	-0.3342090220535238	0.0185009094570189	82
22	0.1871336700010131	0.03266216825194243	82
23	0.24914449691067295	0.043977245584820156	82
24	0.13612625408610168	0.047590545433159846	82
25	0.30184848365662337	0.12676023039954812	82
26	0.09763595986619447	0.0823635866592585	82
27	0.11920220436682862	0.039980158725033285	82
28	0.011682732553823067	0.01825056560929224	82
29	0.0681624352329684	0.07657255700460085	82
30	-0.09603574632748009	0.04481346537205076	82
31	-0.16343461565911346	0.05421748966220749	82
32	0.28280141719856355	0.11694819329845593	82
33	-0.2197983813653753	0.04695596610137745	82
34	0.32206067781242825	0.1048424263522148	82
35	-0.27151197528373405	0.038330951686274865	82
36	-0.17451364820212475	-0.004096703547080116	82
37	-0.0002770820939183293	0.053527585308092374	82
38	0.2679527434299949	0.060550589910702286	82
39	-0.07270722739452654	0.023085555470790678	82
40	-0.13607366639541124	0.05259059708026419	82
41	0.30524125124907725	0.10755606672899633	82
42	-0.16225165318866264	0.005713227018065862	82
43	0.0403642597187738	0.01583908328442356	82
44	0.042132360243808134	0.09115833553292652	82
45	-0.15182356465392682	0.0682814118394962	82
46	0.006401120315212383	0.06772020381101636	82
47	0.10728501319471374	0.08538553191193965	82
48	0.05869936077630294	0.047607935033666865	82
49	-0.1900651035030098	0.03206419806923537	82
50	-0.07043954325329722	0.007995546905335344	82
51	0.3313259196651861	0.0874070619538857	82
52	0.15354694417972323	0.07048134423765846	82
53	-0.14464995259757094	0.05185961612504875	82
54	-0.08904916880854886	0.045932980646256415	82
55	-0.08281321132502316	0.03636142239740554	82
56	-0.1125490238447431	0.035203324453666335	82
57	0.0153837240781648	0.059442580171143566	82
58	0.0013202321108780276	0.07355677734712374	82
59	0.30088878935732527	0.10136221926533229	82
60	0.14263584510035357	0.09314371601151672	82
61	0.3055885170539215	0.11407828603768555	82
62	0.10530041559025403	0.0715529199522681	82
63	-0.15313006482797387	0.04803473427280399	82
64	0.1811541931657665	0.09507152830975031	82
65	0.2489318495785904	0.11238398694034948	82
66	0.19657582063644832	0.08493572630197072	82
67	-0.05904687779362464	0.06587954472980251	82
68	-0.015215925289235837	0.06146861287613553	82
69	0.00949748309838014	0.07294512297062972	82
70	-0.10675548293082782	0.01996103089682615	82
71	-0.03336980773888721	0.06982034690618479	82
72	-0.08837210087269616	0.06273049492958412	82
73	-0.0647981764036887	0.04079875575669479	82
74	-0.10707437104964833	0.04064699776658093	82
75	0.2368628686488406	0.09362281699011893	82
76	-0.08281355653728917	0.06633263751538725	82
77	-0.013698894176572683	0.0745736652590899	82
78	0.043504563353530826	0.054809180319871746	82
79	0.035555229569315464	0.09014332688910155	82
80	0.026004552684429263	0.053024911021057275	82
81	-0.13123700939008207	0.0116906328681561	82
82	0.2808287686980894	0.11207183474387349	82
83	-0.06699207790908357	0.06923646405707398	82
84	0.035481593353033955	0.07865155379666262	82
85	0.16772202522238694	0.10379110074417186	82
86	-0.11859087435431151	0.022362628336926923	82
87	0.272883430890962	0.10897513624386375	82
88	0.01847408736212888	0.022917736234215915	82
89	0.16836409378709544	0.07431245067143993	82
90	-0.07066937671257498	0.051922473499906294	82
91	-0.2601113594680758	0.015674321593547414	82
92	0.06766049827027841	0.06717845738043957	82
93	0.10806101843441242	0.08085648176574312	82
94	0.12472573667920699	0.0984406779915147	82
95	-0.007665466214085882	0.0791231080602198	82
96	0.09547771778069308	0.07105551838178467	82
97	-0.15907824584335575	0.026444829514975014	82
98	-0.013464749307272417	0.052179519301259476	82
99	-0.27712942924905976	0.027839011284855417	82
100	-0.09547822915732834	0.020295417620456255	82
101	-0.23806306716483686	0.028548462723779883	82
102	0.19190367035731148	0.07749442100151316	82
103	0.09798533024392217	0.02252573770734887	82
104	0.20663759243435714	0.06154867815087015	82
105	0.1568821754708582	0.06612549411656246	82
106	0.048371766647426415	0.06276306106157967	82
107	-0.04876981241588318	0.048792286691022445	82
108	-0.010591818793772348	0.05849534391091139	82
109	-0.19967515862570867	0.037582948568982394	82
110	-0.09599515819447278	0.06959139549015823	82
111	0.4489912930727885	0.11015399531944732	82
112	0.16105096765361981	0.11271525155221956	82
113	0.02811520594495606	0.08534353666356873	82
114	0.1676757365881853	0.07320247465084426	82
115	-0.0076644826223448955	0.06051861522180598	82
116	-0.0136437467974532	0.06294844131180867	82
117	0.2075602773039681	0.0716049884235782	82
118	0.17661365270213006	0.07272404736970771	82
119	-0.10072606677758046	0.06885128680361277	82
120	0.021175614416073758	0.03315262933471353	82
121	-0.10499277715814714	0.0741271453301499	82
122	-0.14266444933966568	0.025277013756527238	82
123	0.08332713904105696	0.09034589470281185	82
124	-0.21087251041089117	0.00020640694759627035	82
125	-0.17106328875347127	0.04004935367351962	82
126	-0.09520815871268155	-0.008596530253978737	82
127	-0.0024149484459669705	0.03577140214800045	82
128	0.06964160501090999	0.07489724883133868	82
129	0.21375349401569252	0.06648241893662672	82
130	-0.029982589668948303	0.07011915972438937	82
131	0.06617895028987697	0.10645838607526473	82
132	0.12505856421743416	0.08049909785432914	82
133	-0.20981323390042386	0.01957873763606542	82
134	0.1274501662443849	0.09068736914131291	82
135	0.2948484339786917	0.07363981933372434	82
136	-0.07588723681383842	0.04083403824484331	82
137	-0.0842777990772754	0.025872652467803257	82
138	0.2142173514036467	0.08859518472793508	82
139	-0.028422668074028764	0.017663329427396287	82
140	0.21330982117807887	0.05983514778737862	82
141	-0.3193040595366159	0.01405306584572645	82
142	-0.1567984220265532	0.037421555958932054	82
143	0.12811160074224465	0.09326842506313497	82
144	0.05336687233331131	0.055144322808260565	82
145	-7.556485144161626e-05	0.0879275256080542	82
146	0.06150630675500984	0.07247537390688538	82
147	-0.02535755167380616	0.04156375116047497	82
148	-0.03961469765722951	0.058410065486431476	82
149	-0.06256298564045377	0.06602396532956123	82
150	-0.2339278775338165	0.005801401277219711	82
151	-0.00037953648474357897	0.049116545056488534	82
152	0.10774796019695057	0.09004544236906213	82
153	0.2730149461641425	0.09986272779236184	82
154	0.18596669841413635	0.08646392079367167	82
155	0.0026344777890451735	0.06496901422112394	82
156	-0.09809129961385746	0.02110078399530347	82
157	-0.02753152836302562	0.05415593299212925	82
158	0.16115013589680274	0.12418809876803175	82
159	-0.28287704701514227	0.01701314214698847	82
160	0.025934311182863108	0.053243075165750595	82
161	0.12241092974655257	0.09668980187863066	82
162	0.03658016241336788	0.06779573925319855	82
163	-0.05724890885394327	0.02820764136040105	82
164	0.08871082089066132	0.06715980063673109	82
165	0.263800071810357	0.09998611305954233	82
166	-0.06474782677206914	0.0697336742561886	82
167	0.3868483636237869	0.10219305158184168	82
168	-0.12351784331677086	0.014135969022153298	82
169	-0.17451140766269216	0.009002793243087148	82
170	0.20653957554481273	0.09247945017253179	82
171	-0.0934871433316359	0.07175907431672165	82
172	0.02292673539679309	0.08017827379509883	82
173	-0.07570371164928419	0.0636027517403377	82
174	0.2683975530707874	0.09061250245657765	82
175	0.03861287694460245	0.08772955600013924	82
176	0.05862887394170571	0.014025048720945607	82
177	-0.12566103884839583	0.025633280498384117	82
178	0.012346323169696517	0.061130925548370955	82
179	-0.2642030879038906	0.025101584733599164	82
180	-0.10111004493107348	0.045029891949232334	82
181	0.28452504512254084	0.11619120252618637	82
182	0.05751203127076465	0.08053565305169104	82
183	-0.04372567425151731	0.06991311955332657	82
184	0.2399663937076137	0.06615615399911344	82
185	-0.09816812152748376	0.05399953545453069	82
186	0.1680325782958796	0.08066464734006092	82
187	-0.13485036153973765	0.009340831844677362	82
188	0.024046569556327023	0.07149147003287648	82
189	0.03376538074543603	0.020830154781516085	82
190	0.3023035979240903	0.10883289411191777	82
191	0.15728527881822477	0.07069458340062351	82
192	0.09407514006810115	0.02674788094895095	82
193	0.03800367991288536	0.06898534653749341	82
194	0.28938704421780514	0.09327423150541224	82
195	-0.11894770352126044	0.028626312228526272	82
196	-0.16265078861747906	0.02695389108886356	82
197	0.2147975463279033	0.08589948983648518	82
198	0.0937245562968579	0.08034700874494496	82
199	0.257884080477558	0.10289320454547218	82
200	0.16936857319579735	0.07831305076806201	82
201	-0.011346925612845159	0.05049903799469938	82
202	0.031463964584779604	0.045717703068045915	82
203	-0.002334083919921902	0.04233035283621115	82
204	-0.07335274824805194	0.06867122059313742	82
205	-0.1784566785974727	0.02565259721218015	82
206	0.3228830683984	0.09310203443093089	82
207	-0.16375917531559966	0.05778804085393129	82
208	-0.003590151829007467	0.08529812047018458	82
209	0.23560756907551386	0.10175253340805422	82
210	0.09212310934879121	0.08467236422103641	82
211	-0.15684215107733973	0.030000814249915186	82
212	0.012824949464839266	0.047535630186751845	82
213	-0.03475816858508874	0.04907644671433773	82
214	0.18163820108113907	0.03329330392535583	82
215	-0.21760021185524409	0.038960933380864086	82
216	0.026477784483826063	0.07792871295357634	82
217	-0.20716815665322852	0.04956567632291228	82
218	0.00786034757433562	0.07464102811693223	82
219	-0.19762718731029194	0.04472583141955097	82
220	0.15796417727325662	0.07721399803512959	82
221	0.22298591711790886	0.06622915406890803	82
222	-0.06725144187079225	0.08056748809436592	82
223	0.10872136020291014	0.07224402247359438	82
224	-0.1770063978947931	0.012022375103081637	82
225	-0.03141845189065913	0.07008383766152353	82
226	0.06839986569723437	0.09950864380895184	82
227	0.029277882060529246	0.07617758402175341	82
228	0.048238462199590805	0.0405507657437988	82
229	0.24056425044899302	0.06386190665339059	82
230	0.1394719322650938	0.05897803348865129	82
231	0.17867614685108468	0.07985808158416792	82
232	0.3816023515448018	0.09691654357922591	82
233	0.20776825531422372	0.10106841881097242	82
234	0.022728533477690153	0.0877414625977988	82
235	0.27698989331677626	0.07609767234183988	82
236	0.11991679307217878	0.11293540984548886	82
237	0.2779031580329575	0.09333748782244437	82
238	0.0075445683244472405	0.06093545319400071	82
239	0.01422436349305115	0.04747819972279066	82
240	0.06175923849824539	0.07545596582366217	82
241	-0.05056055268108828	0.06464553212494413	82
242	0.339472552498056	0.09405029140626522	82
243	0.0680685239206962	0.057085132717163624	82
244	0.1594420306540579	0.05086914903145722	82
245	-0.022771936196333185	0.07016739829076124	82
246	0.24306771357468424	0.07499107985150652	82
247	0.10236732216234992	0.06958621117183043	82
248	0.290712872697913	0.09357737022196207	82
249	0.013745823591385077	0.041188197126824554	82
250	0.057235896832165706	0.021929822558658985	82
251	-0.06200521277211354	0.0469766694958958	82
252	0.18921142609004446	0.061643515739861106	82
253	0.170406829740037	0.08829423557876831	82
254	-0.03649477343465373	0.06450918887949181	82
255	-0.05189423408031561	0.07730680415657115	82
256	0.47359381388910693	0.10606393888168006	82
257	0.33006228176725916	0.1090457488599826	82
258	-0.13461000757353148	0.0451776458579663	82
259	-0.08707829306512258	0.03820552710383393	82
260	-0.10548072064527238	0.05090254608211511	82
261	-0.22511967557168253	0.011473822967903403	82
262	0.08473327051492978	0.07706935322549044	82
263	0.04153622740307189	0.06427684772034932	82
264	-0.22166412851663345	0.03347220404805588	82
265	-0.1412830854061287	0.016909011752011528	82
266	-0.003100180971545302	0.03431313795950726	82
267	0.1602809850019092	0.08058748667620219	82
268	0.06324996823582124	0.05741566986944625	82
269	-0.05551913995667466	0.05922862013834741	82
270	0.14362389679242807	0.09354385139827104	82
271	-0.06177947009418414	0.03923289681620243	82
272	0.055386776808791255	0.03883294655077379	82
273	-0.14371321578849866	0.017678224487238894	82
274	0.1590758246953322	0.05946061902580029	82
275	0.014663931857250363	0.07013110864439903	82
276	-9.92522635400062e-05	0.036945122468793695	82
277	0.05798218523507426	0.05785990123215736	82
278	-0.09829491054146704	0.03268513277671054	82
279	0.0781698622428552	0.052373939292795456	82
280	-0.0037492116532042157	0.045506835149870466	82
281	-0.09793731852655957	0.07015640684955654	82
282	-0.019710742667868552	0.048560267315177194	82
283	-0.2600666063418618	0.005278920481664514	82
284	0.18450432066610153	0.07677224173402156	82
285	0.04759166552158543	0.06341764938184317	82
286	-0.06902379740639944	0.029026442679046555	82
287	-0.026474052180819524	0.058991812483982185	82
288	0.16215684415476914	0.07416026846508893	82
289	-0.020713057962754283	0.07222398034614153	82
290	0.045347215825640205	0.0579360626384331	82
291	-0.09963375183763067	0.014191544565470409	82
292	-0.07438182527433661	0.052816600902717614	82
293	-0.13629978584743513	0.05377454074556632	82
294	-0.12468022673519892	0.06232615601391302	82
295	0.16146807632300778	0.07413608788944594	82
296	-0.13868252597777989	0.05232295942969746	82
297	-0.11307586287349944	0.038999850054394464	82
298	0.08540048731704578	0.04761050583367178	82
299	0.04683514006764731	0.04854189769294728	82
