# Supplementary material for: High-level cognition during story listening is reflected in high-order dynamic correlations in neural activity patterns
Source: Nat Commun. 2021 Sep 30;12:5728. doi: 10.1038/s41467-021-25876-x (PMC8484677; doi:10.1038/s41467-021-25876-x)
Supplement: Supplementary file 4 — Source Data [file 41467_2021_25876_MOESM4_ESM.zip › results/higher_order_sims/random/96.csv]

time	1	2	iteration
0	0.049065292779154245	0.06244627074635512	96
1	0.24697704436113477	0.08446849337340111	96
2	-0.14051974173537413	0.014758241908581653	96
3	0.0023040512564067015	0.027794316295518647	96
4	-0.06577307378538136	0.04481099766641857	96
5	0.1667810992541782	0.11197570578883224	96
6	-0.02847798972153079	0.06917388702678302	96
7	-0.21007699457421045	0.043900064628917726	96
8	-0.21158758080110876	0.052884748734476364	96
9	0.09880102901941985	0.06567108163337405	96
10	-0.053186704965265355	0.05753033358823743	96
11	0.05004954742966256	0.07007420979896711	96
12	-0.00557714210475617	0.06428070521680497	96
13	-0.11946496028939799	0.045079925673163594	96
14	0.08839937950091933	0.062400161377980115	96
15	0.3074651120599848	0.11729630990231664	96
16	0.14959890982351473	0.10061902204925094	96
17	0.19332981711324887	0.07633101770913636	96
18	-0.09667270877874849	0.04240702833125945	96
19	-0.12569564338111183	0.04306995014219586	96
20	0.04960427503516039	0.06783117580979235	96
21	0.0848338111238368	0.022824949305914614	96
22	0.23642768454787347	0.0734626003768456	96
23	-0.016632952076163325	0.047026417576023063	96
24	-0.057593270617534525	0.04240392196259987	96
25	-0.19588829873188943	0.030092023250087793	96
26	-0.01174187004200483	0.09264864723548213	96
27	0.09480739741902677	0.038852170231065866	96
28	0.10289271581616635	0.06594836138041126	96
29	0.10632231506640291	0.07646161456218756	96
30	-0.059911516734713254	0.07828548055408352	96
31	0.0004795769430944307	0.06228845375382322	96
32	0.12554900313105172	0.09401265412212649	96
33	-0.028068349876356605	0.062312379540278455	96
34	-0.13704483060564746	0.053130953825161795	96
35	-0.1495110362365419	0.01525088810403446	96
36	0.09699390639513064	0.07148703686857398	96
37	0.06948291220981567	0.07127884618177475	96
38	0.04590289488189072	0.07934471981629616	96
39	-0.16586604775640046	0.06625655316342562	96
40	-0.08539033542213773	0.06236996037021211	96
41	-0.06988687362876161	0.02716383755738707	96
42	-0.04899856852472294	0.09557663692180708	96
43	0.3154538809639155	0.08400801779571783	96
44	-0.15675483764045173	0.01371271950881446	96
45	0.04795466699972977	0.09017861645399272	96
46	-0.10340348239770095	0.04086262393488376	96
47	0.11205669880624738	0.044999471546337245	96
48	-0.013826585315710295	0.0828435565341485	96
49	-0.08364621232692672	-0.01673656007076854	96
50	0.3307068630384413	0.08283960908073906	96
51	0.11605484854021071	0.06413708150720034	96
52	-0.24373107975897343	-0.014087305763768087	96
53	-0.15778954926956873	0.05035783090682555	96
54	0.3695016349572284	0.11404474536660952	96
55	-0.054943131827301955	0.07405741176541969	96
56	-0.078215298468368	0.038555437727305644	96
57	0.23378198931851277	0.09795409907901648	96
58	-0.006016545694732944	0.07759749681053915	96
59	0.18309541700958495	0.10020894817454098	96
60	-0.05767896480702704	0.06347116836138282	96
61	0.18365766739037168	0.08519801440700454	96
62	-0.07240024800253901	0.04689466325403925	96
63	-0.05199708198771673	0.06520420385387647	96
64	0.1511649403501335	0.02097854204832132	96
65	0.04209626989958581	0.04909744530151739	96
66	-0.18520270831642455	0.06776057237056511	96
67	-0.18844710953100569	0.05738723014054453	96
68	0.099876006222059	0.05124296818397882	96
69	0.008142815099193897	0.09865003551468726	96
70	-0.059439285934480675	0.04025080650767008	96
71	-0.2669229103226997	0.031135070829373928	96
72	-0.025304982344119934	0.040473861312605074	96
73	0.06018289367250397	0.04430390588345646	96
74	0.18986073435188147	0.11459495794776245	96
75	0.023345249675680618	0.06998397929847344	96
76	0.16151343856742922	0.05858354240210361	96
77	0.12561272331342227	0.07424293672870302	96
78	0.06906617896877687	0.03328088795140588	96
79	-0.08938298067853323	0.05462428600514292	96
80	-0.1836612816055903	0.031546557519032646	96
81	-0.17794871560402595	0.04562842615026792	96
82	-0.038972433524135895	0.04008970066844821	96
83	0.010910234153112153	0.06863815952497009	96
84	0.11842303240509026	0.05539980052591241	96
85	-0.3033249610303743	0.03984971310882233	96
86	-0.10752822561723946	0.031994398756730796	96
87	-0.1310312226714084	0.0486027808727261	96
88	-0.015143018643790387	0.05946387124407385	96
89	-0.02322139314798761	0.034360833000610144	96
90	0.21646895167395183	0.0978630610014115	96
91	0.24974088087120985	0.07012604675808473	96
92	0.1724912909985914	0.047313914728843116	96
93	-0.1201162494212385	0.03763127218247024	96
94	-0.10767470742454259	0.0564296071281201	96
95	0.009224490508141135	0.09471088216708116	96
96	0.0876296715326768	0.06979978413842176	96
97	-0.14745880859277605	0.06616817701488065	96
98	0.19215362511016482	0.07014563630408863	96
99	-0.2580338709118041	0.031957060432362794	96
100	-0.17035893222472953	0.026903371682508514	96
101	-0.17624439941291115	0.05553241175080723	96
102	-0.3602776357965955	-0.011274024550412608	96
103	0.025003363812512124	0.04861642204979106	96
104	-0.24727712855264558	0.024648278929771263	96
105	-0.02781165084352642	0.06800873735176541	96
106	0.17631332041579806	0.08587515594617968	96
107	0.33985252507345476	0.12606070477250536	96
108	-0.12190540946894365	0.0010101297864166837	96
109	-0.009806886154608728	0.0686872705346211	96
110	-0.10618515158212652	0.009078532400160324	96
111	0.27929996623495357	0.078538363892461	96
112	0.0747051454168211	0.05438492487775121	96
113	-0.06694954925935964	0.05151375170549742	96
114	0.07071746586684902	0.056146673535973066	96
115	-0.1686865736435144	0.07546680851049231	96
116	-0.2101113711953559	0.020282777346358596	96
117	-0.21850052497359984	0.03431912471075402	96
118	0.04630819612093864	0.06025328494437535	96
119	0.06597962169472574	0.0664434846606185	96
120	-0.11111492498393709	0.04520467042635333	96
121	-0.05884734202990537	0.06356211191455928	96
122	-0.005339118220759246	0.06585837535186381	96
123	-0.09328755800895625	0.07335165386365294	96
124	-0.06283077203243607	0.0485549791483259	96
125	0.0935197037701219	0.07840791286076697	96
126	-0.05948812883216499	0.06760716953882251	96
127	0.20026139165965062	0.08565489674375883	96
128	-0.003835438241783128	0.055557276413121	96
129	0.02229201316559503	0.04662702597927334	96
130	-0.007906598126370078	0.030995903336596596	96
131	0.22334017064587391	0.06237414938293114	96
132	0.01690112133794279	0.037256107100608844	96
133	0.1866242804593714	0.05800836282540559	96
134	0.21272327178694275	0.09296038584073217	96
135	-0.03201143391290057	0.05607831935260498	96
136	0.054678340188039264	0.06824317192623865	96
137	-0.4032132996459665	0.018100348602319013	96
138	-0.10010394005279215	0.10330723666249177	96
139	-0.012520472531215644	0.05830006808547435	96
140	0.06431728151933322	0.09534389398356558	96
141	-0.05698502599099829	0.06692888390010857	96
142	0.06949306619051782	0.04687994454370785	96
143	-0.14970898733517807	0.06814776858237408	96
144	0.00260438176688521	0.0670413334695359	96
145	-0.15912607138140866	0.08369106299711565	96
146	0.024631219683807073	0.06749434805025846	96
147	-0.030412605276828278	0.04097191523448334	96
148	-0.04909741634001662	0.022639381572595048	96
149	0.12411793318083277	0.0513919617986264	96
150	-0.015617417569319909	0.03631497480650292	96
151	-0.039935607301579225	0.06399501439987886	96
152	-0.07113425761541518	0.056192587384287396	96
153	0.07002885242119565	0.04037304358869639	96
154	-0.08783097901098404	0.04448326635159443	96
155	0.00574757941246208	0.05266277788174618	96
156	-0.15558440339063326	0.046730105143540576	96
157	-0.24835119752326754	0.014343829230411833	96
158	-0.11409727370475067	0.07102421763217585	96
159	0.1388448171277354	0.08597922750878345	96
160	0.19015557462321936	0.08305637937669981	96
161	0.05729956899920559	0.047298670891275756	96
162	0.27017681280654615	0.05835653699637823	96
163	0.20050111745990612	0.0711210719326208	96
164	0.09333744910739808	0.0700943420550018	96
165	0.14842622755682536	0.04070893971391325	96
166	0.011122761171086668	0.05362281233351241	96
167	-0.07795129792380605	0.05209221817413205	96
168	-0.1619997650060662	0.07490934065242172	96
169	-0.04424946363516278	0.0706602132320412	96
170	0.09189691920258053	0.06556899182615437	96
171	-0.3331779098594738	0.04181007862726815	96
172	-0.18920408354368606	0.028791785015477068	96
173	-0.11641008660890538	0.02536637185172008	96
174	0.14735744904096826	0.0887491622570516	96
175	-0.319199086531718	0.021518328010949783	96
176	-0.058290532720180616	0.04744130759821963	96
177	0.16068175935235443	0.04894078481080756	96
178	0.19562704420793378	0.08613990442422344	96
179	0.0075920110496735275	0.05566458099816116	96
180	0.12152277297448257	0.07804817512226121	96
181	-0.04993180279677779	0.06976009525775272	96
182	0.09133217346256793	0.05789122640915929	96
183	0.14334594752208785	0.07795808213612436	96
184	-0.15146024575320427	0.0923821817367696	96
185	-0.1096712020314357	0.0723626413651438	96
186	0.2007502828897263	0.07320771352310976	96
187	0.0034991853603512104	0.08225825398668549	96
188	0.021105035066243172	0.09038173473599283	96
189	-0.03952264818460774	0.028194607791099106	96
190	0.04345235078462682	0.06241623289819491	96
191	0.22272565514525006	0.038291229462242816	96
192	0.20513281639883746	0.0752788203416057	96
193	-0.08662986263816373	0.03734211018421397	96
194	0.19430514681578914	0.07538965577614062	96
195	0.28067062051148034	0.05245121679110001	96
196	0.022733927671047854	0.04334441085446034	96
197	0.09898504750105912	0.08533789003510986	96
198	-0.12520567517906597	0.06635422177735033	96
199	-0.27648828544038306	-0.004163565385582631	96
200	0.15141710207170325	0.06733250232998768	96
201	-0.10621521695428739	0.051131762114996177	96
202	0.08706321311968745	0.07275745343965069	96
203	-0.15442882585355094	0.04206736040158215	96
204	-0.0773097844309059	0.07135491626530059	96
205	-0.14058521235963856	0.05299163595722733	96
206	0.03912702265109262	0.0711004630429653	96
207	0.006215418537329908	0.07230733711233309	96
208	-0.1387605366560095	0.0489829001589445	96
209	-0.0724246183154153	0.025411884093849445	96
210	0.0076330435316668355	0.05995257403755879	96
211	0.12231779051371933	0.0130306575865338	96
212	-0.2073278304052889	0.04011910137306216	96
213	0.13030679822064545	0.04866070906086225	96
214	-0.02906667398011658	0.05430298373024002	96
215	-0.3192592069055991	0.02727526361135434	96
216	0.23746763197223897	0.08118619425633519	96
217	0.2664516192758204	0.1163054552316188	96
218	0.12415799289172161	0.08558268819251073	96
219	0.2077188663589262	0.07043654109704633	96
220	0.06823264531471879	0.06592220760491567	96
221	0.0132403416005757	0.05180125985422087	96
222	-0.1562889857972058	0.05175078071163861	96
223	0.2571789156881501	0.09928420489558758	96
224	-0.1059362648647013	-0.00795408877537098	96
225	0.027919298912690522	0.07587011634351164	96
226	0.02475561814448077	0.07043746172696712	96
227	0.014733899846746099	0.07053636303874816	96
228	0.1856457781850475	0.048211294268266	96
229	0.08762590918805754	0.09021717352645686	96
230	-0.18933223945821132	0.036161138944729145	96
231	0.0275434776663914	0.11195491633828289	96
232	0.15257428758655078	0.09494962615509824	96
233	0.047121429993322334	0.07942621018610478	96
234	-0.048439278417478505	0.0837184798981757	96
235	0.006200788555145164	0.05885953635045046	96
236	0.30156239205659174	0.11494963897474245	96
237	0.022902718818070364	0.054144713073266605	96
238	0.029677408555723695	0.0555074808283491	96
239	0.0412159922523573	0.08643718819298155	96
240	0.022127148887328245	0.024254997716339707	96
241	0.22339459941978096	0.08349781979480143	96
242	0.2598403627212939	0.08147555088218766	96
243	-0.28362248497714465	0.022999313293716996	96
244	-0.21679316319470956	0.04403022994786597	96
245	-0.07400031233457188	0.06787787391712509	96
246	-0.3560068207810428	0.049646384758536534	96
247	-0.2808385209949565	-0.009448952579340706	96
248	0.012515187348941813	0.07581098949914522	96
249	0.018243806157291594	0.07052533429331674	96
250	0.07491026730692528	0.07495854098422419	96
251	-0.2146916463239889	0.03426638285657753	96
252	0.11010023800521304	0.07874639927566547	96
253	0.07126621661920095	0.07776311635790775	96
254	-0.1349876980090078	0.01865048238969804	96
255	0.08140028919052066	0.10254288905724958	96
256	0.07552314217710994	0.08224962887792801	96
257	0.15637788163897337	0.09006510860705921	96
258	0.1957749349730193	0.09335443512313012	96
259	0.19452440754011305	0.1126845944293487	96
260	0.019871620405183685	0.0663347830986672	96
261	0.08296242592742832	0.09454110947892422	96
262	-0.15712561658106086	0.02795860432141227	96
263	-0.07276263817621838	0.0490522363066689	96
264	0.08852602372501372	0.059189683268693116	96
265	-0.18676580929051378	0.041545743586412914	96
266	-0.07740532335675544	0.03158175902476913	96
267	0.3345262872839665	0.10395863035326834	96
268	0.028882356512559867	0.07290139636775175	96
269	0.24963176972417403	0.08414611142429823	96
270	0.1000879980458656	0.06740948224697536	96
271	0.0019108603840750098	0.056535550017986505	96
272	-0.26641365690925073	0.02306100452936599	96
273	-0.013762050530804976	0.054331288384096524	96
274	-0.1965157973843511	0.03092667095659874	96
275	-0.19750835763303753	0.06534370546160764	96
276	0.31133450895546133	0.07777281476908904	96
277	-0.1279277774003426	0.059351654138313226	96
278	-0.026689118557539557	0.07697503099259767	96
279	0.0021216464715144794	0.06712252518039437	96
280	0.07890438342026494	0.053279407214850034	96
281	-0.23961638451557551	0.05293266682396927	96
282	-0.03214323579322847	0.05375052826304132	96
283	0.0455610308459485	0.07680083562294333	96
284	0.07721860189852185	0.04376557674201546	96
285	-0.07525456689055672	0.0402177183767942	96
286	0.22379045801255987	0.07174868568263028	96
287	-0.13720289210584752	0.052648108856037115	96
288	-0.039913121848854795	0.03154075681951319	96
289	-0.00589824461900419	0.07153336885523676	96
290	0.06930283679686329	0.0766439835624563	96
291	0.11679038968810031	0.08706598830429095	96
292	-0.1993573464526342	0.000504666005658325	96
293	0.09528090307741283	0.029307168033791818	96
294	-0.2496392717409065	0.05400676793195963	96
295	-0.09784184617661343	0.042386489902783535	96
296	0.17346712395985608	0.05462895038123541	96
297	-0.2024892668939024	0.030692040752097124	96
298	0.13369697529671204	0.06917130332290922	96
299	0.19184984121901152	0.07806617158098837	96
