# Supplementary material for: High-level cognition during story listening is reflected in high-order dynamic correlations in neural activity patterns
Source: Nat Commun. 2021 Sep 30;12:5728. doi: 10.1038/s41467-021-25876-x (PMC8484677; doi:10.1038/s41467-021-25876-x)
Supplement: Supplementary file 4 — Source Data [file 41467_2021_25876_MOESM4_ESM.zip › results/higher_order_sims/random/80.csv]

time	1	2	iteration
0	0.10753012212498525	0.0760357143778669	80
1	0.13995554112841235	0.06929732046914726	80
2	0.08556568347583962	0.037891022789823786	80
3	0.2780217258757153	0.10893176597100979	80
4	0.18479503565961708	0.0801773238297602	80
5	-0.08298507585545949	0.07427504536650961	80
6	0.04499643052126075	0.03877689856606969	80
7	-0.27512277526522516	0.049824930852340674	80
8	0.07214230777284666	0.04304287644592877	80
9	-0.01656224160363398	0.03881129689922934	80
10	-0.03922177225112774	0.0396314744575055	80
11	-0.2050790768949598	0.06488164400144897	80
12	0.3697913990558861	0.1156458165900396	80
13	-0.1199637722772378	0.06072619258079939	80
14	0.19407901190690782	0.07437541253288744	80
15	0.06999614574906676	0.08068657982891256	80
16	0.2421815226561968	0.12024801828825793	80
17	0.17886859773189911	0.05241149205279521	80
18	0.07006850161373893	0.07534933982837828	80
19	0.06228718328120838	0.07212790938646545	80
20	0.18104386428518632	0.09720512901143372	80
21	-0.002709449030865328	0.06749286314387137	80
22	-0.27482098487001777	0.05884829497451975	80
23	-0.23363004286825137	0.08090178039848014	80
24	0.12807109751878978	0.015031755614581912	80
25	0.07375308083234434	0.04139827063886958	80
26	-0.01656258369712492	0.023239998339231217	80
27	-0.04029310110374904	0.0773331972929939	80
28	-0.10662537463845868	0.049252596448775755	80
29	0.03588945013918534	0.04913312147825123	80
30	0.21566005017514434	0.07278364070698648	80
31	0.02317093416280896	0.06043317131263958	80
32	-0.09275754639283675	0.05100140917370219	80
33	0.28001688405729735	0.08218472981081346	80
34	-0.05947339497543514	0.03986336312779168	80
35	-0.11406100197685728	0.02419447705856473	80
36	-0.07683744603004762	0.007226480211538182	80
37	0.07441345954717006	0.03821029648365144	80
38	-0.3481384975732524	0.017304070974803555	80
39	0.06956410553271089	0.09274586726881169	80
40	0.11452939895714778	0.07948822825737226	80
41	0.07944272302593537	0.05847710514982212	80
42	0.03488079906604524	0.05056310222362109	80
43	-0.0623978244338779	0.06244444216363645	80
44	0.4217722453531013	0.09588677982913223	80
45	-0.26620351384593727	0.050589875705170775	80
46	-0.26913585553715313	0.002546471272279666	80
47	0.09979412866154729	0.0424103689611997	80
48	-0.06494477315529558	0.04505071769557725	80
49	0.06392080100809672	0.06145152767305067	80
50	0.08277363838837781	0.06104016110578955	80
51	-0.27160781526067274	0.0276824141622628	80
52	-0.16229560081678743	0.09543762783336487	80
53	0.07137885192480738	0.07319392215538983	80
54	-0.10771259907088863	0.087396683135846	80
55	-0.11850841396989875	0.06728860384889622	80
56	-0.08662021619776059	0.05013822195570899	80
57	-0.08088283652091516	0.0619862252892726	80
58	-0.21852736527804148	0.015926799779738002	80
59	0.3067196653338634	0.08593707845210859	80
60	0.04150031240469512	0.05834261226696106	80
61	-0.012210419468925555	0.04840025971261277	80
62	0.16798893769652415	0.07547127054800357	80
63	-0.06783046553101386	0.028861044948694025	80
64	0.19046279596542995	0.10916024233642313	80
65	-0.22106050796015123	0.016312560119598703	80
66	-0.04659059805835825	0.037078043609716	80
67	0.20171092385391337	0.05564801707100344	80
68	0.13297852578966524	0.03403455648517624	80
69	-0.10784507509895079	0.0316062745823865	80
70	-0.1098044390166818	0.05129843679490369	80
71	-0.012891642736753129	0.04538082749442089	80
72	0.007670235764979985	0.03721491949400686	80
73	0.3031245004077411	0.0883469051380784	80
74	-0.2487369575549528	0.0002270817380486284	80
75	0.013165044522103944	0.04758752767212476	80
76	-0.07603656937802959	0.04891402630357345	80
77	-0.16389863055629206	0.030170364865310707	80
78	0.024020707700685685	0.07448922159006428	80
79	0.08501189663883367	0.07558424148076182	80
80	-0.19703401735184567	0.022109036567073095	80
81	0.13138090550600812	0.05861242968779821	80
82	0.11926674793102404	0.07323657937154954	80
83	0.12943327435628987	0.06730915062208505	80
84	0.10062753903717164	0.10620148277478494	80
85	0.14824188835155927	0.06730613871305509	80
86	0.037807448295714155	0.07981059069075858	80
87	-0.10634260557927079	0.035865303184358995	80
88	0.07620141853648466	0.05794253375365294	80
89	0.08238122422166806	0.0697205488245115	80
90	-0.07023279980421028	0.05587175902913004	80
91	-0.21228138345896427	0.06838937960952407	80
92	-0.15508454611171124	0.05465852764303179	80
93	0.13770580501674407	0.03265711751589369	80
94	0.03277343301191334	0.06870536003307642	80
95	0.021497123898701533	0.07053123465529272	80
96	-0.006147829147015938	0.08084085214123497	80
97	-0.05932638002302989	0.0467783991903617	80
98	0.02527276103470871	0.07868676498100793	80
99	0.24374085216763458	0.09990597234349656	80
100	0.05266042604953505	0.056372244925521495	80
101	0.2007062060279725	0.0791899652845391	80
102	-0.23954503861435852	0.024351528659427035	80
103	-0.023701360743398944	0.04473338542804236	80
104	0.11242248583082405	0.08820220423704964	80
105	0.08559922771316845	0.027524145682044313	80
106	0.09133857600360895	0.08492630701229707	80
107	0.24895719342371622	0.05902897326895791	80
108	0.015021803052610512	0.04118139994524327	80
109	0.05270346657703329	0.06786068462392714	80
110	0.21353801293382277	0.11241535133274702	80
111	0.24078883513026053	0.08856193951785345	80
112	0.20410451710738708	0.04083529802214963	80
113	-0.012968297696231817	0.08575700207397137	80
114	0.18280390438638927	0.08906623809267737	80
115	-0.09158072007807706	0.04368943112702334	80
116	0.02501062554324296	0.07977835338420691	80
117	0.0004196798463742711	0.04568573267896789	80
118	-0.15170123621087414	0.07058123024413591	80
119	-0.037488211251294444	0.0714072499577329	80
120	-0.13915878706595847	0.055027842073427195	80
121	-0.21348266182636602	-0.000698545275171614	80
122	-0.1746242549896371	0.047448821972027155	80
123	-0.08423601561726089	0.08891111617890471	80
124	-0.12729026030342327	0.031427369621033895	80
125	-0.07675978760330432	0.09921132269711298	80
126	0.19527263596752692	0.0904989806642633	80
127	-0.221474523467565	0.03949706440216205	80
128	0.22118688242269197	0.04769511278548564	80
129	-0.009501345573592794	0.03915073408021456	80
130	-0.134938763109158	0.026954809558292166	80
131	0.2730777635289282	0.0873428310123437	80
132	-0.1494807160234575	0.03901449176875402	80
133	0.16738529179635353	0.07536139928260667	80
134	-0.21764638370120043	0.030880716121779502	80
135	0.09327117879411893	0.10069008481983174	80
136	-0.15615277759499022	0.03461665743311071	80
137	0.04524163252910877	0.053139029811453145	80
138	-0.35074085667797866	0.028564094339712787	80
139	0.26702790758778755	0.06154146580577482	80
140	0.10144721143744595	0.06708478964715858	80
141	-0.3562789729908141	0.0024294586039137426	80
142	-0.12543107923535096	0.0742443297307127	80
143	-0.17642454008591532	0.044529049403463014	80
144	-0.13486954555218023	0.037417371753626194	80
145	-0.024542898604760218	0.04301624671739771	80
146	-0.004019988065299724	0.08158938632549155	80
147	-0.1646576968270699	0.05816918398642564	80
148	0.14134293361344197	0.04561066631343694	80
149	-0.18301092555124082	0.05139275886861622	80
150	-0.030110139669499048	0.05523765728314126	80
151	-0.04587381563180083	0.056496407419151164	80
152	0.305244051545307	0.12768262445049777	80
153	-0.14292901496490662	0.06690596696417328	80
154	-0.15970045631647223	0.04381413770427098	80
155	-0.12098930811314412	0.03625267475945432	80
156	-0.056851533656709495	0.06999147719895393	80
157	-0.04334763716369709	0.07135946217862645	80
158	0.08161181630420612	0.030923955234115563	80
159	0.11914973465057663	0.057530713868735574	80
160	-0.18717804537089752	0.015915033876019988	80
161	-0.22846780502526698	0.039701129656679934	80
162	-0.054943218336059245	0.06779222970364496	80
163	0.24435890309047847	0.06892956044608746	80
164	-0.3862364417339957	0.04218113216070189	80
165	-0.21864164326405222	0.040650980560599896	80
166	0.08874920190564352	0.0470083032544923	80
167	0.036139413512482836	0.040080417909599146	80
168	0.11684295125827418	0.0972456908453248	80
169	0.04332081750484615	0.06591285860401194	80
170	-0.09522343981029073	0.055795904004443855	80
171	0.15395974269949386	0.07166626464005584	80
172	0.23822560826037226	0.06925210779082912	80
173	-0.13367597569405962	0.048047777240706704	80
174	0.12938020672763345	0.10324661197203894	80
175	-0.06878193161358429	0.080773723702232	80
176	-0.10049164656616977	0.06098636892094222	80
177	-0.0807572109629074	0.07125703772475062	80
178	-0.06788586823293877	0.0441813514350208	80
179	-0.05645626702786264	0.0767553323027398	80
180	-0.019774808210398346	0.05921379267323619	80
181	-0.058393206519860186	0.052459785655266586	80
182	0.021747777476420645	0.04385736986291988	80
183	-0.012836989903433557	0.07671637418556174	80
184	0.029348773056600903	0.055504796411138334	80
185	-0.1066930321455113	0.04537683162487431	80
186	-0.03806027851583146	0.025322145407470992	80
187	0.11675472155434731	0.05930587913898603	80
188	0.21167279692559024	0.016093073960249282	80
189	0.05300586462631072	0.0752005985822079	80
190	-0.27199383878993777	0.055461962973812354	80
191	-0.034102782582030394	0.06770635767256443	80
192	-0.04602118058221638	0.04842129478179133	80
193	0.11437015819002652	0.07241598825640096	80
194	-0.017461376495083412	0.08529997502196536	80
195	-0.2259572864676728	0.05608685486236712	80
196	-0.07307540223659108	0.07282666115592937	80
197	0.09490261278099253	0.04183236638849826	80
198	0.11170037071848289	0.04841941363690628	80
199	0.0904200112336499	0.09677915082487472	80
200	-0.15128938773799827	0.05488474459746835	80
201	0.021250392953665865	0.069699141542084	80
202	-0.13368353507451713	0.05375637279951519	80
203	0.007085008664351535	0.07317621161491598	80
204	0.11314072966916303	0.0873380567129085	80
205	0.2220890018124925	0.07701057429100168	80
206	-0.10702263801348708	0.0736707124017699	80
207	-0.15532374839549476	0.06310934227511417	80
208	0.26328355047512775	0.09246796625147359	80
209	-0.15071213027960415	0.057787530885420886	80
210	-0.12814233624359214	0.023476076853987813	80
211	0.12750143066281863	0.06627281541697905	80
212	-0.0820846045686366	0.07510406721440531	80
213	0.20694206049819136	0.06929747236011863	80
214	0.12430302696991871	0.09594252805032813	80
215	0.2489387626693967	0.09476479710653064	80
216	0.07697620033754014	0.07335879426538514	80
217	-0.03046999000907253	0.06636198922677793	80
218	-0.056598546277984475	0.07743078914108069	80
219	-0.026880746674068933	0.04201265861937561	80
220	-0.09618105311865724	0.08066466599974066	80
221	0.25873218681012333	0.06341349932003466	80
222	-0.14323502980889727	0.07595870734192349	80
223	-0.0998043067687788	0.04141405126307962	80
224	-0.1145246022405363	0.0670337558901695	80
225	0.26343370016827505	0.07842389639489311	80
226	-0.20586053313543085	0.009270258958205733	80
227	0.0701724104901253	0.054879460394463044	80
228	0.22888807942165354	0.07088046297043434	80
229	-0.03765956741111444	0.04828161216050425	80
230	0.11408721472418576	0.07682149077408013	80
231	-0.06187935782326902	0.051740123843452786	80
232	0.1840691357026052	0.09743807752240562	80
233	-0.13637179481629486	0.025596864459860973	80
234	-0.15360671670404394	0.10084565233045814	80
235	0.141268086494372	0.06178065100331413	80
236	0.1271677692032222	0.06164316466371648	80
237	0.06590642340584035	0.07547094084337645	80
238	-0.30539190508225034	0.03364098922895084	80
239	0.31019228371256713	0.0990004126276713	80
240	-0.06194467581279833	0.04814933908024906	80
241	-0.07977454451166792	0.0709646856261207	80
242	-0.1681765210421181	0.02894169951363496	80
243	0.1404995230032285	0.06616430609442495	80
244	-0.03557591881463887	0.022848937113500164	80
245	0.0010226198727214262	0.041063870985707164	80
246	-0.02401090081873447	0.022837056805408217	80
247	-0.10043580749461647	0.07314113258417686	80
248	-0.17036407777288204	0.035003314382076406	80
249	0.11800685763011477	0.07116641271020731	80
250	-0.008593074852052804	0.044149545237249156	80
251	-0.22271596316728204	0.04773393913094678	80
252	0.269441937020694	0.06444554691432092	80
253	-0.0051599663526036964	0.05971796515712905	80
254	-0.41033241867148856	0.04550695646707681	80
255	0.10190916492200892	0.0778902879825538	80
256	0.18066327876543575	0.05707298725478857	80
257	0.24034323751923747	0.055838780470840926	80
258	-0.14049568442298008	0.060404364727510415	80
259	0.21743138341323678	0.07355790842999944	80
260	-0.08658825888930212	0.06952207691762341	80
261	0.011659261579355977	0.05890623578027821	80
262	0.038870881222314004	0.021372875408364345	80
263	-0.05699508510981767	0.021554951881728828	80
264	0.0845773316022606	0.04788609693875687	80
265	0.04178221808663675	0.04633251218089982	80
266	0.10803430471351111	0.05791815089552191	80
267	-0.2094601632992509	0.051539156427951684	80
268	0.21384854844355897	0.07155208308828674	80
269	0.006975004709167404	0.08882873189639483	80
270	-0.10693886901420478	0.029909171126718915	80
271	-0.011451071106633952	0.08289005488930781	80
272	0.30613908291317987	0.10547126153160712	80
273	-0.020086501818175177	0.010873774351875344	80
274	-0.30073460606491165	-0.002896678557978167	80
275	-0.039560123562041055	0.08164980242518498	80
276	-0.06443084770884339	0.018256577875710576	80
277	-0.040003122731804244	0.029166666606736506	80
278	0.03734156773799783	0.058661012422592806	80
279	0.27071295005846147	0.09387838032808145	80
280	-0.4375566953741311	0.002001348855999285	80
281	0.030185933678844742	0.061669426792920604	80
282	0.017138163585560442	0.06287708254648042	80
283	-0.1335394370935714	0.06631215171737354	80
284	-0.055961566499892416	0.027159353372348496	80
285	-0.09851440776522785	0.021535659037376437	80
286	-0.042082071693119394	0.05587535226575053	80
287	-0.02137449538826973	0.06158220104307192	80
288	-0.034955047353847954	0.026998435164990373	80
289	0.12165504860495632	0.0333933662258138	80
290	0.06820323354644674	0.09978943187678967	80
291	0.04921704816787725	0.05313763907526355	80
292	-0.13687782956511027	0.05652333162301706	80
293	0.27879703325765137	0.12151602925376154	80
294	0.10311202638541532	0.08800587974125958	80
295	0.16212268100676713	0.06795423265896448	80
296	0.3822815506534286	0.1160892777007232	80
297	0.14973350297142854	0.06333986578306162	80
298	0.179960770845795	0.08827515088494431	80
299	-0.030293970974807544	0.042795857613030036	80
