# Supplementary material for: High-level cognition during story listening is reflected in high-order dynamic correlations in neural activity patterns
Source: Nat Commun. 2021 Sep 30;12:5728. doi: 10.1038/s41467-021-25876-x (PMC8484677; doi:10.1038/s41467-021-25876-x)
Supplement: Supplementary file 4 — Source Data [file 41467_2021_25876_MOESM4_ESM.zip › results/higher_order_sims/random/94.csv]

time	1	2	iteration
0	-0.3000413407381618	0.019968866046045853	94
1	-0.20530489974195185	0.020904775606987367	94
2	-0.37658024140596286	-0.006976585138362258	94
3	0.21408593397021644	0.11065655764856129	94
4	0.246145386873542	0.0956921170536012	94
5	-0.1353899906666606	0.05361330693467289	94
6	-0.22125789195536832	0.013468595960014674	94
7	0.022746306777247458	0.03140982727854328	94
8	0.0198973592183445	0.029542617113107725	94
9	0.01695725784112827	0.057868207078625195	94
10	0.036210431147214346	0.07119890994076263	94
11	-0.09533900979385802	0.057073296403114565	94
12	0.08907234335177752	0.06973410136625358	94
13	-0.2276799733634331	0.03566362284262299	94
14	0.05752659544804418	0.04757072685434614	94
15	0.04445058518681887	0.0390539938213195	94
16	-0.13951716093840544	0.03740504675362909	94
17	-0.3847134774066771	0.003076441643955606	94
18	0.10903561392057774	0.06893235608790899	94
19	0.1347951794372454	0.09012920601154537	94
20	0.004182261346362575	0.05008827613387862	94
21	-0.025602217197000874	0.09448480184539235	94
22	-0.23414104175736594	0.038882062082367275	94
23	-0.254883566357325	0.020913146481140323	94
24	-0.034584042000282464	0.05368552337926823	94
25	-0.16058022066829442	0.05439751890002089	94
26	-0.07767217280353508	-0.003068215296338054	94
27	-0.013102874634742549	0.006975295365823761	94
28	0.03716455490565531	0.06914404607424979	94
29	-0.06035640017229976	0.062119378721536174	94
30	-0.14234001151188827	0.017744079206102912	94
31	0.14805716563478952	0.04110506087161322	94
32	0.001089666699338008	0.08067171983937925	94
33	0.09037285101873797	0.07139981276927916	94
34	-0.14734528230506128	0.032542668637433436	94
35	-0.17395891815153597	0.03664184030904205	94
36	0.15758778551771677	0.10723625708061375	94
37	-0.1343085892432904	0.06567691094514634	94
38	0.028564710083348013	0.07413630133584284	94
39	-0.12780557785257493	0.03250312037861133	94
40	0.09455578086684073	0.07518611989803775	94
41	0.24389580607810277	0.08262002077486498	94
42	-0.16062635571675252	0.03787513015874449	94
43	0.06840880039732372	0.0777215843210313	94
44	0.34694669492198704	0.11230753546756225	94
45	-0.11483993568450811	0.059739160815047695	94
46	-0.10282346566398383	0.0543463462397895	94
47	0.29863182800731597	0.08696597444068657	94
48	0.12886012907455932	0.04790762614057556	94
49	-0.1761613607508567	0.0028599185907558526	94
50	-0.15886471693111207	0.06022764417424481	94
51	0.13241406636993514	0.08874707859563767	94
52	0.12522348092771282	0.05316434862311857	94
53	0.06931038319810663	0.07292878034958718	94
54	-0.11887487254032758	0.03490192374605994	94
55	-0.13647489235298232	0.07364124895609175	94
56	0.03234867913527113	0.03525100406970044	94
57	-0.10739241996890786	0.06260911665485934	94
58	-0.06997470144485737	0.0666180848605998	94
59	-0.1963271722645652	0.05986147596749017	94
60	-0.0848816654129989	0.0532297673187875	94
61	0.011789548873478039	0.032971551652519186	94
62	0.024983448060007143	0.10552335478701626	94
63	0.06195705273216838	0.036498569321586204	94
64	0.12708604371679447	0.029208434612280204	94
65	0.10522702299773817	0.057578735049409246	94
66	0.03441648784622299	0.04662521968125158	94
67	-0.04873138277999812	0.038239842220387316	94
68	0.15772599057861905	0.055047149027686225	94
69	-0.04547609814070705	0.058795959589619355	94
70	-0.2663590801029769	0.039356600023746455	94
71	0.07846124424249959	0.07019018024248669	94
72	0.24360571280565302	0.08773436745900545	94
73	-0.3251232828727692	0.02225923160042729	94
74	-0.04745846434444992	0.04635595324814164	94
75	0.0032334229480525576	0.053708551999394005	94
76	-0.10791619334137229	0.02107720723883192	94
77	0.21408797828037374	0.07379270579057753	94
78	0.12894004436797132	0.07632476155229197	94
79	0.015839356318466398	0.057062681853715734	94
80	0.05006041561596312	0.08288555484422692	94
81	0.08243653830309974	0.07835144754595794	94
82	0.1399527826478158	0.05129555550021558	94
83	-0.02309743855045979	0.03713995262430762	94
84	0.11640742376214677	0.03631368479927883	94
85	-0.10576686019468481	0.06942975165041747	94
86	0.02317759080101851	0.06698571721739946	94
87	-0.1374324545522716	0.07149160734675282	94
88	0.05205173440447709	0.006791070543085924	94
89	0.26449339649696896	0.06617988592041303	94
90	0.0008634700938942756	0.04929648235635688	94
91	0.28773147119014264	0.09471240641749477	94
92	-0.2109092215731217	-0.0039483266948299135	94
93	0.05224230190018404	0.08450404813755555	94
94	0.07243071618225681	0.05319352773813326	94
95	-0.06915338255423818	0.0697465723035334	94
96	-0.19574181058056256	0.044080839130759636	94
97	0.3184271041473721	0.07044088864207408	94
98	0.0734470835921569	0.017984771284958106	94
99	0.054606569158207295	0.06349718147491104	94
100	0.0896359704130352	0.05328203916527461	94
101	-0.09636136416795449	0.03565379317423952	94
102	-0.059612814617184116	0.010710794781076423	94
103	0.013015098641624015	0.04915098762468742	94
104	-0.20493834617357384	0.06900534352259337	94
105	-0.09686942224466542	0.04618956021416419	94
106	-0.24771768749664147	0.03154840802950381	94
107	0.19908313649093257	0.04986851625821478	94
108	0.20769980310551878	0.06281978884510185	94
109	-0.08575549068624153	0.033043045770988926	94
110	0.008629398173180154	0.06097442334789921	94
111	0.10683656589106524	0.08992730101513394	94
112	0.0010656068610544436	0.03643868767116877	94
113	0.15760098338492712	0.07742061582815431	94
114	-0.03183953719106105	0.0653846583415217	94
115	-0.1831237929517321	0.041286834309882205	94
116	0.002758559327260136	0.04769860618715706	94
117	-0.16480973452356376	0.035602121798938784	94
118	-0.0003426124339951758	0.09285419491824543	94
119	0.15416921394167837	0.08963353831925434	94
120	0.2595316087167125	0.10247795429600116	94
121	0.08496085309025439	0.06564285738558384	94
122	-0.18554171449912535	0.04547629694958175	94
123	-0.1673239830945768	0.03496284210896743	94
124	-0.11862916109328982	0.08006614721939789	94
125	-0.2594904443995217	0.019892578904259463	94
126	0.16689383124180704	0.08922454073887033	94
127	0.03473619977152964	0.00730743900026677	94
128	0.1191222832107746	0.07653007348322056	94
129	-0.08342037378578945	0.09684224265573801	94
130	-0.03833438165995006	-0.01401583469474424	94
131	-0.17345783138704987	0.03763285204086314	94
132	0.10639914581521327	0.07321150632772182	94
133	-0.08841718371014282	0.06038568430065838	94
134	0.1278505618001648	0.042237433536741066	94
135	-0.05082174369632044	0.06820756580591561	94
136	-0.028880521646980444	0.04773134092943321	94
137	0.02838951505839969	0.052467346500421216	94
138	0.07525915511874737	0.08984777820771413	94
139	-0.05593418766929099	0.05193316570570542	94
140	0.01918649026817749	0.04052408543529155	94
141	0.38445856549919766	0.11549426935370523	94
142	-0.19722067916423539	0.004611391855432731	94
143	-0.1881017285308943	0.047323736475741	94
144	-0.22078964217091554	0.05231627891758761	94
145	0.07686089393235132	0.024421104802082705	94
146	0.11527316766374067	0.03724261640124248	94
147	-0.12242650254764158	0.028415616734899642	94
148	0.07289359785123524	0.08745806597070294	94
149	0.29520710950450657	0.10317629196937941	94
150	-0.22570777574562695	0.0766299623065593	94
151	0.03496332687767664	0.035977610199771276	94
152	0.1301269303842267	0.04649068181352081	94
153	0.11488856197324658	0.07892839485988373	94
154	-0.118159018342546	0.09162475168004383	94
155	0.15655912380120743	0.04850106719610089	94
156	0.029394606699206138	0.03766163895013255	94
157	0.05224667285846662	0.0670009975546209	94
158	-0.1008844189248594	0.04997347591521563	94
159	0.08933112265018571	0.008192985336117299	94
160	0.02979701880012068	0.07963010276961635	94
161	0.17519832940513283	0.05623180256572875	94
162	0.13372074647086896	0.028497671361280293	94
163	0.1780469772254776	0.10220524450793854	94
164	0.21491941745842735	0.05583816981139907	94
165	-0.07396186972975245	0.07380924643774424	94
166	-0.03155954746355633	0.04485867060817897	94
167	-0.013967975112234417	0.06064412180845864	94
168	-0.08166132644641216	0.05884339229955264	94
169	-0.22008443534110483	0.04613234292694932	94
170	-0.2666565378434276	0.04385839063061249	94
171	0.0351220820190795	0.092590381830559	94
172	-0.06484005521165911	0.05127615725729514	94
173	-0.10852368587239668	0.015493523261421454	94
174	-0.024177589825189416	0.017218281654962028	94
175	-0.07852340221919242	0.0744918890011236	94
176	-0.17230069467512024	0.03512568614047227	94
177	-0.09912455754732839	0.05187171718852828	94
178	-0.15642465559780158	0.07147584238323945	94
179	-0.1118107205807194	0.04128454442817132	94
180	-0.05783924958701423	0.047293684639512626	94
181	-0.1556653379186834	0.045952144597311034	94
182	0.1751507896452442	0.0699447488793247	94
183	-0.07436251772343633	0.03506350337974527	94
184	0.3629278132982377	0.06628156104040764	94
185	0.157762946248772	0.06189830516316264	94
186	0.1365812102822357	0.03755756155719853	94
187	-0.002757856532943072	0.040342030240576414	94
188	-0.11776430841704481	0.03219668715071777	94
189	0.030526684659199357	0.05067190070614387	94
190	0.10662441082064168	0.04693845909900878	94
191	0.11117461417660371	0.08362694289870186	94
192	0.20341537442540414	0.09407319128081272	94
193	-0.07903852775997643	0.04947804812644733	94
194	0.13601143018338743	0.07109529316355719	94
195	-0.046100384397044857	0.06368760442776084	94
196	-0.35650052605361415	0.0725327621766843	94
197	0.052295169496302626	0.08762358535568843	94
198	0.13577017180041412	0.07122415216974204	94
199	0.12914701403045253	0.08519351208901965	94
200	-0.10790341241396365	0.05017126261320442	94
201	-0.24786600844484682	0.045998532938866715	94
202	-0.027413664985327036	0.04675626507577354	94
203	0.16893146273982595	0.07880000176632024	94
204	-0.1297259212719124	0.04395505705066779	94
205	-0.2921752468535912	0.04374665669390121	94
206	0.04879658586363156	0.08448992724913565	94
207	0.14871770040499843	0.080646887506426	94
208	0.19851982102659796	0.040408415355947525	94
209	-0.12732662802077657	0.0208757510933847	94
210	0.0014311489773361642	0.05238898949570409	94
211	-0.05047019223065895	0.08085673249210486	94
212	0.15309508244375336	0.07959812981487491	94
213	-0.010007015432036281	0.06668340919477495	94
214	0.02459513278337315	0.05698903834651687	94
215	0.024314043510336995	0.05843397514285968	94
216	0.13284611034504396	0.07683370500946622	94
217	-0.17143117605005506	0.049964124345710945	94
218	0.00662512732710666	0.0332157251759031	94
219	0.00411110231386887	0.04515420729003588	94
220	0.06157135980644125	0.09600632094689557	94
221	0.037609746525528155	0.05332502052731209	94
222	0.23905675623826478	0.07728244649760738	94
223	0.02784416584964799	0.07158426089980105	94
224	-0.2039888718345007	0.07648389091142968	94
225	0.20945181696817744	0.06584498689517279	94
226	-0.03297419169034839	0.07151554722231072	94
227	-0.06095391781210065	0.05996198099705743	94
228	-0.06941040343286539	0.06663182348227117	94
229	-0.14068217287098694	0.04379591269196724	94
230	0.15479040371581007	0.06592477632158947	94
231	0.056788375987273744	0.0773629700747442	94
232	-0.12386895127642926	0.06463188586172645	94
233	-0.09906028825655368	0.04756351689233018	94
234	-0.0820837068179634	0.044691575582255554	94
235	-0.16954951931026535	0.06235307614948622	94
236	-0.0456449053230632	0.05062361662937343	94
237	0.17253523611631105	0.08045079605802566	94
238	-0.00950037457668473	0.07176212655842132	94
239	0.05743192407363524	0.07081343108522706	94
240	-0.0655128520447801	0.07297751804757362	94
241	-0.3081754613555781	0.04255022782059242	94
242	0.006772222343347399	0.06694283748499152	94
243	0.08947839878981798	0.034189284802899886	94
244	0.07747568980054521	0.07380260638584574	94
245	0.0032683387836335096	0.07161689452263459	94
246	-0.03549710730415197	0.06141918458543834	94
247	0.08222771826030531	0.04824097434422641	94
248	0.03302030892908728	0.034525083031976135	94
249	0.12652009005595322	0.06531674233538053	94
250	-0.263496629837322	0.055214453114058405	94
251	-0.22887215011892745	0.06759713977267258	94
252	-0.04706858314882637	0.07678249741868087	94
253	0.012561601049832984	0.03251554922902896	94
254	-0.25620742794720497	0.05570534055544121	94
255	0.13464565832328335	0.06891309247902046	94
256	0.03143516955287122	0.04273850745845744	94
257	-0.1805498504651952	0.04665808834651424	94
258	-0.04642564875915477	0.09630031886710963	94
259	0.09539643261205727	0.09743773319645026	94
260	-0.09712394755799449	0.08883203887359903	94
261	0.2882348739272778	0.07658536953913571	94
262	0.2468761422211077	0.07663326500696065	94
263	0.025441749309705785	0.062051057452247746	94
264	0.24503825162931234	0.09143297457723011	94
265	-0.009316801737763558	0.07571057607165514	94
266	0.21435948345816896	0.0705797843241788	94
267	-0.21657444591396038	0.050341935036327855	94
268	0.1336018096360518	0.06338076928135933	94
269	0.2001314592618587	0.10912280195885753	94
270	0.0856706122785004	0.08107174286307083	94
271	0.13804294372353382	0.08163221497079513	94
272	0.03627646792362959	0.05670982715086556	94
273	-0.07675865816856849	0.03935893337101557	94
274	-0.05608931110796033	0.0219980474963115	94
275	0.05310185496395063	0.05357153672342983	94
276	-0.28785728262582316	0.034786240280926105	94
277	-0.030009747954818037	0.07663730299410651	94
278	0.18875754602799952	0.11476933573727617	94
279	0.1740547856265026	0.09004804938331193	94
280	0.22806635533320005	0.06618314027218174	94
281	-0.2679292154982815	0.043579500677344896	94
282	-0.011539042554068945	0.0635384832941497	94
283	0.11143031148316167	0.0395673837150851	94
284	0.018529119363995122	0.06373505380966989	94
285	-0.13893291750015482	0.029566716685651397	94
286	-0.18264051862239522	0.06445276930825045	94
287	0.06601299281844156	0.048981136203475384	94
288	-0.2148785646817111	0.017041595007350512	94
289	-0.2837113755230283	0.013441137787213791	94
290	0.09504093813374231	0.0645816174082894	94
291	0.1785645855795113	0.0848897213632638	94
292	-0.15499479895075763	-0.0056502091403962	94
293	0.03816484053789792	0.09046989471370591	94
294	-0.04405901169036686	0.07544203200734295	94
295	0.17901125281367306	0.07227925310478286	94
296	0.1485855785053541	0.05833408360146839	94
297	0.21836915130451676	0.1251644733467373	94
298	-0.07061227686342979	0.03594185243901182	94
299	0.1868615909396641	0.09003663123518606	94
