# Supplementary material for: High-level cognition during story listening is reflected in high-order dynamic correlations in neural activity patterns
Source: Nat Commun. 2021 Sep 30;12:5728. doi: 10.1038/s41467-021-25876-x (PMC8484677; doi:10.1038/s41467-021-25876-x)
Supplement: Supplementary file 4 — Source Data [file 41467_2021_25876_MOESM4_ESM.zip › results/higher_order_sims/random/43.csv]

time	1	2	iteration
0	0.012061689912586954	0.06202875299804733	43
1	0.15812744583003066	0.06834285894546661	43
2	-0.009798721219905143	0.05676346362700281	43
3	-0.11042587361786785	0.034552016693826404	43
4	0.18342980337648407	0.09092240789800345	43
5	0.16678255587593913	0.05166469325683643	43
6	-0.17441821101792218	0.020926181644162083	43
7	-0.24971020376766417	0.06647781583933898	43
8	0.1676725790245807	0.04859206836036373	43
9	-0.08778773500434048	0.08326200818140035	43
10	-0.21570893640391317	0.03247655408093868	43
11	0.2722636473110832	0.10043486841992534	43
12	0.09532967304131522	0.03755532806882108	43
13	0.4316796753540739	0.08087469548473793	43
14	0.016837150649171358	0.056227135162357555	43
15	0.134017642252555	0.03763757567089593	43
16	-0.059533392903728465	0.07770763401175822	43
17	-0.11007894649017687	0.04695125739554717	43
18	0.0952212905276712	0.06637721230510985	43
19	-0.21078787032164412	0.05894037995003874	43
20	-0.012024746656055347	0.03161304613443238	43
21	0.09464036467321725	0.03658490835923266	43
22	0.04926419345393971	0.03929850222405787	43
23	0.1978981321082115	0.044240942022991066	43
24	0.06402556415118042	0.036119212649240395	43
25	-0.01551466603000155	0.06774882201034799	43
26	-0.0618972285694777	0.054415855180746785	43
27	0.050531886618337615	0.07727406227683717	43
28	-0.06122011710174762	0.030174677136111352	43
29	0.06946722650760051	0.046336752187797765	43
30	0.043438339310507924	0.04064918391971826	43
31	0.0771864709625035	0.06832445108394715	43
32	0.012034131229714244	0.04709573855126557	43
33	-0.007463598895220931	0.06614236617250299	43
34	0.15272429486696576	0.09695063367923043	43
35	0.012167453705957934	0.03890632280041671	43
36	0.22009574469944332	0.07983728150651129	43
37	0.09247112914718476	0.08948856414529374	43
38	-0.20407008302452798	0.03848694047239481	43
39	0.025920982514117803	0.03482427657304126	43
40	0.10523564813261359	0.09575949281504952	43
41	0.0146789398253001	0.06322887164079756	43
42	0.10553997185221305	0.06280674559303077	43
43	0.19496629062190354	0.06811729055317213	43
44	0.048754700622494145	0.05870636547252037	43
45	-0.09424578040523701	0.03329757814985785	43
46	-0.3827364804628525	-0.01382093119100201	43
47	0.12463657157886858	0.06193855859868482	43
48	0.019455112048283634	0.0785439411352759	43
49	-0.01299291552127147	0.08053039832947079	43
50	0.08126536381307205	0.09250857661692913	43
51	-0.09304946410090377	0.06522079536108912	43
52	0.2743327454763323	0.07013905947450692	43
53	0.156681483982152	0.09150596607900482	43
54	-0.12271782386445307	0.0585403132328038	43
55	-0.07594534712716794	0.042014315485555113	43
56	0.15165918868993833	0.0751307058916131	43
57	0.1673342894748776	0.06785721574940701	43
58	0.23989142481166276	0.07580668349644104	43
59	-0.06313507587815767	0.07368829387050291	43
60	0.053006310779858	0.019032425665475156	43
61	-0.03171758618033193	0.061680253582176485	43
62	-0.039782538168511454	0.06583687202779623	43
63	-0.22325561288774667	0.029559348034690763	43
64	0.031233763518429124	0.06797401494279834	43
65	0.18242917648106477	0.058397286750681864	43
66	0.1691292062369788	0.07940403316750269	43
67	0.2540713981414222	0.08734433034521284	43
68	-0.07436275447688594	0.03753151243543024	43
69	0.13553891746807578	0.08883919894360487	43
70	-0.04326468661417585	0.014797289529377936	43
71	0.1435847322702506	0.07702559571937097	43
72	0.055173297129567075	0.08382067496934045	43
73	-0.14843279885050004	0.07881574455994923	43
74	-0.18002620748588705	0.015499823333159529	43
75	-0.03367960907065932	0.04776789601790589	43
76	0.1615187927629178	0.0144500176769922	43
77	0.0032502298876117817	0.039663738284321064	43
78	-0.36902088964057156	0.06655498311999113	43
79	-0.013378216608531735	0.023871770068998453	43
80	-0.09007783533336977	0.045485473320331364	43
81	0.047235589045795105	0.0991492445439521	43
82	0.1626103852857662	0.07473725479748154	43
83	-0.09969485720550605	0.05729287662281644	43
84	-0.024991606102301212	0.02747773148898555	43
85	-0.004211526016040297	0.07028349120331917	43
86	0.10739938453584237	0.05581074807785842	43
87	-0.05115433648588274	0.05526124127381985	43
88	-0.11551678882663888	0.07418957581006459	43
89	-0.13203231842659124	0.03288460788380007	43
90	-0.13519637459514436	0.05033855120120984	43
91	-0.05624565460590199	0.05745664202642952	43
92	0.1066979586379487	0.05365811304230295	43
93	0.2726476969947218	0.09227864352017613	43
94	-0.14787039604373547	0.0313980517522015	43
95	-0.06802996968650997	0.03125542542019102	43
96	-0.002117037436762003	0.06388200678927623	43
97	-0.01571966737388308	0.04613614734141025	43
98	-0.0797119320643547	0.02906272258921805	43
99	-0.15011048096683063	0.011244456791305224	43
100	-0.013575012973165794	0.03141584921899265	43
101	0.09299410154352702	0.08411190225109098	43
102	0.09331981899015183	0.08614832283618831	43
103	-0.2908553208009412	0.04865802274749346	43
104	-0.027653837744833088	0.039381049938868255	43
105	-0.13206478411177336	0.055316283825996154	43
106	-0.03398119767092231	0.06352424074057685	43
107	-0.07407715622965418	0.021927436619885735	43
108	-0.12651626423114748	0.049134728521700914	43
109	0.16912099960068974	0.06301164891978404	43
110	-0.20638536621663373	0.04599865298599968	43
111	-0.3086939817743164	0.039634693262647264	43
112	0.049678968692071834	0.0771580455764841	43
113	-0.18294329916240307	0.06492675249574555	43
114	-0.02581424804340125	0.08772576680871276	43
115	0.02089620393751704	0.07991915494693677	43
116	-0.016143216100833822	0.04467067148968452	43
117	-0.18425534811969838	0.011685925202361362	43
118	-0.0468138155767729	0.057425005913544366	43
119	0.12645745748705237	0.08329442890667682	43
120	-0.20762574180924181	0.040985216202557566	43
121	0.1759525705455055	0.07005749927726924	43
122	-0.2522546546015272	0.05150695513403614	43
123	0.07704990419839791	0.06627739464749927	43
124	0.20964015782002632	0.07555879530096807	43
125	-0.03561907818750324	0.033502734440096674	43
126	-0.28811730406385316	0.017834624289586765	43
127	0.07519319674413551	0.09037591031570949	43
128	-0.11091150156607343	0.02299937680224328	43
129	0.06524988742809862	0.07690575197894987	43
130	-0.046983304734057735	0.06246632443654061	43
131	-0.09078268667374885	0.06402166018208266	43
132	0.2255968319862907	0.10508415643269677	43
133	0.25323889614590145	0.08230050462358789	43
134	0.06529317052633303	0.0639977319668351	43
135	-0.038171878368145735	0.03292978868232157	43
136	0.08956930864106673	0.04930981150957165	43
137	0.005597550608673301	0.024807947003168677	43
138	-0.11403511064789568	0.0480481328890769	43
139	0.05771025468611166	0.05997072960709139	43
140	0.002975513300112169	0.09323828033433987	43
141	-0.2159964600886082	0.05242813359446359	43
142	-0.009489507154657252	0.012023306997350039	43
143	-0.16646244079874548	0.05947411854215127	43
144	0.11493425598160738	0.10618910279542977	43
145	0.013410782764166773	0.05987801183440616	43
146	0.17202251985231828	0.06966737667315452	43
147	0.21798033958249632	0.0934553145625048	43
148	0.2458154350384326	0.09109758096702926	43
149	-0.166790099539525	0.049530053658792754	43
150	-0.201388699674752	0.07306018579779129	43
151	-0.1678730634454373	0.0456895210878751	43
152	0.09317287055483157	0.0826969578348026	43
153	0.3020549907611204	0.050442826813329296	43
154	-0.024584536789904136	0.032996866628553154	43
155	0.11662331336928033	0.05564154858536893	43
156	0.12743463129754834	0.04548780966954438	43
157	-0.1530726746719182	0.049138015902247645	43
158	-0.1879034991275747	0.06165990653932719	43
159	0.007871458672514963	0.05693033170351018	43
160	-0.09847761138540696	0.02500788266501773	43
161	-0.07541809358920593	0.08223462038844194	43
162	0.14612827732716707	0.06134304743035116	43
163	0.020298743221189793	0.09246833312388675	43
164	-0.168457715273025	0.06025795139576583	43
165	0.03347920584520774	0.06378947832160188	43
166	-0.05770562214412915	0.07482147162864752	43
167	-0.22067715402851473	0.021244879562973027	43
168	-0.18995093455637246	0.020718662329230565	43
169	0.08704102776902888	0.06325445521912303	43
170	-0.10303300951946309	0.05743513593596593	43
171	0.10796269743862537	0.06548032677962244	43
172	0.1348321183165069	0.06632336522685273	43
173	-0.12241141629135725	0.012172338554191836	43
174	0.1469623661327585	0.05408913632262402	43
175	0.07396137006067022	0.07696771953598984	43
176	-0.06187515897581131	0.06346017133355282	43
177	0.14752334122689958	0.09526560222625706	43
178	-0.02757853322126193	0.07321672981752124	43
179	-0.09724775821383368	0.010708620850266163	43
180	0.11139968535949976	-7.875893338602795e-05	43
181	-0.06765964198371424	0.04567849162152026	43
182	-0.17280329948631032	0.03664187775549087	43
183	0.3101177094748945	0.08496541796707704	43
184	-0.20085732309377824	0.053853438199560094	43
185	-0.13837661091993636	0.04868676798568182	43
186	0.13037449077254307	0.0665354274536792	43
187	0.25434535446733164	0.06579056507629294	43
188	-0.07725343922570202	0.0681910647964922	43
189	-0.08716500615198979	0.06510842754370738	43
190	-0.08307166807522053	0.010577835171487233	43
191	-0.2378891757293842	0.014618705699500509	43
192	-0.20277185553139102	0.005363094561089515	43
193	0.014461705397286624	0.08916986778130158	43
194	0.08461257240444202	0.05446717571571015	43
195	-0.24981029198225216	0.10269839838966584	43
196	0.142870937845282	0.0912630116219045	43
197	-0.06671899371503522	0.048158548446765426	43
198	-0.20379255148516698	0.04858043807799987	43
199	0.10221973601914783	0.06336701965258865	43
200	0.03368474774424094	0.06152566825660457	43
201	-0.0025501263809922918	0.09630036562417298	43
202	0.1877962293832883	0.06855224938961063	43
203	0.10621420915119546	0.06866103495492695	43
204	0.01604442754341946	0.05391549460933269	43
205	0.0013926302947904808	0.035192738920088715	43
206	-0.03352027329566502	0.042909526724525054	43
207	-0.11844963674520029	0.036405683809477715	43
208	0.010795534573533695	0.05013937638494616	43
209	-0.03166699493042117	0.06658442434179795	43
210	0.021966964506062177	0.03281324989787597	43
211	-0.019066478508122264	0.062477470165591256	43
212	-0.05299501421928595	0.05759306660269563	43
213	0.13427251451481714	0.054651043283032705	43
214	-0.14989056924049884	0.06615959596607392	43
215	0.08348601404102045	0.06657733105703938	43
216	-0.19446942736888195	0.06260209285103081	43
217	-0.17018563579571336	0.03793886339647267	43
218	0.020825404432300527	0.0643746863787673	43
219	-0.14210666714262973	0.04280832787689694	43
220	0.1911295920651013	0.07016188698980098	43
221	0.04881058740510801	0.0476159714031889	43
222	-0.10730002229691647	0.08043110880381543	43
223	-0.001489843724727446	0.0758582008396998	43
224	0.18122301518959513	0.093434966250659	43
225	-0.03607043559229093	0.06494924316956452	43
226	-0.15135817259420745	0.055599879798352306	43
227	-0.028626177670126256	0.0903532411544587	43
228	-0.16292708246548426	0.05704423350297562	43
229	0.2563092404723556	0.10604075272273374	43
230	0.24384927862294134	0.08444691208174493	43
231	-0.039056110578313354	0.06894120072622503	43
232	0.16388928885351042	0.06562146900615415	43
233	0.1883454235829925	0.06223274938223971	43
234	-0.045100179178257344	0.051806891174054265	43
235	0.04037117982368479	0.04519593380969684	43
236	-0.20033891962979258	0.05439710751081161	43
237	-0.06755662400259752	0.02418910186297306	43
238	-0.09732989297428303	0.03240434513406638	43
239	0.32823830570168055	0.06799382562316439	43
240	0.2199073351847947	0.064970953164709	43
241	-0.1406759894114736	0.057636640826697706	43
242	-0.00722683166319402	0.06858689802904408	43
243	-0.014052933944346339	0.07043864981903021	43
244	0.09398795991873894	0.08712650390375554	43
245	0.07964491819274043	0.04796220057542847	43
246	0.11988895554294612	0.0854544451622983	43
247	0.024824352692373104	0.020460434436289796	43
248	-0.02750012780675893	0.03318309558633437	43
249	-0.14568880471177112	0.04867215410498656	43
250	0.2250703683106646	0.08636183144309305	43
251	-0.05552544610082804	0.05078304614901024	43
252	0.038728810907397875	0.10020554213802321	43
253	0.16736243214240695	0.07586140391704713	43
254	-0.39966048688515277	0.028933955027466218	43
255	0.14369002965486896	0.025881287486849917	43
256	0.21187854412769022	0.06103604532597348	43
257	-0.0772238526756523	0.06037126240920716	43
258	-0.05849816248497251	0.07823719488434645	43
259	0.12954671628299996	0.09237857056264387	43
260	0.008449875771952305	0.049055944959537426	43
261	-0.2630035847678772	0.03260326508858803	43
262	-0.13449882575525698	0.044163846401633323	43
263	0.29013654137004985	0.09245673960636427	43
264	0.3310193327556569	0.0886855016852413	43
265	-0.11627609844850212	0.04551943860979325	43
266	-0.13988104762443565	0.08497590337076001	43
267	0.06499278437506638	0.07310474849749868	43
268	0.03759786782948197	0.08952191413241377	43
269	0.10016035824691688	0.0655053515015769	43
270	-0.08097103215277938	0.012268853726556323	43
271	0.15365360925971608	0.08581595386616464	43
272	-0.07279249969584455	0.023307924500569142	43
273	-0.2168613706210708	0.03646544447318379	43
274	0.13118231241041894	0.07139732757244877	43
275	0.01032989390087764	0.0731126011341693	43
276	0.0506801845846634	0.06344259009432447	43
277	0.0702934273731031	0.053072805778586814	43
278	-0.03642157482643333	0.10011758302773216	43
279	0.059325524700519904	0.03286259838151741	43
280	-0.3290834334384445	0.03945228682835095	43
281	0.1342186710672953	0.08056671349603	43
282	0.05023084104099415	0.03161642609375855	43
283	0.0030578434002575916	0.06356900672584041	43
284	-0.04428019100183124	0.0756872164679136	43
285	-0.1699178703110757	0.04098193450820078	43
286	0.06761976524685424	0.0790995637353792	43
287	-0.02547989509096803	0.05437626425855856	43
288	0.05490875745280698	0.0352701171236738	43
289	-0.12185072997042681	0.027900993100920334	43
290	0.07753410913329585	0.034188796655737624	43
291	0.0621592392358348	0.07655206432829072	43
292	-0.18547519619782196	0.061982544146870926	43
293	0.28454079071183846	0.1299292103940619	43
294	-0.04420786124841743	0.020763570465895657	43
295	0.16583197356438262	0.059623293166950586	43
296	-0.09461798500036216	0.06442769434735197	43
297	0.02294501716423412	0.040474658182474255	43
298	-0.28358667101435564	0.011715038935756648	43
299	-0.04684282741647328	0.04891354735539766	43
