# Supplementary material for: High-level cognition during story listening is reflected in high-order dynamic correlations in neural activity patterns
Source: Nat Commun. 2021 Sep 30;12:5728. doi: 10.1038/s41467-021-25876-x (PMC8484677; doi:10.1038/s41467-021-25876-x)
Supplement: Supplementary file 4 — Source Data [file 41467_2021_25876_MOESM4_ESM.zip › results/higher_order_sims/random/57.csv]

time	1	2	iteration
0	0.13853132189748754	0.06218000435620608	57
1	0.304389607705587	0.12293239126256417	57
2	-0.1755735968593343	0.026500454199702348	57
3	0.18775040663854406	0.0920679572811749	57
4	0.26803240844038223	0.12478766971133716	57
5	-0.02674439421979956	0.041826229107192366	57
6	0.043288182298717545	0.08252701692008779	57
7	-0.027690558798266325	0.045747318786840116	57
8	-0.060718532337819174	0.042743765667847405	57
9	0.16407713579480337	0.09709302637483722	57
10	-0.0834245757173052	0.04443527146878679	57
11	-0.0689692087528897	0.05272626462862517	57
12	0.2090542486567993	0.07994539075555905	57
13	0.20823322609133219	0.09652303210858924	57
14	-0.1342214757791862	0.017267131936769646	57
15	-0.20238681588426977	0.0033939365302675492	57
16	-0.149273066474373	0.08184023532440979	57
17	-0.25038790802927235	0.0010054384733513412	57
18	-0.0015439715217650124	0.05449645958098612	57
19	0.26058686431918926	0.08436308679257107	57
20	-0.16270881754367778	0.01791330705282992	57
21	0.25270431652239034	0.08413067066066596	57
22	-0.050576941258708576	0.06848835913308811	57
23	0.10758528665123589	0.08584552294416918	57
24	0.13191890818393004	0.09314855621152492	57
25	0.03146383740819888	0.04884005521256877	57
26	0.0002942088808073482	0.04996067377836156	57
27	0.23874778616814124	0.07465463892804727	57
28	-0.027324235633222938	0.06971782092585564	57
29	-0.05530120193582069	0.05738874579745312	57
30	-0.11919948583617493	0.04911006028589307	57
31	0.1546330544461861	0.039552221980805	57
32	-0.007843157410303246	0.05380697238858859	57
33	-0.12560754599385612	0.05384344015590651	57
34	-0.17518165379096412	0.06714964064631472	57
35	0.38059657568136995	0.08428613258180553	57
36	-0.17623959640952377	0.05054540780797435	57
37	0.10355410947660107	0.06545467178188613	57
38	0.04164475871525839	0.04061236196376293	57
39	-0.052008435276070276	0.015749031457516854	57
40	0.06882974889295017	0.043005578686306674	57
41	-0.2759179278050279	-0.027090880474389796	57
42	-0.15595312733564207	0.07053425072686637	57
43	0.19455425924741548	0.0768356453381227	57
44	-0.12405813600453039	0.05622519047124541	57
45	-0.09617289645580022	0.06261890388186306	57
46	-0.18051654113105958	0.021904863402085417	57
47	0.152978020722218	0.06471271032773131	57
48	0.19447461243005648	0.06606447650190093	57
49	0.008548024424375855	0.06274306342499321	57
50	0.17617494298284433	0.10156995346025133	57
51	-0.04624352442088477	0.04170153538577838	57
52	-0.032653442864613	0.06759683039871862	57
53	-0.0455820923060499	0.045677843329831394	57
54	0.06978740675995264	0.06174823563580882	57
55	-0.4389280316176768	0.03342869429694024	57
56	-0.05434143562582195	0.017669149661303528	57
57	0.08697959369573384	0.07846666629781915	57
58	-0.09375005708134844	0.06362234416935181	57
59	0.2857658534124754	0.07583628460371271	57
60	0.07964093457378249	0.06123051097906459	57
61	0.004248490847619896	0.08095385392000663	57
62	-0.01302440537420412	0.06157919652259871	57
63	0.003086867490309736	0.046009829231100696	57
64	-0.14055369300422932	0.03427252583337572	57
65	-0.2675025144270158	0.025096510275615103	57
66	0.21549111173337981	0.09806483948858995	57
67	-0.2539824113036582	0.03379239881473644	57
68	-0.09783360092731101	0.060669319903684495	57
69	0.15970804407965436	0.05754969002441771	57
70	-0.07222316651533715	0.07762272101052936	57
71	-0.06971958545180658	0.010788018727838584	57
72	0.1326134727672432	0.08413486005567625	57
73	-0.04406436395294603	0.06702042040000304	57
74	0.43331356857321923	0.1130959148524076	57
75	-0.03319763501254404	0.0504417644852433	57
76	-0.23184774016202175	0.0039450019293540495	57
77	0.02767195084573471	0.0723158001953438	57
78	0.11876632844698028	0.10952036484902733	57
79	0.02840286148712044	0.0483899654394606	57
80	0.19563904028908843	0.06553754722444224	57
81	-0.10792517740170782	0.04650782730574999	57
82	0.1915474957059719	0.08558398150732412	57
83	-0.02254080856457609	0.08243771504299313	57
84	-0.24435326957583794	0.06131857994692259	57
85	0.3266236352222102	0.10561998477565093	57
86	-0.10684253544507975	0.05293979744708766	57
87	-0.248706566727959	-0.0009350223117199317	57
88	0.1554594874044408	0.112997710812364	57
89	-0.3244967976071308	-0.009318951416566832	57
90	0.03405386723349139	0.0724705210627108	57
91	-0.1526134200200331	0.018476631180616685	57
92	0.3052522709970435	0.08819827088375505	57
93	-0.02144302321748195	0.026306243759353008	57
94	0.046576312907226566	0.04702570606319031	57
95	0.061625000541821705	0.06573328358245213	57
96	0.2677722891327457	0.09252856467548523	57
97	-0.0332966957089179	0.04152248188469711	57
98	-0.24824607445120508	0.034941755792501604	57
99	-0.05899654375253541	0.04309798798616775	57
100	0.09572713137624636	0.03433895688398658	57
101	-0.05979278933204383	0.038272277675509885	57
102	-0.06287077577718718	0.025413458594876284	57
103	0.10059744228065408	0.04950500665299911	57
104	-0.1344179143816723	0.05327958497790535	57
105	0.013273497383770625	0.0773850672014805	57
106	-0.08346477323016857	0.054601784766794566	57
107	-0.07450330145788202	0.07916498130253022	57
108	-0.12354907010795102	0.010726332842892001	57
109	0.020261046259951006	0.06178214179273117	57
110	-0.02536914780094732	0.07341314346237467	57
111	-0.14538694448014966	-0.0016391405047516963	57
112	-0.0791894163660412	0.05993375192353724	57
113	0.0937784609253156	0.04414999471153783	57
114	0.11034885297424181	0.0487986487448168	57
115	0.21350536422446886	0.08998281161549321	57
116	-0.1387106425125155	0.037516406026501414	57
117	-0.10928545725674674	0.03216455678166843	57
118	-0.17463723982509313	0.008035927372118366	57
119	0.0773982265527367	0.06530883301498754	57
120	-0.10701708921636745	0.03162613358241326	57
121	0.011654078080868784	0.04995478105455426	57
122	0.06789272674458642	0.09174972920667042	57
123	0.17020086600226114	0.07989070057192622	57
124	0.10298925606068897	0.06847414289378172	57
125	-0.0703363854462625	0.03301452139041453	57
126	0.006483808955672883	0.05189355883757237	57
127	-0.005096318285385086	0.057725461085782866	57
128	0.1384193052324873	0.05361114553181615	57
129	0.040220311391326605	0.05139120602511467	57
130	0.09950008964600623	0.06309405205846465	57
131	-0.3230509553765203	0.03277875476996289	57
132	-0.08577747793306552	0.06485065190319324	57
133	0.04482843256363083	0.04772544180157744	57
134	-0.007009427997036525	0.025173671097860267	57
135	0.29623153403176866	0.09780327616921025	57
136	0.002550128817402955	0.055316508601463504	57
137	-0.14592725873184967	0.0008565883354815565	57
138	-0.1396130677724913	0.04426828386541581	57
139	0.20983091709472765	0.10714312344868654	57
140	0.0013570857172625866	-0.003641734324414287	57
141	0.037990256634408234	0.06492615694148475	57
142	0.020784230871021964	0.07927060760776423	57
143	-0.32553977599811923	-0.0011355348210452187	57
144	-0.06654232735211373	0.027805128782531476	57
145	0.0802976207342283	0.07162135047684272	57
146	0.07073108585105842	0.0647998048708255	57
147	0.12171891508524842	0.04838027802513242	57
148	-0.1925935181566234	-0.012534638745421085	57
149	-0.2752959221776575	0.026821646187447052	57
150	0.2752991810725937	0.1092390822126732	57
151	-0.195750300039147	0.014816662798824293	57
152	-0.060769236742359976	0.07080786948457131	57
153	0.010552646451604503	0.013785365916133066	57
154	0.14307850356803256	0.08429037031082372	57
155	0.018341354961382835	0.057004930794036006	57
156	-0.21302218210215043	0.05285461906261251	57
157	-0.14851631786074826	0.05360484605520055	57
158	0.19049167778267992	0.07944777659132549	57
159	-0.004521669335965189	0.04497185408878194	57
160	0.01568823289433658	0.08647641200365057	57
161	0.2097352851064444	0.10908717240092315	57
162	-0.08508046234867993	0.04693019846012596	57
163	0.025613370385407182	0.057918422722092106	57
164	0.06468748810839352	0.07459259898183751	57
165	0.24248193124042555	0.05431514295917527	57
166	-0.10176861790297581	0.030093199020861387	57
167	-0.034725318776622605	0.03505429859454934	57
168	-0.019683606059994297	0.05861711656970152	57
169	-0.08409917123966076	0.08093612114084617	57
170	-0.1710720980493042	0.04752499351928564	57
171	0.19867667804046293	0.06802778691435502	57
172	-0.2714408534656436	0.009002167401897335	57
173	0.06266972121305205	0.06071081603740228	57
174	-0.17612486657568466	0.029418239927906466	57
175	0.19930750333280234	0.04330878741368002	57
176	0.13418334718537264	0.10318646042973804	57
177	0.1510701879608927	0.0956215860478304	57
178	0.1338742231489905	0.09297046300155704	57
179	0.09126325146768097	0.044592636779904285	57
180	0.19172505448077284	0.07861178795415931	57
181	-0.11599637594235349	0.08682989600987413	57
182	0.10363290290788803	0.09837470023081271	57
183	0.16248900920848305	0.06933161104520959	57
184	0.2370602296872129	0.0926148295663646	57
185	-0.05067549851782015	0.06564175615184256	57
186	-0.07373907098341655	0.06128135188172305	57
187	0.20049992161871172	0.09975602231714849	57
188	0.13984939495634796	0.06536722559750742	57
189	-0.3414991505705863	-0.0007369600033805718	57
190	0.3117606228643978	0.097282817996517	57
191	0.03413569733635094	0.05185318877592712	57
192	0.246361591012119	0.08444113051306666	57
193	0.05370441232228252	0.050306301140328656	57
194	0.32283767361731425	0.06382882263954023	57
195	0.09013968654297051	0.0719208737348623	57
196	-0.014001453355156828	0.04695413349338326	57
197	-0.06000237287859667	-0.0021379558094329083	57
198	0.1996177562113132	0.09849114328090307	57
199	-0.07971650228730405	0.06718192276134094	57
200	-0.2794320753026004	0.043489459242775114	57
201	0.0930346066348356	0.04030355458968723	57
202	0.16966465802545988	0.042923711666096424	57
203	0.10918390610438207	0.05039320049794997	57
204	-0.31760495700384295	0.007466986224459221	57
205	0.066400046230453	0.07685332855467111	57
206	-0.022341738331636097	0.08323707347697634	57
207	-0.19789736977596314	0.03416355319269004	57
208	-0.00935899449790865	0.09375049704920933	57
209	0.1971845021276498	0.0671534074849349	57
210	0.22179545781707796	0.08771132477001889	57
211	0.2880420141790803	0.08749066111361199	57
212	0.05377682124720871	0.056179783317178204	57
213	-0.22184471405770295	0.030312235574617794	57
214	0.17353280948664357	0.05882893724806222	57
215	0.16075966665046001	0.06338061247796371	57
216	0.0590150258112828	0.07076881156809522	57
217	0.05177658518580585	0.05838267021042811	57
218	-0.06120653368817497	0.05357953579519616	57
219	0.16078481962031957	0.08229442097171022	57
220	0.18611513818975042	0.08056124593915504	57
221	0.017855462714775512	0.03521546758380309	57
222	0.1837644129102912	0.05269217796288383	57
223	-0.020977573719111766	0.02957550763700788	57
224	-0.09949727106842315	0.04539264544632513	57
225	-0.19268532021865084	0.005613654531374146	57
226	0.12387504955734316	0.0840753698194197	57
227	0.07303001110592196	0.10361542919978199	57
228	-0.27756631651097047	0.047043168041849596	57
229	0.048918806787923555	0.08310131597290453	57
230	0.19253866916676327	0.09243250485655971	57
231	0.16747720028571986	0.06095963880529702	57
232	-0.06470582832409318	0.0626225642684059	57
233	0.26227079252044977	0.1061585447561137	57
234	-0.006907806171651538	0.09105128767111981	57
235	0.1422836409309516	0.08258751231146597	57
236	0.20024673578390115	0.0927269910565851	57
237	-0.18667208718131845	0.05108917945655575	57
238	0.16650914725348454	0.0784037709907946	57
239	0.3386540729919061	0.10539256946510338	57
240	-0.14466412815883567	0.05116784187456631	57
241	-0.11215772239288767	0.0683403341177205	57
242	-0.15056543994910299	0.049639927713092426	57
243	0.1836565833301618	0.0777475518992803	57
244	-0.14514228096360532	0.06401011166889799	57
245	-0.07698766846032777	0.04925667662714884	57
246	-0.15111126356741839	0.05007427764064216	57
247	0.1155195639087665	0.09005761466266501	57
248	-0.17387008879795177	0.0045758703064962365	57
249	0.03620553563128981	0.06384377470543527	57
250	0.16871098288064562	0.08560010857873576	57
251	-0.2685637945252385	0.0020334590934765716	57
252	-0.015350616854672348	0.0817347126177626	57
253	-0.22146804234182993	-0.013652407498539174	57
254	-0.35335806404287484	0.023504905189347437	57
255	0.1527135798752521	0.05695743150965655	57
256	0.08453591771922346	0.04908143424023105	57
257	0.2011308924867542	0.09319229819500974	57
258	-0.1821555719253839	0.049896788435783504	57
259	0.13361187810285985	0.04254770319148586	57
260	0.18438020373671019	0.06932824237099391	57
261	-0.1182575679757117	0.016435874637008106	57
262	0.07032191334420745	0.08117451291447046	57
263	0.016616011531021296	0.0811044030739321	57
264	-0.02354787970329489	0.08620207258337309	57
265	-0.18779541988536017	0.0467238839265663	57
266	-0.15228637864992017	0.009394811174625546	57
267	-0.2015502314582686	0.012206052539957246	57
268	-0.20445377742913967	0.011452273391936982	57
269	-0.14346353379211557	0.05803572351117449	57
270	0.10200479961793689	0.07819317413856085	57
271	-0.08781306738495917	0.04840124597653477	57
272	0.04354176082149007	0.04790975366376663	57
273	0.05009665164428716	0.06859614945384114	57
274	0.08771747476936281	0.08469915759294915	57
275	-0.286918879028255	0.024123851460089794	57
276	0.08500419043299622	0.0820308835479525	57
277	0.10390140629063738	0.06731777371304111	57
278	0.3306420133630686	0.06287751609440588	57
279	-0.19222882404789401	0.03820711558894484	57
280	-0.028176338317207276	0.08712088731183763	57
281	-0.2623542048163916	0.01005161208119908	57
282	0.09149879129246671	0.08667752449730624	57
283	0.11513916660665696	0.06439864623958436	57
284	0.11642863990947266	0.03500895829857043	57
285	0.18694974614112966	0.07002717309063776	57
286	-0.18550476100386187	0.03767589251649104	57
287	0.02245889692827305	0.07799427907361187	57
288	0.013599414756289547	0.04346587683372484	57
289	0.032051312404026665	0.09018645683663001	57
290	0.01579053742641553	0.013910348148409477	57
291	-0.013900204018761393	0.08050563383087579	57
292	0.10561347798188438	0.055519412620276806	57
293	-0.0011189000566594	0.06772277594951462	57
294	0.22246025002720907	0.08330809083013027	57
295	0.12132262187070503	0.06574817891892862	57
296	-0.1832436785533633	0.023298170366918697	57
297	0.06283851016334673	0.052823722839818406	57
298	0.31706324664629404	0.11335137876664093	57
299	0.0056114667026762495	0.049014802843883105	57
