# Supplementary material for: High-level cognition during story listening is reflected in high-order dynamic correlations in neural activity patterns
Source: Nat Commun. 2021 Sep 30;12:5728. doi: 10.1038/s41467-021-25876-x (PMC8484677; doi:10.1038/s41467-021-25876-x)
Supplement: Supplementary file 4 — Source Data [file 41467_2021_25876_MOESM4_ESM.zip › results/higher_order_sims/random/5.csv]

time	1	2	iteration
0	-0.0670912135860059	0.043864380348772984	5
1	-0.07564519365312372	0.052459463802711936	5
2	0.14780215420287798	0.061330924809621136	5
3	0.07090872441576151	0.03189826547917286	5
4	0.06753678614624875	0.06506342732480243	5
5	-0.34918858529083024	0.041014754054315046	5
6	-0.1862955023113905	0.01872257135410737	5
7	0.012881882039431275	0.06373745682547664	5
8	-0.2072635354000308	0.05253407236984359	5
9	0.002053493085197629	0.07235291063474322	5
10	-0.03741246365560743	0.08228541570406915	5
11	-0.24975527983771512	0.01015398220072463	5
12	0.2300806503440825	0.06649249292242973	5
13	-0.1834684667141167	0.025086318396594445	5
14	0.022656839554293443	0.07400365370145168	5
15	0.06700992712141715	0.09568730303501191	5
16	-0.0964759597505979	0.03902037667221608	5
17	0.08046679402603252	0.06069508452080267	5
18	-0.09912171960457336	0.040707857709455744	5
19	-0.02190013219577841	0.06046646764923843	5
20	0.08229597184030707	0.08692689819641441	5
21	-0.10727598962703297	0.03589068811267816	5
22	0.15070706945932497	0.0763479455578949	5
23	0.1209179036037277	0.06729825326012047	5
24	0.12084733755929852	0.025637138569638524	5
25	-0.07451895251874145	0.04571547308229715	5
26	-0.12319498390862789	0.07851851719585316	5
27	0.12059153712645454	0.06067107942414561	5
28	-0.09076861535752309	0.07743164642990541	5
29	-0.25080303186915986	0.03342165516913556	5
30	0.02720081464344755	0.10404801924005998	5
31	0.07157784178560496	0.04124537617599258	5
32	-0.0051096714797841235	0.03527132729922616	5
33	-0.08125203095163014	0.015772152789253455	5
34	-0.146056933587044	0.07429936816797543	5
35	0.07301870733018112	0.053574327340254	5
36	0.040469428329312884	0.039331035677794696	5
37	0.021190956513642126	0.08226041910635011	5
38	-0.044536036564188725	0.048986743821115744	5
39	-0.21399256291123808	0.048872262053576684	5
40	0.20066367020434234	0.056888608173267276	5
41	0.18200333190516457	0.09207603468434288	5
42	0.1545468176531455	0.04198521328893244	5
43	-0.1448675165750671	0.0722091133869613	5
44	-0.08273257400199505	0.05821916476983563	5
45	-0.13661494039706776	0.04120862869642435	5
46	0.010101342653483787	0.048745453174553886	5
47	-0.2054517561378127	0.035949154424582026	5
48	0.22519755227197005	0.0894616487047118	5
49	-0.21847922867312475	0.04821776174428039	5
50	-0.04393879690940828	0.06439135932610056	5
51	0.016395227001749387	0.05966534230214246	5
52	0.14971980725383102	0.03636409472993859	5
53	0.08616797615529201	0.07784705842677636	5
54	0.21224295034290458	0.08699841803877031	5
55	-0.19895243780695038	0.027922037137382807	5
56	-0.14635296801750586	0.041962609312093314	5
57	-0.0008721288152997101	0.08891115524254012	5
58	-0.03471881358914674	0.07503605565680428	5
59	-0.12234393556350186	0.04461404331967875	5
60	0.02565148853969963	0.04434529525743381	5
61	0.17750017440813265	0.07524541478030809	5
62	-0.002776889173052506	0.02991713393706854	5
63	-0.15394968550665802	0.05422389806579734	5
64	0.06521929171425614	0.08783130021535362	5
65	0.025071872759735783	0.07639692504309474	5
66	-0.0941729555983464	0.021890287393417963	5
67	-0.23290006906959232	0.015798875077231572	5
68	-0.1127615179059934	0.04239708597879708	5
69	-0.24461430945887291	0.035595206720960296	5
70	0.08845559200209445	0.08367071966197998	5
71	0.09851280532470869	0.06533100484877835	5
72	0.07347189626111837	0.07833252325072512	5
73	-0.08875778106393571	0.024573293499578645	5
74	-0.2698457230431941	0.037576745225336085	5
75	-0.12765561315371948	0.0536444959811721	5
76	0.010539891916137016	0.06521988075944185	5
77	0.2552444192791722	0.08589093381120513	5
78	0.26928469448231956	0.07196198007217586	5
79	-0.14197458031600294	0.07837584135155899	5
80	-0.06390704071283983	0.017136743772122903	5
81	0.12807536588179258	0.09262692018379523	5
82	0.017387101326467178	0.04896683239417932	5
83	0.05106226195390111	0.07684995404592833	5
84	0.1808737505895028	0.11895033068287726	5
85	0.045448932248990596	0.07717217123631814	5
86	-0.15884654966250533	0.03233494186522098	5
87	0.062498076416305996	0.04461401288889683	5
88	-0.26511442064250146	0.03996442183885255	5
89	-0.1372737459425649	0.03901919849348449	5
90	-0.10938758602402014	0.027451398558652872	5
91	0.10418087368073282	0.09734067164583673	5
92	0.11044399844398387	0.05606748086975169	5
93	-0.1911456656325758	0.018988485422022333	5
94	0.015238145441930022	0.03648380599519584	5
95	-0.1836166040238647	0.05665311725217228	5
96	-0.3145980771213793	0.018208166759910833	5
97	-0.05534763069237222	0.042408867438964847	5
98	0.06649546258975042	0.05787084851711952	5
99	-0.0778847577992823	0.07154902583403659	5
100	0.044381376041711135	0.058401314722899576	5
101	0.06257837454217653	0.08787556124371117	5
102	0.05731047041407858	0.05119581666506925	5
103	-0.15712520318960946	0.05954488650292432	5
104	0.3409979807186666	0.09383629196763722	5
105	-0.15952782018752043	0.05244172732761902	5
106	-0.08781016103333672	0.07006333969776886	5
107	-0.082733548240956	0.07669691089106483	5
108	-0.0255413182746992	0.025331408527878373	5
109	0.17303055809364232	0.08447127151427235	5
110	-0.011056560296187382	0.065866852476363	5
111	0.14597024860477806	0.07625751630469846	5
112	0.07928101458117177	0.07112366709462682	5
113	-0.0002773989609770483	0.07915312990389649	5
114	-0.12065768058445955	0.03613246153547402	5
115	0.07383498008764001	0.06543515579204615	5
116	0.3197807196614281	0.09689060257251701	5
117	-0.18419804905324633	0.030347473189219692	5
118	-0.0634949754891139	0.09051364670085685	5
119	-0.04914456431627717	0.023243553173227516	5
120	0.18535117213085153	0.07919406271805488	5
121	0.18399626963361743	0.09192893981561127	5
122	0.004905371656487128	0.06266687673349614	5
123	-0.051098830825031846	0.053426062992405876	5
124	-0.3996009195805305	0.029706771196458606	5
125	-0.09318828173323744	0.04493796236310005	5
126	0.26559783853254887	0.10138378400751831	5
127	-0.05756058818466151	0.027550257284550603	5
128	0.031365654920288054	0.056188261618692475	5
129	0.20541899601353025	0.07248250279762865	5
130	0.029326735604703173	0.0710756033718256	5
131	-0.057721849279764564	0.05497936140378788	5
132	-0.328961866881678	0.002335244245974858	5
133	-0.005246696976997537	0.05096352567644593	5
134	-0.02200752707533578	0.042619322527231905	5
135	-0.1028664265665274	0.0594916387641101	5
136	-0.03891681996251751	0.08955934697827109	5
137	-0.07612098151978308	0.032658841182806216	5
138	0.1189566678002013	0.09296310826834232	5
139	0.262933858581955	0.058121624749080156	5
140	0.11575144078180284	0.0929046676919539	5
141	0.13114010435104234	0.08965306978945585	5
142	0.08915287649293796	0.06764023892571905	5
143	0.1263832284372294	0.08548514759280099	5
144	-0.010800240223209329	0.061301313666563585	5
145	0.023126813301887077	0.07275022301000417	5
146	0.15057439589061605	0.08116738427923058	5
147	-0.0301518486275914	0.04315044917708867	5
148	-0.08030023031525502	0.0684033646552387	5
149	-0.09318295643857676	0.050128154825070256	5
150	0.30394866628073836	0.09429568358251147	5
151	-0.37730454671148533	0.057860227754094606	5
152	-0.08243384771696965	0.04559576105887783	5
153	-0.010799024158671613	0.023122914853325377	5
154	0.011338494719541995	0.09741694105047635	5
155	0.22310952825526234	0.08581096070770058	5
156	-0.09030459497390024	0.03985753853754468	5
157	-0.006750637592906548	0.05985615808498708	5
158	0.2715651293658748	0.0892993833466274	5
159	0.1032668572276907	0.08852864195023315	5
160	-0.1117271714810766	0.05208466915873076	5
161	0.1272992992821153	0.06291945151784274	5
162	0.03242487314337846	0.05272390961425804	5
163	-0.014556191959601913	0.06288321608264305	5
164	-0.1621626185933	0.03139402922689175	5
165	0.022867674751915545	0.03497108010834049	5
166	0.2199232176443462	0.05670027327270344	5
167	0.05188362286058933	0.06185048190354105	5
168	0.10606721449559343	0.0657570470563254	5
169	0.2778382977289185	0.10319600952422157	5
170	-0.09796385167716198	0.01110182302617819	5
171	-0.041515920551029546	0.07102701376546214	5
172	0.0137762991768657	0.04197361751427753	5
173	-0.06282486777773857	0.07244431099269202	5
174	-0.030154302382748105	0.005877502558424446	5
175	-0.10493190255166572	0.055438434448993365	5
176	0.07055356785511283	0.044061678658636964	5
177	0.08427786694830663	0.07571429357481571	5
178	0.06363686966941033	0.0769505678406567	5
179	-0.2075007962686899	0.027269446393123543	5
180	-0.048039513435873316	0.05768542111293403	5
181	-0.16018069122382586	0.06027513056174949	5
182	0.0694851264860475	0.08351154846435294	5
183	-0.024526253101410964	0.0364109291759031	5
184	0.13405234940570923	0.09390960636227343	5
185	0.07567354028492823	0.0642245911829393	5
186	-0.17802185522314437	0.02607583179378147	5
187	0.07659973963789836	0.08975225145113438	5
188	-0.14840492013079645	0.02272569113611204	5
189	0.014971135132464753	0.09140053991410654	5
190	0.3098389734644351	0.10339691698016357	5
191	-0.14791147255949208	0.05852603434782222	5
192	0.04948948888180543	0.040921918865163893	5
193	-0.14217644634130377	0.04278728051846856	5
194	0.09361506764552881	0.07354294360935183	5
195	-0.008575734469139399	0.033733800732769964	5
196	0.263204612944651	0.09278386273726762	5
197	-0.08859948937263418	0.05544905590006528	5
198	0.05104205328561332	0.08120614476192851	5
199	-0.13736938178626104	0.04613322355926718	5
200	0.1341724396920088	0.061271865987439014	5
201	0.12484809272427563	0.08769627725603857	5
202	-0.08587511875109974	0.0604072909668332	5
203	0.0057028173774710976	0.035726924238755745	5
204	0.07625954532725916	0.0761347462385487	5
205	0.17083268097548057	0.07965693927104635	5
206	0.04255948810279821	0.03453277184481591	5
207	-0.11877149599372935	0.031177152247463803	5
208	0.36356726911278564	0.06275155520626516	5
209	0.10637721915131851	0.052831440407079114	5
210	0.06224299619887037	0.0626149114543463	5
211	0.10852959093567963	0.0535631141244847	5
212	0.18736112834175225	0.09728123017325702	5
213	0.1053716993395104	0.06269719593520648	5
214	-0.0053046361252504955	0.06781906686917032	5
215	-0.08229597621579794	0.09126602501930149	5
216	0.1263399920221238	0.036211091521335594	5
217	-0.12992732805051502	0.04749189579410019	5
218	-0.09774844159836311	0.07366026072449686	5
219	-0.14115386528635296	0.04891138313893273	5
220	-0.03477985294121638	0.07538148585162867	5
221	0.1585886989076866	0.07336444387898076	5
222	0.0032418032289055266	0.067987387182648	5
223	-0.11140916463346873	0.059144947318337915	5
224	-0.09515223510316784	0.054672419033310306	5
225	0.23071923291544685	0.09372124129227768	5
226	0.13202157332334988	0.11146376996895566	5
227	-0.027569162424063896	0.050730337785669606	5
228	-0.02742025694469162	0.06048358226624603	5
229	-0.02595439437867494	0.005200228875702001	5
230	-0.1903104941527813	0.06554294421892005	5
231	0.044207352462574644	0.06412744050387084	5
232	0.0034932739913415387	0.02645683929748956	5
233	0.18388539592482991	0.08607856303025499	5
234	-0.25087794531967916	0.04990079254591991	5
235	-0.12821061394899863	0.06160120884922661	5
236	0.22725522237707177	0.06310128912980081	5
237	0.03165255291460891	0.04776599308536792	5
238	-0.017760860077455188	0.05983032668008216	5
239	0.19253419436388763	0.07146009527323692	5
240	-0.16796320579445223	0.051287285184287844	5
241	-0.038302696919192185	0.03767170653851262	5
242	-0.08987409636030355	0.041824431547435585	5
243	-0.09315266866237953	0.032271909334164565	5
244	0.009533654889983235	0.08586044202982969	5
245	0.003511000044855355	0.09596239106575435	5
246	-0.18020523411989114	0.009059523074897028	5
247	-0.054228492970561225	0.034197809177946445	5
248	0.15455136395653316	0.06325384046070573	5
249	-0.11206416351144943	0.02044181213215082	5
250	-0.3526346029971109	0.03986062921226468	5
251	0.048075369442361814	0.03977516153162977	5
252	0.12103699226830311	0.07458786929611808	5
253	-0.07672141244995016	0.05858551694695701	5
254	0.30726191370258515	0.0748747631122172	5
255	0.11221470772886001	0.06150303524276382	5
256	0.1786228719424408	0.07833500123095931	5
257	-0.12312776497492192	0.04701104222780345	5
258	0.07092859544303987	0.0658165751514984	5
259	0.24304034857755202	0.10689704651276859	5
260	-0.07359541929469336	0.08223848822870257	5
261	-0.04116671759755164	0.061219016231306184	5
262	-0.083265890005911	0.07036916797401795	5
263	0.07441301296501743	0.020397272462157685	5
264	0.15847505356840258	0.05708036825700286	5
265	0.21257104692445547	0.08036545513909207	5
266	-0.2423413719791479	0.034018097932022776	5
267	-0.08222562090295557	0.07634186855030749	5
268	-0.16391011044153564	0.033299113671246605	5
269	-0.1470988896285982	0.0161117218588351	5
270	0.12125508399728638	0.051489457872894606	5
271	0.1666041566210184	0.042806502155871395	5
272	0.3742207506090561	0.0343725401318882	5
273	0.04551526015400252	0.024395117324903275	5
274	0.011335184428123781	0.03069600952815888	5
275	0.23414655054146477	0.06666446772300302	5
276	0.025754617817199517	0.04937237916469151	5
277	-0.19225029619895087	0.053448439288048544	5
278	0.023633671807885965	0.04554280318748054	5
279	-0.22574430732924855	0.020516626974683223	5
280	-0.015696463715998952	0.04309140247239557	5
281	-0.07579715838049837	0.06384176423767622	5
282	-0.34287611935955103	0.004982894587680538	5
283	0.10370660522142246	0.0777569620989565	5
284	-0.25591134522564324	0.017089931799727287	5
285	-0.2527190686216892	0.00843232857280578	5
286	0.0020291990664059846	0.0811553286700268	5
287	0.155354631741878	0.07939546171821739	5
288	-0.057044641900883965	0.01189744925443516	5
289	-0.1298885506411942	0.04273727703525216	5
290	-0.15619877363877552	0.049858715552543564	5
291	0.08649171008596633	0.09619824279548927	5
292	-0.019236973698240952	0.02806884436959721	5
293	0.017697432842507074	0.021389629514523213	5
294	0.04578081254781437	0.03595540146264077	5
295	-0.02449130313604784	0.07051456092501138	5
296	-0.027137640263687937	0.0901396772941251	5
297	-0.016489896949639597	0.08398170520093191	5
298	0.15359196912540476	0.08465792700172832	5
299	-0.06955452403746341	0.04888273336526733	5
