# Supplementary material for: High-level cognition during story listening is reflected in high-order dynamic correlations in neural activity patterns
Source: Nat Commun. 2021 Sep 30;12:5728. doi: 10.1038/s41467-021-25876-x (PMC8484677; doi:10.1038/s41467-021-25876-x)
Supplement: Supplementary file 4 — Source Data [file 41467_2021_25876_MOESM4_ESM.zip › results/higher_order_sims/random/56.csv]

time	1	2	iteration
0	0.058549111678555164	0.08384158929697998	56
1	0.13162483923131435	0.07258625683819807	56
2	0.013050974343191789	0.0439678511004027	56
3	0.00373637187154463	0.09408429577384768	56
4	0.02544314684108206	0.06794085235431473	56
5	0.36239343096712306	0.07491279127397106	56
6	-0.033461326243657184	0.04586552925163743	56
7	-0.13595981988869849	0.05712603982156885	56
8	0.03532575141586304	0.04000054873212635	56
9	0.07342604228632992	0.0756178954050071	56
10	0.16418541178773358	0.1004845405932485	56
11	-0.02395160291604045	0.032112064797879175	56
12	0.1251292666626084	0.08633151874515785	56
13	-0.22213241502481984	0.05086497076541111	56
14	0.0786201307866156	0.08920584970482581	56
15	0.15538051727504368	0.03711947145531778	56
16	0.1242380310994357	0.04747972123910952	56
17	-0.16968815563333844	0.040448092695152156	56
18	0.20465292575624158	0.07438490832572338	56
19	0.12488821627479799	0.07512876287732959	56
20	-0.24314477691777925	0.05362526691594997	56
21	-0.21210341470974045	0.028442036104561377	56
22	0.2064842226007681	0.10550613238135716	56
23	-0.23804529036760785	0.02586028838059763	56
24	-0.027749089060958347	0.10145961625450581	56
25	0.03666028931085479	0.033803684044899904	56
26	0.12398064496524787	0.08329713844931906	56
27	0.23449018517799164	0.060757622201992836	56
28	0.32679081125440207	0.04377178308660638	56
29	0.0964817827063651	0.05744853989638746	56
30	-0.3998829209797277	0.02191591270759374	56
31	0.020832187679818738	0.03896801302856872	56
32	-0.22775851695302138	0.0424472373970659	56
33	0.12335761609428977	0.09713064768527446	56
34	0.06839406801162318	0.06542274861806127	56
35	-0.23299661216043058	0.00827846166252177	56
36	0.1240966424907641	0.05553942876872728	56
37	-0.1995616070922476	0.055154384599624295	56
38	-0.022676873024977274	0.080186984460355	56
39	0.05472916923263074	0.05552435438091177	56
40	0.036546466529411785	0.07154259204225788	56
41	-0.1842647325339293	0.017862513168382162	56
42	0.28131254767019986	0.0789738300827404	56
43	-0.08407010571985116	0.09161307554138792	56
44	0.2841000647085847	0.10359653538047289	56
45	0.29143234246349453	0.08803212004902526	56
46	0.1428237750622855	0.05690034751725924	56
47	0.3343294816028938	0.07746861076273255	56
48	0.24286770786562828	0.06942841752654431	56
49	-0.07914716985212451	0.032058932094151435	56
50	0.0018384556315752373	0.06586342645597448	56
51	-0.26478078499618457	0.053025309990377446	56
52	-0.052233785903299766	0.025718691989549722	56
53	-0.2130958086661384	0.016238422334353485	56
54	0.14816866562454833	0.08187813335417647	56
55	-0.06367964996994492	0.06728727039749918	56
56	-0.19628637161307977	0.039754968602993136	56
57	-0.18128741899068765	0.0761961234779472	56
58	0.13799149956209567	0.056028338733178605	56
59	0.08414969846140326	0.0860201228921783	56
60	-0.22881405899873059	0.04991762113754388	56
61	0.016911958632414775	0.03707814311691128	56
62	0.18469907870473684	0.12017302238210467	56
63	-0.2308123099534599	0.02254700154980771	56
64	0.07921943890117868	0.06917385044152084	56
65	-0.22295347555691475	0.008740439770354404	56
66	0.17480221172894053	0.027678897877681803	56
67	-0.12181669293243044	0.00414657340935883	56
68	0.28132203384590093	0.08862735193965347	56
69	0.057721340573964997	0.05965777052832445	56
70	0.15049209741064498	0.0893457962565794	56
71	0.20097318860673538	0.06629007610953404	56
72	-0.0187694469977353	0.07439455884781727	56
73	0.21076557427039108	0.06601876846437578	56
74	0.16741028333449393	0.060031164512471015	56
75	-0.06695241460577905	0.04269275415479468	56
76	-0.11323157684508947	0.053470775868343826	56
77	0.2078549504561897	0.07901715877219981	56
78	0.08954810560699993	0.061366062925982914	56
79	0.1748611760883577	0.04662466737181896	56
80	-0.1149142607831725	0.02254915594004844	56
81	-0.49590123238055384	0.04040781345312638	56
82	-0.14750479440512754	0.04346105675409834	56
83	0.10195847286671736	0.08478138749786689	56
84	-0.10849421476578193	0.06439086530550374	56
85	-0.08053145723922316	0.0274438451338249	56
86	0.09555418749060234	0.09249706788423627	56
87	0.06001993952655333	0.08288306643100642	56
88	0.08992465019256826	0.08896001564412617	56
89	-0.033404236459705444	0.02969109309533866	56
90	0.06733433668764204	0.05586638527964037	56
91	0.08357654724842052	0.03179765263928123	56
92	0.08781668827519698	0.10247419910871465	56
93	-0.10523867568246544	0.06727837533855753	56
94	0.09835320285832978	0.03407127718471981	56
95	-0.18739270991676113	0.045892358710332856	56
96	0.1835060038223922	0.08387713714892679	56
97	0.10642534144621106	0.059286761906990275	56
98	0.10456819023289887	0.08204463541871392	56
99	-0.004191002030019492	0.07862221901943185	56
100	0.054068610009487914	0.08441849622640436	56
101	-0.023041258719402047	0.06530251335505975	56
102	-0.18331335210367486	0.054518220821445404	56
103	0.03514387981677946	0.05490682029495369	56
104	-0.10492690656962968	0.02603957102470771	56
105	0.05433260323434835	0.06758252807310534	56
106	-0.04804030942466375	0.032716830752948796	56
107	0.009960326292497592	0.0522129844063519	56
108	-0.2783763998350984	0.04022808196122912	56
109	-0.03251862180518015	0.07650468513705402	56
110	0.16041165384228964	0.0945606847552911	56
111	0.0452126216123888	0.07468537496258792	56
112	-0.27611338153559883	0.04177669757347477	56
113	-0.040148700906629455	0.07195461686250458	56
114	-0.1151730952241202	0.008208657702999172	56
115	-0.24948304342328223	-0.008359259141946466	56
116	-0.12958918633491803	0.03360926243152909	56
117	0.05942457530701204	0.04191269179486064	56
118	0.22406911555871661	0.06390916979995233	56
119	0.3491667952050034	0.1030224705366045	56
120	0.07136627084249195	0.05291162540909618	56
121	-0.3185783589279589	0.049596188024763926	56
122	0.1595755553693157	0.05427044586372264	56
123	0.11098378457652386	0.04006263349386867	56
124	0.07513276105471813	0.03561062462149817	56
125	-0.39026309231703726	0.030729152277028653	56
126	-0.027356786070566793	0.042648652890385566	56
127	-0.08898846119056707	0.025852263722859304	56
128	-0.05467918618238434	0.05878892105888009	56
129	-0.21111293138196785	0.014534066235383673	56
130	0.2215730107564566	0.06286992407028039	56
131	-0.02158658642031405	0.06694763482124233	56
132	0.05115299292288791	0.04667645938442585	56
133	-0.14902666897075798	0.061214516662937146	56
134	-0.018994574680815925	0.07751071246484198	56
135	0.04461508091231884	0.057427102208964395	56
136	-0.12138255423610748	0.0413077111475507	56
137	0.16663772560300238	0.057777988832458264	56
138	-0.0865676965727374	0.05312428354903472	56
139	0.08901692448133952	0.07047090312825056	56
140	0.1354427809045957	0.037790142154058404	56
141	0.20280838504884155	0.07832740081962666	56
142	0.22796311005032455	0.11939976677754058	56
143	0.04588392406441831	0.06175559205065259	56
144	0.09987907058446334	0.04868510820920328	56
145	-0.31016393220924443	-0.03649033730903076	56
146	-0.010359875895802532	0.04313667406827279	56
147	-0.09013051008311825	0.03657961009998966	56
148	0.34976764198036675	0.11184865869506855	56
149	-0.10693279216592179	0.05073318488147787	56
150	0.2647001221219481	0.07306227351065225	56
151	-0.27345785471497663	0.017986968676208328	56
152	-0.0026238137950643403	0.053431858107925924	56
153	0.02941344102819735	0.036368596400802235	56
154	-0.12920578048845982	0.019360738084780733	56
155	0.01994283534671872	0.046822090509798006	56
156	0.07003217852133874	0.036226535629350354	56
157	-0.016753079980331903	0.0369316253069524	56
158	-0.09833782599961213	0.00485498721536461	56
159	0.2344076720358983	0.06817581849224545	56
160	-0.14691038629159509	0.04197170180456226	56
161	-0.06836007497193954	0.06644053666545854	56
162	0.21460767024549882	0.06414926138215554	56
163	0.11982989260781471	0.11565877015243602	56
164	-0.05209801212355375	0.0590040362173132	56
165	0.4107011588010744	0.0956581701104141	56
166	0.2804505069286602	0.1012041267454715	56
167	0.01103314244329114	0.05158552526465282	56
168	-0.01875737726934451	0.028848784528995124	56
169	0.05910847405232539	0.09409194024772233	56
170	-0.0472359341425236	0.044030369259309386	56
171	0.27202044705177064	0.08127067102854638	56
172	-0.03796116700119431	0.0564040520997466	56
173	0.15027572623823396	0.0842182455901298	56
174	-0.04825825244664327	0.0240310070647748	56
175	-0.2781691005666103	0.05653815068038516	56
176	-0.016769185734114133	0.026311488762369495	56
177	-0.04082050078438169	0.05093826621375784	56
178	0.15281447847413426	0.03920874612396311	56
179	0.2134518554303461	0.07793634493565303	56
180	0.2502237839450433	0.10535486232502585	56
181	0.2844403794909942	0.08871145551090247	56
182	-0.02245042040609019	0.03866187164541447	56
183	-0.006405802764970158	0.060929185363153726	56
184	0.007613091206274657	0.056444906714650675	56
185	0.010556404151212584	0.027382430915471954	56
186	0.013280532608880674	0.07640794372245731	56
187	-0.009987667020874813	0.06783512925519916	56
188	0.06061087382106899	0.06091574972232921	56
189	0.03810801523045647	0.06116399492130274	56
190	0.1047293529023174	0.06614263244161625	56
191	0.19196309456395896	0.0744338203195921	56
192	0.08737859705325764	0.03269045406421754	56
193	-0.12770315338418428	-0.006259097119013053	56
194	-0.005726843122314923	0.07990424736549447	56
195	-0.07370035443076156	0.027036917883530243	56
196	0.06330315204037322	0.052953730271732384	56
197	0.07838733427618635	0.046920672530044706	56
198	0.004392565109521897	0.08248810304533323	56
199	0.02056969241980149	0.05453334929741899	56
200	-0.12570192644497993	0.051320204929960624	56
201	0.3139129949728997	0.10437848307709942	56
202	0.07375862209258299	0.05816177195194054	56
203	0.027424419299838472	0.04501784054496619	56
204	-0.04843653788959128	0.041039478529202	56
205	-0.034766624809597836	0.050464460939205674	56
206	-0.2349148945873669	0.019543908841992294	56
207	-0.33710493920475987	0.033744627622891224	56
208	-0.15277782539659568	0.0307841863314064	56
209	0.1300449328325924	0.05151037194843709	56
210	-0.2142908032395757	0.013265535143352438	56
211	-0.10433869140594645	0.03563023471212914	56
212	-0.013343983278469624	0.04212808951265963	56
213	0.1596765458426264	0.09547217063272333	56
214	-0.014344329784692822	0.08072874920535751	56
215	0.014518169238382892	0.07036519897829496	56
216	-0.05290886859777127	0.07448921675834819	56
217	-0.15238124699214178	-0.0030578404787438528	56
218	0.018629199327305144	0.0798502309912233	56
219	0.15995521558926118	0.06612708291020346	56
220	0.010872168991148148	0.0685500582191184	56
221	-0.03913687744264787	0.04998352843710583	56
222	-0.05553119227201755	0.033741736197323215	56
223	0.20901967657283926	0.09464617897723453	56
224	-0.13592411006943297	0.07008299109707022	56
225	-0.021375941927808437	0.06269106865849189	56
226	0.21767049865088298	0.08603352557501645	56
227	-0.017731438384319082	0.04903325368248214	56
228	-0.23804878049530598	0.03968822228097251	56
229	-0.02815356272576344	0.05450224023263128	56
230	-0.09889243519952243	0.05846953661593947	56
231	-0.049163026968760355	0.03439443179549687	56
232	0.021111472792170703	0.022568107989080745	56
233	-0.14388812722731842	0.0765283254782203	56
234	0.11071420814499619	0.050311435322787416	56
235	0.22236830261951443	0.07621901570438189	56
236	0.2865881748899137	0.06978507526306871	56
237	0.20687888605075025	0.08202328670872922	56
238	0.07922023105545135	0.05244960227851221	56
239	0.021939144580884522	0.04750890274423172	56
240	-0.036171614577438616	0.0395699324290363	56
241	-0.03297356820201456	0.04025932047765752	56
242	0.08491599875979891	0.06730911041453362	56
243	0.3250650524214042	0.08533116639340244	56
244	0.04469793581949464	0.052006645025650645	56
245	-0.1845067826629495	0.02177633854619635	56
246	-0.1016539276427515	0.060062399936015684	56
247	0.2281146848529731	0.074197815246312	56
248	0.15322856728355097	0.07375255872090984	56
249	-0.06168078670317655	0.034583814857763184	56
250	0.25148998240703835	0.09534100143091032	56
251	-0.03374701232654098	0.051031448258047896	56
252	0.18846549579496596	0.10519178604724354	56
253	0.013116897786281386	0.057399330204497286	56
254	-0.058512512601481305	0.05981960067961554	56
255	0.03438884381092092	0.05295794302305784	56
256	-0.02420501742024965	0.05518868957276162	56
257	0.0005266946019176686	0.015730951516472604	56
258	-0.08369528698473173	0.02813173932497906	56
259	0.06592258529420385	0.06387928482041809	56
260	0.00011317246291279865	0.058853288149859746	56
261	0.043469636899283216	0.07298318998022972	56
262	-0.12464537790098768	0.050545620687530095	56
263	-0.06971554197624341	0.0959473376547924	56
264	0.08141025729369507	0.08438722114219285	56
265	0.004021339499642883	0.08848146369152118	56
266	0.1848074154253553	0.09914542215881249	56
267	-0.1727575120167444	0.03350212733061566	56
268	-0.22426362804095995	0.02035704532583368	56
269	-0.2433680715873334	0.03335787063921145	56
270	0.09601918925498483	0.05679796550903676	56
271	0.2735823842269833	0.0986253378339145	56
272	0.28278195150496865	0.10196233350848453	56
273	-0.06377829276455088	0.08842937436111394	56
274	-0.11758294712497208	0.04346829661121149	56
275	-0.08383041833947283	0.05604491947323822	56
276	-0.050094099635408174	0.0758176101121206	56
277	-0.04051925173761204	0.020438895827695806	56
278	0.16530107360012256	0.08769076569322896	56
279	-0.07192436756167432	0.029098352129885423	56
280	-0.053725456606310645	0.049242144414737066	56
281	0.188630052180373	0.09805209492587762	56
282	0.13053437249237082	0.05931806427333602	56
283	0.12103854761600237	0.05633772065137874	56
284	-0.039245006522749974	0.06487657215766457	56
285	-0.14716603319964586	0.02735280959558018	56
286	-0.026768832913398082	0.07657875186283848	56
287	-0.008470009345323755	0.044415601844979634	56
288	0.16727123805494834	0.09655910912256792	56
289	-0.24326581127255287	0.01531554331249476	56
290	-0.011694225854806941	0.07781896597193044	56
291	-0.1392272461016523	0.0753777276747362	56
292	0.025801313064409463	0.07386909767259277	56
293	-0.12718996709282496	0.0639289969416144	56
294	0.16589080102497944	0.10442261613421505	56
295	0.12960241527925548	0.09843064673750704	56
296	-0.13950121760248524	0.049493468821139995	56
297	0.012231183231326295	0.05765244123280761	56
298	-0.02567401399022899	0.029888038587249092	56
299	0.00587594739493009	0.0623268123564897	56
