# Supplementary material for: High-level cognition during story listening is reflected in high-order dynamic correlations in neural activity patterns
Source: Nat Commun. 2021 Sep 30;12:5728. doi: 10.1038/s41467-021-25876-x (PMC8484677; doi:10.1038/s41467-021-25876-x)
Supplement: Supplementary file 4 — Source Data [file 41467_2021_25876_MOESM4_ESM.zip › results/higher_order_sims/random/4.csv]

time	1	2	iteration
0	-0.07011581146208062	0.04444688174438178	4
1	-0.21036165005860924	0.00895740343531425	4
2	0.16807128555615142	0.04736332173972919	4
3	0.1450600539707651	0.049816640656083995	4
4	0.03276671875125023	0.07536627344234843	4
5	-0.0030169407106297795	0.10810681141871264	4
6	-0.191275730278035	0.059120255132482744	4
7	-0.19204644795632322	0.048664407900882604	4
8	0.03319238489530742	0.0595082076126786	4
9	-0.1842304096285064	0.05184966566902631	4
10	0.15576583749493092	0.06960558016390248	4
11	0.056397371064853395	0.07997024033094949	4
12	-0.34817460679735096	0.017765246448995214	4
13	0.09291555618953572	0.07574455648892392	4
14	-0.2184469292022535	0.013226464115919245	4
15	0.20257835678515856	0.11234850635301334	4
16	-0.002114596693641542	0.05763236059728072	4
17	0.03010464637817387	0.03231784980000262	4
18	-0.09410220183147336	0.05859627200378615	4
19	0.09714050719944999	0.07613388144106314	4
20	0.3203885812920105	0.07668484410698884	4
21	0.025758447744550623	0.04403198075385849	4
22	-0.12605548505467526	0.016481582490126247	4
23	-0.3288289051025985	-0.023611734178651974	4
24	0.09477702346080447	0.061854671007109	4
25	-0.003398469520417649	0.029555597307570007	4
26	-0.07157145383119974	0.07831304597765441	4
27	0.05960612439630303	0.07762812118729306	4
28	0.13534807887608719	0.09235503929772981	4
29	-0.052928174866454444	0.05325005912331865	4
30	0.1162805024664481	0.08781188435845469	4
31	0.18751360523578076	0.09154633896919948	4
32	0.006000422152240339	0.01435961816488961	4
33	-0.1468202362249855	0.056022202580657786	4
34	-0.09889406442289708	0.08455029076108085	4
35	0.0021435674138864315	0.03593369153930175	4
36	-0.10733784214398631	0.046152632699577104	4
37	-0.043373880855296476	0.07394774258857369	4
38	0.13648232033872346	0.059629219507118525	4
39	0.12527702480851188	0.08168428675493165	4
40	0.20087560899213247	0.08662712831545615	4
41	-0.1314500340963805	0.04711249397679064	4
42	-0.040788003987466	0.042153826020557894	4
43	0.15534156481167663	0.060249093481602206	4
44	0.18129838854595762	0.0726976662882547	4
45	0.015451099910451195	0.08472824839665628	4
46	-0.08379996146391473	0.06544720407656904	4
47	0.1692729139444072	0.08011671667400373	4
48	-0.16078388840052302	0.025400559897705545	4
49	0.11968523936177468	0.08250754377748894	4
50	0.01026939706381729	0.07101552649493957	4
51	-0.024634863036256564	0.056470274333230576	4
52	-0.2497502656206795	0.0693720862583773	4
53	-0.017329888068854417	0.05178613909460478	4
54	0.005475199941515485	0.05248635584173704	4
55	-0.12878203518468093	0.052975625154297844	4
56	-0.2276513392537262	0.02340539232881417	4
57	-0.25764209207510197	0.04345938767800155	4
58	-0.3590346959419996	0.03202145109275983	4
59	-0.08229519856958223	0.0605018087678666	4
60	-0.21383686899321136	0.04715977785029306	4
61	-0.19886579305106056	0.06348822756900664	4
62	-0.061534713006820035	0.06664266515131827	4
63	0.23894312694124395	0.07104703804481402	4
64	-0.1198368273742954	0.025748829362366457	4
65	-0.13492997653583996	0.0383549508424777	4
66	-0.11170321601987838	0.06194197971429153	4
67	0.2728678553394341	0.03473787674177226	4
68	-0.02119595905523224	0.0765214083533622	4
69	0.24974436748621254	0.09887733205635098	4
70	0.08925917569461084	0.09733771191513234	4
71	-0.19416297059002535	0.05065111361998519	4
72	-0.18935888359132735	0.06706951654142958	4
73	-0.2652062041541611	0.04256240951808867	4
74	0.05119868497796085	0.08874382914114172	4
75	0.03276086283968151	0.06508743790528008	4
76	0.07726063182128336	0.027227011984734754	4
77	-0.04972801834726634	0.06475820134282195	4
78	-0.08973923596483183	0.04173614446369007	4
79	-0.10970508515634245	0.04913712214279092	4
80	-0.09669780099374663	0.06275077919923676	4
81	-0.030868368418648272	0.03828993620571234	4
82	-0.012947748241048227	0.035408376069724516	4
83	-0.09514216605288216	0.016190519961218248	4
84	0.4518909380923719	0.06986350731192863	4
85	0.20118844673837477	0.0792031191083905	4
86	-0.1736808762528335	0.03868304416372498	4
87	0.0909755716918071	0.0770780146684407	4
88	-0.03752593922358836	0.040956461559531254	4
89	0.008379847905053911	0.034827899132083714	4
90	0.1072840826818807	0.09917967787442479	4
91	-0.2978493725707308	0.038982303447189386	4
92	-0.04367937899780226	0.08257984353371554	4
93	-0.14263527022128125	0.0768741980710623	4
94	-0.2176052618039409	0.05970403684660456	4
95	-0.042850752140548	0.044856224512322844	4
96	0.17548361456413833	0.09506481117667114	4
97	0.06507057015930956	0.07570212155559082	4
98	-0.05254670342835263	0.018247371315806657	4
99	0.16958799954307063	0.0580073739035969	4
100	0.1355838516457531	0.07191542287874972	4
101	-0.026272272228789226	0.06174684079860481	4
102	0.10620212574710744	0.04745025864482103	4
103	-0.04621396110201707	0.04447602121502972	4
104	0.05956982503136202	0.08551807838622036	4
105	-0.12536940085366438	0.030653214758074643	4
106	0.26836047232040405	0.026527847767715024	4
107	0.4894215935482725	0.09915430096853822	4
108	0.050607491338067016	0.08592614416247855	4
109	0.009421375958172407	0.07827343059634018	4
110	0.19377693202438964	0.08763640331362799	4
111	0.022883566685815915	0.09432184603497994	4
112	0.18324113745670212	0.06722957308911916	4
113	-0.16972009922749517	0.03721840581169689	4
114	-0.3039748896415173	0.03405335715549739	4
115	-0.05143237926496033	0.04452565146696928	4
116	0.04082597187002478	0.06852502401153987	4
117	0.10474634035853578	0.06382031526287388	4
118	-0.19579231814897563	0.05057261275218414	4
119	-0.12368595140511038	0.05209197190391278	4
120	0.08811518048800604	0.0707766672868847	4
121	0.08258678556311212	0.10113853362652328	4
122	0.17795194037828074	0.0852194595872424	4
123	0.11258323741033865	0.06616265000136116	4
124	-0.032683128267741515	0.029580663259742502	4
125	-0.09643317678802234	0.0274766413405419	4
126	0.08179534281921783	0.06456133700484454	4
127	0.20706317702116256	0.07402768190415861	4
128	-0.0415349955897516	0.03934246548139626	4
129	0.12410398234603742	0.0629909216026243	4
130	-0.1394110084544377	0.04015477579823419	4
131	-0.3895919270908435	0.034575112998194595	4
132	0.05259569428812853	0.039566779894226314	4
133	0.16589126922922234	0.09223838479019214	4
134	0.3097599773305263	0.07050079943987606	4
135	-0.063981555825311	0.03060907920380352	4
136	0.021074530869642682	0.04941916964725335	4
137	0.06452778674263043	0.06112092643184287	4
138	-0.05203677441037735	0.04762797740519595	4
139	-0.018497102807264222	0.05909084291620997	4
140	-0.024358831261411425	0.09192606902162946	4
141	0.05875193384426299	0.009930051358814605	4
142	0.04378509917441187	0.08310299768210516	4
143	-0.07324331368024317	0.05283614544194657	4
144	0.10435061803495109	0.07849129582341641	4
145	0.1633812498694315	0.0634676195472835	4
146	-0.2405421444268094	0.06078663028859389	4
147	0.11328671562903371	0.09325348718741935	4
148	0.13734618970084136	0.09302943671866376	4
149	0.2672901728283221	0.10607569063585401	4
150	0.12719267625500716	0.05629491309127159	4
151	-0.08058282313467714	0.058194154296080304	4
152	0.12918852970581876	0.0844634022468274	4
153	0.02528904406155965	0.06700374642478947	4
154	0.168375148319777	0.06380472394203028	4
155	-0.007590447342515781	0.06449830079017414	4
156	-0.031322785095648835	0.061002682026744116	4
157	-0.030284650206453236	0.024001259392688233	4
158	-0.27496643040931984	0.008935852811782085	4
159	-0.2236556740941618	0.0036497257869092742	4
160	0.1521662573059493	0.08206928825483184	4
161	0.15738004820562368	0.08489550227036423	4
162	-0.09020518065685866	0.06871147326314711	4
163	-0.33245812880776604	0.0055655253982685865	4
164	-0.11537638713692167	0.06361854106679367	4
165	-0.11471066571519294	0.05796235298389347	4
166	0.19531396396907733	0.07792529077258895	4
167	0.13314596273979779	0.10069799429696202	4
168	0.006966153582804048	0.04116224032157018	4
169	0.2809979234584325	0.060120084953078023	4
170	-0.0910717860219357	0.04781085080426356	4
171	0.14572642516647244	0.062071259365484445	4
172	0.026842702534674755	0.018410146307871165	4
173	-0.2813245447016551	0.03032982503310813	4
174	-0.23115156487199695	0.04760579360897395	4
175	0.03839718773355728	0.07091951463808921	4
176	0.2561135310199431	0.0633758273085132	4
177	0.2777342328027497	0.09816645317010002	4
178	-0.1982384501782592	0.06888652237467284	4
179	-0.33075133718893807	0.04497754421356373	4
180	-0.04928376356612486	0.07585057561998232	4
181	0.14874693534822794	0.062612003636458	4
182	0.35610872868549354	0.10082800953228922	4
183	0.1838333598257664	0.07246555927236253	4
184	0.16704178600188255	0.09067297870616026	4
185	-0.044864338449707095	0.024919708140200978	4
186	-0.21482697449183538	-0.0004987727946429446	4
187	0.06908924092499273	0.10501752586982399	4
188	0.14444614129310526	0.036592974290155685	4
189	-0.057227324649674075	0.04202539535052945	4
190	0.07605075553746915	0.07517417339653727	4
191	0.16926793974874293	0.077414502390237	4
192	0.04921866809592744	0.09032760558950419	4
193	0.16863190329715957	0.0654564980925499	4
194	0.04177533328558334	0.0711612319071067	4
195	-0.056801489361327825	0.023649672654367997	4
196	0.051897814594664325	0.056847006086246876	4
197	-0.13963624539633468	0.08269758643160155	4
198	0.1148208657708967	0.08398856473283059	4
199	-0.36383933615509256	-0.01315860371731678	4
200	0.1709969462442939	0.07031856282128846	4
201	0.07410318302263168	0.0848497970270191	4
202	0.10920682974543604	0.05909969114238021	4
203	-0.18562812136782994	0.0014262765620885135	4
204	0.05286517856858283	0.05404704468439178	4
205	0.28562488707382966	0.09212969696997517	4
206	-0.013808766155719682	0.02582352257450242	4
207	-0.053513529546004406	0.08246842253550442	4
208	0.1321683787725884	0.09318730017590961	4
209	0.07284070391485407	0.08600019161873451	4
210	-0.17584263545669485	0.03841158237138621	4
211	-0.09599375319754995	0.03475194283258653	4
212	-0.2950188942478218	0.030176233934481333	4
213	0.035920076839085574	0.045499550814579466	4
214	-0.013254177838803347	0.06405141953890117	4
215	-0.04622270317647941	0.02722544623029908	4
216	-0.14463164856044375	0.032554841156838	4
217	0.08983205383647455	0.0587807155374451	4
218	-0.14190875064581526	0.03267873789059382	4
219	-0.15468587499425215	0.027132195725644792	4
220	0.20199770382719154	0.08108820615594782	4
221	-0.013993662534478197	0.05230111772156602	4
222	-0.015656049602820535	0.05259540178035953	4
223	0.12719923094545724	0.05341926062450827	4
224	-0.08370398466054975	0.033923290702423996	4
225	-0.033250231886482566	0.02547172006449531	4
226	0.405280112980269	0.10632001270329056	4
227	0.28607002738329396	0.11987570414967223	4
228	-0.12108726866796134	0.06607404597489824	4
229	-0.0032272203311438986	0.03437024781798396	4
230	-0.008772369423630313	0.049109921016576824	4
231	0.20661536771688865	0.13144736392756065	4
232	-0.0647183178216399	0.07612305828606332	4
233	-0.016939202920744058	0.02486453567971614	4
234	-0.2792276966582635	0.034817581975274646	4
235	-0.022867750781163543	0.04789011198593128	4
236	-0.20039070571529058	0.06747001214100183	4
237	-0.03734638510148904	0.05098240938562855	4
238	-0.0033491889373525627	0.057696397531428995	4
239	-0.12670652872116264	0.017256626213898677	4
240	0.0075805745742216326	0.055927034283849354	4
241	-0.06360641350021386	0.08143294411438827	4
242	-0.11927708379682554	0.07210064298776732	4
243	0.01867742991077625	0.07730991376107357	4
244	-0.060304794714034736	0.005268385628901747	4
245	-0.05894782936163056	0.0825755716309694	4
246	-0.139244077907877	0.0005485295573592361	4
247	-0.20712185860499085	-0.013268196951077511	4
248	-0.07147425280120974	0.04264059060843184	4
249	-0.000485771201629355	0.0343980588944773	4
250	0.08129529547334927	0.07562157356388763	4
251	0.06686422821376067	0.07458785538016094	4
252	0.04970607325820439	0.020171047711952668	4
253	-0.11839014743517512	0.04303879295283316	4
254	0.17884567598363194	0.07120808811285992	4
255	-0.14307561045857337	0.04237063322654121	4
256	-0.16694630334052177	0.03264635440045119	4
257	0.13124931055698655	0.08124163289805084	4
258	0.02311434891509697	0.051643080708155854	4
259	-0.06875598913801759	0.04283779783917209	4
260	-0.20511849940523785	0.02460097751548623	4
261	-0.11519535713398853	0.028663308326119182	4
262	0.07651101807129321	0.09180256554656303	4
263	0.11374161318501011	0.1038123269924166	4
264	-0.059969395070948124	0.02100256338839223	4
265	0.2115302917360844	0.10480354384612764	4
266	0.04973703634477077	0.06702225263601624	4
267	-0.04145307172576431	0.05921905029755628	4
268	-0.1390592634529716	0.07918873090969046	4
269	-0.14011983929703542	0.041451582424254965	4
270	0.13633235070885844	0.06221073074464563	4
271	-0.026672266476761058	0.08024363989105965	4
272	0.16011150592200504	0.06955797297034896	4
273	-0.0038393933941875936	0.05684004570734636	4
274	0.04539917913258698	0.0842385193640817	4
275	0.14326483328313325	0.05459853025482649	4
276	-0.22006193089041196	0.0009065893028085431	4
277	0.06566323021299382	0.05584480061624024	4
278	-0.19984333270720223	0.03543459072116737	4
279	-0.06751274401230327	0.06826523505273711	4
280	0.22464855025512584	0.10318767947541253	4
281	0.11768808301060492	0.08653249301692831	4
282	-0.18877967374935678	0.039298816540777506	4
283	0.13145489654878706	0.07354554413572054	4
284	-0.01514855717622775	0.01362415548745576	4
285	0.10837586038773368	0.08210656029293359	4
286	-0.132436895528256	0.04070480754355295	4
287	-0.29601990034979525	0.019863152107470323	4
288	0.044533748733696504	0.057820172677237935	4
289	-0.053706588013732195	0.048618581567236405	4
290	-0.09888989155233126	0.05250971141484069	4
291	-0.07925346869974693	0.0531350224516796	4
292	0.06566579190132216	0.06692306517544096	4
293	0.11288256996801466	0.0870633742356652	4
294	-0.11469042952343259	0.024782364903793295	4
295	0.11970495098567226	0.0467869566186173	4
296	-0.07409350661334892	0.033254746334711906	4
297	-0.2790105402164348	0.005666169282676393	4
298	0.09769923097135005	0.05848524770908799	4
299	-0.06773500032199621	0.05268883978014306	4
