# Supplementary material for: High-level cognition during story listening is reflected in high-order dynamic correlations in neural activity patterns
Source: Nat Commun. 2021 Sep 30;12:5728. doi: 10.1038/s41467-021-25876-x (PMC8484677; doi:10.1038/s41467-021-25876-x)
Supplement: Supplementary file 4 — Source Data [file 41467_2021_25876_MOESM4_ESM.zip › results/higher_order_sims/random/42.csv]

time	1	2	iteration
0	-0.015662448186490173	0.028979906390721327	42
1	-0.08441510548597345	0.028231452090323548	42
2	0.16877410820777072	0.09769502548781141	42
3	0.09361984956987213	0.07059212399584532	42
4	0.13167516806666632	0.09393236559842479	42
5	-0.32025897267700154	0.028111001955465002	42
6	0.013559499755723483	0.036967915063136784	42
7	0.027428865639037982	0.07675802545588284	42
8	-0.10159168798228807	0.05614912479013318	42
9	-0.05444646077088214	0.05638779776592308	42
10	-0.1499332807722466	0.054761405729763214	42
11	-0.1442382906517928	0.023990817235633163	42
12	0.18875000033655623	0.09055150370993012	42
13	-0.12852939652802395	0.05010044063610019	42
14	0.02429642641332218	0.06196769640829866	42
15	0.011275095818962562	0.05944658224103309	42
16	0.10970771706474917	0.04728809367671293	42
17	0.049750517858388264	0.05789505258242555	42
18	-0.08998798496647108	0.04374935948883427	42
19	0.22598853887644443	0.06240952006441135	42
20	-0.05335510283817317	0.01099678150179626	42
21	-0.19569898805703678	0.04396570834977721	42
22	0.3093530920726541	0.06442445014505378	42
23	0.11662607135708805	0.0328368636744386	42
24	0.32524492503458535	0.10553868687819978	42
25	0.10476458503875058	0.07216745792922387	42
26	-0.003654299327104832	0.07793260193257462	42
27	0.03978906852099325	0.07973516656652095	42
28	0.04432519087139986	0.008239066033908348	42
29	0.027516594600325937	0.09220369530979076	42
30	0.031358897356988324	0.03347368022129117	42
31	0.019517909478260247	0.07997028003334085	42
32	0.10510695338728288	0.03315160795432236	42
33	-0.14376387980821598	0.042782224649561836	42
34	-0.0561056289061767	0.03663351123566342	42
35	0.08321154936891531	0.06022899728672384	42
36	0.1839110104066879	0.09715147680563617	42
37	0.04561630250796941	0.05919770257987936	42
38	-0.10855539294956935	0.044951303247928495	42
39	0.14595254511589348	0.07316298877416096	42
40	0.4255886357341894	0.0923297195610538	42
41	-0.07252631315583564	0.07119147739802993	42
42	-0.08898649963000074	0.016108153784272182	42
43	-0.1890156102673437	0.022342970750978613	42
44	-0.05872926575825519	0.06618053308779487	42
45	0.02901779121062861	0.0353015710436429	42
46	0.013561120507842991	0.08875507714614107	42
47	-0.186062986039756	0.01807637565086327	42
48	-0.1570597028194685	0.01019085278070362	42
49	-0.05631182235302518	0.058864613712467144	42
50	-0.10109466971328163	0.07422179933933175	42
51	0.04723958368689853	0.07593630833849803	42
52	0.13302479629848396	0.07273066251239012	42
53	0.13004588135665998	0.057012515129116294	42
54	0.3703773360969804	0.11707771575442279	42
55	-0.2909516652634088	0.019216795044002363	42
56	0.169832090647798	0.09408383098065085	42
57	-0.015129975368217969	0.06455296910982695	42
58	-0.2746266365744607	0.030707210949310237	42
59	0.13424926585117058	0.06143842947755406	42
60	-0.14152062456858203	0.07404213987780263	42
61	0.11003575064284328	0.035995164477781755	42
62	0.30704818589700805	0.08329427829264677	42
63	0.13068256509345882	0.09502020269953614	42
64	-0.005986729185315382	0.05017967244284165	42
65	0.08906284575667525	0.09373744285800978	42
66	-0.005127618637341853	0.052357682380670456	42
67	0.109483150785314	0.0852944246681109	42
68	-0.18786121540872816	0.000593993723228788	42
69	0.15712713841664305	0.07945808834938099	42
70	-0.08279271332671759	0.040534144203377774	42
71	0.21435107705029985	0.0803318568704355	42
72	-0.020820841199312524	0.08627578519725632	42
73	0.05438659995964157	0.01728696156533815	42
74	0.03685778788529789	0.07710669956247583	42
75	0.22707634526975728	0.049604496764301356	42
76	0.11451808807955657	0.09592367188555095	42
77	0.003831521572992192	0.055344673154076506	42
78	-0.14196622236418646	0.014630446637539542	42
79	0.019003740459854503	0.07656900149401989	42
80	-0.018073547777573983	0.0782033958993461	42
81	0.26592731629494376	0.059872180512706014	42
82	0.20523096596736168	0.032541259481238406	42
83	-0.03605800167720189	0.0635379634835652	42
84	0.0721566144337029	0.053880156126024537	42
85	-0.06169230150325384	0.058614659926553674	42
86	-0.03902428292159644	0.08118168950236254	42
87	0.052126705943642666	0.07898123634067583	42
88	-0.1387216269216285	0.0514904165443451	42
89	0.02989321638382548	0.04999662412154644	42
90	-0.22217295027304249	0.044226593043333824	42
91	-0.00013562996485259773	0.09269592932894048	42
92	0.05695564307286271	0.0736337706750503	42
93	-0.047889260913686026	0.05765221059172068	42
94	-0.0041486193076407515	0.07235599348321457	42
95	-0.32875895417738316	0.025192046621287937	42
96	0.0037370454434572115	0.09282952990553398	42
97	0.24438457850852224	0.06176236382112482	42
98	0.07032330403869588	0.09558981730876237	42
99	0.2034460574364506	0.07602239726798361	42
100	-0.050543898655559874	0.05032687761283598	42
101	0.04247152263547374	0.03478156207310048	42
102	0.05388814494708201	0.06926039084818567	42
103	-0.03300948559453148	0.033427228201694976	42
104	0.12074415212942288	0.1071277630807987	42
105	-0.06393280006975188	0.04297491817519843	42
106	-0.2155763970048613	0.023685372457144933	42
107	-0.02678489203159925	0.06301091447462079	42
108	0.3082242352284703	0.09335303825758878	42
109	0.08296002296253399	0.07872819725987913	42
110	-0.09797363144572015	0.06371817004168638	42
111	0.10502047440370331	0.07805583350584396	42
112	-0.11503843181139321	0.04093187782334771	42
113	-0.05933269771736261	0.06637080296835345	42
114	-0.3413240530622249	0.035851269803030335	42
115	-0.09760630113401829	0.05760435110354526	42
116	0.02221547430752072	0.09111569959340039	42
117	0.04288099103100546	0.0733335904564087	42
118	0.1742706558721308	0.08005868275970544	42
119	-0.024848841014364093	0.04253279017786508	42
120	-0.25195144227032845	0.005987050986119928	42
121	-0.05360225162979445	0.05685293291189197	42
122	-0.12531791042959076	0.06008530814212095	42
123	0.2226598008138813	0.08474550384545267	42
124	-0.06754569175524852	0.013732443791318681	42
125	-0.00940844009334392	0.043005426323301184	42
126	-0.041505819704394306	0.05146174398593473	42
127	-0.14873963419345482	0.05100703042179737	42
128	-0.08114338050590375	0.04589710621934332	42
129	0.05525073541894605	0.07354587827943801	42
130	-0.26280631155954776	0.022430841586572364	42
131	-0.017249937391274738	0.06970990156207343	42
132	0.14053832504096378	0.11973986656342557	42
133	0.007003443011564634	0.09358872360499948	42
134	0.276234639374435	0.049560455904270655	42
135	0.007591129747917876	0.07455641699636753	42
136	0.14158444760848793	0.09382226269697187	42
137	-0.11276716891379587	0.030219883936523383	42
138	-0.11866748928330166	0.05120225062226365	42
139	0.2738276348056754	0.059324245511070545	42
140	-0.04738624873546232	0.03485550219496978	42
141	-0.0498830279000666	0.06192752232350647	42
142	0.05900062993759683	0.07836126461615615	42
143	0.040570465551219556	0.074694920110799	42
144	0.09029341920442172	0.07593100718696734	42
145	0.2819238097542727	0.08226792621100824	42
146	-0.23041996825119726	0.03632027329138651	42
147	0.0487680810046023	0.04776937540520084	42
148	-0.27009737442053566	0.08177083437575627	42
149	0.15545445524636456	0.07908542535300109	42
150	0.05180581128652023	0.0782259777835683	42
151	-0.014129631493563298	0.049657468313141356	42
152	-0.2911931962464515	0.020997663791734594	42
153	0.007807175666805473	0.06962028354095931	42
154	-0.12386165301139218	0.031714031897415736	42
155	-0.15579682102158945	0.019960081524478427	42
156	-0.0757635663039866	0.03291559887003718	42
157	0.14619293534897296	0.05461243610917158	42
158	-0.20917967067304555	0.03048352348741845	42
159	0.1149907332921346	0.03504951555204458	42
160	0.08977228814260203	0.050680206777701894	42
161	-0.2241716921216508	-0.0024243737591672773	42
162	0.00963880819315964	0.10122206544096647	42
163	0.03942201320291903	0.02787260213541526	42
164	-0.09413227224821849	0.09460217844679884	42
165	-0.026139682152393564	0.06391267302382146	42
166	0.22768695161471597	0.10907552101535233	42
167	-0.015536705802116765	0.09102173771976563	42
168	0.07619150434284053	0.03154526193865477	42
169	-0.05817161641360681	0.07583709206575452	42
170	-0.06786986286564828	0.043443011419901534	42
171	-0.0007385272012749632	0.05780448226437487	42
172	0.011660871973772873	0.06262757786374605	42
173	-0.10823346759304077	0.0553712350047048	42
174	-0.09652807975144756	0.01582942702124737	42
175	0.01566456942871018	0.05927056534682177	42
176	-0.08975073202894658	0.07729189359473403	42
177	-0.13206564777942004	-0.01932936288677463	42
178	0.20576074232652353	0.05562148264607365	42
179	-0.15086066613872304	0.037706626790455985	42
180	-0.21735578842314396	0.04967376865440081	42
181	-0.10817414339510627	0.0670014608355592	42
182	-0.0816570715732234	0.06907299274816706	42
183	0.3542045783554505	0.08071892882413507	42
184	0.17050039556700297	0.04801508218270564	42
185	-0.10066182928074374	0.03682375364917619	42
186	0.03638075872807241	0.06453225086238729	42
187	0.007037829227128172	0.04294070009233061	42
188	-0.20847816761434834	0.05451822175866237	42
189	-0.24550731345585503	0.05237984697076346	42
190	-0.3064682354793569	0.008397120490403465	42
191	0.04073032557894629	0.03839569676772491	42
192	0.16682988514990352	0.06685876007431453	42
193	0.09573327777663428	0.06889775099844858	42
194	-0.07318520417908495	0.06238849573664133	42
195	0.08363034542801581	0.05496144527199074	42
196	0.18215629155573296	0.05619269328103978	42
197	-0.21654783101708378	0.018293052837940218	42
198	0.14887105165666845	0.068400142253153	42
199	0.19928852961496266	0.07627261026021001	42
200	0.15775532680015616	0.026532078454389953	42
201	-0.07766506832009856	0.0874058905484168	42
202	-0.05627200494591975	0.03531611538459589	42
203	0.11006943154451723	0.04848836556996845	42
204	-0.25485885328192887	0.021577707358501282	42
205	-0.034355046584202034	0.048069259805361975	42
206	-0.21493107718224025	0.017200429637716882	42
207	0.041547493812711354	0.08202392364308314	42
208	-0.16026691828428646	0.059181673369101045	42
209	-0.017894300020313683	0.07541714206398935	42
210	-0.17432133092871982	0.012206400209602949	42
211	-0.10587140708282379	0.058702255055843255	42
212	0.0765627316943295	0.01906791776424421	42
213	0.2793762439497592	0.10478357852042955	42
214	0.20566671947652482	0.08265089466057259	42
215	0.13140351761247798	0.07486299639127085	42
216	-0.3625974992948324	-0.009647855645728273	42
217	0.02107437712116702	0.04214061621896979	42
218	0.00654870325468611	0.06674088803899224	42
219	-0.07856113334715846	0.0509706434882203	42
220	-0.03495894614193876	0.05432709402735756	42
221	0.14686389763424418	0.09341654129813845	42
222	0.017887867163032308	0.06502341165464864	42
223	0.3132442253730557	0.09270312802978911	42
224	-0.2931414901663577	0.008185536969848693	42
225	0.06371882277077316	0.09962422646046112	42
226	0.006498569482679057	0.03326759253420541	42
227	0.11084894845507999	0.07722340242574632	42
228	0.14063574861065473	0.037343053722683844	42
229	0.07465760439307906	0.032898052162371634	42
230	0.3835375962679988	0.06103531495003105	42
231	-0.22518575082923306	0.0359559528346355	42
232	0.1991955973126772	0.09447687325442691	42
233	-0.041693360465238395	0.07203303654302019	42
234	-0.03653077096921659	0.01771385156309788	42
235	-0.18178151397396625	0.025290728665032083	42
236	-0.06810142363426969	0.0390410846696215	42
237	0.2028934759868016	0.0756425762408573	42
238	-0.0884690557240762	0.03449469374024052	42
239	-0.033432083081959454	0.057325700354107056	42
240	-0.03817508521479477	0.053777245656634484	42
241	0.013545714592699206	0.08038963608870037	42
242	0.10352831937447429	0.07494021723899959	42
243	-0.0006626056704655424	0.06677554852424816	42
244	0.06198932600531019	0.09458970162809674	42
245	-0.18344493841571763	0.023417963430772955	42
246	0.04453695387591016	0.06868869295887871	42
247	-0.03553578324638517	0.03835472780339513	42
248	0.21888268707514544	0.0916639698713834	42
249	0.02152791103059823	0.050653112332923515	42
250	-0.038457994871540564	0.0693906275699876	42
251	0.1042292946521046	0.05708167017089728	42
252	-0.16394856311764114	0.021200758972076128	42
253	-0.010265178318580844	0.07061318879669118	42
254	-0.03944248549417128	0.07671362778485981	42
255	-0.17295729874400748	0.03224955285242103	42
256	0.04416202072738178	0.06404056033385853	42
257	0.06297933779877435	0.050298169774464635	42
258	-0.2227740911158876	0.006224088120453483	42
259	0.05805972902052848	0.051398483274795806	42
260	-0.11446148251382031	0.04945839227678288	42
261	-0.03130328171948508	0.04288328723367154	42
262	0.021055593680255263	0.08708223716084029	42
263	0.0714363397820492	0.03196016501158773	42
264	-0.04624710908018387	0.06904658974424584	42
265	0.08946672967462253	0.06105532458008436	42
266	0.17437847260983913	0.053254675139938285	42
267	-0.09471539221215798	0.06729975660255692	42
268	0.1157226235168689	0.07460665914995097	42
269	-0.08782007708337473	0.04627466190324109	42
270	-0.07537833256304592	0.02906562443238076	42
271	-0.20347738677486332	0.05975747286689315	42
272	0.15923860095108516	0.07988214082438783	42
273	-0.0642496526189171	0.05930954874709375	42
274	-0.4196981074605595	0.004907278789304045	42
275	0.06977209209083791	0.042356498316973724	42
276	0.17118684231765094	0.09880203357311093	42
277	0.1712616074161822	0.060253229966241835	42
278	-0.2153909580182224	0.048550603270516045	42
279	0.016815810090528214	0.05195049475630581	42
280	-0.012150052127638509	0.04762869991817135	42
281	-0.014497125843805487	0.0539753749424363	42
282	0.24271885939409213	0.08595587745324587	42
283	-0.11815417692964252	0.0355033018215839	42
284	-0.0778147899175056	0.048164175308178174	42
285	-0.16678430221641333	0.0889478360088187	42
286	-0.4375982541009356	0.02135276281792185	42
287	0.14299307393988508	0.07096927771626753	42
288	-0.21654326664956117	0.03915789794509453	42
289	-0.029225768381745766	0.027449279644943828	42
290	0.24738151780295287	0.08801864116843468	42
291	0.4694515392336664	0.11074058413001975	42
292	-0.09979192053236344	0.040259961259963145	42
293	0.17671329484952447	0.07874519313875475	42
294	-0.34989455473668063	0.032735690467089754	42
295	-0.030850546744473687	0.0742112290857147	42
296	-0.11447132872978676	0.020811943982223073	42
297	0.06121129421887488	0.07799067004806094	42
298	0.02595977295049534	0.05890330453982251	42
299	0.07684871833879364	0.08405202953829617	42
