# Supplementary material for: High-level cognition during story listening is reflected in high-order dynamic correlations in neural activity patterns
Source: Nat Commun. 2021 Sep 30;12:5728. doi: 10.1038/s41467-021-25876-x (PMC8484677; doi:10.1038/s41467-021-25876-x)
Supplement: Supplementary file 4 — Source Data [file 41467_2021_25876_MOESM4_ESM.zip › results/higher_order_sims/random/95.csv]

time	1	2	iteration
0	-0.04456427240866992	0.07137041844680869	95
1	0.21374033326089564	0.08467100808696772	95
2	-0.11697282975052586	0.035369182786465975	95
3	-0.014433384350577888	0.06088597790039213	95
4	0.1468983995764426	0.07370316113911661	95
5	-0.2146893317745734	0.01094994855344967	95
6	0.2003218790027396	0.1055883069068332	95
7	0.1037335787075047	0.07808693880961019	95
8	-0.0035016417045370023	0.06871094127649789	95
9	-0.010433450920698386	0.025476889365206302	95
10	-0.09308872578148011	0.059253716500478136	95
11	0.1420095869004815	0.09099033318381479	95
12	-0.001959036452369052	0.06920930720526014	95
13	0.08082848296219627	0.08023215102158371	95
14	-0.09505522183913878	0.04153088551324985	95
15	0.3016975632395796	0.0938072018424558	95
16	-0.1550701542767493	0.05828506152795182	95
17	-0.1481704578894536	0.05973327852435238	95
18	0.062831078836017	0.06816247673370032	95
19	-0.05958291052688815	0.06108188289566099	95
20	-0.12841070649093655	0.056504125968514264	95
21	0.08838197763875309	0.03246633676858695	95
22	0.07933355167754688	0.05847532961450275	95
23	-0.26430869847354144	-0.005940374555541157	95
24	0.17528410947006753	0.052227059529681596	95
25	0.19558183262787182	0.036307099042515896	95
26	0.03336371498943157	0.02600493094600692	95
27	0.05387039616112677	0.06521408489373466	95
28	0.05488098800093359	0.08143604461541785	95
29	-0.05168315634398436	0.0533425013814016	95
30	-0.10934617651828307	0.04197366852398266	95
31	0.08186267004606711	0.054034000471170074	95
32	-0.24335661973577247	0.01400472206562123	95
33	0.08065572677237304	0.055229589832868936	95
34	0.09760823518697903	0.08182480617331617	95
35	0.14736960323895318	0.04631825862322077	95
36	0.014351404928241412	0.06399786088374138	95
37	-0.025801015899923254	0.012672007532893628	95
38	-0.15121050225560997	0.013162568802910689	95
39	-0.2886694723993066	-0.011063978414744657	95
40	0.23236566680226495	0.06988086082141032	95
41	0.2170256879549445	0.07221747747565344	95
42	-0.31645642788118755	0.01183805123991198	95
43	-0.04253170730374372	0.04787153126135263	95
44	-0.11024440376381878	0.04401709239426922	95
45	0.09784355087277427	0.07999243166995912	95
46	-0.06249664039401307	0.023517314473379486	95
47	-0.05934815858552498	0.03335133257146372	95
48	-0.26270953679563863	-0.008881550452595506	95
49	0.10337948061325163	0.06818287309841971	95
50	0.18090378019470688	0.06506883100704593	95
51	0.14711358128317356	0.10062645298545575	95
52	0.15296002831174033	0.06667527860568122	95
53	-0.010511181660429799	0.04626730816006626	95
54	0.05454656651668032	0.03986315885730208	95
55	-0.03155061710441812	0.044914527203374424	95
56	-0.23808527892206902	0.037002001096633784	95
57	-0.010648254628232698	0.046107382585778345	95
58	0.10831383774823167	0.07851101496602172	95
59	-0.11544481090348135	0.037470215501262776	95
60	0.22167838753282257	0.08789496918507268	95
61	-0.03423779781141446	0.035198103566577786	95
62	0.026388461271076517	0.07377803214802295	95
63	-0.07482325453740829	0.07578742501566188	95
64	-0.17673246337830303	0.00978449566560119	95
65	0.17308293056526247	0.0740688727670013	95
66	0.05978945642323632	0.0881675519407707	95
67	0.2351014815849761	0.05542074466739544	95
68	-0.10942660531750364	0.04880748222163544	95
69	-0.24541733862428436	0.042108791265609936	95
70	-0.2658343061508371	0.019225334077899316	95
71	0.1501636551695349	0.07834452297570874	95
72	0.2271659211793299	0.08253297082583268	95
73	-0.2338849612032867	0.05908871139726168	95
74	0.07016276253871785	0.046307884504269266	95
75	0.11133512768564598	0.09693942901352245	95
76	-0.006958625211260714	0.08275201002080299	95
77	-0.23461013486713747	0.029707569944245688	95
78	0.16437565573595805	0.030549480803297783	95
79	0.10918980832991983	0.08037901016251697	95
80	0.1306364695457899	0.05267286665334951	95
81	-0.03610726588533186	0.04525862634979017	95
82	-0.06491229874615216	0.07725557098805114	95
83	0.17860293851323186	0.07451631962770537	95
84	0.0775424880608473	0.06882877989655165	95
85	-0.12302273494252289	0.06305259595846557	95
86	-0.138116494779164	0.06119126740628539	95
87	0.0006982057022092933	0.03886963297132772	95
88	0.008397029654126949	0.06451310320146693	95
89	-0.03144417202566156	0.028669639815835937	95
90	-0.2042241698562213	0.029646895585917613	95
91	0.018072247586139716	0.0610408739961677	95
92	0.0100903903436505	0.08022382052481461	95
93	0.1899084129366415	0.08139185038253646	95
94	0.15875592236032324	0.09072686524229585	95
95	0.07017596405550694	0.08409976879238196	95
96	0.16113022970219323	0.10114705903769262	95
97	-0.47458140223297973	-0.000597295084196598	95
98	0.022490048260448283	0.05128238071995599	95
99	0.1091275562608344	0.06609781937831215	95
100	0.22175908204859252	0.11402067280941822	95
101	0.22432235322630675	0.06973382824313598	95
102	0.11183127143831417	0.09242224001697971	95
103	-0.11785850653885817	0.04414650203927885	95
104	0.08739506392052268	0.07661081732617227	95
105	-0.0756687419746303	0.05011424154370144	95
106	-0.08426779813582871	0.06430268249209856	95
107	0.3447152728641056	0.09155959843472969	95
108	-0.24209086740055846	0.05351209465351046	95
109	0.26559291580843686	0.10801979803713156	95
110	0.16949905635967602	0.11221638055398586	95
111	-0.006596296585779101	0.051898557356130956	95
112	-0.10383577295622057	0.06539721923810973	95
113	-0.13217515836390076	0.02641997438621654	95
114	0.11181444896717682	0.09532581453898589	95
115	-0.1273523626383851	0.045794758383800815	95
116	-0.016681878977176823	0.03142449989703932	95
117	-0.11393804493642147	0.03236387289346366	95
118	-0.26132316073393136	0.012633359326994678	95
119	0.1991348755255371	0.0830401468108113	95
120	0.16250763176026758	0.061655852828312804	95
121	-0.31035399203581515	0.059831171635561044	95
122	0.19151081849263438	0.07314204400955777	95
123	0.004576310013684097	0.034452070731445655	95
124	0.06645294240134984	0.026345513295284236	95
125	-0.19382973615748902	0.04591927771445981	95
126	0.2958261955171748	0.07291195380100549	95
127	0.10413370418635845	0.06684283491905973	95
128	0.10720721184534521	0.042193048127824706	95
129	-0.3658937771929772	0.036677812816287146	95
130	-0.13499789919349822	0.06985063127234256	95
131	0.10171455070592049	0.08098709076024259	95
132	-0.16259042346111396	0.07241441550078981	95
133	0.09574704027536071	0.09893182627825199	95
134	-0.04764892883650055	0.06956364966680792	95
135	0.15078727929153754	0.08718512552853475	95
136	0.19264682982870981	0.08206258575990895	95
137	-0.12021183961414575	0.03147486308279163	95
138	-0.14805768813030618	0.0553819647872028	95
139	0.10170358113569491	0.06569399596600664	95
140	-0.1996921317856791	0.054458151457722696	95
141	-0.08792506649623691	0.059400803673812064	95
142	0.1303370086616817	0.0620078547706147	95
143	0.2535307781113407	0.08916548619742569	95
144	-0.11616389759034572	0.04754879975204831	95
145	0.34861539671660696	0.09146254814017905	95
146	-0.295818956814635	0.017678569949605465	95
147	-0.06228891034486999	0.06531983984909029	95
148	0.05687979377205371	0.07349216281625864	95
149	-0.045773868119812426	0.03982994503998247	95
150	-0.010686137725849133	0.07500153993279712	95
151	-0.1552228499924279	0.06114290115258437	95
152	-0.3557250171134342	0.03683357592382543	95
153	-0.17891863545554368	0.0325853100617947	95
154	0.01475350160854451	0.07360463739328085	95
155	-0.07713815437291287	0.07428579398991755	95
156	0.11550618383357035	0.050422991056217996	95
157	0.09445467754422357	0.07791947549770573	95
158	0.10418433604271064	0.08995353498201442	95
159	-0.07284590738560447	0.051219112029753905	95
160	0.16570521392727713	0.05055544772831032	95
161	0.3938605747150222	0.08031464232472728	95
162	0.36174127161200453	0.10238616945310128	95
163	0.08562395920097249	0.0775713525037616	95
164	-0.13592928326051715	0.024303216142920466	95
165	-0.2604823441743387	0.06138132699537336	95
166	-0.07617167391028468	0.09184158277612903	95
167	-0.12413567746892575	0.06716806696257258	95
168	0.06530558798211734	0.005670842436673838	95
169	-0.08044582079760591	0.04788568659394236	95
170	-0.04815861726402575	0.04238294729734685	95
171	0.14412037093660263	0.10810437375924696	95
172	0.02240395788120557	0.057587303958801024	95
173	-0.08067047507148102	0.028150535081256086	95
174	-0.17039584398072852	0.0703511409988272	95
175	0.28219298218486927	0.10696835942582598	95
176	-0.10847509081709487	0.022535938887664347	95
177	-0.16914739289874117	0.05334022013720798	95
178	0.07922264104770958	0.06843092396251445	95
179	0.1378334505456207	0.050905536872901454	95
180	0.12249122179881222	0.07504863214398158	95
181	0.07153707930162834	0.05350420638960532	95
182	0.17997475510649844	0.08015395441478713	95
183	-0.09692007311662755	0.06771805679701334	95
184	-0.2471025068437823	0.06118144350459687	95
185	-0.01845092166668459	0.07651967714586969	95
186	-0.07721527727306915	0.051261179980068766	95
187	-0.3194346750407778	0.0003940151451024827	95
188	-0.023441418653961116	0.03231692931656276	95
189	0.06587979096942045	0.053860805707777265	95
190	-0.030738512261948472	0.06274232985679258	95
191	0.006134039776281236	0.07297162311402841	95
192	0.017478123862856593	0.03280844720375376	95
193	-0.020278804302295343	0.040842430193396125	95
194	-0.17390880834594127	0.05353498772601637	95
195	-0.017898086354446167	0.05777182208885282	95
196	-0.0899075764693612	0.04400595821569042	95
197	-0.013576516334286933	0.06460184707338411	95
198	-0.13252275718207376	0.001988219573578072	95
199	0.1270731655477403	0.0794248965056933	95
200	-0.10815540047017573	0.0606080043749604	95
201	-0.046558062517499464	0.08845258798078026	95
202	0.10789977907159838	0.07590492474282369	95
203	0.030077606836767596	0.058350504296040745	95
204	0.01762932309808168	0.09183243107508458	95
205	-0.044309209346174626	0.06419140359704904	95
206	-0.039047302504126837	0.08041271359237716	95
207	0.10025614397154568	0.07611726658628368	95
208	-0.12995470893192373	0.04636373616944706	95
209	0.045960411276501315	0.08444882373012796	95
210	-0.03097497032545671	0.03856365978569771	95
211	0.20021344023367937	0.06077751135838866	95
212	-0.04608859332683649	0.030733456660997607	95
213	0.24219338804008272	0.05761681480386893	95
214	-0.1786934424350068	0.033144304452482606	95
215	0.10669732509994821	0.07755583459268418	95
216	0.08464413786879091	0.07733458582068652	95
217	0.06090530063412233	0.10119442079629383	95
218	0.021155802070603906	0.0029214514955782957	95
219	0.11717879243219279	0.051145528969869763	95
220	-0.16555381739114464	0.012435518107065988	95
221	-0.06449325522689442	0.07527804072620899	95
222	-0.3170508787921162	0.0097818194251097	95
223	-0.033628629593803465	0.0765037591608835	95
224	-0.05929508442384567	0.0824850068255132	95
225	0.19738816714973154	0.09680900961884518	95
226	0.0660684686513967	0.029641329830431933	95
227	0.11351616144758465	0.03876304329339172	95
228	0.26400032953110936	0.08603432446828509	95
229	-0.15331341664613227	0.033673070926663634	95
230	-0.04896761268946408	0.03099480590456742	95
231	-0.1624315434493025	0.01864231964736416	95
232	0.26490264023852556	0.0772128132929147	95
233	0.04029565456738715	0.029238776588239652	95
234	-0.13868951714483216	0.08328949230869688	95
235	-0.13217809863489438	0.016835138510983474	95
236	0.3257651174929786	0.08379526930587915	95
237	0.05982913866902991	0.07641110397360669	95
238	-0.026232155370588546	0.04505218083723947	95
239	-0.1439582359216308	0.050144846996887385	95
240	0.08583722598233887	0.0037704561968571	95
241	0.0012061316513460054	0.028289894145660445	95
242	0.13240065060757036	0.11291129063160497	95
243	0.15756510056194395	0.10111553652332937	95
244	-0.033035482613906486	0.06183930679707361	95
245	-0.06814429919394673	0.07033810844581277	95
246	0.4349416956600791	0.09943868290388197	95
247	0.11963768166712853	0.09693389394361827	95
248	-0.03165856869888166	0.062449444606994364	95
249	-0.26698531981989476	0.03577382147530942	95
250	0.28594168963641836	0.06123800038990499	95
251	-0.16700902693813965	0.03244239998993376	95
252	0.19620969488484485	0.09315541204203238	95
253	0.17012114333051953	0.08385806619372456	95
254	-0.0886877771640891	0.06217859873644848	95
255	0.29622410893362594	0.07285386682306481	95
256	-0.003827275548245406	0.05016251734250871	95
257	0.18851580726224015	0.06238151921873689	95
258	0.1009407314041634	0.0632508894048829	95
259	0.2631847150385193	0.08236830044612443	95
260	-0.09174474866785966	0.019059765169083715	95
261	0.1040366512423301	0.05110962321712144	95
262	0.1898525027756855	0.08189901206427139	95
263	-0.0935935942367681	0.06246178060191346	95
264	0.062266188572860794	0.06788759168587871	95
265	-0.3260468275150062	0.0245356031684634	95
266	-0.25979832647629353	0.039996455536185735	95
267	-0.12362372359767325	0.040140872835318434	95
268	0.06128086056013017	0.03665622988913624	95
269	-0.004116848133371989	0.055238825746917436	95
270	0.045416553996835245	0.05004929544315151	95
271	0.01425178247416789	0.08819064668253238	95
272	-0.1391934171071364	0.04602660282813677	95
273	0.33392794261570813	0.0847719922805491	95
274	-0.08231729034052726	0.06641362099411893	95
275	0.0411322932153247	0.06512119660377992	95
276	0.1603770214869707	0.04784636632236911	95
277	0.10237586697403199	0.06598558425151539	95
278	0.19804250378193905	0.07124354313970147	95
279	-0.04651125131237197	0.014654698525484814	95
280	0.11356553840703858	0.041847173514900145	95
281	-0.3068935525405363	0.05234176347171286	95
282	-0.021289921109263414	0.05512363695693136	95
283	-0.007009551749065665	0.07987823736293877	95
284	0.012646188018942585	0.06529856450485554	95
285	-0.1387502351517723	0.037383011406810863	95
286	0.13750186330959097	0.0978996847749209	95
287	-0.1502050362533463	0.026472109935365303	95
288	-0.12223898691190273	-0.006136415489214049	95
289	-0.29470123407396254	0.02382401412679464	95
290	0.056407584427314805	0.06000324394069078	95
291	-0.21960838059474805	0.05095514899632299	95
292	-0.031605434382296516	0.053018216494112445	95
293	-0.09710761947276778	0.08433335934464999	95
294	-0.1385073383140339	0.042071375987910074	95
295	0.35295951176957535	0.07406909558087339	95
296	0.017474414856652694	0.05198097793882835	95
297	-0.11234871808184924	0.061582078539064264	95
298	-0.07941180217674312	0.05938397579805997	95
299	-0.06358033797453705	0.03763752117154384	95
