# Supplementary material for: High-level cognition during story listening is reflected in high-order dynamic correlations in neural activity patterns
Source: Nat Commun. 2021 Sep 30;12:5728. doi: 10.1038/s41467-021-25876-x (PMC8484677; doi:10.1038/s41467-021-25876-x)
Supplement: Supplementary file 4 — Source Data [file 41467_2021_25876_MOESM4_ESM.zip › results/higher_order_sims/random/81.csv]

time	1	2	iteration
0	-0.06800646112387672	0.04259191487711517	81
1	0.10101539848055688	0.052946020770458374	81
2	-0.006222937925758962	0.04786640847858134	81
3	0.24941042716767503	0.11719818768690353	81
4	0.1144339442274521	0.09857959670654327	81
5	-0.15767847909368055	0.021387969879630042	81
6	0.0034113304472125306	0.04193063877420495	81
7	-0.06523989875407542	0.05118877996470135	81
8	-0.11153695060016156	0.04387003729369205	81
9	0.10792229394589221	0.06996955846092634	81
10	0.12736884816556382	0.03481099857417642	81
11	-0.14255051439158356	0.06880058551392107	81
12	-0.11682802374583295	0.08197529384906366	81
13	0.12524265475948967	0.07682504485457195	81
14	-0.03340802849167663	0.05845792155465313	81
15	0.15327325234103206	0.04223680584461982	81
16	0.12724221094906438	0.047563196627742846	81
17	-0.027056134574974997	0.06176858181139272	81
18	0.03210992880205703	0.05127033201388104	81
19	-0.01308579515005382	0.0407606597570042	81
20	0.014542666508453162	0.055772693575612896	81
21	-0.14557224574032665	0.04792716827165951	81
22	-0.1660931560909195	0.03512383331634693	81
23	0.11730711996809308	0.03467819152082006	81
24	0.011356333155912177	0.0442047710432689	81
25	-0.32322911099126456	0.040628095317209734	81
26	0.06924014134348633	0.057190087976253946	81
27	0.017003819729559243	0.06038703810485707	81
28	-0.006977683109913365	0.04284247341561976	81
29	-0.10250134642792288	0.03442022244335519	81
30	0.0892818666221394	0.06204916759433274	81
31	0.20810206703270026	0.10792185419844288	81
32	-0.11088384983092021	0.06926533828469392	81
33	0.06453246013622822	0.07018572434460277	81
34	0.13458851150861129	0.11243511224298396	81
35	-0.15943018638669293	0.05005241836835067	81
36	-0.07598440346973108	0.034701827294645174	81
37	0.0093196148854402	0.07769762964702324	81
38	0.1922723646152777	0.04484652291833355	81
39	-0.17671264422223265	0.047585446131596196	81
40	-0.06599278584289771	0.06991335726939554	81
41	-0.0174388699755493	0.05293815607819042	81
42	-0.08986757468972396	0.025979337651995584	81
43	0.1741004789909426	0.06462925916151545	81
44	0.23229918445701953	0.09344464796552349	81
45	-0.12023132673892556	0.05025112687553773	81
46	0.11830162046325762	0.0810565981087281	81
47	0.16609014771439917	0.04076833141537209	81
48	0.036505611767677595	0.10221287562111153	81
49	-0.015331594227860172	0.06963508218358908	81
50	0.07466805443267199	0.049232143950353795	81
51	0.10516384624958006	0.08614656212687292	81
52	-0.20599602952876436	0.013165020006323618	81
53	0.3302509958715228	0.07787589599654873	81
54	-0.04706447872621187	0.026708153063418574	81
55	-0.32150844837385606	-0.0027474163562351732	81
56	-0.11974090296086365	0.04228391757249776	81
57	-0.12397957092800156	0.04315135710151404	81
58	-0.06626726795584775	0.05431384763397348	81
59	0.13401548366642468	0.06480099604093664	81
60	0.18397013506614157	0.0639121515635431	81
61	-0.2054945612328753	0.06930377445118004	81
62	-0.03178456293227462	0.05224746296285771	81
63	0.14755765309003468	0.08116732467889258	81
64	-0.019869909679582312	0.029442211624904405	81
65	-0.22815253694456153	0.019357305896659384	81
66	-0.15074106048087693	0.012189495259967988	81
67	0.13706439918440394	0.09130600621291263	81
68	0.009232505297768805	0.046523176730662585	81
69	0.044904039862592615	0.06452021691491427	81
70	0.18861401338380454	0.10757130647858583	81
71	-0.31973802247602245	0.014193437731692654	81
72	0.056664017258446345	0.06429262624391319	81
73	-0.16665164606646538	0.034105535217957915	81
74	-0.0024568831334339	0.07177432093176038	81
75	-0.09824007273827409	0.0688940185861187	81
76	-0.05666310956846662	0.07240054266406758	81
77	0.22961079359074196	0.09561826779057533	81
78	-0.17203652610491024	0.031579603649402724	81
79	-0.30241518357212877	0.017215650825724918	81
80	-0.09014796941395505	0.02726045301965013	81
81	-0.037393595957720245	0.08002720851159019	81
82	0.18099894827056645	0.1045709731272573	81
83	0.012029993041558646	0.07376789949881325	81
84	-0.2711353945383415	0.005789378505269896	81
85	0.06979233559685445	0.09835454589301997	81
86	0.09167712926802574	0.05172564983652474	81
87	0.03270161411539216	0.0408249605220094	81
88	-0.0362133932118818	0.05195693185217665	81
89	0.23205647870020515	0.09205068945251559	81
90	-0.20651843111014223	0.0754772417543656	81
91	-0.036305825272102576	0.053061090093729675	81
92	-0.08308948678097726	0.0469833442337074	81
93	-0.13191071170716526	0.024076529990819415	81
94	-0.0692821628165893	0.013340356808011987	81
95	0.2553822034556778	0.10677915134467449	81
96	-0.24755642052543902	0.04163379089784255	81
97	-0.03409724566454454	0.08959711848358755	81
98	0.08312653510899565	0.08467049070372025	81
99	0.04706416675824956	0.07320692058677004	81
100	0.11553250131439273	0.05091445760662277	81
101	0.11149694953342737	0.0816676105106916	81
102	-0.18638990060684255	0.030570531416878755	81
103	0.07815967644546101	0.034982029933682005	81
104	0.12804100712582478	0.07258058070282122	81
105	-0.0009799555069090985	0.045126911684737585	81
106	0.03496666206298383	0.0445404347503746	81
107	0.24842343317673168	0.09507364331669461	81
108	0.18093393801525873	0.05794908626605728	81
109	0.05924620550335874	0.08047298811040929	81
110	0.07395679523034022	0.10460945165869887	81
111	-0.15802110354296683	0.022075298711317803	81
112	0.014356049689313201	0.03800724674377887	81
113	-0.2782465382131149	0.04971249054198515	81
114	0.11990389383773208	0.11539813654856014	81
115	-0.1578892913675992	0.07966504788670252	81
116	0.01769598000409342	0.07195599090912351	81
117	0.3856146191607539	0.09613309093142743	81
118	0.029491408485523535	0.06338353136446057	81
119	0.23672640069190756	0.09329724007464385	81
120	0.06479110372886826	0.07411103535897959	81
121	0.04994607071588497	0.055853132668614074	81
122	0.1643546811495416	0.12161334304283465	81
123	-0.22162679355675666	0.016487240219823732	81
124	0.1605612698810155	0.09490625927907684	81
125	0.08384678965835586	0.05356938530254841	81
126	-0.04607412997754061	0.04644680596303934	81
127	0.011180452126158896	0.08921326279918729	81
128	0.13388569745175968	0.08820575615677116	81
129	-0.09005478673877047	0.06706782566077031	81
130	0.04271116003091608	0.06715797935104548	81
131	-0.12169263242220318	0.052318378104694106	81
132	0.05965195071183699	0.05620542418653652	81
133	0.08268917570306844	0.042566727904028816	81
134	0.0056596650985866765	0.02673476395748989	81
135	-0.00561113784748044	0.05764618767595886	81
136	-0.2554210683326411	0.019098675618807657	81
137	0.07659482200878631	0.08473469149210805	81
138	0.3354873857076204	0.07750010231148613	81
139	-0.10802556646617492	0.031847612955823	81
140	0.20227694954167935	0.08235068856352223	81
141	0.04927060415520349	-0.012022465313798946	81
142	0.005832428407586518	0.05010257011643805	81
143	-0.07626403532941999	0.048534205043488765	81
144	0.10353204691363935	0.0799561531820391	81
145	-0.19577949448632526	0.030799953230767913	81
146	-0.02799865386584946	0.0346462820725353	81
147	0.04904201964591092	0.032486962186394484	81
148	-0.08869914298048295	0.07737343628369266	81
149	-0.19924812001165895	0.057477659824761974	81
150	0.2612120598423267	0.08272307622913064	81
151	-0.03173936216345836	0.06952036819539048	81
152	0.05939663346608894	0.05550167258884817	81
153	0.06233039069449657	0.06861855749171536	81
154	-0.24252017430499886	0.05359261875153987	81
155	-0.036829229040772446	0.05257897131756302	81
156	-0.21862935450534782	0.0472964441271282	81
157	-0.03647977130255542	0.07555626346278163	81
158	-0.09374214911953661	0.03786432621423498	81
159	0.053151259095669624	0.044446851001975894	81
160	0.28070164114367735	0.06089910569789626	81
161	-0.13862652122854752	0.07099452483515027	81
162	0.015674246952393577	0.060439543255838724	81
163	0.2143278035828987	0.0825058634021091	81
164	0.153484501255983	0.10976529221391641	81
165	-0.11682473801675428	0.04008814659389472	81
166	-0.35515926826543903	0.03006818797194329	81
167	0.1327342288871779	0.0455571176470065	81
168	0.016324765016334127	0.07212375157585842	81
169	0.09589527856250366	0.06223928850982887	81
170	-0.051215697952380075	0.04344832758229342	81
171	0.01130294499988238	0.05570351388958574	81
172	0.09977664900135605	0.08321952100896218	81
173	0.04647012377944124	0.031342864477801644	81
174	0.17077523156729604	0.0884207062056481	81
175	-0.1567655843610009	0.04933645884854784	81
176	0.2156058387064111	0.035055753072857535	81
177	0.06415690387403175	0.05536032924368016	81
178	0.15131500964878375	0.08517033955496453	81
179	-0.14602175815343882	0.005431663506705464	81
180	-0.03491412423368556	0.053420878081471466	81
181	-0.031188902887409015	0.078504268672238	81
182	-0.09407290719018167	0.040639738730056024	81
183	0.07435418909971651	0.0799731519655563	81
184	0.09789156435151349	0.06286478493837735	81
185	-0.05605348569866259	0.0408051926658153	81
186	-0.13109680876814722	0.04176284639244519	81
187	-0.006328364982083445	0.058667258482206594	81
188	-0.021124046418616454	0.07933745663459583	81
189	0.07796311991256102	0.05354474315527507	81
190	0.07346998727601259	0.05395810178538497	81
191	0.04896829378886334	0.07190417097181373	81
192	-0.2963144230592623	0.026351341528496747	81
193	-0.06319532917544042	0.03731313260810159	81
194	-0.053412159613322234	0.06063809494583292	81
195	0.17704976202810663	0.0557881750677587	81
196	-0.3013516964381494	0.006686255386253337	81
197	0.032867763292454735	0.07161672173701406	81
198	0.14698892226653512	0.06752437649186745	81
199	-0.08258846200963244	0.045157469515105984	81
200	-0.1966574609612524	0.03709565945275763	81
201	-0.13789291381219893	0.038653262966261114	81
202	0.1456639884963184	0.07254201704154666	81
203	-0.010348258172429958	0.0740803344443535	81
204	-0.06346092885801227	0.06914955331782238	81
205	-0.0944176208385364	0.04701292610718642	81
206	0.06750696749118422	0.0753982241129579	81
207	0.1288719769067305	0.11179004222012004	81
208	0.04933369572854012	0.04538412756532062	81
209	0.06283198018292376	0.07473323248995135	81
210	0.0023689146238396437	0.06960917479962996	81
211	0.17016311020636	0.10124329526859283	81
212	-0.06766094240049136	0.0664305055418794	81
213	-0.06528936627777276	0.02378911204268994	81
214	0.12437377887305719	0.06557908228788797	81
215	-0.10230276613816872	0.032266904259350165	81
216	-0.17010943288678962	0.04634377306926063	81
217	-0.17154198083785477	0.02810934963312773	81
218	0.17078892282792146	0.09046154051112394	81
219	-0.0715590722747565	0.03962882436237618	81
220	-0.15439350564348062	0.012475137710833554	81
221	-0.05348399178037554	0.09580499194368633	81
222	0.04213396680594685	0.07009526628184734	81
223	0.10241443843892822	0.0606786510941208	81
224	0.35165988733650155	0.13073938454106315	81
225	-0.0967081085375804	0.047811916919704496	81
226	0.07032780916140816	0.013304001440465629	81
227	0.06973059282387499	0.05078091081948545	81
228	0.16270868590210413	0.0818184952739086	81
229	-0.18730706579476997	0.055229780455839164	81
230	0.06712559511682142	0.06946469936594402	81
231	-0.20797411728722412	0.04066112823785074	81
232	0.3732830150339248	0.10164308994995086	81
233	-0.019213293436853365	0.09075846250231846	81
234	-0.19891471692296928	0.009606772044908604	81
235	0.19335718482716202	0.09025982611147669	81
236	0.04001045007676237	0.049666635469573055	81
237	-0.2837803061706363	0.03724325693518022	81
238	-0.19528543235346252	0.04838121130530512	81
239	0.0794662119616364	0.03642712861243847	81
240	-0.16799865406344375	0.03970562091135821	81
241	0.23422662792650611	0.09319613183171511	81
242	0.009961996162868178	0.039736354684376564	81
243	0.155602434329095	0.099151317636118	81
244	0.0958484162468421	0.09603143974804412	81
245	-0.01245231012403608	0.07059411559478361	81
246	-0.05696758339263223	0.08338627005550955	81
247	0.059148040017545846	0.08480532568435328	81
248	0.24221807627072767	0.08994106694176529	81
249	0.07445743958980124	0.06385916121762701	81
250	-0.02435674679602398	0.045011788438012644	81
251	-0.08617154635176855	0.03779896427192667	81
252	-0.15465889223783066	0.03245060549860116	81
253	-0.1436079294420335	-0.002043309191511221	81
254	-0.11968386758709672	0.07801303910058555	81
255	-0.07477779717561724	0.04194310879301242	81
256	0.00845821408014534	0.055933276939434264	81
257	-0.09280409510485338	0.0713344579070068	81
258	0.006411165058040023	0.04489297114064957	81
259	-0.0028686262529996668	0.056547031265301126	81
260	0.10576539417892569	0.08987406316074124	81
261	-0.21461352796379574	0.0015276887835593996	81
262	0.06550371741387434	0.0797627516385872	81
263	0.024664961707301113	0.059069201368871845	81
264	0.2005920695650055	0.0941449218610339	81
265	0.27517248238758685	0.09222926631822688	81
266	-0.08461271776702284	0.029456533813410412	81
267	0.03985422728191163	0.049867871806351466	81
268	-0.23001832832630745	0.019489185985275853	81
269	0.2625696212623232	0.09876735375307681	81
270	0.021483469280301228	0.054221934566447756	81
271	-0.014606953106434685	0.04231456686134258	81
272	0.04984511651006015	0.05314739905077909	81
273	-0.08514347861658844	0.05456510203836338	81
274	0.2161033254784421	0.07527307550073677	81
275	0.21216627093896473	0.0961209522307915	81
276	-0.028039905861034862	0.04688209627578809	81
277	-0.12041887333885119	0.039536885337658055	81
278	0.012334396574753123	0.06682868666322402	81
279	0.3307288811466103	0.08685613561122889	81
280	-0.13174509468085316	0.037619683128395906	81
281	-0.04855502604580809	0.036375591398267126	81
282	-0.2664777897510213	0.015045139871021197	81
283	-0.09256523257751864	0.015461521596548962	81
284	0.020361500652698265	0.08639938702742057	81
285	0.03378165466301516	0.07574149995468768	81
286	-0.09651008790875541	-0.005051022572441134	81
287	0.012999670910997168	0.06077910588680299	81
288	0.15977919306194233	0.07334945178413123	81
289	0.09727647581863767	0.09243233090476684	81
290	-0.005715162222635239	0.07430534326351919	81
291	0.10378227069217366	0.07136950139196799	81
292	0.22307614560732375	0.10111986722853933	81
293	-0.07806219628821195	0.029437355162345615	81
294	-0.08537466978267863	0.07139899473671993	81
295	-0.09199109931652187	0.03836684077518295	81
296	0.23372258058933462	0.09469672769840858	81
297	0.0595588721009067	0.057797565607850494	81
298	0.0340179671012487	0.07282657297490706	81
299	-0.020515210613990427	0.05918011404485495	81
