# Supplementary material for: High-level cognition during story listening is reflected in high-order dynamic correlations in neural activity patterns
Source: Nat Commun. 2021 Sep 30;12:5728. doi: 10.1038/s41467-021-25876-x (PMC8484677; doi:10.1038/s41467-021-25876-x)
Supplement: Supplementary file 4 — Source Data [file 41467_2021_25876_MOESM4_ESM.zip › results/higher_order_sims/random/85.csv]

time	1	2	iteration
0	-0.11126849661032023	0.024028732404362117	85
1	0.21930694997295672	0.0730346385964319	85
2	-0.04776231287871089	0.063822946184639	85
3	-0.1054145199659175	0.039468239208956424	85
4	-0.07495101674940957	0.05644290138756442	85
5	-0.09854217098398851	0.05581727624935143	85
6	-0.02639599997852993	0.0858968557840936	85
7	0.06281410383877259	0.08891297489906887	85
8	-0.1747781318282427	0.05726195899615663	85
9	-0.1112651309572723	0.06411645086964599	85
10	-0.2479492475761162	0.029026279940564354	85
11	0.09958996686637157	0.05278227482524489	85
12	-0.022959834315199282	0.04958024642919888	85
13	-0.09503416560830003	0.02742292457966425	85
14	-0.0749761790934849	0.02957599924890882	85
15	0.16618893710076282	0.11163291149292895	85
16	-0.18036095076060943	0.010064589942643696	85
17	0.047008856389260785	0.05967228084221547	85
18	0.16492794243500325	0.06439921728565594	85
19	-0.11414400879404668	0.04860106947350383	85
20	-0.10668682928115247	0.040406066721944495	85
21	0.20979516886474728	0.06261557156990709	85
22	0.04251723250823167	0.0463131483450175	85
23	-0.11147853672596836	0.06423629690708604	85
24	0.004377638002683334	0.06789715600950809	85
25	0.060173830103929925	0.021392125941980665	85
26	-0.24411117673783347	0.038187227996002646	85
27	0.012776487498689686	0.05773974337130365	85
28	0.10910125888172817	0.09508089157221382	85
29	0.05130191709127418	0.06844127724841642	85
30	-0.024861036697435612	0.06953654216425441	85
31	-0.11628277788743684	0.061700278750193883	85
32	0.09071736276874405	0.014188107448253252	85
33	-0.26351458291940355	0.0029277974888813948	85
34	-0.1273111351640674	0.04849456306856086	85
35	0.04374604049440079	0.032512448858909505	85
36	-0.36213081046677403	0.03851081226666815	85
37	0.08661590047386375	0.0894539557676793	85
38	0.1802621563829558	0.09921291439108132	85
39	0.01808941865084345	0.06093223134276349	85
40	0.04378891053376883	0.09853705223503319	85
41	0.20609069017663006	0.08955956750607784	85
42	-0.10414990639886704	0.0719856760910578	85
43	0.18326613827369434	0.07190699764112876	85
44	0.16028769572954688	0.0939889288595212	85
45	-0.1629401946966189	0.035194007631686786	85
46	0.13041685392506328	0.07271546909518717	85
47	0.31855854754839974	0.07170513874591368	85
48	-0.3518349719302326	0.0037896384647512073	85
49	-0.10937863519257238	0.06442394628451256	85
50	-0.1759508932104298	0.05572756419598508	85
51	-0.03612319393434216	0.08100416248150208	85
52	0.006931331001828591	0.0794120144251636	85
53	-0.025509026406294384	0.04403196716035448	85
54	0.13222816883875635	0.09741048596058487	85
55	0.0798950677310729	0.06486236259090408	85
56	-0.048603902560084435	0.05173034809764773	85
57	0.16319407962984794	0.06662746299736869	85
58	0.04189622726750759	0.06474591048103989	85
59	0.11413038162405834	0.03797701084381591	85
60	0.39916359127961354	0.09308943174060737	85
61	0.17125765098380455	0.07694615092997566	85
62	-0.0068922472672279115	0.06745721353543871	85
63	0.09543242697663859	0.057719360357097134	85
64	0.09414417944927946	0.09743597056188376	85
65	0.032002217041553455	0.08384545014363634	85
66	0.0709094102147754	0.08099485085252613	85
67	0.06489425014390643	0.04741130319817347	85
68	-0.14073173128602495	0.043129892857159596	85
69	0.16498505821473802	0.0630678988845279	85
70	-0.01628706146972795	0.029417958417170296	85
71	-0.03815349059050766	0.020574036535351486	85
72	-0.018471982507679653	0.02262228456672896	85
73	0.1955443364835974	0.07745938656532499	85
74	0.17486127571511148	0.05903913991639074	85
75	-0.37185254705673737	0.017886909457854094	85
76	-0.054106713268822514	0.06539808715924394	85
77	-0.006460948049629046	0.03976020402816208	85
78	-0.222963661632747	0.03240311350736267	85
79	-0.002391986527112286	0.03773565520578858	85
80	-0.029282979194804222	0.03581671671842866	85
81	-0.03597886842249958	0.053627558681418296	85
82	-0.06692687363575209	0.0913733671906715	85
83	0.019128597527994506	0.03705994230004517	85
84	0.0283173657516307	0.07600104171234787	85
85	-0.13914007947252816	0.03945167192830097	85
86	-0.04026192590677044	0.02013228462823141	85
87	0.34303243780062465	0.09604622313856415	85
88	-0.004347878599971082	0.07019722411311083	85
89	0.022779602732776332	0.05736637149419631	85
90	0.18112768583968858	0.051492521167096024	85
91	0.08722218884950572	0.051122462120460066	85
92	-0.09579274743523594	0.04597301281781079	85
93	-0.020969287747124313	0.03778597169730536	85
94	0.039095238486488014	0.11203737594938722	85
95	-0.07276740992376439	0.054025663966146484	85
96	-0.005774090283756296	0.07966794716593958	85
97	-0.0987436765084199	0.03246381463150852	85
98	0.1470315012113682	0.0643705388156377	85
99	0.03334165914098279	0.06864196686281551	85
100	0.04813702390570785	0.08373878802283619	85
101	-0.13415031009667716	0.06854720883057598	85
102	0.2924023811190069	0.07584130880358546	85
103	-0.18623909834145885	0.02630943086641479	85
104	-0.0577376083994839	0.030207762640498008	85
105	-0.21312987762459595	0.005039297428489389	85
106	-0.04470524332523342	0.04092419608804011	85
107	-0.03474971236411763	0.052588601596397486	85
108	0.06418334161752201	0.07566098824387037	85
109	0.14031609519741214	0.07395483567877324	85
110	0.06287511943535645	0.03852993581550698	85
111	0.028002138247419955	0.08499761248109236	85
112	0.11403295856610791	0.069255459482335	85
113	0.003746333208359218	0.052309118856942415	85
114	-0.2496821142644079	0.006971025126350727	85
115	-0.15680815952932936	0.016489463061373628	85
116	-0.00959960564012533	0.07956973590519759	85
117	0.1679909775393528	0.07901977956522943	85
118	-0.15043449401648237	0.05098363064507371	85
119	0.1315953857126768	0.08678712632951181	85
120	-0.1321707694567355	0.06305237500331416	85
121	0.1435998940706886	0.07705362515822292	85
122	0.10852740311970986	0.03523679379196349	85
123	0.15707467111438403	0.0550895338519782	85
124	-0.1821361603395457	0.031875179352436354	85
125	-0.027622484793901565	0.04440201240038398	85
126	0.04023936561524084	0.062235501979423874	85
127	-0.17982354008986629	0.013330992547752404	85
128	-0.12158437808744682	0.03563031909378583	85
129	0.11805554308522284	0.07818651293152985	85
130	0.044224539308545655	0.03345274487449189	85
131	-0.027303674591040255	0.027454398450727044	85
132	0.12162688866913854	0.0645793348853898	85
133	0.16306083114821854	0.0557493205200074	85
134	0.13300590099641052	0.06376506709235581	85
135	-0.06528335776661029	0.0492474109845239	85
136	0.07140916535399491	0.05187554607688459	85
137	-0.027898980241476058	0.037471469199868795	85
138	0.12788983604532245	0.07633720490667321	85
139	0.19963885836104708	0.09769982993918612	85
140	0.20940209200944615	0.0984644531659909	85
141	0.12209294252057894	0.05352399320527618	85
142	-0.14610582539079667	0.03849907133536852	85
143	-0.05935356754256822	0.03264268071881744	85
144	-0.051775808042493515	0.06850274596428087	85
145	0.16924564207891665	0.0890537131413126	85
146	-0.32549183380408786	-0.003772646570189167	85
147	0.10631396907115882	0.049472202840612954	85
148	-0.2886371668075927	0.028403940391631646	85
149	-0.37319889114819543	0.032434450853229484	85
150	0.17963816116969897	0.07587816888427543	85
151	-0.1087585000676082	0.036172416706130035	85
152	0.09507775621309954	0.08746059688981521	85
153	-0.2338678051495736	0.04407723920472909	85
154	-0.004777720228164774	0.04589687202244295	85
155	-0.0046302329733696745	0.07543169409481677	85
156	0.2861955663140507	0.08489197538322305	85
157	0.23861677143311874	0.038683660032485676	85
158	0.013137119743494333	0.04631441292048434	85
159	0.0934536847570156	0.0697073282696946	85
160	-0.14801014830414055	0.041711677140065566	85
161	-0.020438212547055058	0.06455354149875685	85
162	0.17656809431522238	0.05964395642988802	85
163	0.170820118523905	0.06380106889031918	85
164	0.03810896939609648	0.05921611760344698	85
165	0.057270998589931066	0.06118341666986595	85
166	-0.09406814133070737	0.04151313856026466	85
167	0.2154873834809708	0.07493728671297688	85
168	0.025839506668784276	0.058286325318845394	85
169	-0.0472074186603033	0.0851515747485322	85
170	0.008590470771414786	0.0740742148633289	85
171	0.10252100105666354	0.06482817798891198	85
172	0.01780793064635263	0.056016555465435165	85
173	0.1962527402262784	0.06986295227193856	85
174	0.04318850771978617	0.05942857994329937	85
175	0.25810040618719393	0.048697554618166404	85
176	0.04280583613883193	0.03537325178933359	85
177	-0.051765637514732996	0.05202339678375461	85
178	0.3194184581013275	0.08463446029651676	85
179	-0.11278631357358643	0.04053259706644221	85
180	-0.06540640060699504	0.05472918115023914	85
181	-0.09542572773701936	0.04340154016360863	85
182	-0.1478197300710093	0.03896485114207588	85
183	0.119473648807088	0.08746753123128957	85
184	-0.13568791523066792	0.05087632161213477	85
185	0.06608632070675893	0.07532077339073762	85
186	0.04840908265308926	0.07551425348308238	85
187	-0.23057459628841803	0.043898594955915665	85
188	-0.06354879042082107	0.09129691600330202	85
189	0.0013285860490121352	0.06208439870849434	85
190	0.09307446301795193	0.054887684623735965	85
191	0.1066054706402037	0.056899247010953787	85
192	0.08957893106776815	0.06506288295436202	85
193	0.05271654489655475	0.06097307072957982	85
194	-0.27555898806073226	0.048445993631263826	85
195	-0.13609248453731485	0.01508216507037441	85
196	-0.10115060905763953	0.03976380141010269	85
197	0.006774796771830367	0.07957250858863105	85
198	0.14937325922771108	0.05231706730170031	85
199	0.07144889525016315	0.09322947394420941	85
200	0.02081171248701704	0.04757273506559359	85
201	0.25096308640301934	0.08660251103306445	85
202	0.28658281421052717	0.0653946110456624	85
203	-0.14466132090450684	0.016876490931205492	85
204	-0.29491300727345404	0.02644161891590713	85
205	-0.2085590659726988	0.040859974406571915	85
206	0.11807019230733129	0.06181760902355496	85
207	-0.217260638550265	0.009386943615844932	85
208	-0.13943109869378523	0.031033890068310192	85
209	0.014713954042922327	0.07833917948672131	85
210	-0.026149858937733167	0.07740724436989649	85
211	-0.11318193177140844	0.07020148176546567	85
212	0.01942786305301623	0.03299616050928368	85
213	-0.036248945698503086	0.07434534797017657	85
214	0.22777699997695228	0.09507126104823849	85
215	0.16330150472775934	0.058202632708187166	85
216	-0.06326698571843078	0.05026719654018311	85
217	0.07641739337047435	0.0634536537990219	85
218	0.07208901305056424	0.013603442684393723	85
219	-0.18161151447123475	0.02664777058748879	85
220	-0.04203474083111504	0.04875781979397722	85
221	0.0010349603407976164	0.013722523608874838	85
222	0.08397433602408527	0.07531567101906333	85
223	-0.09454936936784285	0.003903472246781637	85
224	0.018712031669479903	0.07731368681562363	85
225	-0.0008066163773555436	0.023080912303651082	85
226	-0.011422089625796694	0.05524209732453038	85
227	0.3305905795868326	0.11738465893608846	85
228	-0.06305212022041733	0.03904156479006559	85
229	-0.22145383311110672	0.02891572114010063	85
230	-0.23946586785925073	0.011356397137387746	85
231	0.1323944004877625	0.07684275493430762	85
232	0.1844423653835368	0.07885883330220855	85
233	-0.3303799826796116	0.003289564266468323	85
234	-0.31551345547972554	0.040807180477595024	85
235	0.08038145406756504	0.07650694943901598	85
236	-0.08331221020237832	0.07835597882291376	85
237	-0.08618519074492488	0.09130841589895351	85
238	-0.2214166853905975	0.014672357892851704	85
239	-0.017490032161679096	0.07940164551217618	85
240	-0.12312694678786625	0.07221137377041363	85
241	-0.043155728197257215	0.05520873806222371	85
242	0.15717153680812498	0.08730834060093537	85
243	-0.06396350291109089	0.03482002529464376	85
244	-0.05183681267482668	0.06903097153236991	85
245	-0.05067978219238588	0.051769974754405326	85
246	-0.03314264285659257	0.03362976023771534	85
247	-0.04408651887218376	0.0830159651833234	85
248	0.06150029591485946	0.1055832061111177	85
249	0.31814234120145835	0.148617911072863	85
250	-0.05996249425098415	0.07952621441642127	85
251	0.034335996063036035	0.060259249820725856	85
252	-0.1262607665614336	0.036220480280873775	85
253	0.0019981206673409754	0.0742473124063794	85
254	-0.008806111891950564	0.03455142872753907	85
255	-0.013077960086968866	0.034611741306337936	85
256	0.12032837168859903	0.08721877359526764	85
257	0.10707290004033491	0.06887000863463547	85
258	0.14942658788620605	0.07868489657742456	85
259	0.09897705542284563	0.08643963230362806	85
260	0.06716635980997113	0.04337732648802303	85
261	0.15128172973089993	0.05605152517352265	85
262	0.042589497045311946	0.09753186219267626	85
263	-0.06901289293627799	0.04921222930255946	85
264	0.08827562757179715	0.05597708682778949	85
265	0.1218563270430181	0.1145482537196072	85
266	0.3994476940756493	0.1369127222924263	85
267	-0.20943242225579126	0.030395420091320253	85
268	0.08928082015935473	0.09488881470917367	85
269	0.18939321112638594	0.09839880896238848	85
270	-0.08491043724959055	0.042372467916538814	85
271	-0.24452531279783765	0.012247479945901895	85
272	-0.1921760600436929	0.014583780537862471	85
273	0.06026911339009134	0.06751364290851386	85
274	0.12130748097583705	0.04350793770754983	85
275	0.004584074129973384	0.07598201121519961	85
276	-0.16151692730247344	0.012264434865166363	85
277	-0.21374108689591473	0.0052927291020515976	85
278	-0.11761495847878228	0.03019374949797811	85
279	-0.025763524086836843	0.039477572267185755	85
280	0.19122844120607826	0.037157494004266295	85
281	0.2177380305845268	0.05931731427806596	85
282	-0.1495675826115211	0.03723553792196384	85
283	-0.007541703048166521	0.05294062075933402	85
284	-0.0977486274241691	0.05492558693824692	85
285	0.2639692747639311	0.10047042396101408	85
286	0.042928826040294736	0.04785506084724928	85
287	-0.24888293207955658	0.02383675631579269	85
288	0.13757641621874428	0.05317262925368002	85
289	0.03009984529559116	0.07226186556806799	85
290	-0.3271937886812255	0.008041992523382668	85
291	-0.2300121766204161	0.023320187926855678	85
292	-0.10135706274691517	0.04279638027094799	85
293	0.12703064236778894	0.07900713654947436	85
294	-0.08958787230061985	0.06326977991565279	85
295	0.0058874735136087075	0.051622298760644406	85
296	-0.16157183095499922	0.0297451987824954	85
297	-0.009093871359842062	0.058587491647413545	85
298	-0.1151043477218705	0.055907565251973955	85
299	0.15405989556763056	0.0793815027454016	85
