# Supplementary material for: High-level cognition during story listening is reflected in high-order dynamic correlations in neural activity patterns
Source: Nat Commun. 2021 Sep 30;12:5728. doi: 10.1038/s41467-021-25876-x (PMC8484677; doi:10.1038/s41467-021-25876-x)
Supplement: Supplementary file 4 — Source Data [file 41467_2021_25876_MOESM4_ESM.zip › results/higher_order_sims/random/91.csv]

time	1	2	iteration
0	0.15120520484729602	0.05020383181870351	91
1	0.0694907620247189	0.06734961589855237	91
2	0.039810533389287035	0.039953681971243535	91
3	0.07755980889553553	0.06511574036682816	91
4	-0.10198857573565336	0.01380479173970725	91
5	0.051931536061488155	0.04141529127682166	91
6	-0.08637018327743878	0.04668643077768285	91
7	0.060508285073923467	0.04891706380335343	91
8	0.23347532332401844	0.1143772783284765	91
9	-0.009745409424879416	0.05002711599020731	91
10	-0.2307529810647609	0.0408205241039883	91
11	-0.20444778361327726	0.03464658302953693	91
12	0.15545806890315406	0.08417143283012578	91
13	-0.06820813662206847	0.022684728700340998	91
14	-0.03167021549129156	0.07930796206891914	91
15	-0.22725074832756684	0.0018748285460200565	91
16	-0.23437231376166442	0.03692440094779538	91
17	-0.014427643518677874	0.07325765774600267	91
18	-0.07573024122948949	0.026737156829499998	91
19	-0.22740605305718425	0.04929213741052016	91
20	0.18168724587861082	0.07054072871060968	91
21	-0.008340947381112405	0.06900663002439823	91
22	-0.07995902056846234	0.06301787816278998	91
23	-0.08321261691122209	0.02447840838533919	91
24	-0.04012685886443577	0.04730440741018344	91
25	0.06845713375749442	0.05709291908744117	91
26	-0.11613354152145293	0.03495116711098114	91
27	0.06973439911013293	0.07360960369611143	91
28	0.13034923186811426	0.045365836578368984	91
29	-0.028511069709738233	0.07712500620935418	91
30	0.17031504614339174	0.06487895468417808	91
31	-0.04207510910455475	0.04944305378485811	91
32	0.07110720070921533	0.04888914237280703	91
33	0.07509976368361401	0.0833414425787547	91
34	0.0710720199374202	0.07745667138942132	91
35	0.1280936198482094	0.0668306279590628	91
36	-0.052671043785033615	0.046902577795953186	91
37	-0.265130625768281	0.025079972050414404	91
38	-0.14100323096340855	0.05159943294630826	91
39	0.02052762945161406	0.10144455059959323	91
40	-0.2532041476979212	0.031447428416155755	91
41	-0.07954154201881701	0.062129604751036877	91
42	-0.009453591669016536	0.016859846274084257	91
43	-0.12939809178350814	0.053274487997672336	91
44	-0.037813980299255624	0.018548498207896426	91
45	-0.05229643276428387	0.048035596512770735	91
46	-0.027944841743960964	0.03970141913058625	91
47	-0.12083022995003288	0.062466230383251824	91
48	0.06527612110211964	0.07530783699692747	91
49	0.048936698717904965	0.05320718866344797	91
50	0.40883337476591947	0.10401157893090465	91
51	-0.12149920236532954	0.01645915935514718	91
52	-0.03436601218877825	0.047091954098779705	91
53	-0.031802934650742104	0.0496225154620826	91
54	-0.04569442311746735	0.03881723095784341	91
55	0.12313358970143588	0.058658342838498606	91
56	-0.00027173353025250593	0.0706995145690853	91
57	0.07805918146691353	0.1042709514320035	91
58	0.023529651975458192	0.03907542179814119	91
59	0.05638130347925439	0.027742661940866286	91
60	0.11763587609021756	0.07163107616703297	91
61	0.1984592136608177	0.08467846717694727	91
62	-0.17314086965013653	0.037442852964804235	91
63	-0.16334952916334033	0.05612196932751701	91
64	-0.2440022903204675	0.026177748841485684	91
65	0.019035471133073984	0.09519014884287433	91
66	-0.13243564560968826	0.028180880816517883	91
67	0.22496061251656224	0.06182157887690261	91
68	0.2839381293090822	0.09537976082898257	91
69	0.10467527160431274	0.0819635692255129	91
70	-0.10314622114001817	0.04932264608723164	91
71	-0.09035613984798847	0.0663502896012242	91
72	0.04773720616744369	0.03999381042143672	91
73	0.23396961743341144	0.10272422332722328	91
74	-0.05235928798885944	0.022691607289399052	91
75	-0.031625580525649254	0.042869035481503115	91
76	-0.15035423149448723	0.038530695228652274	91
77	-0.008059163887153059	0.07156691518551596	91
78	0.06058880356341498	0.04210733986258752	91
79	-0.1038203024512849	0.04904175968803538	91
80	0.1668041464133775	0.08222975036273726	91
81	0.1639704633089479	0.06018547601601061	91
82	-0.08724569447209776	0.08780460204386623	91
83	-0.3500740552843767	-0.015527807538760017	91
84	-0.10577599452945753	0.04385573134220611	91
85	0.2760518966889381	0.08601443433340512	91
86	-0.0988905276958124	0.0666065423707677	91
87	0.1315477792770422	0.059250755550114186	91
88	-0.05330144214251514	0.08622151055416606	91
89	-0.03987558993818765	0.05820070714678891	91
90	0.23952983861699048	0.005169875264899341	91
91	-0.1390424118856295	0.06235711241113365	91
92	-0.10106919641746519	0.05153494730699502	91
93	-0.1291113259874373	0.06417498251135219	91
94	-0.2676476893115027	0.05649510343291109	91
95	-0.060330943827491844	0.019849556982846916	91
96	0.011793635450380206	0.07060925733961647	91
97	0.01299604303868454	0.05238113774224815	91
98	-0.14932190078225704	0.06640533790343052	91
99	-0.08331375004560185	0.03638542721365335	91
100	-0.13462871896459666	0.06971136202023333	91
101	0.031996417475483103	0.07414549795203515	91
102	-0.07100170224482907	0.06589759934803317	91
103	-0.03192506888881291	0.017335244644381576	91
104	0.20725942888231763	0.06445839448868777	91
105	0.17727129318979803	0.09175640883482868	91
106	0.06375473857175958	0.05566864624970556	91
107	-0.024272772531050004	0.07175472529844712	91
108	-0.09917809944346273	0.021465402913717416	91
109	-0.2788546250296415	0.04632036047292006	91
110	0.3095279525469572	0.1023733534211362	91
111	-0.1575036224661333	0.04851874562900416	91
112	-0.04631564680452677	0.06077952493916592	91
113	-0.14273747255065955	0.061590997967380504	91
114	-0.01863858161122692	0.07734641913117486	91
115	-0.10187892211614559	0.06014723455527044	91
116	-0.16814321082931613	0.06276382859015976	91
117	-0.06925594106324275	0.054580061969568286	91
118	-0.0837958525610232	0.07116494529147945	91
119	0.020770955643684207	0.046993163286777814	91
120	-0.3423024207573272	0.005101312383369052	91
121	0.09755463403919257	0.08217676216183155	91
122	-0.23486603429288522	0.010996014099375504	91
123	-0.062520630687494	0.01717555589656991	91
124	0.06795857498186562	0.04031495571990884	91
125	0.320782940752347	0.08234347233766262	91
126	0.16457226242067893	0.08880321579715693	91
127	0.028182043697943217	0.08818519488830122	91
128	0.05143559369525645	0.0561134032816713	91
129	0.0655792379840164	0.08272030474228173	91
130	-0.2606474824514934	0.05707582478966012	91
131	-0.12856943824215267	0.044874910017631595	91
132	0.17795948057154296	0.06704541406556179	91
133	0.3663267668656294	0.038449605293134737	91
134	0.20240589605499798	0.0680692214077697	91
135	0.22075378615004224	0.10862910624952074	91
136	-0.07887824028023994	0.06829990693754073	91
137	-0.23995184862510202	0.020898119111203286	91
138	0.10588672407583381	0.05318188904749813	91
139	0.1065140441961412	0.08642098005179953	91
140	-0.14030125000997234	-0.00196032373189569	91
141	-0.03454084409024244	0.05578854903216018	91
142	0.06521024922060785	0.09408152096860398	91
143	-0.07989112952613817	0.03642336056801139	91
144	-0.14718310199584372	0.07135931227991044	91
145	-0.006638667202236018	0.041442942547032076	91
146	0.1586341886327485	0.05582320462503564	91
147	-0.21310334782561657	0.005319584147515021	91
148	0.014414197320301443	0.08427274952053972	91
149	-0.1465592151722417	0.05357272854345553	91
150	0.2661241145456404	0.06149699579975466	91
151	0.15445617994428232	0.07308763362332449	91
152	0.009143743486898353	0.046670955891056534	91
153	0.16820526849961248	0.031261677748873805	91
154	0.042309337881258964	0.03209927264595705	91
155	0.045463982362373735	0.043728769738000134	91
156	-0.014492556185970694	0.06649457043813084	91
157	0.09780190997878467	0.03394183227922834	91
158	0.08775407686758364	0.05625715748337858	91
159	0.2340090154491602	0.05031716607584697	91
160	0.11503722546542758	0.061828849502462896	91
161	0.010557723127707332	0.07972460584829735	91
162	0.1604153911642396	0.03814935977637939	91
163	0.06297496368264226	0.08015189423928598	91
164	-0.21431720643133392	0.05723199308689751	91
165	-0.23509545987178274	0.051559907795114886	91
166	0.06603276898279574	0.06452763791191363	91
167	-0.2735652460244429	0.027107291797181975	91
168	-0.1690512690961021	0.05432520648918179	91
169	0.04451382629588741	0.02055882778728915	91
170	-0.25536422694933	0.05703599345008509	91
171	0.21209796676783288	0.09984005430107337	91
172	-0.09944295642542382	0.047595578566497224	91
173	0.022250564537055838	0.05224115068490828	91
174	0.21764153809537418	0.07153985654341272	91
175	-0.031358051923412844	0.039465564018363625	91
176	-0.0385645128349473	0.0607721096769418	91
177	0.11598247978190482	0.06408317422061276	91
178	-0.17120240210140358	0.027066197424355936	91
179	0.17795034070569607	0.09337260134395671	91
180	-0.14199189753499192	0.06145308262785895	91
181	0.10990386575783416	0.073134480463514	91
182	-0.2429386965073295	0.02519120190248055	91
183	0.133302351360692	0.07929984815585735	91
184	0.07052767982905776	0.06357183882087401	91
185	-0.09554172992148596	0.01906009154161795	91
186	-0.046940821240684286	0.06540366441092217	91
187	-0.2685753860765601	0.060493478438583166	91
188	-0.044801843076249966	0.0328082771165504	91
189	0.11448293725717137	0.06833958820768936	91
190	-0.10612815681158282	0.05014605341465931	91
191	0.2604949990400984	0.07961024444865898	91
192	-0.20803007656614583	0.05687614508610423	91
193	0.09150446971037515	0.08836185373047346	91
194	-0.1604698257615182	0.06650865748723944	91
195	-0.26277398737213714	0.02398553860178361	91
196	-0.3745502016229703	0.029003206050212567	91
197	0.03908355672411283	0.060224092969339095	91
198	-0.15700598491424267	0.05095165293933778	91
199	-0.12158261178082674	0.06106809541489307	91
200	0.12379452754429308	0.02045345042293226	91
201	-0.12017305453013505	0.06641442653606093	91
202	0.13899810317683398	0.07304463555092208	91
203	-0.025687605260284834	0.06435251216132491	91
204	0.006376384635018462	0.055733404539335715	91
205	-0.031168052548739913	0.05979234225573217	91
206	0.13751012932784093	0.05902976619019458	91
207	-0.07039814658993179	0.07323779337187535	91
208	0.10446228654281027	0.0837907182591864	91
209	0.18567651408403438	0.09962758514150977	91
210	0.20834661051098172	0.09202149914261908	91
211	-0.22059220308380856	0.008423812461064327	91
212	0.13591176593376356	0.06397037938456372	91
213	0.007999172644771511	0.05244069500979921	91
214	-0.14252940345147516	0.025300168130901773	91
215	0.1182171654780402	0.06441657097701667	91
216	0.03245702231426175	0.06171736265269357	91
217	-0.06281270531957604	0.055288921346863806	91
218	-0.12123137533566863	0.042638544443852754	91
219	-0.05536433254795236	0.07175836740999476	91
220	-0.037106491726743955	0.07850665158562416	91
221	-0.014979321837325274	0.06401536787713559	91
222	0.17141162394505174	0.0807967062682115	91
223	0.09213868929118384	0.0525707208293218	91
224	0.1528033095612481	0.04756594095289221	91
225	-0.14783499014052956	0.03435227349507089	91
226	-0.01641409902958365	0.06531689816544123	91
227	-0.27124516593268017	-0.016914923972203396	91
228	0.0746018200526043	0.08245646889314708	91
229	0.018994458894172415	0.025316361283494945	91
230	0.2521754403200539	0.07371542217246284	91
231	0.2543444456569153	0.10794239341136914	91
232	-0.16574897690789672	0.039619948754292554	91
233	-0.017124598097844734	0.0537127844934855	91
234	0.006203412904300029	0.09011296179918309	91
235	-0.09979929407380217	0.02431693176033183	91
236	0.29490324594509737	0.10318246017197387	91
237	-0.0465863146463265	0.07332093369198195	91
238	0.2080173027274578	0.06879728767669137	91
239	0.04983327630957725	0.0761037036991372	91
240	-0.09412542691172919	0.0722633635474926	91
241	-0.140057456107539	0.041375811945930034	91
242	-0.005498853271890478	0.08168879552235125	91
243	-0.31859210621438183	0.025882652659942284	91
244	-0.09319952686165582	0.05085791120377567	91
245	0.1458436633845305	0.10381890670725713	91
246	-0.05527925755522451	0.08827839903646632	91
247	0.08332382239390114	0.08421511616473344	91
248	0.008633027813208774	0.06839727283522008	91
249	0.24305044504251314	0.07839360072017197	91
250	-0.2481116800689794	0.0398788995731589	91
251	0.04942766786521793	0.06558397355238547	91
252	0.43232140463703933	0.07093602509570461	91
253	0.10965179302885925	0.08823205126301029	91
254	0.028121302323440796	0.06232646959284005	91
255	0.17092177450640775	0.08605171256467031	91
256	-0.16017975547429758	-0.010653166026226377	91
257	-0.200400020165227	0.07543146197679787	91
258	0.1866608493895962	0.09021764139553647	91
259	-0.1215736801892313	0.0364452077630746	91
260	0.06842395700978617	0.04375592865525961	91
261	0.05838150318413972	0.07536561525842964	91
262	0.06630618911617141	0.08573276167249355	91
263	-0.10386760228345761	0.01961002767762012	91
264	0.09769075266327619	0.0629968422054232	91
265	0.12586117831196408	0.10345384604008873	91
266	-0.13403850789466287	0.0632233482266041	91
267	-0.25179004795246274	0.04783918530031731	91
268	-0.03452024430955639	0.05476906582628365	91
269	0.2508000757009544	0.07601007743689589	91
270	0.05707717145102033	0.03342234639861627	91
271	0.0064251145206665255	0.045684105369829385	91
272	-0.04422153755505162	0.011316984260173142	91
273	0.10434060706867358	0.011838851254849798	91
274	0.3173315059178443	0.08773752880581197	91
275	-0.03057938795504263	0.011111384521750556	91
276	0.05237717957820912	0.11274440829685292	91
277	0.1637045917247815	0.04372336250387912	91
278	0.04876112407860439	0.07738992265075152	91
279	0.0487840871196686	0.09715497317718479	91
280	0.09364925546136142	0.07436993341374201	91
281	0.050353381363479936	0.07233746893200597	91
282	0.261607140968382	0.10758796497795456	91
283	0.29831510555518975	0.09072267834291557	91
284	0.018331986091059117	0.08951540528491571	91
285	0.07765481789340979	0.0595101041273112	91
286	0.028532221585144343	0.06313845852527342	91
287	-0.09293249690465413	0.06648145803887741	91
288	0.08639232621763743	0.05566071229281214	91
289	-0.06437404547573226	0.0646985510243421	91
290	0.03502507341794146	0.041099675263796175	91
291	0.0821273997127338	0.057118771748771495	91
292	0.18875068011382246	0.06838190625105492	91
293	-0.31412075589282185	0.024442595780453626	91
294	0.026046467289715276	0.06769091532182962	91
295	-0.31718993243765875	0.04500919860404015	91
296	0.01945989537656502	0.03022225082442032	91
297	0.19722920148510514	0.05444332649215393	91
298	-0.14333963741199937	0.006128066817240091	91
299	-0.09338004167275442	0.012572818736215833	91
