# Supplementary material for: High-level cognition during story listening is reflected in high-order dynamic correlations in neural activity patterns
Source: Nat Commun. 2021 Sep 30;12:5728. doi: 10.1038/s41467-021-25876-x (PMC8484677; doi:10.1038/s41467-021-25876-x)
Supplement: Supplementary file 4 — Source Data [file 41467_2021_25876_MOESM4_ESM.zip › results/higher_order_sims/random/46.csv]

time	1	2	iteration
0	0.16080038842378871	0.0814166060870916	46
1	0.030236936502472608	0.08538354906513147	46
2	0.1394223630299646	0.08376357993118169	46
3	0.042560931109396405	0.05246916643406198	46
4	-0.05463512529804108	0.06466331774480615	46
5	0.11362341286119543	0.03300290504688594	46
6	0.06690882045888771	0.058907197035881965	46
7	0.10654216438179576	0.06268406549296703	46
8	0.02547258081761061	0.05374559717748664	46
9	0.052093840092410554	0.04587445572141482	46
10	-0.07235789772538588	0.05900643577133478	46
11	0.1631286534570834	0.06119303611092476	46
12	0.19889776985811758	0.08740750837829307	46
13	-0.003472079008439921	0.05925370723044009	46
14	-0.0498083933154667	0.024802232613516485	46
15	-0.07384834192291251	0.06076636618192199	46
16	-0.003723879997668147	0.07731991855558967	46
17	0.28544428497012914	0.048455591667842766	46
18	0.15607188490347138	0.09941697337772383	46
19	0.214847059204595	0.09950150380515417	46
20	-0.040445626203008865	0.04962600622368959	46
21	-0.20785019577330535	0.04231592732863504	46
22	0.21333117563067294	0.05525152789669915	46
23	-0.14223338413712042	0.0724875305993693	46
24	-0.05204375301054651	0.031041390309467336	46
25	0.27903829348353015	0.11268230087589627	46
26	-0.22766497817439693	0.0292577683326904	46
27	0.23270858199424554	0.13567563459436902	46
28	-0.019396228631432488	0.05352821575135972	46
29	-0.14535776224069052	0.01605248615817537	46
30	-0.1930911226957944	0.014654361476843238	46
31	-0.3062326131837774	0.018485702750426634	46
32	0.07165450089685643	0.04172359264627597	46
33	0.033054879499189886	0.07568243543487535	46
34	0.042462299596819894	0.07547876676960985	46
35	0.035918322086002805	0.061277817368227155	46
36	-0.13696175775652017	0.026891912681935456	46
37	-0.04551409893158911	0.06539134739890659	46
38	-0.11086025449773207	0.04720217455782148	46
39	-0.052413183731074356	0.08353726331846083	46
40	-0.08668123425766033	0.04657279234095247	46
41	-0.3670584230351121	0.062273575242847885	46
42	0.25893999065238915	0.10772540527834237	46
43	0.05182047666287648	0.04558378117346873	46
44	-0.23903480777332992	0.02181521858319706	46
45	-0.02542549952855431	0.045473185160577044	46
46	0.18904507459944347	0.058872761278129855	46
47	-0.14598436267814496	0.07037971951963473	46
48	0.024458386921444707	0.08772240036668515	46
49	0.04301410732102893	0.08804615734973548	46
50	0.12955497061669494	0.043574577456200296	46
51	-0.18089657836851392	0.04614573851613852	46
52	0.07528160149100328	0.09028825164099313	46
53	-0.05105800853883187	0.04636275585958595	46
54	-0.006385459400612155	0.05754963146407926	46
55	-0.03277559276967503	0.09592372480276344	46
56	0.23946174595606584	0.10786886067309596	46
57	-0.19150939126342328	0.06272044042815596	46
58	-0.03422754907119358	0.037858558239298595	46
59	-0.03659409543452859	0.052125072436698436	46
60	0.05275696780469418	0.048784122845334246	46
61	-0.10378875840010005	0.04979059630981698	46
62	0.2604485000581529	0.07714394526759978	46
63	-0.14461624074148416	0.008354810926031665	46
64	-0.22548446943165823	0.03862404548357226	46
65	-0.14153047834756782	0.06252568095243169	46
66	0.1109430704098415	0.07644845289262724	46
67	-0.09106963036606666	0.07144074703670254	46
68	-0.09374512815232211	0.069109197832877	46
69	-0.009345384399642418	0.06304530456999617	46
70	-0.06494935916979226	0.06816409850920986	46
71	-0.03307611768903497	0.041175770368483244	46
72	0.18470556263519247	0.06069175082117876	46
73	-0.0004145928330156728	0.10188987911461227	46
74	0.07589037030020206	0.08171986336568618	46
75	0.001203559578289138	0.0602477193942192	46
76	-0.24838826822380167	0.03696670169528791	46
77	-0.04934269549976271	0.025356745439888834	46
78	0.0018464154771783866	0.07133394769438788	46
79	-0.010984350875299616	0.08092121644651444	46
80	0.13187485440417382	0.09630496168545478	46
81	-0.11817957889626995	0.04112964559812634	46
82	-0.014859102130709095	0.05369091006271405	46
83	0.06266273901645786	0.08040106213635335	46
84	0.07341249439153917	0.060983785859067254	46
85	-0.06746617905177375	0.05677151996782489	46
86	0.13913073084210004	0.09233909271997036	46
87	0.2129279112810257	0.09541794793857843	46
88	-0.024483240690391005	0.07671296094639267	46
89	-0.19253666024948649	0.04163137756342428	46
90	0.04950981161478134	0.03543912873314213	46
91	0.11827886006128509	0.08907215687769737	46
92	0.22285339399653117	0.09496225612448028	46
93	-0.10313347242069591	0.025099159835877315	46
94	0.023994716981158883	0.02940187046618775	46
95	0.18667993827874602	0.10509459727603278	46
96	0.03499103851898906	0.04608854106207599	46
97	-0.19358529603397603	0.027707000370636278	46
98	-0.18949162922099222	0.027684668334148767	46
99	0.01102469453537485	0.07993985376254176	46
100	-0.1341886956660808	0.007642105683753374	46
101	-0.016842691120974824	0.030637603686342475	46
102	-0.24726899040238942	0.012269132950074233	46
103	0.16355755119619625	0.09885499731644304	46
104	0.11173846955868376	0.041409158093110784	46
105	0.004695525873449766	0.049819639942345194	46
106	0.013121346339632724	0.04210372387620378	46
107	-0.16315834866854592	0.054426244576928795	46
108	0.33295074071346037	0.0788779266089796	46
109	0.05687578377855908	0.05948976218639401	46
110	-0.07580548744241161	0.052053589970004595	46
111	0.009010427619196515	0.04567231144715967	46
112	0.2508701840781606	0.11027393265642675	46
113	-0.009710895212381358	0.06310994483029946	46
114	0.12228097427974235	0.0752364066922571	46
115	-0.22648223911969476	0.027417897035028536	46
116	-0.15120952584742	0.03192630817806936	46
117	0.12027142377033233	0.09158757920540188	46
118	-0.05613182628956053	0.06325341998606511	46
119	0.0006357868161265287	0.04931806075482193	46
120	-0.1272339768932575	-0.015125080417928313	46
121	0.08301274653307729	0.06943138645734943	46
122	-0.27400555348879335	0.054309563122599575	46
123	-0.10235897490334267	0.06777136544908599	46
124	-0.012721045383209083	0.09411199531155631	46
125	-0.08276415442265178	0.023672303282879503	46
126	-0.12165685116909396	0.023255600364257445	46
127	-0.38681876097343204	0.01444477909724091	46
128	-0.034107258369988326	0.09879345212580154	46
129	-0.05150157364656562	0.0800798397473324	46
130	-0.06527831910858657	0.07772516735341917	46
131	-0.0853355335052119	0.016924942008313907	46
132	-0.12606554771842673	0.029981629612271195	46
133	0.03187386013080151	0.01984192403238262	46
134	0.37873999781499273	0.12898101951995258	46
135	-0.10362479519401532	0.029747254085086636	46
136	-0.09630905296378017	0.03761311928314494	46
137	-0.04372820560786827	0.04924017099495131	46
138	-0.03488683162836678	0.06362976355042574	46
139	0.09685348319169382	0.056843053488157054	46
140	0.06561955854752617	0.10104908850210835	46
141	-0.12347241717086782	0.05141990769030103	46
142	-0.010399082200381337	0.09360158610630971	46
143	-0.15270342689157265	0.05596820297020299	46
144	0.16776652842631426	0.06541475109579781	46
145	0.13809450381027433	0.06097414419560753	46
146	-0.09775785508203157	0.06392512774598948	46
147	0.2915011748598607	0.07039815589800696	46
148	-0.07405876929074973	0.0783621453971594	46
149	-0.02701580502145953	0.06516883772096715	46
150	-0.5164582292227617	-0.003930848731428011	46
151	-0.21939443034110032	0.04270235563537669	46
152	-0.2240617260500148	0.011679622265894172	46
153	0.26890885852749974	0.09066077242747927	46
154	-0.24863401255526418	0.03575605624112087	46
155	0.17166516518157932	0.11078734683587559	46
156	-0.03904074110498553	0.011493580541351153	46
157	0.019810928865085137	0.0856301245289706	46
158	0.2836718689853818	0.09270453111281378	46
159	-0.10624465272757465	0.05082129410604176	46
160	-0.08126218843253138	0.04413711487313071	46
161	-0.1093927111615997	0.10260767978813413	46
162	0.0646184136498206	0.0817452094894428	46
163	0.03445827266964017	0.05077668542605059	46
164	-0.10518002000886857	0.04923012920725629	46
165	0.003964607224563189	0.07371612113428326	46
166	-0.15848313863943847	0.010871177437599803	46
167	0.06287630061798123	0.0579986476273504	46
168	0.08246055108554178	0.05363511506644635	46
169	-0.11312984728438281	0.05775545326653277	46
170	0.2921759289838937	0.08883761164144645	46
171	-0.05128780032125862	0.055398946885289166	46
172	-0.12454598466372514	0.06807639956288995	46
173	-0.12116408725648557	0.057131227972027805	46
174	0.20665536839806475	0.11457438056713513	46
175	-0.14976151479807095	0.03584149930012958	46
176	-0.03758078891457964	0.03785399001105587	46
177	-0.06715925351385973	0.05151163108085555	46
178	-0.14879185534176748	0.059415219260919465	46
179	0.12300807411451102	0.08568257752842746	46
180	0.18042405177270718	0.0947992402251992	46
181	-0.15488607200380985	0.04967963576974506	46
182	0.17098340898841433	0.074774280280693	46
183	-0.12049681780998961	0.062077014112648564	46
184	0.03131682838975251	0.07208124798587026	46
185	-0.06056939478732253	-0.004256321366786101	46
186	-0.06207361345572783	0.029164028040295928	46
187	0.014493757690777976	0.018718971105471778	46
188	0.02654090473392285	0.05843464389724495	46
189	-0.04263711429440829	0.06425643957730066	46
190	-0.2281904002419512	0.02939679093321784	46
191	0.07050448553465286	0.048952173524636156	46
192	0.025987676845360356	0.05787484593709082	46
193	0.08264015003070242	0.07236674101266907	46
194	-0.017129014819932797	0.07520163416118347	46
195	-0.019065799652813468	0.07192435380804385	46
196	0.31848134463248035	0.10605023185523726	46
197	0.22302597240143796	0.06817389832668574	46
198	0.056579438423905226	0.07208163504799044	46
199	0.15410763464289476	0.04473589537194999	46
200	0.05505419224177523	0.024624476466647685	46
201	0.37098537291493755	0.0889998485448556	46
202	-0.25812123417979477	0.04270598765198321	46
203	0.28061843133302694	0.08129268496873933	46
204	0.13408698383300025	0.04248734745888919	46
205	0.06795512047496877	0.0376842386149288	46
206	-0.13605720683666755	0.03850473484481088	46
207	-0.43279731589589493	-0.007806142362214245	46
208	0.17772892610633362	0.10513658341688668	46
209	0.07845564975954514	0.09518639098226243	46
210	0.16816251461136136	0.07951179864097076	46
211	-0.12303764561441287	0.027316280824148473	46
212	0.049563476770610265	0.0884430115341488	46
213	-0.012151575608547098	0.009475677830798621	46
214	-0.10081934194350624	0.014500648911350894	46
215	0.07029497878220045	0.08546339152082955	46
216	0.053569015434162905	0.06617022060666064	46
217	0.05833319091900497	0.06494334348037453	46
218	0.20792983223733358	0.07806480896901019	46
219	0.39481922628062177	0.08522593147343153	46
220	0.022685956934723132	0.03664179404701028	46
221	0.1543925535885361	0.10710311541668462	46
222	0.020334153357399853	0.04366254049256533	46
223	-0.19822674496213744	0.051245401666647455	46
224	0.046976636966675624	0.04376623987448461	46
225	0.25963152352821856	0.07399447712462717	46
226	0.2445519095180274	0.09176618711105505	46
227	0.1663795041209245	0.08121000517184934	46
228	-0.22410827827014282	0.01541030470675257	46
229	0.22095825976898426	0.10656673080771187	46
230	0.125830047629167	0.08654874690822091	46
231	-0.11408331822108743	0.0341064192538829	46
232	-0.11507237950454895	0.040054257610274334	46
233	-0.12900942075033817	0.06736520426747154	46
234	-0.08021872730490129	0.04587162694269716	46
235	0.12155608441253006	0.07284045085003454	46
236	0.10214003771104006	0.08957406754919904	46
237	0.06130645172681885	0.06721616515926898	46
238	-0.07441751699079412	0.05951488341688056	46
239	-0.03396045088194802	0.038535711749140555	46
240	0.21661172358492684	0.07637090079771434	46
241	0.010401030595300094	0.059461277861023336	46
242	0.31103904087583856	0.1329949425884433	46
243	-0.15551921040927402	0.022725464559852502	46
244	-0.2056913637821031	0.031248730280974128	46
245	-0.13672764250179123	0.0731306955044649	46
246	0.3295202151105415	0.07064657919091591	46
247	-0.11956989584683085	0.04233310643324468	46
248	-0.2109131428180788	0.047777594360985415	46
249	0.19966191552543788	0.10627313720368663	46
250	0.01789363620935284	0.07492395570636844	46
251	0.29670688218016605	0.10754535295881731	46
252	-0.055319371677566884	0.024931288082084665	46
253	0.004248887731825974	0.05134620432040236	46
254	-0.10505865028581249	0.059059076607564084	46
255	0.16929270001906363	0.0535585288220002	46
256	-0.008109235288442615	0.06884878435467205	46
257	-0.023534818051613313	0.07008144694950523	46
258	-0.1683639490790656	0.049750431011762714	46
259	0.0635795875897304	0.09133434435969184	46
260	0.03851900317521718	0.06123354927399602	46
261	0.044013718529253745	0.07035805299901542	46
262	-0.11318267877890303	0.05611330798261623	46
263	-0.0020645235988879314	0.09274278149682817	46
264	-0.10542280182470669	0.04427431024617425	46
265	-0.027382421916790106	0.0711887312015001	46
266	-0.45485621749131316	0.0004427836897829096	46
267	-0.055550020768958194	0.05792298355780564	46
268	0.18181741320212133	0.08445925465299933	46
269	-0.10638824854918082	0.07421562104949474	46
270	0.02261318741965712	0.07798925028252887	46
271	0.12846767707008463	0.1005059544848066	46
272	0.18063391459410305	0.04888320954824371	46
273	-0.25686194762047837	0.0463317194805407	46
274	-0.11288299820526837	0.04907032920565601	46
275	0.23763491502282058	0.08898965958789709	46
276	0.11297925897578139	0.035159230860351026	46
277	0.07326607456739374	0.03528565655494069	46
278	0.16500069958666114	0.07921256743478267	46
279	-0.27624860406257495	0.050864596588384166	46
280	-0.2786061450085343	0.026148427923438182	46
281	0.14006028426603703	0.08006778685242193	46
282	0.34550743594700717	0.10907930864090937	46
283	0.1224999372982974	0.09074021359438673	46
284	0.021552040853732416	0.06842232165971214	46
285	-0.019069512002259606	0.024893096703884288	46
286	-0.0037652981111727496	0.06839795969896266	46
287	-0.20465446281099695	0.040487372670206384	46
288	0.17987678271356788	0.06256264118033275	46
289	0.3621163246282183	0.12135216910921626	46
290	-0.058430590160337005	0.07275862685055298	46
291	0.01112359501038986	0.07154040728287524	46
292	0.2989508343448556	0.11387163276735164	46
293	-0.05728300922555318	0.016227355084486885	46
294	0.035405411453470495	0.03529653100268151	46
295	0.06246430782334756	0.07249865948155024	46
296	0.046202585752279236	0.06229439790220036	46
297	0.34385767762344244	0.15592203677306	46
298	-0.1411616048256234	0.05130105461484155	46
299	0.05528612948835809	0.033696367740352166	46
