# Supplementary material for: High-level cognition during story listening is reflected in high-order dynamic correlations in neural activity patterns
Source: Nat Commun. 2021 Sep 30;12:5728. doi: 10.1038/s41467-021-25876-x (PMC8484677; doi:10.1038/s41467-021-25876-x)
Supplement: Supplementary file 4 — Source Data [file 41467_2021_25876_MOESM4_ESM.zip › results/higher_order_sims/random/0.csv]

time	1	2	iteration
0	0.022908866111518423	0.08363890752445284	0
1	-0.06613650237614026	0.05550927830457526	0
2	0.07866247657941337	0.07654015080634903	0
3	-0.022841064332264332	0.06340108966549253	0
4	0.38087799046662224	0.13600956191758726	0
5	-0.023384156712119145	0.09029630659276716	0
6	-0.09766569307994012	0.05949566283146156	0
7	-0.11499512349198909	0.027704842077732297	0
8	-0.1186392655505142	0.03737251861902913	0
9	0.217001747811885	0.08017989182371504	0
10	-0.09866400691338398	0.07179058494845943	0
11	-0.02710166050179557	0.013019657927367038	0
12	-0.19736314376973568	0.04327611039493922	0
13	0.11104641190051723	0.08454260500278259	0
14	0.16110344327223566	0.10681791506355562	0
15	0.01265471958541058	0.056413093116191804	0
16	0.2054033131606489	0.07099456943540679	0
17	0.19925608142578513	0.05554965141873886	0
18	0.09664403415423294	0.09111819134413458	0
19	0.035860931217454414	0.057319402031008916	0
20	-0.030578742152288743	0.05017127144703295	0
21	0.07192159134526932	0.03988885118112681	0
22	0.020432849262207894	0.057314915232542354	0
23	0.12985703417043523	0.03363101185945465	0
24	-0.060742217131605186	0.09796420120001295	0
25	-0.1262462550690142	0.024914273074461684	0
26	0.1226995502859897	0.056809870060074985	0
27	0.12555185898102997	0.05291575388922251	0
28	0.31916264968736896	0.0884706363915145	0
29	0.033285497930886906	0.08622731423820483	0
30	-0.13422024037504382	0.03563040699162375	0
31	0.13090473052784662	0.07777925464019546	0
32	-0.2520342562653267	0.051735423234305314	0
33	0.1277451412377214	0.09212220292600001	0
34	-0.14773323118055579	0.03198890497061389	0
35	-0.03407419277806731	0.05204833637894447	0
36	-0.01883320846318649	0.09392528079162447	0
37	0.07613051629383077	0.06552944468396421	0
38	0.3401313201244909	0.10367319193874834	0
39	-0.31162922695341067	0.003020800372426662	0
40	-0.035479608572523934	0.04288551107503634	0
41	0.03384253777671503	0.056641917910194725	0
42	-0.02469844624943883	0.06235553311051995	0
43	0.17897815252438842	0.08912433622557656	0
44	0.2063257298071711	0.1066410964808476	0
45	-0.07131333685660964	0.03921342324856408	0
46	-0.019813063793622437	0.038291279038511476	0
47	-0.1789705810163632	0.015862982743875226	0
48	-0.21047616507259223	0.001164140794210782	0
49	0.07516796889526449	0.024828655147603396	0
50	0.036824214827738413	0.034077126027997263	0
51	0.13684925992147057	0.07945663124106961	0
52	-0.20348976286643966	0.033661464472288516	0
53	0.1223036578049157	0.062305942516837215	0
54	0.18488901326254795	0.09156278517255177	0
55	0.07315101567033323	0.04764904132437798	0
56	-0.04223692838857571	0.05530752640041544	0
57	0.1344374279045482	0.06047333811617842	0
58	-0.08775129295170361	0.02293778795857855	0
59	-0.1967783840859769	0.016816949312127873	0
60	0.15218797304359263	0.06896293103749794	0
61	-0.0035145376287992647	0.04868279683077015	0
62	0.03312830891957626	0.07538501081902484	0
63	0.08732083396667101	0.06934104994678031	0
64	-0.2132491472661953	0.03545998435040573	0
65	-0.009131433975226052	0.08231377902569605	0
66	-0.1115348921958475	0.05337792118631835	0
67	-0.010163234782079679	0.0782734750204839	0
68	0.05277191289018972	0.02814601669676358	0
69	0.0745948963671283	0.08357007488946927	0
70	-0.08643989950307995	0.04671755157178772	0
71	-0.19968222611490294	-0.005473020165033649	0
72	-0.202165446058569	0.04095328365033819	0
73	0.2609912338518141	0.08493869343852858	0
74	-0.0014373762047627467	0.011267250721878199	0
75	0.10454247116372523	0.10153609622824543	0
76	0.1957559325962826	0.0664476923916387	0
77	0.1324894428164436	0.0710779748307811	0
78	0.07887205031165265	0.0763900416887017	0
79	-0.04418513172214917	0.04187058596258062	0
80	-0.20846968794871862	0.044699118512363155	0
81	0.07003377566581365	0.03985977362478108	0
82	0.0552010532093983	0.04489933354741895	0
83	0.015341093810889278	0.05626709484080915	0
84	0.04902958021200471	0.01452912714884576	0
85	-0.11406826836630891	0.03303307971037419	0
86	0.20869374178376757	0.10793952527883355	0
87	-0.08801999785808397	0.03227889114293371	0
88	-0.40649356668403375	-0.019363074909581317	0
89	-0.020223095183147178	0.06951467460776245	0
90	0.03164156358716696	0.03570244157815394	0
91	0.1904603495510961	0.09599202625431645	0
92	0.12305971634238304	0.08122316800385744	0
93	-0.017858963184042623	0.040188968812273095	0
94	0.058863804904907634	0.03296835925126805	0
95	-0.06914280464026816	0.03974508654101443	0
96	0.015464387075504836	0.07151255513232323	0
97	0.12157825107121083	0.07580150014905013	0
98	-0.11647978380261814	-0.004776705101475835	0
99	-0.040726441806767266	0.03351592761332671	0
100	-0.16303820555081872	0.05711225652789636	0
101	-0.1344964176127316	0.07071851977409324	0
102	0.018904114935393228	0.07981099619070622	0
103	-0.08483732372863466	0.02584904345387196	0
104	-0.08547361030816687	0.0476457971959725	0
105	0.23525495179802572	0.0661220134572991	0
106	0.020304627728375182	0.07536201990302017	0
107	0.11173119844558568	0.07564284954299368	0
108	0.16481798492237967	0.08055041111478832	0
109	0.02872429515203444	0.04852618533660824	0
110	0.16973198020998945	0.08864724715797662	0
111	-0.24083323010055127	0.015998214730923492	0
112	-0.22533362800324488	0.014273232093054783	0
113	0.06523590488131083	0.06979308923535296	0
114	0.14176847315007593	0.09224502925683974	0
115	-0.2395085472361763	-0.012403396035241893	0
116	0.17947048698887025	0.09081705966972506	0
117	0.35501064102683744	0.09860625206851711	0
118	0.018172990238106538	0.06221696509082094	0
119	0.1734512694190732	0.07428230850266054	0
120	0.1831113205841538	0.08971428145467952	0
121	0.15967182526214416	0.07695246127646418	0
122	-0.35544315053343245	0.0006022150391585539	0
123	0.16600026129140938	0.05811538804819827	0
124	0.08097726051474054	0.06469629722163085	0
125	-0.2273586967166178	0.03815062006836809	0
126	-0.06508020874224167	0.062454671851248485	0
127	-0.015366600406164088	0.03747997667063164	0
128	-0.10806856805176654	0.02908567853715295	0
129	0.04934479878485345	0.052166688733840304	0
130	-0.035305880253290525	0.07801298374949484	0
131	0.27288967274394244	0.05014814307568298	0
132	0.024362982870468928	0.04670812002543559	0
133	-0.0048381961565673575	0.034736668747333346	0
134	-0.019906458654657785	0.04721876276217298	0
135	-0.18559382501981717	0.048665103530140856	0
136	-0.10999281618906459	0.054473290095150874	0
137	0.10804840421914197	0.07704143974722906	0
138	-0.11311590149275948	0.014324958630738521	0
139	0.18186580245814718	0.05625958553782535	0
140	-0.1477263340989337	-0.004104235071184967	0
141	-0.07053445502732318	0.07166856195409842	0
142	0.0015905194503738425	0.0646971112144919	0
143	-0.07844177003048128	0.030744017686569012	0
144	-0.11189251143139096	0.014589751783376846	0
145	-0.2452102585096625	0.04453686319861284	0
146	-0.03905343388957899	0.0400666755647812	0
147	0.1203159143652788	0.09486156784417499	0
148	-0.12294956435102228	-0.00625667032765343	0
149	0.11280824126278508	0.07305426212482963	0
150	-0.21797982265779706	0.05017105181571591	0
151	0.2445067402938898	0.05353592002406777	0
152	-0.07946676130236145	0.027690010541599003	0
153	0.0787390989174686	0.05539479528839138	0
154	0.24212625581461372	0.06928558936732951	0
155	0.2532424973071918	0.0759654705578307	0
156	-0.04329661615980104	0.02596871228254853	0
157	0.09955959091924248	0.06172361709591195	0
158	0.17958627011838338	0.06890057205463207	0
159	-0.07158895031524316	0.06299765499594955	0
160	0.23965835633173596	0.07384131491147417	0
161	-0.08655981778425516	0.04211996511779982	0
162	0.047281209749205674	0.08403107279961212	0
163	-0.006702672419728535	0.05990009726490364	0
164	0.03209713962941605	0.06075581045103253	0
165	-0.21263832511506378	0.06192766316091548	0
166	-0.18176471621978166	0.036345031890015034	0
167	-0.23035471851132022	0.03206298559919955	0
168	-0.15624040668668432	0.03700744266785301	0
169	-0.41553388057385954	0.005706720462515854	0
170	-0.001285774464434098	0.028199034344070114	0
171	0.007384532154079557	0.028926160157369613	0
172	0.0653666991865524	0.061463760474058465	0
173	-0.07852037912005301	0.03685417051903603	0
174	0.1847612291996288	0.0937875022316802	0
175	0.23637091172235744	0.07957046621069788	0
176	-0.06733238287774954	0.042102828559662554	0
177	-0.25526680054644074	0.015638589241319865	0
178	0.040194532035606204	0.05790806361746533	0
179	-0.09153121048218736	0.038559307549388105	0
180	-0.17846555013977503	0.022188784169915644	0
181	0.09239559091600483	0.05657968843967327	0
182	0.014293141232637462	0.058533332087518486	0
183	-0.1317660632216154	0.05138291165072079	0
184	0.3012127297137474	0.062030581320159546	0
185	0.23578234181545296	0.09682342197053118	0
186	-0.22645018852799131	0.06386556701161558	0
187	-0.19354114234957465	0.03671290378187077	0
188	-0.1633495788764588	0.03143076636997272	0
189	-0.16824073557663988	0.019696665463366504	0
190	0.06604752946609552	0.08793085941035132	0
191	0.15094840970315712	0.03752045717644205	0
192	-0.0842964656093707	0.033843083739892914	0
193	-0.05946636211463914	0.07492122894092228	0
194	-0.21702404029195446	-0.009940551074345251	0
195	0.28270911498641527	0.08896470662273767	0
196	0.22893344290489595	0.05347097683351001	0
197	0.0761273262335304	0.04889431430545446	0
198	0.12643305508343144	0.0904534140591205	0
199	-0.17824132243956445	0.07346833256340904	0
200	0.01987013454930045	0.06143646065979068	0
201	-0.06452185961587262	0.09405373186890632	0
202	0.14627752522593948	0.06818652704334324	0
203	-0.06676318476374218	0.015274041233651232	0
204	-0.2510212401649326	0.02582002427531911	0
205	-0.014199697045931662	0.0787593760909745	0
206	0.19616727981255083	0.09588882448649476	0
207	-0.11225383959011888	0.05770486262318857	0
208	-0.07956577113938701	0.027789311192154054	0
209	-0.05281994643724369	0.055434684277506405	0
210	0.28306591379229085	0.11568515618010494	0
211	0.06226596069308514	0.0629222754955695	0
212	-0.11288107319718396	0.06697764297751062	0
213	0.2949045621113532	0.12284861740287145	0
214	-0.032917915127997785	0.04048597940619371	0
215	0.1520031710078558	0.05814232927364476	0
216	-0.33688490222123163	0.008869432680162026	0
217	0.04081449919364822	0.051689311830881705	0
218	0.20622600814413808	0.04154846326225526	0
219	-0.07101428256283458	0.07011816542202831	0
220	0.16468654598528715	0.061236100633302246	0
221	-0.04126545386109211	0.036262428487300824	0
222	-0.047684578702187105	0.015891629919027588	0
223	-0.16344234631643983	0.04682173264438366	0
224	-0.030556160811367417	0.08126497772252453	0
225	-0.12378101490708178	0.04444886625907164	0
226	-0.23683728387764896	0.03136855105744012	0
227	0.11378113723418723	0.03872163076774329	0
228	0.0420922727162682	0.0949950340370261	0
229	0.111375380066732	0.08501602505507211	0
230	0.21616862567448403	0.10446130089641738	0
231	0.03065559347233372	0.04410327979195909	0
232	0.20856797472444122	0.08703758108020705	0
233	0.061960248310842014	0.015801990675303784	0
234	-0.0975358594579079	0.0294813963988954	0
235	-0.02470103134558184	0.05346475466839986	0
236	0.06357716752735827	0.08458601972721107	0
237	-0.001689641919710895	0.08753868164088323	0
238	0.07753024906467683	0.10996137241832413	0
239	-0.03180106630857518	0.020946501395232714	0
240	-0.10236026906413595	0.03673007647811784	0
241	-0.008307735872813908	0.05198320285474357	0
242	-0.10807753528317054	0.06697044484412504	0
243	0.05614211529704759	0.03677025027180677	0
244	-0.05906648998611427	0.054400571411242014	0
245	-0.017503982853215277	0.05818893111608083	0
246	-0.032542693028493844	0.05401971410267395	0
247	-0.15431332684548268	0.06296105797568227	0
248	-0.08818726727933741	0.07018824519348321	0
249	-0.09797500119576584	0.05798739134902629	0
250	0.21830396119173118	0.044675850529308954	0
251	0.12216695816516993	0.0738906434235031	0
252	-0.026820408711429926	0.04844908481860244	0
253	0.3163950423215972	0.08709550268581087	0
254	-0.023066674536469656	0.08208336733273128	0
255	0.08238985404682792	0.06958861979843188	0
256	-0.08816380037084705	0.021294835157601017	0
257	-0.16358873663761536	0.02179006396150341	0
258	-0.21131622612503415	0.03205287029812242	0
259	-0.09554712437682752	0.0518753182842607	0
260	0.07442549709680156	0.12252703467131623	0
261	-0.11846929536851597	0.061378253450830714	0
262	0.053977549100949256	0.0954279006204221	0
263	-0.02808533974240444	0.04443079238039227	0
264	-0.07771607287613026	0.026516788908152334	0
265	0.0028685959289716794	0.05605622926535391	0
266	-0.04289621248342426	0.034253560353599444	0
267	-0.13649684267003115	0.03488745899130214	0
268	0.12691117566184693	0.1021346279947166	0
269	-0.083431112944966	0.01641953107747416	0
270	-0.009811359525427912	0.062367288252497675	0
271	-0.025192684703451308	0.05383341985093998	0
272	0.0060519223905687435	0.05822019236890259	0
273	-0.17830237446731872	0.02544450122722058	0
274	-0.041912903316858124	0.06339162188229344	0
275	0.04722551010249922	0.1005621258780199	0
276	0.10830441785801107	0.08474670189781108	0
277	0.008163383158117573	0.06390018244751823	0
278	0.04704334645286459	0.029062671586201457	0
279	-0.03451459454006569	0.018159687493685645	0
280	-0.052727851721382585	0.04696444720451992	0
281	-0.07715496115404659	0.0517996220051003	0
282	0.008069153286437926	0.055976707554936805	0
283	-0.030148946672094955	0.04622957374581597	0
284	0.08236299182914875	0.03141522076998802	0
285	0.12967404425543905	0.09541207405246861	0
286	0.033747449721710336	0.06656885768832697	0
287	0.12756972905476135	0.057557309553794636	0
288	0.06275799229680834	0.061452895777109856	0
289	-0.0134104656003393	0.041054995778712515	0
290	-0.26706937245044476	0.03981848562907896	0
291	0.12126952819469566	0.04167851715157325	0
292	0.2046648061931911	0.04352929325684229	0
293	-0.09779307877038057	0.030663401316569854	0
294	-0.05397291903702804	0.025721627779286098	0
295	0.05707939544001269	0.07045275452147402	0
296	0.32960345158603094	0.12079914389631408	0
297	-0.032173947769724404	0.06727353374611045	0
298	0.23609039572620458	0.09381353956620384	0
299	0.10562980562986678	0.05184155230342185	0
