# Supplementary material for: High-level cognition during story listening is reflected in high-order dynamic correlations in neural activity patterns
Source: Nat Commun. 2021 Sep 30;12:5728. doi: 10.1038/s41467-021-25876-x (PMC8484677; doi:10.1038/s41467-021-25876-x)
Supplement: Supplementary file 4 — Source Data [file 41467_2021_25876_MOESM4_ESM.zip › results/higher_order_sims/random/52.csv]

time	1	2	iteration
0	-0.25657336732722547	0.02055052841370257	52
1	0.1720285463573381	0.06737545502598286	52
2	-0.12127312083521988	0.016283241363109442	52
3	0.04890480051050181	0.05665870883237859	52
4	-0.05803232685972105	0.07103127226944231	52
5	0.1295338651469166	0.07562812903983646	52
6	0.20386620626354507	0.08660585180477286	52
7	0.32336387851380705	0.10236389128959443	52
8	0.14516925861453356	0.04229902780789031	52
9	0.09986211148476679	0.04979099624956527	52
10	-0.4422010311126973	-0.02879906859944915	52
11	0.0010061509591315413	0.07070724262930617	52
12	0.19890296930222534	0.12041279892712424	52
13	0.11409242314004427	0.05761306954647514	52
14	0.04747532570577823	0.009542975594192331	52
15	-0.25313403680139196	0.05018213879011301	52
16	0.11295466591383994	0.11279331240018602	52
17	0.2952329688114463	0.08562299123417659	52
18	0.06013224192958389	0.06775350258297684	52
19	0.08260247696976723	0.07702647247168151	52
20	0.18248468233828732	0.0934861063009795	52
21	-0.11004316726903367	0.0365465556436688	52
22	-0.060762791404517166	0.062374808824705266	52
23	-0.1662981118227475	0.021264455180061693	52
24	0.14658626614259365	0.09919873833262281	52
25	0.3538468387363048	0.10507745238631604	52
26	0.10308842829747597	0.056936583610832696	52
27	0.07232773716355886	0.03637730086724662	52
28	0.0648497052044027	0.07082956154676787	52
29	0.19906207529816972	0.07174748958697298	52
30	-0.0040715191960950135	0.047936530093572585	52
31	-0.0499989128440341	0.07404710674073782	52
32	0.20709763358789132	0.09024507055587927	52
33	-0.0215859972050363	0.08637172054628274	52
34	-0.07954885095678824	0.017453389742299832	52
35	0.022745340338449594	0.022868386567614935	52
36	-0.32582295742612055	0.010886477489654392	52
37	-0.049270024614911145	0.06879915110197918	52
38	0.09064796052250501	0.07920566836627774	52
39	-0.16615808588805053	0.05774011996475171	52
40	0.008452461661130199	0.03961850136852984	52
41	0.06868221727572839	0.05284280218214655	52
42	-0.06498422106749896	0.059343334928129	52
43	-0.09061288197899986	0.03335500802258819	52
44	-0.05140100327276819	0.04282843066688606	52
45	-0.04094569128324769	0.07280295357875832	52
46	-0.16103956786655094	0.012521226479552207	52
47	0.006831803178393095	0.05011121356437296	52
48	-0.26400302451046037	-0.00021040412572007292	52
49	-0.08935170150422649	0.08657100432277472	52
50	-0.09009045826868059	0.05515609677690297	52
51	-0.16922564386802302	0.030421570403703576	52
52	0.1018786678428762	0.07917723396694551	52
53	0.11091292800259818	0.05918360800105578	52
54	0.04732899066891236	0.07228421193196873	52
55	0.12319149683832897	0.09227097343186039	52
56	0.024574923683667215	0.06626881132842002	52
57	-0.12824286304431876	0.05461467395109401	52
58	0.1479510030804743	0.0570884116451531	52
59	-0.09520240252089689	0.046898392047147	52
60	0.17034568536943154	0.0729350358785252	52
61	0.10020825979191005	0.05079744358789421	52
62	0.20952024183411347	0.06119376319892087	52
63	0.046078948228354934	0.05722255746015003	52
64	-0.19109394783615605	0.023091038625009913	52
65	0.14356550627859152	0.06519027752902411	52
66	-0.11295824137178612	0.0677541463302794	52
67	0.16772552147827396	0.08755071279745336	52
68	0.08016640306204167	0.08698327760364977	52
69	0.0527292394905514	0.11179825501126647	52
70	0.021005273622924713	0.09810524663170851	52
71	0.023317354818994242	0.05134773561151313	52
72	0.17172600921949863	0.07382568370183412	52
73	-0.06322045887180287	0.03065456257538779	52
74	-0.051847566846452316	0.0592383546321119	52
75	0.23420448310971068	0.08036485175030757	52
76	-0.0052461470036967925	0.08016778243778927	52
77	0.038646408717044604	0.006109996086113472	52
78	0.03432366631183261	0.08606577878163175	52
79	0.16443195391470658	0.10534375531742256	52
80	-0.1419810189472154	0.03163670230648953	52
81	-0.07137911520822346	0.05621302224392938	52
82	-0.07115341860501617	0.06284988905733753	52
83	0.2030152552666096	0.07282359812516909	52
84	0.006317223210564042	0.045303857841130855	52
85	0.12648558307778357	0.10229862325329252	52
86	-0.13834160403895107	0.007798516113123014	52
87	-0.15946299752762563	0.04190593993417739	52
88	-0.019679165086931343	0.07975873198113323	52
89	-0.12875047250106578	0.0370576495784057	52
90	0.02053022048218412	0.07723039160982036	52
91	-0.25064946883093486	-0.003587877210928393	52
92	-0.19927395492269195	0.04415486424945024	52
93	-0.02948627407921104	0.07054010343237004	52
94	-0.12235641832180796	0.0629968056017869	52
95	0.03662146653187038	0.07886136966855546	52
96	0.19078447374989727	0.07397050351838166	52
97	0.07063362328516094	0.08445108981716971	52
98	-0.052501597125271776	0.05423216274019953	52
99	0.040354430284715914	0.03610165566577854	52
100	0.031209794346071597	0.057720819482957986	52
101	0.1723711620150608	0.0858738423911403	52
102	-0.22305560590970142	0.04049423136502679	52
103	0.11114106752882574	0.06016599728090238	52
104	0.0013552887901162125	0.062914319938522	52
105	0.05815390381010179	0.06039392524077386	52
106	0.10582749429300892	0.08281459019439431	52
107	0.18186445968004067	0.05397839113275534	52
108	0.051295930733079545	0.08514633043883282	52
109	0.044500676581575374	0.0883207177978658	52
110	-0.06360411633731805	0.07561803075441687	52
111	-0.04411055824503582	0.012297128050855905	52
112	-0.07178857120761371	0.07416127383212315	52
113	0.08872428224094654	0.06570525185963275	52
114	0.251071613297999	0.06884239484593224	52
115	0.29945773532386605	0.1114214760247727	52
116	-0.036950265414432394	0.021254752197435445	52
117	0.04495723178870732	0.07800916222693745	52
118	0.02980026201912753	0.07678703329935704	52
119	-0.2050246002453376	0.012116341949819793	52
120	0.16466924049652149	0.08567738012183583	52
121	0.19763238245022008	0.08201162581084007	52
122	0.1861160136617789	0.08807381617881407	52
123	0.176404004443161	0.10278533882917808	52
124	0.137252034177705	0.10633268183632913	52
125	-0.15332438830262277	0.02022371638840535	52
126	0.10352956871352513	0.0590234598936649	52
127	-0.18731489353791264	0.06600451044859412	52
128	0.3993615711615354	0.08361421000117349	52
129	0.0974116065453824	0.0011833778456011635	52
130	0.023469456746752826	0.08273992864210711	52
131	-0.21558448847599687	0.03796319748105961	52
132	-0.4525278816477365	-0.013501894477528762	52
133	-0.04799123677821958	0.059549122430191566	52
134	0.08655960202578605	0.04393568519217695	52
135	0.04141877773602246	0.10820589082065207	52
136	0.13107172107183476	0.07487685670482108	52
137	-0.01541787984966202	0.06501175976766968	52
138	0.09634123727901223	0.0934449184120811	52
139	0.16676761532376838	0.0848777671904674	52
140	-0.15212792332523012	0.06468386601460938	52
141	-0.02125785422697263	0.062124353684782314	52
142	-0.09893214680525701	0.011344843999107517	52
143	-0.025184807181980146	0.05307126653403893	52
144	0.17546921987349556	0.07771736360580905	52
145	-0.08708227154763108	0.06996991468526564	52
146	0.2611791572365058	0.08195514335304238	52
147	-0.22478529502262232	0.017890353520798048	52
148	0.013136127345185959	0.07267662390914398	52
149	-0.2676384226035896	0.010151383798846695	52
150	0.206325505893483	0.06444933054596703	52
151	-0.050413981901160095	0.026857747929249637	52
152	0.050824420253405896	0.08790576186165777	52
153	-0.0759602610277312	0.015356214231128072	52
154	-0.16907468886158541	0.05012471534813837	52
155	-0.04378965269360039	0.0595472504470577	52
156	-0.1015120703956129	0.02569235973822053	52
157	0.20542543968612614	0.0848712065908556	52
158	0.14385407389728344	0.08233466400811064	52
159	-0.08398838972660427	0.011254129188254873	52
160	-0.034646422454880296	0.06432451498038806	52
161	0.061265912331977965	0.05479828464842707	52
162	-0.22519120439843318	0.004582033883179757	52
163	-0.06370179539209014	0.07627705454909849	52
164	-0.028255500118786487	0.060624159139325874	52
165	0.3632218434050249	0.07511027986511705	52
166	-0.23408662656025003	0.03182256954640402	52
167	-0.2720292938655648	0.025623409896929364	52
168	0.10747163361535103	0.06803252593580997	52
169	-0.15417707095952	0.03128405508485217	52
170	-0.03412895118731107	0.07027420445810281	52
171	0.17732942341424093	0.0983201277963665	52
172	-0.19004422671261312	0.04056561610492718	52
173	0.03545007888880041	0.06546358730343732	52
174	0.12111189687625543	0.04774591744066669	52
175	0.3401609795623141	0.11002426311728679	52
176	0.10948589549971624	0.09236535113936577	52
177	0.18699460047213748	0.08615723997207987	52
178	-0.01157135343238219	0.07707191178114033	52
179	0.0935282265386263	0.04202712893977883	52
180	0.05508738960902657	0.0545842323513033	52
181	0.04795135872716861	0.06638200533401861	52
182	-0.0559866762245007	0.06277143298994381	52
183	-0.22663222973488353	-0.00013194873899239135	52
184	0.1655278353204579	0.04751511910968707	52
185	0.12013038717319187	0.08404282444645826	52
186	0.037000760984695714	0.07141417778736593	52
187	-0.0638335745373894	0.03968388635105611	52
188	-0.018325045292538356	0.059841406140283285	52
189	-0.2620831385981244	0.01001244842506125	52
190	-0.18290530361798452	0.030543935753230077	52
191	0.05876204886648399	0.08002628127634986	52
192	-0.20828473459620167	0.022971335465736105	52
193	-0.035183490887214494	0.06354193873681468	52
194	-0.24756254084948268	0.03257109985544617	52
195	0.05880692123844763	0.059732671919952775	52
196	0.08164332338550145	0.07656229468982878	52
197	-0.054733071601054006	0.04026762004427383	52
198	0.21099496150731212	0.054327311994682666	52
199	-0.37821784996670577	0.021928401087010076	52
200	0.15124713337788354	0.08088716713106125	52
201	-0.01682016166357578	0.02914941411849111	52
202	-0.026409933217991143	0.05154267285857196	52
203	-0.2646137617627622	0.06213759774692741	52
204	-0.2551305153315446	0.053131795589345644	52
205	0.015806634839122438	0.04315690242048727	52
206	-0.24299521877625965	0.026994425309757816	52
207	0.039472341387856845	0.060886884967129476	52
208	-0.035994357921371095	0.03840314527968033	52
209	-0.043440533389446416	0.033608849405113	52
210	-0.06770786267641694	0.032151768085617795	52
211	-0.11965000586898795	0.04996636524126585	52
212	-0.08558935349136972	0.04156579621970127	52
213	0.06875165315870811	0.07746658984669962	52
214	0.0004939832080254906	0.06930447536080309	52
215	0.14261249984505667	0.06058453977990497	52
216	0.23885959052432404	0.08674053023144122	52
217	0.12057995702803305	0.07541810109585115	52
218	-0.1643718777865612	0.04306513386742393	52
219	0.3726514332517986	0.09985598299369745	52
220	0.0023097306074789273	0.06908014923666203	52
221	0.07958942773603446	0.06271636878706638	52
222	-0.31753642741045063	0.02083265418294565	52
223	0.2502499944020197	0.0845183367938458	52
224	-0.040624261887325146	0.03150833087010428	52
225	-0.11475445839853828	0.062116127165840314	52
226	-0.10879400800529626	0.027966037218676368	52
227	0.2690076708337626	0.04238096085928899	52
228	-0.11295363293241557	0.08001361329450313	52
229	0.44373213919392007	0.12239864415959434	52
230	0.023266368609774307	0.06448561792826457	52
231	-0.21134375558770135	0.05306052175991902	52
232	0.10305199576419552	0.06024811197556359	52
233	-0.04399064773861277	0.033503512688901074	52
234	-0.06914755573677352	0.045919744823256586	52
235	-0.015853668373837226	0.037057070508810866	52
236	0.05659210896345966	0.10644622410197903	52
237	-0.21057999010024447	0.054717476660993115	52
238	0.09755425414316056	0.06914042030749219	52
239	0.06914307295958476	0.0457182671653925	52
240	-0.016275423968935367	0.073807837261666	52
241	0.10344694145500503	0.08352969322033912	52
242	0.027922746523723927	0.04642602119955691	52
243	-0.248517267806629	0.013263975425564135	52
244	0.24808095310072853	0.06301472250016768	52
245	-0.03524027517718967	0.05942139789392884	52
246	0.08155676495127494	0.0711401209531555	52
247	-0.1467852074283319	0.049494202757230654	52
248	-0.21343863372405988	-0.01277209114438006	52
249	0.15444531184944582	0.073797232158127	52
250	-0.071273603313696	0.08108449835483841	52
251	-0.03946612326361245	0.05711556511306322	52
252	0.12896267397000163	0.09040402297444294	52
253	-0.04997762911034284	0.056963162145661855	52
254	0.022161956094750933	0.022661258828743126	52
255	0.09931915742736235	0.10580400786874598	52
256	-0.10372665282039333	0.05393920315109034	52
257	0.04906898058573125	0.07743397432774109	52
258	0.08011574420631466	0.07977257836786839	52
259	-0.07464076994072492	0.0291409386392888	52
260	0.041132451741964164	0.046194093681141773	52
261	0.23875542262998214	0.07982208897409852	52
262	-0.15665112608325135	0.04397243069694058	52
263	-0.016396709605580782	0.055071473179395355	52
264	-0.07965432170119015	0.04416624728503989	52
265	-0.02275272351592304	0.048837988950908004	52
266	0.33394586228404216	0.10364500514299957	52
267	-0.018902716049144723	0.06055239476346055	52
268	0.21868981287337821	0.07652569353799309	52
269	-0.03165578677642836	0.07537092548859345	52
270	0.003413825204334356	0.054433064140978635	52
271	0.11972839251097692	0.08448125460285773	52
272	-0.2761821655528448	0.02815905125565222	52
273	-0.2540613027523083	0.028104208733604696	52
274	-0.3251467215384766	0.027858032560989093	52
275	-0.05582975750167856	0.056396111187828966	52
276	0.07810554437018863	0.043556861294543545	52
277	0.09660934671465918	0.08659755594885621	52
278	-0.10264095522101054	0.04936741292327405	52
279	0.13010836244529148	0.09287812292751904	52
280	0.11799531707080231	0.09459115320723055	52
281	0.07834445669446788	0.06977280750685913	52
282	-0.03882175756977001	0.06281409776779279	52
283	0.10028832957276697	0.09266460390954158	52
284	-0.19891714862464804	0.040053663579845196	52
285	0.02858610101980241	0.04850737229923297	52
286	-0.023572597871934806	0.06131395547375333	52
287	-0.1757272958098115	0.06923897500310722	52
288	0.008054413545731281	-0.001071964035639547	52
289	0.2793551013501626	0.11942434218112115	52
290	-0.021209038991458762	0.06124068195561569	52
291	0.40572545292361256	0.1445688026385602	52
292	0.17929848763756492	0.09965446350250995	52
293	-0.05571395731936332	0.05965068310522795	52
294	0.03503604409028296	0.051827989109985394	52
295	-0.26150140183233883	0.01408933023600718	52
296	-0.07138923378262495	0.0258049063355647	52
297	0.027451425087961598	0.0584164844950463	52
298	0.10291290957523284	0.10206393348362543	52
299	0.08949386809362467	0.10166427644557512	52
