# Supplementary material for: High-level cognition during story listening is reflected in high-order dynamic correlations in neural activity patterns
Source: Nat Commun. 2021 Sep 30;12:5728. doi: 10.1038/s41467-021-25876-x (PMC8484677; doi:10.1038/s41467-021-25876-x)
Supplement: Supplementary file 4 — Source Data [file 41467_2021_25876_MOESM4_ESM.zip › results/higher_order_sims/random/1.csv]

time	1	2	iteration
0	-0.16563098341816737	0.03283801428982949	1
1	-0.42860700893491266	-0.0167330825162624	1
2	-0.09749428359690197	0.044163249055503395	1
3	0.0674727947978284	0.0439097464807227	1
4	0.09326990970319428	0.10131360493723905	1
5	-0.037861805693837056	0.05153555061855183	1
6	0.1407309832524026	0.06657842040204148	1
7	0.059208935895736406	0.0783510459180083	1
8	-0.11321687008026643	0.00810490136935508	1
9	-0.07095088564237849	0.032935581164165395	1
10	-0.12830674203374243	0.020020346768929775	1
11	0.08068179351492619	0.07023695920023046	1
12	0.0901517887932367	0.08448714829859959	1
13	-0.2491321642149742	0.03454861485563694	1
14	0.1404238553814894	0.11877164617463419	1
15	0.3269997971707471	0.091644244367444	1
16	-0.02055969292196471	0.0708348342582693	1
17	-0.08999936801990929	-0.006630657351929696	1
18	0.1840449489991478	0.05716305968776803	1
19	-0.04700988831848311	0.07876840818593298	1
20	-0.11166076057139254	0.024922731072546965	1
21	-0.17380914552237287	0.07167185197293381	1
22	-0.057824777177378925	0.05593872383535503	1
23	0.09622988014991546	0.09297940062155818	1
24	-0.13516580982132775	0.035945455012654115	1
25	0.2239892549467706	0.07915639417674446	1
26	-0.12868401784962455	0.0462373361877406	1
27	0.024376813009920038	0.06500621374913876	1
28	-0.07449091235975837	0.021583085137734645	1
29	-0.11247556938808694	0.03148728507706048	1
30	0.3872036007432372	0.10042921917906178	1
31	-0.11299322961615736	0.029777420826099372	1
32	0.17749868302257935	0.07555568263190009	1
33	-0.40913137218187995	-0.017578938443850896	1
34	0.04423522750486234	0.09189754024067022	1
35	0.02431830515076112	0.07203268129415517	1
36	0.05758182904978474	0.048819879683524615	1
37	-0.07009808599798596	0.0196247853027003	1
38	-0.027548234253737678	-0.0013363594785401705	1
39	0.16778179461674558	0.07039733737211779	1
40	-0.006498723157151604	0.03812966484373591	1
41	0.3134913602236212	0.09680118262024563	1
42	0.09202623535098986	0.07126694501811334	1
43	0.07630163703254657	0.08263843005235391	1
44	0.0471476550747105	0.07825885709530256	1
45	0.07422151020516037	0.07480014175492115	1
46	0.10761573303561216	0.059306085540231715	1
47	0.06754693438575762	0.040916994314999615	1
48	-0.1673433041380009	0.0797602718891171	1
49	-0.05492482436738009	0.045094314068030945	1
50	0.030936916367451977	0.039493712738518226	1
51	0.10713581845247443	0.08034469311164207	1
52	0.0773101736859011	0.05739118872350989	1
53	0.15862182925210355	0.056650139916303154	1
54	0.07269005160939289	0.0579416130678063	1
55	-0.2398471159962539	0.025740127690897223	1
56	-0.14897758896141342	0.03326231633560925	1
57	0.31445304590987033	0.09843402295463495	1
58	-0.01823277678918433	0.08322766452694182	1
59	-0.11480119290363384	0.036717668136258895	1
60	0.017891420193831224	0.05917422407900759	1
61	-0.0008207118834534004	0.09324668837203114	1
62	-0.006046636510776812	0.04406590298197948	1
63	-0.14580044102655565	0.02391901231459114	1
64	0.18282614244293502	0.059171971216704394	1
65	-0.0008309968446317422	0.08508466843959671	1
66	0.030893256126420427	0.04862310961229082	1
67	-0.11818423053627888	0.02665165957681495	1
68	0.09239163257203678	0.058207372733736204	1
69	-0.04064635136163542	0.055197545047606045	1
70	0.1858359088761751	0.06994584788365463	1
71	0.10729865931317123	0.06549030739264783	1
72	-0.012674774867231732	0.08099478566393763	1
73	0.08543195488441602	0.03034116498971588	1
74	-0.2979059946571485	-0.01149835564100966	1
75	-0.1774242805705462	-0.0016170133816990112	1
76	-0.33260799373011374	0.005898449764279637	1
77	-0.10053083641565405	0.07230874063774534	1
78	-0.022206757883110353	0.07105578153890801	1
79	-0.24155330712392914	-0.010852198776397218	1
80	-0.08444376807451758	0.060048567625764146	1
81	0.14388164313932797	0.08112711717944768	1
82	0.34547016437053346	0.08103335687307962	1
83	0.004890663718277406	0.010315422543502666	1
84	-0.11299569888424302	0.057015873152388485	1
85	-0.14702453440593746	0.0009725717566431247	1
86	-0.1326298022030424	0.06043693602070989	1
87	0.16417973724024337	0.08471152655376096	1
88	-0.19606552359696675	0.0416623685389004	1
89	-0.10853225682568877	0.054416971304360226	1
90	0.1312537760676603	0.06427406912179852	1
91	0.26745729269147817	0.10741807047084717	1
92	-0.30290416438972845	0.0023885662638194363	1
93	-0.06390848673755092	0.005414043308452135	1
94	-0.291007590320987	0.023789019416401547	1
95	0.1850337584723828	0.07954220673842709	1
96	-0.13108890353158592	0.03282814901219202	1
97	0.20036154927034905	0.08281316724260483	1
98	0.04787675936238534	0.0675977828530448	1
99	0.06693378959233945	0.041738691308524735	1
100	0.14280612029152415	0.08098171114851721	1
101	-0.0376474360282495	0.06310896845544074	1
102	-0.08340935540771016	0.046764534664888	1
103	-0.12202947199810794	-0.0020131294747352192	1
104	0.2581773682123484	0.07408435287594872	1
105	0.005868284197247523	0.09140365321396515	1
106	-0.17301270087342469	0.03559064759708055	1
107	0.07845507121905392	0.0955046015968025	1
108	0.15165966630473898	0.08080041896368585	1
109	-0.10514754438589416	0.04692399384464942	1
110	-0.11532492399620407	0.02139881387454719	1
111	0.18153300925915924	0.07890488475829503	1
112	-0.11311153461311955	0.030985781231999573	1
113	-0.18950842775739038	0.04034034992005317	1
114	0.3671845241842756	0.11301663155521827	1
115	-0.038347860121488775	0.06477175379252854	1
116	0.21615134084695398	0.06570363099079977	1
117	-0.0613785242150769	0.07187995023519497	1
118	-0.030772383457427475	0.06149172535161259	1
119	-0.13233972532264918	0.08674237816614357	1
120	0.1329184039506554	0.06612425498996487	1
121	0.1338225739902258	0.07176902908792672	1
122	-0.13286134050066373	0.029398356699576824	1
123	0.048737689512035894	0.06353553633102234	1
124	0.07677039042889433	0.03748430541863063	1
125	0.19964072555632376	0.0882249764520075	1
126	0.037066779737251365	0.053455350040067955	1
127	0.18489509064151577	0.04826210707209122	1
128	-0.2018139228951957	0.05358308574502968	1
129	0.05079154024780038	0.07099826644406027	1
130	0.15345452977430074	0.050863698452330984	1
131	-0.09866285784614438	0.028654937801277574	1
132	-0.01720893980378217	0.07054794819957362	1
133	-0.05083790908650803	0.06525776127247723	1
134	0.2468832690689406	0.07236159842822028	1
135	-0.04654585513085035	0.056864317012897125	1
136	-0.03701619172588972	0.047114529940527984	1
137	-0.10497008225993885	0.04209981525210837	1
138	-0.11885079484361445	0.07683592770964304	1
139	0.1327397653379387	0.06707775484241832	1
140	-0.08705719418718916	0.05070849186217281	1
141	0.13344322017161903	0.029779509383750236	1
142	-0.07973161449173602	0.037206794607039	1
143	-0.05790703035338002	0.06145129467550116	1
144	-0.02570218601569974	0.049171461094169366	1
145	0.11505787312264856	0.08100759684395512	1
146	0.1876364762048973	0.05769054890805613	1
147	-0.12827197989251843	0.04280542624869048	1
148	0.1310135127185703	0.06360975181783937	1
149	0.08834983134822665	0.025940303217645747	1
150	-0.15949699350762223	0.039803629816782565	1
151	0.0733041389767127	0.06727416179110003	1
152	0.4106991182621076	0.12042977061385192	1
153	0.06295224426178234	0.04200363481213282	1
154	0.12348909588106088	0.0634103626231195	1
155	-0.06529345873080285	0.04705527284727448	1
156	0.07752111067973669	0.0875905189867264	1
157	-0.03737651032429884	0.09632188640040397	1
158	-0.1841786399726318	0.0320848595567175	1
159	-0.006568827930808091	0.028081981475351823	1
160	0.07382697366942649	0.06503450550867751	1
161	-0.06295440269979594	0.062217326552127875	1
162	0.18896852558300786	0.0674154917144925	1
163	0.04060582044460678	0.07061035193442329	1
164	-0.08476293090981034	0.0828905610223376	1
165	-0.22208985893077224	0.05105463578055602	1
166	0.1326768695212918	0.04450320070759963	1
167	0.4251176114016281	0.10465124116405516	1
168	0.039834738421720035	0.04907845610747522	1
169	0.17813976415377722	0.06699984049379458	1
170	-0.059223079466294334	0.06680260826993101	1
171	0.057119979439440076	0.07638646494985298	1
172	-0.11950497495102477	0.05165153554009707	1
173	0.2723514717013605	0.10670285954939772	1
174	-0.033997076869727146	0.04527341086049394	1
175	0.06996899135835614	0.026063704405699408	1
176	0.06724225402968648	0.04337011066593467	1
177	-0.1230426050363991	0.04224092724220721	1
178	-0.13763676136604114	0.035866803992848764	1
179	0.05033846713470708	0.0904447810391998	1
180	0.01322262889332538	0.07586488122979944	1
181	0.19596817354242027	0.02948110636022599	1
182	0.2906224688783606	0.10125213483525279	1
183	-0.0039023195094026746	0.05933574225940898	1
184	0.20655705817673245	0.08481197755270015	1
185	0.1603991228884391	0.053347394739969425	1
186	-0.0008827317138356514	0.044104087673969464	1
187	-0.46570324116122574	-0.0007523841819592394	1
188	-0.22146249166222687	0.05666839480444042	1
189	-0.19038906946535225	0.055231250125756345	1
190	0.15909569525626002	0.09629557610193573	1
191	-0.14581607511059622	0.03432244257280924	1
192	-0.01890777966384166	0.08747767300921049	1
193	0.21455021553645806	0.09145503505646065	1
194	0.1683732191272433	0.10193953296935616	1
195	-0.06576765957153632	0.09608089771698647	1
196	-0.033951575493863545	0.0596689536554926	1
197	-0.1347562966139926	0.03786969869799064	1
198	0.2284464039199346	0.06873840063456603	1
199	0.2709580219025528	0.08629503108944239	1
200	0.3038562630693295	0.09475293553121465	1
201	-0.1542058371022206	0.014577226206285048	1
202	-0.11749273146612753	0.04523316088136247	1
203	-0.09993319574422943	0.04422185185688663	1
204	0.10156183402776425	0.09029624823443105	1
205	-0.01652883189608086	0.08606500424240782	1
206	-0.21452199490557997	0.006105061516950905	1
207	0.28298473716535	0.09738249716691794	1
208	-0.030853926360253886	0.05803720937069825	1
209	-0.01935956478404547	0.05466915639250072	1
210	0.17152207779515902	0.08289027460020287	1
211	0.1294946144156304	0.08217754902017063	1
212	-0.09978335712112403	0.04940694844109094	1
213	-0.13874844766559027	0.052519503808287266	1
214	0.12673887378281048	0.09882263088427005	1
215	-0.04353131714379214	0.07581533638076467	1
216	-0.013777531323985018	0.04937402487364485	1
217	-0.15452529399840334	0.0350076084869144	1
218	0.10500343579006406	0.01964348030286511	1
219	-0.034826116824809634	0.043827918179586665	1
220	-0.13365601352384157	0.03007672692242151	1
221	0.09641902486144087	0.06102727997203585	1
222	-0.03565153038012447	0.054514480220424794	1
223	-0.006278201379644214	0.04670711526476858	1
224	0.14084772011489965	0.060512242569985684	1
225	-0.3114699420457221	0.022165329601129234	1
226	-0.3139908631211841	0.012216477404481037	1
227	0.2857387823821006	0.09584004355723273	1
228	-0.17037087286855226	0.024526321405473377	1
229	0.08875489794410994	0.05562082497877331	1
230	-0.043964543561854294	0.05097792455155772	1
231	-0.155783411175198	0.03326656199209037	1
232	-0.1824221198640982	0.02625999201253597	1
233	-0.134031416737848	0.026067380794423597	1
234	-0.14973274040680445	0.045834714077642204	1
235	0.15916750089347825	0.08060489472145979	1
236	0.17001306166190305	0.09240899429158253	1
237	-0.07619024549038887	0.06231076660071312	1
238	-0.1756785320043516	0.05542714335553573	1
239	-0.25845936724279556	0.033311270065976416	1
240	-0.01973466638056599	0.051359676973750906	1
241	0.2207054544600215	0.060619346872840735	1
242	-0.04658906554034047	-0.0119189900947104	1
243	-0.22593506952465972	0.035335407484884736	1
244	-0.09911618579933261	0.04661131826358012	1
245	-0.2461197871739096	0.04924062341923981	1
246	-0.19462070666730888	0.034180659798525345	1
247	-0.23953422402424573	0.010117441509235483	1
248	-0.07434831374826266	0.027188893800600147	1
249	0.09204630414135823	0.06132741879819505	1
250	0.27442071446043004	0.08795124834309856	1
251	-0.10952633361177824	0.060081499227099606	1
252	-0.213100997432	0.02732083155355277	1
253	0.08281585360927589	0.08145482817903747	1
254	-0.2511155996020215	0.0016318943113490104	1
255	0.14719627249500342	0.06049701422955688	1
256	0.14854450440174696	0.0717437332155223	1
257	0.15293654717624597	0.08094149925644792	1
258	-0.11545168913622401	-0.0075467211023248605	1
259	0.033178868195276455	0.03789576040884928	1
260	-0.11702977401530446	0.058131530613210365	1
261	-0.145045894064862	0.01642562739082851	1
262	-0.20765462849942978	0.03752047646509663	1
263	-0.275888599782527	0.0061113813230868905	1
264	-0.133406797064667	0.020198380511545634	1
265	-0.008601989728240892	0.03886620123341876	1
266	0.04896072076341834	0.08025572580893733	1
267	0.04829128269047188	0.05315676647046104	1
268	-0.030137820481442274	0.03691159185896221	1
269	0.009481836993400806	0.04275519801325973	1
270	-0.004308297762390626	0.062065863158034966	1
271	-0.1344361859578902	0.065429670820917	1
272	0.1962032489063921	0.059550212296490296	1
273	-0.21431055525765594	0.04403092515936964	1
274	-0.19309089178355515	0.06210953807480254	1
275	-0.10222453488404502	0.028704155771992573	1
276	0.09215564646334694	0.07801174711864715	1
277	0.027301054796597207	0.04912646655411761	1
278	0.08661610714775593	0.07619694476603298	1
279	0.2309361460526562	0.06761996326535726	1
280	-0.32136491499664077	0.01757841714061237	1
281	0.007308353279079049	0.08817442588877071	1
282	0.019160917714500535	0.07637965485378531	1
283	-0.09850742505661401	0.04750118006288984	1
284	0.03525209186243803	0.08229722313874158	1
285	0.10379782404516691	0.09029434748102937	1
286	0.21689544967834026	0.08623676382030336	1
287	-0.21786719076841835	0.006653961260854624	1
288	0.28486524659102663	0.11299117559527828	1
289	-0.10889589164764821	0.02694182699824566	1
290	0.296594848039161	0.09928017360863195	1
291	-0.19894212711133788	0.036628498153739975	1
292	-0.0377721557061263	0.04396106688210825	1
293	0.1430761624731703	0.07968199845839356	1
294	-0.11158329390259215	0.03254406456380975	1
295	0.4607016565925872	0.13482926107864626	1
296	-0.08324109598182368	0.06380677464656813	1
297	-0.23342539988051103	0.0333229921262941	1
298	0.1299463840870255	0.08502317284851668	1
299	-0.04361128437350225	0.0435615070916001	1
