# Supplementary material for: High-level cognition during story listening is reflected in high-order dynamic correlations in neural activity patterns
Source: Nat Commun. 2021 Sep 30;12:5728. doi: 10.1038/s41467-021-25876-x (PMC8484677; doi:10.1038/s41467-021-25876-x)
Supplement: Supplementary file 4 — Source Data [file 41467_2021_25876_MOESM4_ESM.zip › results/higher_order_sims/random/53.csv]

time	1	2	iteration
0	0.42437179868450603	0.11612651108920392	53
1	0.35057616478054976	0.11183422507525863	53
2	-0.022432423777158185	0.04740230475164302	53
3	-0.023412849212257388	0.04390630966625854	53
4	-0.14897689654628987	-0.022141107136751405	53
5	0.0958277517283356	0.06347897986330078	53
6	-0.10680906312702938	0.05415473376105999	53
7	0.21167955057086596	0.07136014011851792	53
8	-0.022297911493353847	0.0379543284152179	53
9	-0.2206408581605013	0.00765184868939271	53
10	0.0033779790930437083	0.005163244207384992	53
11	0.08591054844451258	0.058207983871775705	53
12	-0.12368648059019836	0.04531936539478671	53
13	0.052085036405968566	0.07515905214395488	53
14	-0.13424404907219187	0.03912679420767195	53
15	0.14008845388714475	0.07795162263198761	53
16	-0.08596502666406833	0.05561379003367132	53
17	-0.24523150985859893	0.030874766225972572	53
18	0.046262998422111075	0.030859027126360246	53
19	-0.2575228715404115	0.03818834223647116	53
20	-0.15382118384444635	0.03178436544965891	53
21	0.2555941565782702	0.10486972783109802	53
22	-0.16348803702035236	0.07820120208489452	53
23	-0.15774527364392588	0.07231906618926347	53
24	0.08342310902731588	0.09294856056122312	53
25	-0.07702057337213492	0.04813786222990418	53
26	0.08030160257439807	0.03621872416980288	53
27	-0.006532311854036043	0.09000965527772667	53
28	-0.09961688341404593	-0.0035115467391030903	53
29	0.08039000452496825	0.03430826315475594	53
30	0.11751569199812383	0.04809235277336763	53
31	-0.36160473728751713	0.03883693145263896	53
32	0.2339761197422493	0.08373267199489938	53
33	0.25042367899118206	0.1017754073760693	53
34	-0.13446907602229283	0.03745330579938544	53
35	-0.0001524131632425473	0.0599527149059706	53
36	-0.011958914925346356	0.046490313139493075	53
37	0.09968276706229379	0.05670205412026761	53
38	-0.13197786382912727	0.04579216156071585	53
39	0.09204192319439297	0.07118759407201135	53
40	-0.3872760163823776	0.03853587845105334	53
41	-0.27965688133662436	0.025171523033766602	53
42	0.19909102070210197	0.0664305774069961	53
43	-0.1510446925654814	0.061826933071931676	53
44	0.12384222389269724	0.06681593798240927	53
45	0.18882666931089626	0.07772562344436913	53
46	0.04451985572564371	0.056375433135124255	53
47	0.26033285123217714	0.06553264997924316	53
48	-0.09978572367591222	0.07180720147260636	53
49	0.09342796313785723	0.047566801771972624	53
50	0.11038385995852332	0.07119342186235898	53
51	0.18569517066816807	0.03796519981194711	53
52	0.0683779651802974	0.05760140786544947	53
53	0.055584600813640195	0.019708943305895815	53
54	-0.16471152370763445	0.06024126849241279	53
55	0.10317360901082867	0.093415086659089	53
56	-0.021048930719295558	0.02114671798215137	53
57	0.20867454753880524	0.09044165974524067	53
58	0.15583456667145737	0.04775750469035079	53
59	0.10457290667804947	0.08390959875410306	53
60	0.06520032891694644	0.06779280275359034	53
61	0.011636052661928492	0.04452406700309562	53
62	-0.04866151103548102	0.05504064575191781	53
63	-0.062183787276247876	0.013127823752671844	53
64	0.008084232104728417	0.061658923031856355	53
65	0.042045559525433505	0.05943334037558869	53
66	0.15673884911756905	0.07254619963828096	53
67	0.2136017295472428	0.08366806588842478	53
68	-0.1086605716347592	0.056033342848076595	53
69	0.2358776984354196	0.09311719296999255	53
70	0.19271257904120706	0.09111383440907056	53
71	-0.15232480759998354	0.053537884895393864	53
72	-0.10410719560411805	0.05951955682697059	53
73	0.21895803209831688	0.06729047261932755	53
74	0.32498477302508183	0.12652308385971822	53
75	0.11051657922596107	0.06352561674834958	53
76	-0.17006888509151918	0.030472029943789915	53
77	0.2599545691598032	0.11105423053763484	53
78	-0.03131226127600673	0.03438135582289957	53
79	-0.04815837930638049	0.05747655146515133	53
80	-0.0014415664495529413	0.03739922180008052	53
81	-0.09646524570591601	0.045462789569156406	53
82	0.1538660067869303	0.08048232237277576	53
83	0.11290769747090924	0.04988566538393931	53
84	0.06851985830524086	0.07860281632534992	53
85	0.1538030339699024	0.02730765700371024	53
86	-0.020096755856413462	0.07528497963717846	53
87	-0.07043392721066355	0.026852299273215183	53
88	-0.10772894465042954	0.038973543213447835	53
89	0.012837997019646448	0.019351863540680556	53
90	0.11470566177734628	0.06120728689169071	53
91	0.027049384508991792	0.08167640443437132	53
92	-0.19252317288276236	0.037494593128100384	53
93	0.15757685742557656	0.05567041416385405	53
94	-0.10844591538289401	0.06287723103223793	53
95	-0.1245624074142185	0.06627203401581765	53
96	-0.0658484990206887	0.054233111238803026	53
97	0.06258634983896612	0.041964025799098685	53
98	-0.04017558625177257	0.08819058583539746	53
99	0.20460612373008175	0.07357873011445988	53
100	-0.12907803556716776	0.05326604946474985	53
101	-0.1393135213862255	0.04599885596283926	53
102	-0.012832271873772666	0.06750081080043761	53
103	0.00231316543336308	0.07287082616023909	53
104	0.08802545473697422	0.05498837398356338	53
105	0.07372896514986506	0.055889615722106864	53
106	0.06639594222910868	0.062774493308057	53
107	-0.22492641060632315	0.007382257623575571	53
108	-0.06052463338067127	0.04557060609322737	53
109	0.015684231917076057	0.055996521427097934	53
110	0.11941678793752274	0.05824237508007681	53
111	0.28381723539605713	0.09462686956925158	53
112	0.20862638446247783	0.050557714488240604	53
113	-0.002573187880953589	0.013251532237402315	53
114	0.13024321567430455	0.08727249707393217	53
115	-0.2047195411268467	0.0761158289719755	53
116	0.05436279144454546	0.06544405855340064	53
117	0.054340285163368564	0.061158682742952476	53
118	-0.023463001240389938	0.05795981208542119	53
119	0.11872785980429829	0.09611319733156352	53
120	-0.18371293399953267	0.03879039061283846	53
121	-0.014744935570114037	0.06458779489752309	53
122	0.22517267719598283	0.07826398932735627	53
123	0.10978961612750486	0.04228613986873109	53
124	0.06682464464329191	0.06350117198496581	53
125	0.29348395036044794	0.08023730062330671	53
126	-0.24261525948782547	0.001406722886719354	53
127	-0.0897422226612707	0.01610373608138288	53
128	0.18982888984575802	0.0646200205196367	53
129	0.3611570251843352	0.08159084085128272	53
130	0.019195695405356806	0.04665696737321505	53
131	0.051500220594147314	0.06740992598538482	53
132	0.08394040002716345	0.06986017356837751	53
133	-0.06547433957927089	0.05703496538708311	53
134	0.01796129045605167	0.0692813442729937	53
135	-0.19246135306080422	-0.0074061456932725915	53
136	0.1327453189303716	0.07227149614401071	53
137	-0.16609724454837846	0.04161992633076736	53
138	0.0386312730361042	0.052776638696494176	53
139	0.15879082499885855	0.06536149261786192	53
140	0.2311590099615188	0.07087031095521092	53
141	-0.32162020112987433	0.03224573005254585	53
142	0.12064840446932126	0.10229833768643067	53
143	-0.0973534500828727	0.030678996797090116	53
144	-0.2439857454848337	0.037125576938874076	53
145	0.014726963086847915	0.048713446914648954	53
146	0.04617632011661492	0.08457299509211672	53
147	0.048304537319433835	0.060013421260366066	53
148	0.043357951846502395	0.05132838756870625	53
149	0.1109678028147181	0.042523481788121875	53
150	-0.12094662071915616	0.014154693449044178	53
151	-0.19412096417458047	0.04299507400380246	53
152	0.1058663751844641	0.057801231905223974	53
153	0.12294513711309286	0.05463779588922331	53
154	0.022338825377008813	0.03345093437347953	53
155	-0.10994205502073837	0.029837396711160875	53
156	0.160073904957466	0.0698106393365903	53
157	-0.08112160355375853	0.0688081219976901	53
158	0.15491780733801078	0.05240553424052627	53
159	-0.031919278257654046	0.06324107010099235	53
160	0.14564846514624974	0.0670495836209728	53
161	0.3582187795529869	0.08345310357147025	53
162	-0.14733323065305445	-0.003340173785080924	53
163	0.15958275399652977	0.07220448164254398	53
164	-0.16116072037234358	0.028392665742402404	53
165	0.11488737703364886	0.06806183022655103	53
166	0.05081460091319862	0.044904271153489786	53
167	-0.09056145469935872	0.02563028501407864	53
168	0.08215238178138913	0.03411113029955178	53
169	0.20870147970556083	0.0736227482477649	53
170	-0.23655230735061097	0.03789775915007878	53
171	-0.3181638740937797	0.03692410050848396	53
172	0.25777498438259155	0.08068151322364835	53
173	0.02916389698834352	0.08147771262844025	53
174	0.05739872485775719	0.05568597950439079	53
175	-0.04311794969524302	0.08381993905207281	53
176	-0.009211330737951889	0.044202420678336476	53
177	0.2948118534212584	0.08444354054919195	53
178	0.03704649064302643	0.07913616395832132	53
179	-0.11705366978126043	0.06373452219134268	53
180	-0.09136950034525897	0.00958506078995569	53
181	0.38980623703235784	0.10360561935141469	53
182	0.18382707389796876	0.06834462207573865	53
183	0.01731776652341823	0.08336015733627952	53
184	0.07219754068514676	0.044713917055841386	53
185	0.07526518224001508	0.08266135631511615	53
186	-0.18004570077750112	0.026332761990775475	53
187	-0.2525146864467719	0.07234289929934362	53
188	0.07807169472229948	0.06427068538590816	53
189	-0.3339021846498657	0.0323261141267945	53
190	0.10510069308252577	0.07989479601248434	53
191	0.19005012620999406	0.08122083010068896	53
192	0.07818997262077125	0.09536794355825656	53
193	0.038459909462581786	0.048273641441413565	53
194	0.006216435482600577	0.062404736586603754	53
195	-0.04668143500966157	0.05981745898423071	53
196	0.19776921145289314	0.0686351531766093	53
197	0.22128324498286744	0.09350850646935469	53
198	-0.09440536495715697	0.03221916318442754	53
199	-0.015369302100054022	0.07403866771797961	53
200	0.15936302374766093	0.08122188160463424	53
201	-0.3340325677581966	0.0032866859532639588	53
202	0.10919123442399473	0.0773106020767723	53
203	-0.22504237934697002	0.044362796553058026	53
204	0.20327603172222072	0.08471045288152239	53
205	0.23763725173058525	0.05815452155912741	53
206	0.18053019944886423	0.06861931440022595	53
207	-0.029564174876259626	0.04889557220101456	53
208	-0.28417577579674574	0.04200792171946272	53
209	-0.0568400285255963	0.050986343219149105	53
210	0.07134641499084242	0.07211198417974182	53
211	0.23104102293219264	0.08245762687880277	53
212	-0.07390205623210677	0.049390415699758494	53
213	-0.122177305145082	0.015775662071678426	53
214	-0.08355131689275885	0.00047750104929014843	53
215	-0.0511528909555793	0.07206019299889162	53
216	0.18286820744193497	0.08162404846919892	53
217	0.17855451846285894	0.08353172869570885	53
218	0.17309709003035054	0.09184013678131554	53
219	-0.147471433781009	0.04207663117704606	53
220	0.1487562884854942	0.061564541497087816	53
221	0.07749054955281692	0.06418060076465007	53
222	-0.04354705097141193	0.046581503567019365	53
223	0.13622169151945696	0.036756841783811084	53
224	0.10885330310850111	0.03984210554806781	53
225	-0.11791266161661847	0.0350124332103746	53
226	0.038495588793134444	0.043358660292793866	53
227	0.06635318357695487	0.04442905852695763	53
228	0.040046989669626	0.04355152152769723	53
229	-0.14766993233664616	0.06784897910530342	53
230	0.22792424126416308	0.059401988573171895	53
231	-0.08526172890786247	0.04624838848538993	53
232	0.09133706397607994	0.09561447373083738	53
233	-0.14951453362254466	0.04745462903689189	53
234	0.2576224619309419	0.06460022786897282	53
235	0.16245854586359249	0.0720975627062889	53
236	-0.38019641656290887	0.025474385070743497	53
237	-0.24960639150422037	0.03147950576369885	53
238	-0.2785639531495922	0.0056510031974899835	53
239	-0.18643497163238498	0.07894643470004843	53
240	0.16513459341813796	0.0639737191005701	53
241	-0.10402096711805478	0.034641424577716115	53
242	0.12985930723357356	0.09855159403958753	53
243	0.03733390049372771	0.03786281831028518	53
244	0.1833595110971351	0.08378457739767414	53
245	-0.10794591427412344	0.04020122364196834	53
246	-0.10590992173396387	0.04467025441956652	53
247	-0.08415021148405172	0.08281274274762565	53
248	0.10484573910188702	0.06371397856018209	53
249	-0.00553546929542542	0.08865654044811641	53
250	0.1299674247054969	0.04595942892508807	53
251	0.021404357892490327	0.052052419141825665	53
252	-0.10511783466183033	0.02211097279855277	53
253	0.11336421937622368	0.07116353441660878	53
254	0.19221799279629387	0.08824048591253185	53
255	-0.00027517640948311335	0.07080001545215608	53
256	0.1377681055776501	0.06774952315763359	53
257	0.18395707737910338	0.06765163057512333	53
258	0.1991273893530328	0.08117749124404763	53
259	0.05703061177248994	0.05713113009300004	53
260	0.07578131850126807	0.06555347311792774	53
261	-0.21924284623409082	0.019657871721946094	53
262	0.07910409465171285	0.07183999128971413	53
263	-0.07590818706199844	0.05201827979847517	53
264	0.10164530806568145	0.06224823540371503	53
265	-0.016100156710311366	0.05091937787722889	53
266	0.21916660203998342	0.08681297179987793	53
267	0.13169827794013617	0.05905036786129436	53
268	-0.0032058554918143055	0.06902303019902409	53
269	-0.2948639070348269	-0.027698877635272064	53
270	0.2834315861845641	0.1055012970954491	53
271	-0.4706400455347267	0.023813325503774962	53
272	-0.17802223953745383	0.04934438673960352	53
273	0.18903676418164306	0.07296818258728247	53
274	-0.08669518754703855	0.03301574813073949	53
275	0.1530520643545329	0.050244155807169406	53
276	-0.13981435155940194	0.020777828929152184	53
277	-0.024594782250454465	0.04805875235148154	53
278	-0.11427467743249355	0.04187635330013138	53
279	0.10957670790461128	0.02516457380756407	53
280	0.014809652789325117	0.05666264612420809	53
281	-0.011025352384270173	0.06254455279916621	53
282	0.1432290475784099	0.02486667347146337	53
283	0.07339989249280782	0.020032579009369715	53
284	-0.005954839900742584	0.08170392598309634	53
285	0.2640353496928333	0.09260150271849439	53
286	0.09721929670914055	0.03931263908845404	53
287	0.07215299472505145	0.05264910454284771	53
288	-0.01537673036457878	0.03890055081431277	53
289	-0.0968412360716461	0.049255393927951786	53
290	-0.0635061793997803	0.07058838757648397	53
291	-0.11127880113175422	0.03312094252117178	53
292	-0.057679597437444295	0.05892856648761698	53
293	0.09751450489359165	0.08551024069092183	53
294	0.09954302338243164	0.05294823258103493	53
295	0.12451589778303705	0.07016617912716118	53
296	0.07540677957330813	0.05729838360351865	53
297	-0.024586780351568333	0.05307906915221393	53
298	-0.03670288795328803	0.051993538298801364	53
299	0.14974600327374432	0.08101057004149696	53
