# Supplementary material for: High-level cognition during story listening is reflected in high-order dynamic correlations in neural activity patterns
Source: Nat Commun. 2021 Sep 30;12:5728. doi: 10.1038/s41467-021-25876-x (PMC8484677; doi:10.1038/s41467-021-25876-x)
Supplement: Supplementary file 4 — Source Data [file 41467_2021_25876_MOESM4_ESM.zip › results/higher_order_sims/random/47.csv]

time	1	2	iteration
0	-0.2043298121764929	0.002452150984447659	47
1	0.28839442771219054	0.11098611775078095	47
2	-0.27222509109102166	0.027758528703896623	47
3	0.06304951762868467	0.045333143007615914	47
4	0.0936032365287427	0.07904444356005985	47
5	0.19271109215685478	0.0929418927345679	47
6	0.12678320196553863	0.06839106201111747	47
7	0.329176694321709	0.07679362905076578	47
8	-0.15137766009969517	0.06160628352771696	47
9	0.17608370299652545	0.09466741562979886	47
10	0.09007781780702648	0.0810180878166962	47
11	0.02151961829160824	0.05682210802308674	47
12	-0.06506346901366561	0.013149575008589088	47
13	-0.0700665125185943	0.0674734929719606	47
14	-0.01760129427901575	0.06384205179468555	47
15	0.046211442469794764	0.07981294086143308	47
16	0.06534684086414246	0.07368585306924871	47
17	0.2176671364238693	0.09235733523322738	47
18	0.11949294168808419	0.056047989131274824	47
19	0.04013166144450564	0.050960866235147124	47
20	0.15335706418654252	0.09361365602006069	47
21	-0.36312043242361447	0.03329105221229453	47
22	0.3428216007751205	0.08074513844131749	47
23	0.0738384538234697	0.06773650438088676	47
24	0.31405920482944777	0.04389542963238011	47
25	-0.015026614308619526	0.05088421094182455	47
26	-0.04029465849027702	0.043339635384440356	47
27	0.2767300884612403	0.10287014217529598	47
28	0.1544324572171302	0.05356166984503764	47
29	0.07323553263170957	0.08016114488508937	47
30	-0.27773962973318145	0.02904005849204662	47
31	0.014299283998612522	0.06714296476204207	47
32	0.07927678444318206	0.061771004965157555	47
33	0.012056721404766125	0.05564288205450727	47
34	0.0187045312331665	0.07485176080876238	47
35	-0.02286017058515735	0.06686794347657785	47
36	0.28866658607679335	0.08747646124015604	47
37	-0.1544995702932799	0.016777624972619996	47
38	0.10436245944508125	0.06503997096857426	47
39	0.23419508943031198	0.07849321375220945	47
40	-0.05174361693019879	0.05613816141293187	47
41	-0.03878039388473618	0.09280755076517662	47
42	-0.18269456051074967	0.03519830969528816	47
43	0.01677971267391477	0.06615459377079468	47
44	-0.1759908661477726	0.04502987172676093	47
45	-0.04921702072509847	0.03058793629320183	47
46	-0.0149890890069698	0.07544265939242657	47
47	0.06034473194794448	0.06900390935794155	47
48	-0.048558342905941326	0.03696780293417432	47
49	-0.1144581467964106	0.053438383166639555	47
50	-0.11966175173466416	0.05738863057160387	47
51	0.24935548653767683	0.06076730596820337	47
52	-0.06723763211151608	0.03552493482618745	47
53	0.3780472737135108	0.09041839009833261	47
54	0.18718348463229736	0.08172919394743047	47
55	-0.1480417220773012	0.018428609998688915	47
56	-0.015628847576368	0.05328659554198829	47
57	-0.1339148966003194	0.04553194007199614	47
58	0.06463655904163133	0.07317155635261198	47
59	0.058759851943842166	0.07500691943386487	47
60	-0.006825722755276681	0.05140711851177126	47
61	-0.14540059521102053	0.05099831085441198	47
62	0.10798056221348264	0.052435022882822466	47
63	0.11444740535046616	0.033424240234078244	47
64	-0.22493328019209333	0.028278963016727107	47
65	0.07391596977461685	0.08582676679178693	47
66	0.047035961402517874	0.09254827452123109	47
67	0.05440132975666619	0.09143063209436855	47
68	-0.022708735326955685	0.0534176020362242	47
69	0.018313058969328153	0.05692080265147097	47
70	0.08985896071771299	0.07153794489201602	47
71	0.1790436402514439	0.07605152464628886	47
72	0.01592651137938985	0.035608534045367	47
73	0.017235432176188503	0.08797701291400577	47
74	-0.08773641426031485	0.07597659524559564	47
75	0.02036549844477083	0.06775818452580562	47
76	-0.0035335163988302414	0.07110199856057749	47
77	-0.28853224766168106	0.016820325868558188	47
78	-0.26573535242340995	0.0236580494360197	47
79	0.011065937806898782	0.05861598417091872	47
80	0.09277235054719059	0.0671533608800641	47
81	-0.03706712102410104	0.06484188552291045	47
82	-0.08512551801136392	0.056329929558416515	47
83	0.32312280321744175	0.07850537883790971	47
84	-0.060705686090113335	0.06164929778518821	47
85	-0.010035981192361513	0.042443769336313976	47
86	0.1503846120470672	0.07843416998635568	47
87	0.02912018476435228	0.041418548400170445	47
88	0.0142367442076691	0.04589574926157195	47
89	-0.020132621024781583	0.07812472979575362	47
90	-0.09289850803611259	0.07026758929553453	47
91	-0.06051252603042908	0.08561082223105998	47
92	0.0513871417583765	0.07441801159020166	47
93	-0.29062203278087034	0.0804936130099314	47
94	0.117834829658606	0.0634288735196987	47
95	-0.12590782360523453	0.050023091203727874	47
96	0.19292698718352594	0.04809545056489879	47
97	0.12312807573662149	0.07028102616734838	47
98	0.027572601916575273	0.0349118317172536	47
99	-0.12979290650867317	0.049190255611614324	47
100	-0.07648473090867602	0.06703614316554142	47
101	0.008065740462409994	0.09554335191863016	47
102	0.25543205937997054	0.09289261714545588	47
103	-0.21301216402312506	0.032594167764712925	47
104	-0.02559303608747628	0.08851259109636167	47
105	0.13295045666288055	0.0849552086070602	47
106	0.1488683300890553	0.06058015628846337	47
107	-0.06614261014080133	0.06561323606619811	47
108	-0.16425035352817224	0.04114212246579891	47
109	0.03228423016010616	0.08142962385529932	47
110	0.23124431291787212	0.06880434841529055	47
111	-0.18814453789384553	0.04804466236490505	47
112	-0.1178231796631866	0.05637258316817479	47
113	0.07298386320338847	0.0328489888849172	47
114	-0.0010921732882558089	0.09042704873871446	47
115	-0.14330862736858171	0.048534803740195885	47
116	0.16107525301238665	0.06624047391249173	47
117	-0.029915749247691276	0.051367278988873416	47
118	0.008456975351222756	0.030083950864513462	47
119	-0.16931877749127422	0.030572538143256948	47
120	-0.03899496241378022	0.0006666725609983027	47
121	0.04088030099080906	0.08432380625447042	47
122	-0.18565349404643397	0.027758694168449876	47
123	0.13727731585107517	0.0354384456134592	47
124	0.12122463022582292	0.10398029300259774	47
125	0.23360918900819394	0.09327693356339786	47
126	-0.1506631484099033	0.021465201395623558	47
127	0.09472172758537503	0.08301547489103692	47
128	-0.21198188533089649	0.02261104963947446	47
129	0.045811664472122884	0.029208541595711426	47
130	-0.5514317169841743	-0.029595307232831044	47
131	0.12050731363277992	0.061108186479337766	47
132	0.38563146749421995	0.07519105404037674	47
133	-0.06692708871817954	0.06692244376946666	47
134	-0.08771510638783525	0.037571626788156225	47
135	0.009833730810865226	0.06338400571359337	47
136	0.1391981229050724	0.0871794649550512	47
137	0.009178941479241514	0.08155096196043596	47
138	-0.2142269274407882	0.02282504716619947	47
139	0.33859953911736757	0.09434424071759903	47
140	0.06492273709607164	0.07093993683557413	47
141	-0.08989274692238322	0.05443976489842006	47
142	0.002935268047516494	0.07522336846011671	47
143	0.13771477437716578	0.05479570681560505	47
144	0.14304963379755173	0.05254798274057426	47
145	0.25602584164523917	0.05551751784851784	47
146	0.049841404159252166	0.07639364713161495	47
147	-0.046455418403799714	0.06145522062268916	47
148	0.060842940518377034	0.06555091355868473	47
149	-0.1253214296770344	0.07472147082118968	47
150	0.2864098344199009	0.07369402197521342	47
151	0.08871951329956494	0.08824937110310666	47
152	0.16822321248167293	0.06600264123034355	47
153	-0.0932958273362315	0.03806466491148317	47
154	0.3554291615756951	0.08982308338423628	47
155	0.2420259143274561	0.07757267731144808	47
156	-0.043996335568873425	0.07652085275651765	47
157	-0.22867955372127552	0.05254743092998213	47
158	-0.32815730090254414	0.05291589012093837	47
159	0.172870176914177	0.08320584670982675	47
160	0.06534744233893218	0.0661605431427319	47
161	-0.043360418348233315	0.030938717546618123	47
162	-0.020784191684045734	0.08887616248975719	47
163	-0.05883599665583224	0.06948139379363466	47
164	0.3687604392822477	0.08130698173864614	47
165	0.24789180726334775	0.09105549955869638	47
166	-0.036699374912189955	0.06701681414090707	47
167	-0.0835938102777164	0.03658344559072236	47
168	0.07344832311541316	0.06665453095840151	47
169	0.06792170171416527	0.05310883341357197	47
170	-0.012929925218305856	0.07059022579422339	47
171	0.23579587538243194	0.09173846681528645	47
172	0.13761521862442883	0.07488158806072649	47
173	0.03255889862891319	0.07309215252571599	47
174	-0.14159659370085045	0.059679626944440824	47
175	-0.038441308111802026	0.06000976324418726	47
176	0.11145789787367592	0.04811981753397107	47
177	0.037668468820226605	0.05328521004569501	47
178	0.20357275742206085	0.07914444012945586	47
179	0.09638111155373841	0.05425640711297596	47
180	0.04822258348719773	0.09349461945812415	47
181	-0.02695102431707707	0.06368861865297862	47
182	-0.011793012789126868	0.06560156276799284	47
183	0.0018089644982014254	0.017396726301975765	47
184	-0.2992164512780954	0.01197139459549442	47
185	0.26495364739800215	0.08691486042088988	47
186	-0.07567696123982713	0.04776527602363034	47
187	0.11597800787986659	0.08138322681776848	47
188	-0.09873392583106032	0.041065158706572846	47
189	-0.3075488779994879	0.04914966136419451	47
190	-0.20841216403722687	0.03957337756500426	47
191	-0.16383055937672414	0.04462749403074596	47
192	0.08574718141769262	0.062292099615522456	47
193	-0.10052206965877807	0.05088203343109911	47
194	-0.02217829239304152	0.051246748034803745	47
195	-0.039056812250187346	0.054924984108345815	47
196	-0.05077952964733645	0.06328600310982097	47
197	-0.17449757016097064	0.04233968558277878	47
198	-0.30099675626988753	0.05480889507024568	47
199	0.06305635132242363	0.07659163677484555	47
200	0.004512557084209542	0.01732000554683021	47
201	0.3377958270108545	0.10475246153573727	47
202	0.1444528300373599	0.07134439968765681	47
203	-0.28483119171667004	-0.0005147388794786162	47
204	-0.019920573926732785	0.06353680553627405	47
205	0.14845488315171076	0.09604210791707858	47
206	0.1672709693127085	0.0376094239728707	47
207	-0.13629965453532367	0.04678495748111738	47
208	-0.2214998313756792	0.04425634923475113	47
209	0.2776478543961668	0.10774680553293074	47
210	0.010302821285490538	0.07203821231541578	47
211	0.20375205700037247	0.053853534892317395	47
212	0.24304988349051038	0.04219903396795972	47
213	0.15610444133213708	0.06304782435630445	47
214	0.10427456564429503	0.07952787463718078	47
215	-0.039875995319036954	0.016687787300004094	47
216	0.0387052737132122	0.07091313254531484	47
217	0.06992616869331567	0.06787482011028965	47
218	-0.10114813811412136	0.030063090354040523	47
219	0.006350227197893952	0.06786786063250878	47
220	0.16948691630718862	0.06261137380352169	47
221	-0.1412449411676877	0.05982993619920137	47
222	0.07654895074209515	0.06918061780154135	47
223	-0.08497822632200462	0.05534585915096796	47
224	-0.2963917879423536	0.025886368156058045	47
225	-0.1401578432101068	0.045518033275040136	47
226	0.2349897869366317	0.09630200742857241	47
227	0.15841833284680618	0.05524792734948038	47
228	0.11595439315657005	0.06850183479139106	47
229	-0.1611631295064623	0.04999031552910874	47
230	-0.1472985838898037	0.012692489257108346	47
231	-0.18077396458725384	0.03212443052082967	47
232	0.19833559250273625	0.06851119386299838	47
233	-0.18144846934653835	0.04285521963445228	47
234	-0.06795184894145531	0.06106622252872404	47
235	0.252123886389884	0.07255650100418269	47
236	0.42112448193271734	0.08030089131962598	47
237	0.03553722056792643	0.04221006195554556	47
238	0.10487847696746336	0.06969610470919307	47
239	0.11258952202009188	0.0819837386062334	47
240	0.02086072217851513	0.024918023085611064	47
241	0.007005899968067768	0.047307721623015074	47
242	-0.08276716521891822	0.05805854978719439	47
243	0.030607359158536247	0.07066922785689879	47
244	0.03554229345092989	0.04687767646725901	47
245	-0.3103983696605841	0.04026907606469147	47
246	-0.17588016498319886	0.0668463613088264	47
247	-0.07678222755355323	0.010300342772171822	47
248	-0.2601033302756022	0.05070499882497563	47
249	0.07902450970959433	0.076349122227065	47
250	-0.033700471808584584	0.05899210041115502	47
251	0.1593866651217972	0.05356278731624089	47
252	0.025877005119785815	0.06168672146417604	47
253	0.25986606185471933	0.08228602740820587	47
254	-0.08386939341026468	0.030017163316095833	47
255	-0.0558590856861781	0.05385811474355721	47
256	-0.12051824761070169	0.051004532540728814	47
257	0.03746708970183026	0.07261906755810274	47
258	-0.1231702340049504	0.04886672838203537	47
259	0.15236753622720664	0.040801080062987306	47
260	0.3756948707899864	0.059744036236097274	47
261	0.020261805182586273	0.07465874682198964	47
262	0.11497618161751103	0.05574847062360463	47
263	0.18489201435453534	0.06081890427759349	47
264	-0.08981139048071062	0.03914957460340858	47
265	-0.2787069212207694	0.040374667164183795	47
266	-0.34486571473292327	0.033950010095251504	47
267	-0.10873075685539019	0.06067784069147518	47
268	0.10586671736480609	0.05052381889231569	47
269	0.28197862030498666	0.09223213162277914	47
270	-0.2612641260711494	0.06012027149318075	47
271	0.15160559436114895	0.07650104142897994	47
272	-0.028247625635825217	0.049707931892417644	47
273	0.19113563995274774	0.076448531976488	47
274	-0.11750586114735836	0.04314424810219464	47
275	-0.21763724192829775	0.025622620883687604	47
276	0.21301996714159432	0.0618979036751622	47
277	0.20187133837313465	0.09170556827849954	47
278	0.12565173288270057	0.05059824541588959	47
279	0.047851466074312184	0.06426658191455492	47
280	-0.008708910042528616	0.06410377511735783	47
281	0.04509910875797555	0.06435193569182042	47
282	-0.13747452771208432	0.059900508937377125	47
283	-0.2403905494742274	0.05367369444471375	47
284	-0.12704774083944675	0.05050907915503208	47
285	0.12171812822155843	0.07270955882001758	47
286	-0.05565556395998067	0.06820773595440659	47
287	-0.019980224629761834	0.011502487326067635	47
288	-0.3145743225408702	0.048262594211140514	47
289	0.14995521338596704	0.06828984670612943	47
290	0.06216484870912773	0.06836172687540779	47
291	-0.11317656998242696	0.020464406596407997	47
292	0.21759474699463183	0.05230560604195473	47
293	0.061069863933844205	0.0853163067498514	47
294	-0.0013994063457500288	0.0367073375120652	47
295	0.06738533926245238	0.057066240504799595	47
296	0.07078128525988368	0.047281004997192434	47
297	0.2159650729524526	0.05693285080213888	47
298	-0.2830746200312345	0.015944004050664394	47
299	0.16806368111907796	0.07404704312280451	47
