# Supplementary material for: High-level cognition during story listening is reflected in high-order dynamic correlations in neural activity patterns
Source: Nat Commun. 2021 Sep 30;12:5728. doi: 10.1038/s41467-021-25876-x (PMC8484677; doi:10.1038/s41467-021-25876-x)
Supplement: Supplementary file 4 — Source Data [file 41467_2021_25876_MOESM4_ESM.zip › results/higher_order_sims/random/90.csv]

time	1	2	iteration
0	0.12418405708033158	0.0945984619909977	90
1	0.0037440731595046544	0.0343671141998223	90
2	0.13310667007700408	0.026860249939889214	90
3	-0.14018045396319337	0.014592270949811506	90
4	0.0381775065731571	0.08849875831383205	90
5	0.14358072174728342	0.10643393524701368	90
6	-0.06482849982712789	0.05933924557881375	90
7	-0.08712256689843989	0.05380963785627988	90
8	0.20455813728187813	0.07465813130162953	90
9	-0.1426420749562477	0.08955024568220218	90
10	0.09203677698504169	0.07379842803291252	90
11	0.04965787331826281	0.038939400962246414	90
12	0.16748967079026242	0.08171268592307111	90
13	0.14669889240946843	0.0816627262207119	90
14	-0.13234046627491755	0.056533348132775	90
15	-0.15249148829241668	0.04639867946139652	90
16	-0.0481873544210691	0.045780319091285875	90
17	-0.019901510790196465	0.049026121260135905	90
18	-0.08029964098347293	0.011642587061405387	90
19	0.12063578649240224	0.07686179613385513	90
20	0.03855646135247623	0.03579605388835903	90
21	-0.3340951293552162	-0.015653460786260474	90
22	-0.26237116203309235	-0.014505762471228369	90
23	0.3203794650856264	0.09385084061998934	90
24	0.2508410410089173	0.10237344235708074	90
25	-0.06531741303003817	0.07812977758283657	90
26	0.23155116855561417	0.09689807679369712	90
27	0.09513089468623297	0.06812559782953016	90
28	0.06622428294654595	0.07090931049374465	90
29	0.2070586451116991	0.09475466083777098	90
30	-0.1488094046727799	0.03076504472655564	90
31	0.03539820229422705	0.032932407172409785	90
32	0.07549826710814476	0.08162186454591526	90
33	0.2123202165264041	0.08460589608555877	90
34	0.04501526077656274	0.061638010499585526	90
35	-0.016129983738529474	0.06270600712824957	90
36	-0.02204445980189393	0.03947147437513951	90
37	0.23946767581490966	0.09913906139854343	90
38	-0.03534666411311942	0.05901064265842415	90
39	0.2630473979643415	0.05813634561026294	90
40	-0.048291621320300696	0.05786701539276495	90
41	-0.14814996268963787	0.056122999903412865	90
42	-0.09522083289271283	0.05532942723806653	90
43	0.13843447596212657	0.08941091354877741	90
44	0.08227429703028907	0.0764785174167758	90
45	0.18991114079891502	0.07104441265930238	90
46	0.07100023787919355	0.07416491124031252	90
47	0.13630816070350085	0.042031884698049034	90
48	0.10104571025898561	0.06386890342596706	90
49	-0.07966266699107052	0.030794467649022113	90
50	0.10616873257847702	0.07338719583442804	90
51	-0.21624541774675932	0.000188962063745264	90
52	-0.15790884954411472	0.06370506191177071	90
53	0.08177766410226726	0.041905369570357065	90
54	-0.032012691147963186	0.03922894712264766	90
55	-0.12019856702119792	0.023103989695177855	90
56	0.20672723892704076	0.07195359026986763	90
57	-0.24746636048584453	-0.031902494207306044	90
58	0.19499014315227217	0.0967506531338355	90
59	0.0012885779509615018	0.0530032765237956	90
60	-0.09694283246893327	0.06926627843003903	90
61	-0.08606572224624276	0.04265219353892097	90
62	-0.013075663961819296	0.06578909505814803	90
63	-0.3357461746976398	0.02360011569476437	90
64	0.05968745866098356	0.06677827305144873	90
65	-0.14279183307994636	0.0007618449319293598	90
66	-0.20727221990540207	0.033087273250649675	90
67	0.033710474115832785	0.07991955128360007	90
68	-0.009843525542351834	0.008306189568755616	90
69	0.2450588802315615	0.11399380366938079	90
70	0.14352219883413314	0.06856031361068445	90
71	0.03259272028829038	0.050907457558231166	90
72	-0.056196911075826375	0.058090244631645346	90
73	0.2481795493622195	0.05486025979902437	90
74	0.011251148004492496	0.08124636008294264	90
75	-0.1394671045272838	0.023048138273301006	90
76	-0.3692961976777173	0.05818397216562653	90
77	-0.0075323247131432545	0.06355540557172412	90
78	-0.38201066715354687	0.029569140313873823	90
79	-0.0652771750501087	0.08183153289662227	90
80	-0.02010129260752721	0.06263488044250888	90
81	-0.011065858962828414	0.04370981405385362	90
82	0.1566879981376897	0.10834655680662782	90
83	0.14457577541846045	0.05264986481436103	90
84	0.13761069920493196	0.06518134088529363	90
85	-0.02325887631369755	0.07826257235057799	90
86	-0.012364110750617089	0.04833810990865301	90
87	0.2703689459290301	0.042179048600937144	90
88	0.10040223042920478	0.03764904371805229	90
89	0.19678892556950875	0.08767230395234267	90
90	0.12670473852543848	0.06687383099231851	90
91	0.1366147946331469	0.09286306568236295	90
92	0.042979094549133866	0.07510447122131832	90
93	-0.178076120469547	0.034094808462363534	90
94	-0.22372928967779213	0.031342801391354605	90
95	0.011932137731334135	0.04410432781434889	90
96	0.06050239100087743	0.09669052765748318	90
97	-0.020646021361711033	0.07088512561981608	90
98	-0.01049736691368016	0.06682409794000521	90
99	0.08530982018458241	0.07611006878090834	90
100	0.17405463037930596	0.11850631916996675	90
101	-0.34090775468090934	0.012744908379475173	90
102	-0.021333137841032804	0.0381111035690349	90
103	-0.05055929054821412	0.049338835162571516	90
104	0.2324218967392202	0.08782435901006501	90
105	-0.18977924232238275	0.03667499941796107	90
106	0.09321201530623358	0.06907531331633393	90
107	-0.03725256340541491	0.06690463513342763	90
108	0.11761174979602469	0.11128786833962721	90
109	0.01428677352392876	0.05408057949308178	90
110	0.30304562667801127	0.0845788548556291	90
111	-0.2287649460163048	-0.004824238884280964	90
112	-0.04107286273533599	0.012150814148723385	90
113	-0.1845367477189121	0.029386651314070457	90
114	0.2049074378288343	0.039793915422797796	90
115	0.19086617335178585	0.015832400466930047	90
116	0.017191432636405858	0.0615408452468775	90
117	0.1846626298761175	0.07283171455514817	90
118	-0.007908866897412083	0.08221361742987766	90
119	-0.14799179643972235	0.07024640579286426	90
120	-0.026933754160438344	0.05961773313047379	90
121	-0.3207476622012694	0.038329520166261864	90
122	-0.018129272520467386	0.05629115329315505	90
123	-0.09396223109912694	0.06297252501257239	90
124	0.17314789479115517	0.07503160686925582	90
125	-0.15715848833806395	0.06642029041689464	90
126	-0.19327657370756351	0.0029387193518153284	90
127	-0.10980738427043714	0.02086981443815431	90
128	-0.022671633345658082	0.05463590158685681	90
129	0.07272243855902583	0.07858334321184021	90
130	-0.15575999637226318	0.015516138456746263	90
131	0.3019012987616802	0.09103850838092278	90
132	-0.006445987694629794	0.0831239230649989	90
133	0.17276956131877227	0.12353952591972718	90
134	-0.08580815571572901	0.05630350705561646	90
135	0.10016607225373644	0.07770617175300558	90
136	0.07984346076844477	0.05479372377515178	90
137	0.08142412771108593	0.0735871426356903	90
138	-0.2368314897731604	0.030310666446571325	90
139	-0.030154589108978436	0.0009264702631132267	90
140	-0.17276240518528269	0.056429757259100315	90
141	-0.20427351964586069	0.026650841097892276	90
142	0.04259507078286383	0.060723494558720705	90
143	0.23044005066703113	0.09634112832634195	90
144	0.19605974124388365	0.07991521943585808	90
145	0.03162466377724245	0.03682845375632852	90
146	0.06516482756145413	0.07070914308210341	90
147	-0.11905995362281573	0.03986154129135575	90
148	0.11973525354975681	0.08310298334473569	90
149	0.04559175123847772	0.06318847221142977	90
150	0.04677164834483967	0.07356578923055211	90
151	0.2953280620103204	0.08452853047189895	90
152	-0.23658004630967405	0.05363422340476888	90
153	0.1941456679637179	0.09933869989961373	90
154	-0.02984702088701043	0.05163097360326754	90
155	-0.10162392192262976	0.040497507205229946	90
156	0.1331510545702989	0.07329355224177143	90
157	-0.06731042957686792	0.06843758981844628	90
158	-0.17326232722676718	0.049240656780339606	90
159	0.06939095482227703	0.05949082784283804	90
160	0.031978997782207155	0.07422469996458919	90
161	0.2936598319603789	0.04188287937541196	90
162	0.06265560425944246	0.10171554104416534	90
163	0.013616464005269205	0.08174356860788713	90
164	0.14912504281970862	0.04398331244547208	90
165	-0.17845299442402526	0.04688089042259157	90
166	-0.056924243821451635	0.03404110660054698	90
167	0.2913704508699357	0.08540908014750487	90
168	-0.08640924915334511	0.0380514900126127	90
169	-0.14178436283297066	0.01314633649514654	90
170	0.11032695106233287	0.0778941959519603	90
171	-0.06442825936448379	0.07553032990411886	90
172	0.08689100593084614	0.036747129168463094	90
173	-0.33233401145719693	0.019627343867106222	90
174	-0.19935635909616115	0.030067198817424878	90
175	0.1796025310068449	0.11386832052389338	90
176	-0.07230121867167873	0.059183363313822214	90
177	-0.05662467712295992	0.06538923883850442	90
178	-0.03861654190203491	0.06304188296084932	90
179	0.02638519826755532	0.07530734785190206	90
180	0.16993660670384206	0.05933694753987505	90
181	0.016472939645465434	0.043354716090424426	90
182	0.19219927746516002	0.08643786701144439	90
183	-0.11507110789402747	0.054585117239229174	90
184	-0.049470970966429	0.05369555491514329	90
185	0.04943452289205281	0.042646354167872685	90
186	-0.20963912215218475	0.02641202272880816	90
187	0.048546170428780316	0.07394535412550715	90
188	-0.005882759306542859	0.08907136959862264	90
189	0.11411218640190933	0.08180150345561302	90
190	0.002804374749339032	0.06475511506726239	90
191	0.18916566623795394	0.10563074211516786	90
192	-0.09654557517233582	0.06582149289107776	90
193	-0.11990313800101754	0.03165365218243497	90
194	0.27786867228677625	0.04055496497417623	90
195	0.12111213703992549	0.09689785736970366	90
196	0.027797514408384284	0.06683892089476837	90
197	0.10843168805344641	0.05604909460634995	90
198	-0.04187971078801449	0.06774405274548498	90
199	-0.08744701505522053	0.03743217274338905	90
200	-0.14393761852231043	0.004156213585387351	90
201	0.18526704408811812	0.08400998331459458	90
202	-0.025451457508098494	0.03658581730238644	90
203	-0.11144782548140568	0.014813875412032024	90
204	-0.07386126061906334	0.03647122256149156	90
205	0.23029190880860398	0.09202402730869085	90
206	-0.06792556819750159	0.05144680915497968	90
207	-0.059733697395574215	0.03147522822507575	90
208	0.07442037662668503	0.08739940066399288	90
209	0.06037138212715063	0.05751946763666947	90
210	0.15990159231020856	0.08532351117275024	90
211	-0.10154533360020829	0.05136488518439249	90
212	0.0639513834390645	0.07587365221450885	90
213	-0.05907142600118163	0.04774880971054326	90
214	-0.1020739790641867	0.047749624472244304	90
215	0.1920107830356048	0.07257455256513327	90
216	0.07892601616514727	0.06935366272695052	90
217	0.04879821540472834	0.06372989214706878	90
218	0.2054884439784695	0.09262840993833837	90
219	0.05155212033985201	0.03412505946665374	90
220	0.10510028071748406	0.015676137433471397	90
221	0.04328892461610821	0.03248756518340089	90
222	0.14606591550926926	0.0872854606538907	90
223	0.20499838489515013	0.1008002459761684	90
224	-0.07705885004560276	0.04698052693512627	90
225	-0.06124770491786107	0.06851973930586576	90
226	-0.08838172909651926	0.025704937997585116	90
227	0.07143047544569704	0.0977830042347112	90
228	0.10455898324615329	0.08185352112094549	90
229	-0.20882838788821534	0.0016062253121020215	90
230	-0.1701538124611026	0.06304181558786187	90
231	0.21143171508733166	0.060251917266901045	90
232	0.056749340851579885	0.07386153542204801	90
233	-0.13541506499154488	0.05880712173824346	90
234	-0.06985198173134	0.042409796442473384	90
235	0.10851925825934357	0.06336856589468559	90
236	0.012660752410915552	0.05097683637981486	90
237	0.3318622774205778	0.09823921655844348	90
238	0.05811633881352229	0.08173003684313343	90
239	-0.018969659050786198	0.0747662719892603	90
240	0.03717609537934244	0.06115786589315217	90
241	-0.154890787546228	0.03601681309705562	90
242	0.19068270427044876	0.06933564846476689	90
243	-0.07834940729033521	0.037574900360902906	90
244	-0.20488056776878624	0.014083573174912377	90
245	0.23618668463309175	0.10195408378243392	90
246	-0.10789282132013955	0.030618072658704972	90
247	0.14695184569382555	0.08642161433816642	90
248	-0.24145024984003288	0.0279572661447309	90
249	-0.15854696545003635	0.043105236104025314	90
250	0.07042753972154402	0.06487264008712519	90
251	0.060727266091276065	0.0351329422199333	90
252	0.30996813748702035	0.0796738024711874	90
253	-0.024468702397047525	0.05025190761355111	90
254	0.07875278925940993	0.09939664660289362	90
255	-0.04566837953667027	0.061796315146214253	90
256	0.19090595307889283	0.06429651755918529	90
257	0.025184273183671738	0.04677492845633795	90
258	-0.11222640254743785	0.01918779496885975	90
259	-0.10768492600542355	0.03337063350255973	90
260	-0.1838715932714804	0.02865623167526704	90
261	0.2502855833840835	0.10151120954382156	90
262	0.04849242400323096	0.059917326548175526	90
263	0.10684965780724755	0.048502732607921296	90
264	0.1222213420687741	0.09277586018099357	90
265	0.049841035049984606	0.04355506094293305	90
266	0.06607614515652702	0.07344642481029237	90
267	0.014418781685603736	0.07490852292391806	90
268	0.17738527874075316	0.08934557549236802	90
269	-0.22019643937041525	0.046998965673223876	90
270	0.19200952803589835	0.10900332777828355	90
271	-0.1819127081028853	0.06005547773913905	90
272	-0.02744420477341325	0.07766793322747954	90
273	0.08312845530294147	0.0643678417878525	90
274	-0.2023158152458194	0.007300151260691345	90
275	-0.006257933365254832	0.06803249557516623	90
276	-0.1833383234404664	0.0421196279838339	90
277	0.042975447750881565	0.08756915693142472	90
278	-0.17056573201344336	0.031389944221570716	90
279	-0.021482815767844967	0.08014460412096598	90
280	0.18374732636498578	0.07017124017004353	90
281	-0.07864792302954027	0.08021264664811655	90
282	-0.02358499844745229	0.05061115295124578	90
283	-0.027117468534478335	0.024601680222881634	90
284	0.031143317806768475	0.09067963709514996	90
285	0.1636338500343495	0.09356276631312829	90
286	0.2248330675000062	0.04171768178424461	90
287	-0.04121664300058162	0.049630606263292514	90
288	-0.07722541140259465	0.04049338831002503	90
289	0.12978838602567502	0.08242542277111747	90
290	0.11191177039546502	0.08628407130045589	90
291	0.23235058441006787	0.10656836616853703	90
292	-0.024690121642896135	0.05111398582240256	90
293	0.15458015217022136	0.09474684030252745	90
294	0.10812702936751313	0.05195860670476044	90
295	0.1522228933204258	0.08239259044311255	90
296	-0.1898814825913326	0.04984330342944558	90
297	0.08528681673834188	0.028681186065484508	90
298	0.05901903253886529	0.03480414849690942	90
299	0.02670593763798473	0.05388533708569533	90
