# Supplementary material for: High-level cognition during story listening is reflected in high-order dynamic correlations in neural activity patterns
Source: Nat Commun. 2021 Sep 30;12:5728. doi: 10.1038/s41467-021-25876-x (PMC8484677; doi:10.1038/s41467-021-25876-x)
Supplement: Supplementary file 4 — Source Data [file 41467_2021_25876_MOESM4_ESM.zip › results/higher_order_sims/random/84.csv]

time	1	2	iteration
0	-0.006684767974447967	0.0759609833258328	84
1	-0.20227339979384648	0.039808070801711885	84
2	0.10853132544897794	0.09308805941304023	84
3	0.4677664624776479	0.08905157404198234	84
4	-0.31923783377649234	0.010356596548653766	84
5	-0.07311881072148049	0.029042093785414252	84
6	-0.13444845714420636	0.04812193854433187	84
7	0.4592347542152676	0.143852403304968	84
8	-0.05293895688774467	0.07046544317173024	84
9	-0.13826961956175657	0.02080173911119887	84
10	-0.13399534411473615	0.029713725825471507	84
11	0.0442841353815145	0.05577175152232115	84
12	0.09381713229908092	0.04415030242262368	84
13	-0.03289360174318854	0.05675723020782456	84
14	-0.0780939023084758	0.041945827556914866	84
15	-0.2431302010649341	0.04399311738542355	84
16	0.06662946172408371	0.056827821619452955	84
17	0.021391785999489384	0.07579991654309204	84
18	0.43971268056428886	0.09434723407995088	84
19	-0.18648339138867695	0.07834130351382451	84
20	0.07580865709731069	0.07447454451177508	84
21	-0.2675061850817493	0.04508316461507741	84
22	-0.06996686610967003	-0.009041605979024281	84
23	0.03483685412967319	0.028300657833469824	84
24	0.3566860652297378	0.08666562087294721	84
25	-0.0869412640895209	0.044087038738292166	84
26	-0.08023532608721937	0.02583828931809746	84
27	-0.25043823189477105	0.020374855050726177	84
28	-0.18053593666360399	0.05666011598092439	84
29	0.025069917879798648	0.060387837800530045	84
30	0.29412870917162937	0.08016148619261323	84
31	0.03915275857664396	0.08291866635816404	84
32	-0.15229221576739324	0.039000214689841266	84
33	0.11958070338774435	0.04123065023949111	84
34	-0.08015302309127503	0.06607230996936733	84
35	0.15393176563384858	0.04634312338001503	84
36	0.006684145562633936	0.07212059719426325	84
37	0.2966359576398447	0.10292336498762014	84
38	-0.023458263367031298	0.04455958892254191	84
39	-0.05030673863088419	0.05818711964136299	84
40	-0.12401126775192148	0.02361643741263819	84
41	-0.11178630001529903	0.03661333407601784	84
42	0.18611520135574564	0.08464003004716172	84
43	-0.26893860128499614	0.04121269830081467	84
44	-0.04192128872877704	0.01487465098630938	84
45	0.06331957695095616	0.08231542132682272	84
46	0.049658013790905564	0.06858954570431496	84
47	-0.1292582550371261	0.05546167588019737	84
48	0.16362788708621376	0.07076456883900813	84
49	0.10062076991674214	0.06737655152363299	84
50	0.23316790246840327	0.10566478632000267	84
51	0.19240810064314362	0.09154123969433808	84
52	0.3332617313520777	0.07957047631218611	84
53	0.02363397910780076	0.08205734051856715	84
54	0.37716338166635505	0.09782328199304292	84
55	-0.010661244806769402	0.07157994130836973	84
56	0.0611716699469858	0.09013384971587193	84
57	0.04421838082603772	0.0616232758971029	84
58	0.14586448308126926	0.09904313068826298	84
59	-0.027230003160429433	0.04813914310361585	84
60	-0.06900991112734836	0.059840644775176394	84
61	0.24144033410234012	0.05415883774889183	84
62	0.02541688749854916	0.04878100384198948	84
63	-0.24848775287613364	0.06943732334080774	84
64	-0.014780477161564737	0.07749253535751767	84
65	0.06350135252531743	0.032947972124138185	84
66	-0.185721623761757	0.05283714271832928	84
67	0.06843169322484954	0.07562004464422664	84
68	0.03903680886863394	0.08070968222609605	84
69	-0.010013112555362887	0.024378134046328933	84
70	-0.053997889989380224	0.07318895969571759	84
71	0.16248768359453908	0.09219219419654694	84
72	-0.08451894399714972	0.021034796314695587	84
73	0.1403512914427626	0.08326559294241855	84
74	0.2647422719044091	0.0715246479419792	84
75	0.18971966937844012	0.08279255310420715	84
76	-0.10889685769341802	0.04023518359453088	84
77	-0.16849448880499285	0.04270439259967484	84
78	-0.3062546790248686	0.0434623613411306	84
79	0.2313865287568345	0.09057517721269376	84
80	0.2012279175067172	0.08585003640201112	84
81	-0.047885194390607476	0.060218323154242435	84
82	0.10026381912656818	0.059111578739057556	84
83	0.029564002082218037	0.04860465461796907	84
84	-0.07590386538982191	0.06941411970253353	84
85	0.037963378561660585	0.10099681660368999	84
86	-0.07613651627810028	0.06478213829517145	84
87	-0.012873653071953893	0.0869108020729222	84
88	0.1246621821336526	0.06560420116065316	84
89	-0.20960797687038757	0.024689006145320904	84
90	-0.07010540507273305	0.0776572934677068	84
91	0.10263655683281017	0.08128111695387238	84
92	-0.11333174346593122	0.02127503566031872	84
93	0.42766745720830385	0.10374765851459841	84
94	-0.008047518606116274	0.032898073575755055	84
95	-0.13364438474948107	0.025301600415042896	84
96	-0.05151778524922579	0.023937179368190144	84
97	0.19043254448812927	0.07531555035238788	84
98	0.023857354328595114	0.09588366270831908	84
99	0.1067032175089863	0.08612190655738224	84
100	-0.0632885621175112	0.05266166669571124	84
101	0.01609875896045017	0.04860174442378314	84
102	0.14947108319203933	0.07381656393484264	84
103	0.06734502217570465	0.06499588162940224	84
104	0.0372222820705084	0.0893113113582306	84
105	-0.07961566089548154	0.026401981839470557	84
106	-0.11818477378106383	0.04599156567030656	84
107	-0.07546686363100046	0.03451835410630585	84
108	-0.10107165817820749	0.03901536251408948	84
109	-0.17002612919423427	0.07040340779909804	84
110	0.23343896839729997	0.05573111481516514	84
111	-0.07298697350760056	0.05342274799603487	84
112	-0.09245739022138168	0.029103238520984606	84
113	-0.317991857905949	0.027688689045039263	84
114	-0.2806411552836558	0.02569538180829726	84
115	-0.07689467451065363	0.042383556773114714	84
116	0.31131821018757405	0.07580182108058009	84
117	0.15699109491901353	0.0942701198650384	84
118	-0.013188620846792629	0.057399377133408175	84
119	0.2266022719415262	0.049442797779125455	84
120	0.06948122298421931	0.07107475745975568	84
121	-0.1998767412632325	0.04405987297368505	84
122	-0.15255444520330552	0.048696254784181985	84
123	0.08672465753369706	0.047351441262353536	84
124	0.15550471505565994	0.047072263592192694	84
125	-0.18412462612844108	0.06591047293432196	84
126	0.1188973284280921	0.053411776208305825	84
127	-0.00558013821129472	0.062225076508652506	84
128	0.17257779144204655	0.0842120347521861	84
129	-0.16421238308725974	0.05745525771240756	84
130	-0.20578315488057844	0.03513052610251573	84
131	-0.17898861746910882	0.021690988458256157	84
132	0.059151129139195124	0.05158818203146065	84
133	0.07863543870954895	0.06485030375408568	84
134	-0.1822233976773093	0.042903916613892014	84
135	0.2556690031564904	0.07012739861574423	84
136	0.03161811901770124	0.06726369949616552	84
137	0.070085433042308	0.06846887255808891	84
138	0.19707565141030373	0.06147244327001698	84
139	-0.0816420350972214	0.036913900981083825	84
140	-0.02662917992516594	0.06736000520572953	84
141	-0.05583125887814466	0.07173446735949245	84
142	-0.031586438521398245	0.08426841799511299	84
143	0.13879823325326854	0.06787782774705602	84
144	0.0490930319028877	0.0384187478941578	84
145	-0.062477310504516416	0.0757609321011745	84
146	-0.11998165037182064	0.03869074934688994	84
147	0.018159671254962394	0.007762884548841289	84
148	0.254624435400771	0.08907901539015192	84
149	-0.23641694976016556	0.03931077639691098	84
150	-0.14830721903458374	0.022300213784225212	84
151	-0.04065417206054414	0.04232335194867611	84
152	-0.09699480785530734	0.062055360299005144	84
153	0.06314103074924207	0.056063108500415584	84
154	-0.1522846342659874	0.07129012202342604	84
155	-0.028591440718774067	0.07160957004619581	84
156	-0.2609569819989213	0.014498221790863115	84
157	-0.08058115733138987	0.07040231354515322	84
158	-0.10181746556199565	0.03794556416498749	84
159	0.04735737061515229	0.060847223912993395	84
160	0.16459037147005776	0.05670892739854227	84
161	0.06595013425391047	0.07245292942562587	84
162	-0.0027146168486537822	0.05846793017458532	84
163	0.00642013530121835	0.052892213931202615	84
164	0.11620070254622424	0.05910028423547439	84
165	0.19829006479569444	0.07083887341080337	84
166	0.1440734817270949	0.034507915092362396	84
167	-0.16527819195174392	0.05995479053665123	84
168	0.07758867858534879	0.04587238202098328	84
169	-0.24340294361568626	0.02993078790724078	84
170	0.039977920015579996	0.05420882718584566	84
171	-0.11918124265190698	0.061980977626463304	84
172	-0.18300958265925943	0.0576883335030149	84
173	-0.20062978254087138	0.02265046678084549	84
174	0.12192771239220737	0.09084490636957472	84
175	-0.19433800428753498	0.04055076541431039	84
176	-0.19813058172116374	0.05220106519017356	84
177	-0.09401204198533511	0.04456866344265562	84
178	0.3409806442316456	0.0941073043433784	84
179	0.06419283544315972	0.06742211497565267	84
180	-0.1299377577899969	0.01073188071411421	84
181	0.22309430042932604	0.09067488626136291	84
182	0.17354726512568897	0.06584641468538842	84
183	0.0444826800192766	0.0516165056930999	84
184	-0.009669909502133894	0.09029746006945359	84
185	-0.013187461081025252	0.04748535740912988	84
186	-0.10982487499001682	0.06281527908515323	84
187	-0.15936157343249083	0.06200144510460179	84
188	-0.07250076715731421	0.028996267493253704	84
189	0.004328392618270357	0.051608606567747115	84
190	-0.07285813576241695	0.0646600215847594	84
191	0.027271062156735085	0.0821339915102868	84
192	-0.07264445321267986	0.07568685147013664	84
193	-0.43126155949262535	0.01658380845210957	84
194	0.0953167028944176	0.04453957138489197	84
195	0.02466338394991758	0.03882447386373213	84
196	-0.2065745198208803	0.028184208465600973	84
197	0.16431416703444174	0.04631401692201017	84
198	0.004196096652714403	0.06427334201024566	84
199	-0.1305622552089187	0.04793573633651164	84
200	0.29274795886950433	0.0928434951940651	84
201	-0.18531788796897533	0.016896388109058722	84
202	0.1757997356565351	0.10111617249964233	84
203	0.06983767298137344	0.0543299468788523	84
204	0.22210510977874964	0.07445404261640179	84
205	-0.010815371080735433	0.06659321970209514	84
206	-0.1888856848070491	0.06763415993727594	84
207	-0.30606378573526616	0.03458757616799445	84
208	0.19799866260030072	0.05128825667638743	84
209	0.21008640026588016	0.11854020793868893	84
210	-0.2627530717354969	0.0335368841118976	84
211	-0.0031831613994474472	0.07337858090335331	84
212	-0.1621184010695925	0.003760064834972246	84
213	0.19056393671882688	0.08741128829111484	84
214	-0.14226174205119133	0.03822171529093006	84
215	-0.026518652542440943	0.07404935491491559	84
216	0.11951123736401494	0.07828557644997843	84
217	-0.14162683228965897	0.050476758197032956	84
218	0.128544190367758	0.07593389082588284	84
219	-0.10723052438579905	0.04980588928744405	84
220	-0.10919299257491166	0.05710305897911076	84
221	-0.09366580307961775	0.005131371986066774	84
222	-0.02329026413153846	0.06452609379897466	84
223	-0.033115185397521736	0.04017604634722744	84
224	0.1314768187237347	0.07137764942078142	84
225	0.0016229748421044492	0.06078105761012602	84
226	0.023136682401932156	0.02372409099252688	84
227	0.025046148093337443	0.09953564071522998	84
228	0.06873351387510651	0.0582856292925504	84
229	-0.07144438827416906	0.08233419422909045	84
230	-0.21001391959192323	-0.0030562137590654176	84
231	-0.0755028240563791	0.016290994831588836	84
232	0.15395581996706328	0.031248473222098568	84
233	0.2345723605620859	0.1312865621217222	84
234	-0.1115834820188168	0.05089964652853409	84
235	0.025721956215575565	0.04723961674720621	84
236	-0.2561303967847976	0.03681052790885975	84
237	-0.06391819357691501	0.07810810530589803	84
238	0.08039993739117494	0.049836661189112064	84
239	0.17353496960870823	0.09178276394424352	84
240	0.09245043009638312	0.09809503391377529	84
241	-0.20782608839134625	0.0701897943085498	84
242	0.16001567768363434	0.048047225049523835	84
243	0.2353376656505509	0.04543003107286056	84
244	-0.06296389614238761	0.057751294212452925	84
245	-0.0818318579934759	0.05440015571916844	84
246	0.12859202738329156	0.030271096702086064	84
247	0.262365794890579	0.0841487957403167	84
248	-0.022409785364964706	0.08857625847918695	84
249	-0.0802424724366611	0.059956543736395806	84
250	-0.15404924007586598	0.03263086350514394	84
251	0.12238248438046152	0.07041295325948062	84
252	0.040061216019215695	0.07471964700477396	84
253	0.11644784797072495	0.07861996173921591	84
254	-0.2697483903132715	0.024394957513279702	84
255	0.02062786623935054	0.02835868067774845	84
256	-0.12627893356115874	0.011636271688776683	84
257	0.0008877876520851226	0.047359434871012275	84
258	-0.20604358586232877	0.03307853213714558	84
259	0.08810053084589058	0.03888998957397617	84
260	0.15451051681707312	0.09178256757149174	84
261	-0.10682230851650923	0.030279080783516658	84
262	-0.05298252570407232	0.00787134026302154	84
263	-0.10340281151239064	0.05815210411226502	84
264	-0.030822595568918303	0.048938728976334	84
265	0.1421429236729742	0.04695922203894706	84
266	-0.06322163008076616	0.0782075290269541	84
267	0.0147829965684882	0.042421929430308626	84
268	0.024056321686670604	0.030182019804124587	84
269	-0.28846398237137394	0.02427067912018423	84
270	0.13677918617664314	0.05812542792516284	84
271	-0.16850551354670035	0.013546196098091651	84
272	-0.013155678957043523	0.07471466974251348	84
273	-0.1480114465717668	0.07828960028599455	84
274	-0.19164459265207778	0.03747156971279451	84
275	-0.10371798767356388	0.04221310062562547	84
276	0.11503108728785108	0.05363063802913257	84
277	-0.008260702469308311	0.04412354197562026	84
278	0.027143384308132516	0.0851610763070394	84
279	-0.2508418348254445	0.03367656848225257	84
280	0.1498858122985701	0.05637768087639402	84
281	0.24073382708846713	0.07620061247527248	84
282	0.4902808603937872	0.08492177355932494	84
283	0.1518505509989866	0.07747895841093994	84
284	-0.09331428361553697	0.03502439201256955	84
285	0.008821419124571635	0.031716234688011304	84
286	0.1097197932787066	0.053933857497296366	84
287	-0.22732441868737965	0.06409081845454635	84
288	-0.3461170269243975	0.0014637505205756694	84
289	0.1651882200720509	0.0672631314994498	84
290	-0.016219339896231942	0.06969211037410725	84
291	-0.03947440937675666	0.08969804847049487	84
292	-0.16262569554451728	0.04920751122611194	84
293	-0.06195538879530225	0.058641358243855884	84
294	0.12061749074531886	0.0755820116833135	84
295	-0.2480481286694328	0.023668382494507395	84
296	0.18123772536339022	0.05224545557385249	84
297	-0.21570587299973407	0.010500927064961828	84
298	0.16166658461372513	0.08105734498148044	84
299	0.005923678113627353	0.08246211812263526	84
