# Supplementary material for: High-level cognition during story listening is reflected in high-order dynamic correlations in neural activity patterns
Source: Nat Commun. 2021 Sep 30;12:5728. doi: 10.1038/s41467-021-25876-x (PMC8484677; doi:10.1038/s41467-021-25876-x)
Supplement: Supplementary file 4 — Source Data [file 41467_2021_25876_MOESM4_ESM.zip › results/higher_order_sims/random/92.csv]

time	1	2	iteration
0	0.09518293294193196	0.07173916010341523	92
1	0.054387254659115966	0.07962314731038163	92
2	0.002158365407246646	0.03602990704543727	92
3	0.2037059744198773	0.10860188794761727	92
4	0.22010255797185532	0.09814217454748311	92
5	-0.01337170752510397	0.0419748696013757	92
6	-0.10030686694517084	0.05302490129571301	92
7	0.06593425067142074	0.044066955212399256	92
8	-0.11706684054692984	0.05386741956164576	92
9	-0.05962000884373238	0.058133726147472746	92
10	0.08649956125674428	0.07301031702735726	92
11	-0.23646987927550156	0.012470712870619077	92
12	0.06528550428008088	0.07225836190136224	92
13	0.2657435301637843	0.04601807994668145	92
14	-0.10309936571170723	0.045921633792936345	92
15	0.10377233799389032	0.058737260245429634	92
16	0.13891570772934259	0.056205047837902866	92
17	0.15361301197646643	0.07415984551372574	92
18	-0.08926568110450898	0.06195899752999664	92
19	0.11430086274143303	0.08981400949494119	92
20	-0.1061709862666337	0.03243286092432814	92
21	0.017641763723411665	0.09981690821195861	92
22	0.30851376999681335	0.10590617703279984	92
23	0.11345101517744757	0.03842585796345123	92
24	0.07567802093712055	0.06961061412081025	92
25	0.21373462276829439	0.1045976570686267	92
26	0.2981117411830775	0.08843634730538587	92
27	0.23943882049344906	0.0826550158187624	92
28	0.10019156328573836	0.07151509345145973	92
29	0.11081329403917756	0.05225730981008409	92
30	-0.17516648010706568	0.04281935304787287	92
31	-0.044057243884854894	0.043586568189237826	92
32	0.04779444987206022	0.07362888603294272	92
33	-0.08289638935609962	0.060376842371295314	92
34	0.0882854857593681	0.06874050381871402	92
35	-0.31606327162506437	0.035340830173935606	92
36	0.21866423985223632	0.05104680674255884	92
37	-0.11472854809039212	0.03479025859737545	92
38	-0.013456771999649772	0.0614143191262455	92
39	-0.09565286241052863	0.04887073338999316	92
40	-0.0010967985429310068	0.04976901479727125	92
41	0.05822802827697598	0.06341288928149343	92
42	-0.17407587873988498	0.021721142663912275	92
43	-0.040402579973489804	0.04359243879427999	92
44	-0.11209271693785437	0.028388349438208477	92
45	-0.016065357508237142	0.04975147442723579	92
46	0.07624459311180372	0.06567516139858993	92
47	0.1766709670685106	0.06250009800155806	92
48	-0.17987863992766678	0.03253959419807885	92
49	-0.15355837002655523	0.030984272520010663	92
50	-0.17507501380516052	0.05591589742421721	92
51	0.18365857731615917	0.07591611420746838	92
52	0.012592161061950819	0.07877461969102217	92
53	-0.0072793746666454905	0.03926785488113087	92
54	-0.012654105395470131	0.06402540117825475	92
55	0.021634156974662765	0.06184933117382632	92
56	-0.006358727296483074	0.04757422920591319	92
57	-0.10925460144332996	-0.0028494203296224488	92
58	-0.060641467964984465	0.05259626093584468	92
59	0.11523391837792193	0.04998177158291997	92
60	-0.035981736041101754	0.056228336378288814	92
61	-0.02840008332876716	0.05661941100119065	92
62	-0.1784256381651901	0.07068962818411177	92
63	-0.2064665532275455	0.045488454199987004	92
64	-0.0011522106929914072	0.026619721421604976	92
65	-0.048176833961934035	0.018337863661833306	92
66	-0.2788202350165166	0.05932927048734503	92
67	0.009616333899550342	0.06989937979679536	92
68	0.12547932004806872	0.10350261195805133	92
69	0.15248247031361772	0.07535036906636196	92
70	0.1926478465786421	0.08610075237587148	92
71	-0.12226581547354949	0.014445669190866437	92
72	0.030025171122061996	0.1184329293142248	92
73	0.18968666239462512	0.07537826078423034	92
74	-0.05680604208637908	0.015472616688712108	92
75	-0.14249442393145684	0.016223050163086193	92
76	0.15103203274880508	0.07877255732498836	92
77	-0.2181967604910109	0.021199822074806477	92
78	0.3037271924656611	0.06802916778988037	92
79	0.008398400108290318	0.07445544118916338	92
80	0.11057591363565254	0.06312175778175758	92
81	-0.13989127314398103	0.0275309994428667	92
82	-0.21513166036179013	0.02338811572503598	92
83	0.08342171689267708	0.018219938014845966	92
84	-0.16845412024443052	-0.006444925623726936	92
85	0.03979469072228629	0.027991115809455805	92
86	-0.15405173890315613	0.07063036491896421	92
87	0.21410945312860813	0.08547219566909907	92
88	-0.13590912541774386	0.046459144924570414	92
89	0.07142210504866019	0.045374033008114406	92
90	0.0674800789977903	0.07789923307030376	92
91	-0.164516867218608	0.06266277603346218	92
92	-0.07785237374966662	0.06248360308907525	92
93	0.03157469598223703	0.030660277519811124	92
94	0.3001602347795242	0.0825406459951233	92
95	0.0008229754971843492	0.05456575621265737	92
96	0.20543103025161816	0.10236228735235742	92
97	-0.20570801557647928	0.029286147054284006	92
98	0.15913521081664592	0.07836603471118624	92
99	0.140366479406682	0.0597559873978244	92
100	0.08828357533193187	0.06017458875565463	92
101	-0.13523735540658122	0.06368452486875187	92
102	-0.019873063664959993	0.07378353871781115	92
103	-0.018001317867076802	0.050946129177271655	92
104	0.11355548298077371	0.05421711125375222	92
105	0.1872405155491765	0.08966678449340953	92
106	0.1930738733078256	0.0855574999377759	92
107	-0.13295762980669354	0.04535077591956132	92
108	-0.18441548350681627	0.022622502549166614	92
109	0.0903102668084919	0.05924817900297256	92
110	0.29011685870050163	0.12154469356649608	92
111	0.0587546791428559	0.06616004600017512	92
112	0.08727855757842615	0.047128232889250415	92
113	-0.06280146459035367	0.04955240086245283	92
114	-0.03819372220180913	0.06662382118739099	92
115	-0.23625097737782794	0.060556067869017426	92
116	-0.2400738909482484	0.06185216535202717	92
117	0.06846076042043386	0.07072799165064735	92
118	0.014288810405075673	0.06891561822219092	92
119	0.2104429534140952	0.0709237940215999	92
120	0.14193479163721634	0.07065915285028022	92
121	-0.13956030838968317	0.006191209190502131	92
122	-0.1043200712393508	0.04366596225235088	92
123	-0.2058592702588085	0.03892631656773595	92
124	0.1903397314645231	0.08335413439982547	92
125	-0.07369015253135362	0.05413494102024498	92
126	0.13766991772913398	0.07066415544034019	92
127	-0.15093070432276506	0.03096263142300379	92
128	0.3126277915254308	0.08910590465280387	92
129	0.20056440495443312	0.0697596016062949	92
130	-0.176285413791874	0.08160459199433073	92
131	-0.13844530457777618	0.04301925220811536	92
132	0.2821191302519776	0.09456007864446357	92
133	-0.056133548533267894	0.0008273211441675611	92
134	0.10122349192103654	0.05665969750385769	92
135	-0.032780963262372294	0.0414171542842531	92
136	0.009791702189155697	0.005100350875430219	92
137	0.01608733020133402	0.04849271524446099	92
138	0.03463171856298303	0.08046838960626523	92
139	0.17763919150464128	0.033791775958088785	92
140	0.17061242910014748	0.06606738905435179	92
141	-0.0012329595375499987	0.06577901708686576	92
142	-0.1708918730023428	0.0596639078271461	92
143	-0.1544955464966023	0.04344166139661038	92
144	-0.12086087146513304	0.07766235303263824	92
145	0.09346590112105267	0.05508642902119355	92
146	-0.10465843134282521	0.058918226765762104	92
147	-0.11758938153940855	0.045287166386567025	92
148	-0.0034744806722171147	0.021522011995378898	92
149	0.22613910374892118	0.08467633162224514	92
150	-0.10627078154948665	0.006476328499408745	92
151	0.052203776542196725	0.05088366623009863	92
152	-0.1259496196230202	0.007944591734575774	92
153	-0.005953404323897966	0.05872126975077066	92
154	0.008354493490008939	0.028108612249470387	92
155	0.3710283174021297	0.0842303740327427	92
156	-0.1001668977675757	0.026292802128823782	92
157	0.1018271795079325	0.06268796599910889	92
158	-0.1130495532759617	0.029487131863561174	92
159	-0.013604402658316033	0.03546852483289921	92
160	0.18278391062586538	0.08660075863827196	92
161	0.11071278167833688	0.07387820741877787	92
162	0.051375259644989686	0.04301872423471112	92
163	-0.07366089438554035	0.05109355389812028	92
164	-0.11011771511707685	0.05982252732558029	92
165	0.030886695959513846	0.06714411024898616	92
166	0.021734397664631915	0.06335515476265818	92
167	0.12093685027582542	0.055866685196630156	92
168	0.06738445950542866	0.06274408064039262	92
169	0.16868405084874505	0.08253529543680818	92
170	0.004794573752220548	0.037202303950036264	92
171	0.07294785648851625	0.007980051776321991	92
172	-0.18785489823314075	0.0504323558866851	92
173	0.02965210597416363	0.026267515731019934	92
174	0.015455857520848871	0.06671614527010375	92
175	-0.2767638896032298	0.035991099645143375	92
176	-0.19409791012236202	0.06371471562147005	92
177	0.12967968402086177	0.0676694447561901	92
178	-0.025927988443642518	0.06183716575282207	92
179	0.1995170626373833	0.09000996553394253	92
180	-0.02139569957510401	0.06288257126409641	92
181	0.09871075991919827	0.07722160963758412	92
182	-0.13595118630955277	0.017191742967364202	92
183	-0.1464724051554211	0.04247363336377053	92
184	-0.009060407157055046	0.05588946744228698	92
185	0.16583677892531581	0.07599265480797682	92
186	0.05518128932465991	0.06659016336455982	92
187	0.16538154623177467	0.07127480003080565	92
188	-0.0681475044852897	0.04264882219390857	92
189	0.04179956707232267	0.038011448036647175	92
190	-0.14872418277376295	0.035031528550042886	92
191	-0.24295117409406689	0.056344575146534764	92
192	0.06070930351223907	0.10889675291718887	92
193	-0.09420074583752756	0.020024799042209926	92
194	0.16454917900111676	0.0531144936617244	92
195	-0.10132382667692763	0.06800852366193809	92
196	-0.06589787998460145	0.0755621784778084	92
197	0.1605093653783157	0.06629957732358994	92
198	-0.10668999000190385	0.013280966428213276	92
199	0.15194669619369972	0.0552565937546162	92
200	-0.05082631745187026	0.07236622973616079	92
201	-0.17256593163803516	0.055999468705615896	92
202	0.24372672148836938	0.10311649622547482	92
203	0.02224817200272947	0.02760632155919238	92
204	-0.08660356359653874	0.035025065050651234	92
205	0.20945744364836275	0.08215234081861535	92
206	-0.011964181587565298	0.03679692450505379	92
207	-0.07866290439139403	0.025702060977040832	92
208	-0.09085590951383966	-0.010006495007645624	92
209	-0.2939171214302832	0.04006286247858532	92
210	0.1941339095261279	0.07240818684594127	92
211	0.03675271692844331	0.09056808180292131	92
212	-0.10331984089112493	0.06039430054151013	92
213	-0.05664189882847057	-0.005001445951238425	92
214	0.04504190238987715	0.05152152481860079	92
215	0.059776141000739545	0.057408252408635084	92
216	-0.10137748096627003	0.070494809845702	92
217	-0.19725840625810764	0.014946357066549159	92
218	-0.24372519470035045	0.02187519217345922	92
219	0.0691837092854182	0.04630338568936172	92
220	0.2781153683136767	0.10051539556902463	92
221	0.17567083513768783	0.047192401168284125	92
222	-0.09731000323458579	0.04063274067949785	92
223	0.12941977060457038	0.07874773799809803	92
224	-0.16575038405085968	0.05250670565169176	92
225	0.046791011687630786	0.05131404740282227	92
226	0.2282469921945592	0.06314740494149057	92
227	0.05592477554576474	0.09433624497815637	92
228	0.05150207315493357	0.03389743754346411	92
229	0.12748370612297863	0.0261783092724492	92
230	0.04551435979896796	0.008586359037801807	92
231	0.10638509633694444	0.07624174604008963	92
232	0.2931441052926735	0.07206363830637322	92
233	-0.24884901720875913	0.012077742514742583	92
234	0.13141706506917802	0.047855897707901204	92
235	-0.024752186136120846	0.027884739901495502	92
236	0.13867813379973778	0.061088261037625415	92
237	-0.03459896211538931	0.012836329198644414	92
238	0.0958681017353223	0.06167952361047756	92
239	-0.004106716579975423	0.04954125617006961	92
240	0.18509601916041438	0.09746889309014972	92
241	0.3079944798442084	0.07883753719596996	92
242	-0.15157586427388606	0.05246312138982749	92
243	-0.18097018877037996	0.04357241312807002	92
244	0.1381819689338273	0.04661817551379318	92
245	0.05110601015540919	0.06654280870532643	92
246	0.00811838287145507	0.023896382956774386	92
247	0.11626561044157317	0.10786930024456653	92
248	0.09082215679918555	0.0685600754129295	92
249	0.1032090714802947	0.054392167574463426	92
250	0.12404510365395889	0.05327691579352329	92
251	-0.05291624253797186	0.06431749939497854	92
252	0.14991930633241562	0.050402330806162306	92
253	-0.09019434402012608	0.05512975653326034	92
254	0.06303851721764518	0.05208677658161029	92
255	0.37789334246949474	0.07127893893436145	92
256	0.006629216592543004	0.085575675182586	92
257	-0.03281704940782238	0.046053020631313536	92
258	0.02592771150660925	0.06513915904311735	92
259	-0.15436623850436998	0.0500223998488744	92
260	-0.15580097280456515	0.02495909128789865	92
261	-0.040000448837026754	0.05882026748736736	92
262	0.16738548638028145	0.07726940726395262	92
263	-0.09164567315759953	0.04137769173750796	92
264	-0.059995773121330066	0.03424970736473752	92
265	-0.28926258019361445	0.0399794238464507	92
266	0.018259394004816173	0.05901091810176132	92
267	-0.08505827493942256	0.060532559855506395	92
268	-0.20397465708571574	0.050231240912972215	92
269	0.09486225911277132	0.08165157118513335	92
270	-0.030781987562763267	0.0404577410595628	92
271	-0.0026158006479198074	0.07513613599530737	92
272	-0.18554853406631666	0.058556525325730566	92
273	0.13662646323643948	0.06186693675915551	92
274	-0.0710372203785271	0.046310174856304454	92
275	0.18820536069939572	0.07709613901670961	92
276	-0.28339211563846994	0.031790222787929714	92
277	0.217135254574324	0.1135333071981009	92
278	-0.25368775097719687	0.02743496715216171	92
279	0.22870257109572464	0.06627207498238477	92
280	-0.23748051819046978	0.043443361035173066	92
281	0.1189243714847029	0.08592155920945596	92
282	0.03192116971854101	0.05309373641547547	92
283	0.20227396984748724	0.08534331932459402	92
284	0.18263209238465836	0.09253254465841763	92
285	0.28866247941797074	0.07566588663791692	92
286	-0.0005650684293364122	0.08321098932638388	92
287	-0.1183577664216061	0.06656032009778953	92
288	0.13929967529593823	0.07205458307633256	92
289	-0.12675073549788246	0.018563209028701518	92
290	-0.05972548670483969	0.045553093097056525	92
291	0.26445938411562414	0.09718960261009923	92
292	-0.25949261517399874	0.036309326873808	92
293	-0.04320250210434871	0.0486959226294817	92
294	0.11991899441578148	0.048953017811439466	92
295	0.0816127225403748	0.05396310355802067	92
296	-0.04000554607342161	0.05431710989983305	92
297	-0.23059217835424486	-0.010317284710758573	92
298	-0.02041597942896824	0.0706792543787076	92
299	-0.020949941538808862	0.058079805891037665	92
