# Supplementary material for: High-level cognition during story listening is reflected in high-order dynamic correlations in neural activity patterns
Source: Nat Commun. 2021 Sep 30;12:5728. doi: 10.1038/s41467-021-25876-x (PMC8484677; doi:10.1038/s41467-021-25876-x)
Supplement: Supplementary file 4 — Source Data [file 41467_2021_25876_MOESM4_ESM.zip › results/higher_order_sims/random/86.csv]

time	1	2	iteration
0	0.10865505582911392	0.07927568884017827	86
1	-0.040859914273101455	0.03515987682684346	86
2	0.0868760726619938	0.07132549821146111	86
3	-0.18991169054385731	0.02711459519808711	86
4	-0.3605443322488367	0.016285842333377064	86
5	0.08457759011934295	0.06704344926273388	86
6	-0.036513710243018534	0.045808282990226504	86
7	-0.0947133690427437	0.006056447605076024	86
8	-0.009711680819964427	0.017260805171716367	86
9	-0.1057819194409435	0.00024024765844434006	86
10	0.2231962984868417	0.08415311817474637	86
11	-0.10035117876758354	0.056211156612217386	86
12	-0.23422462232718028	0.012868453929513248	86
13	0.12460615216531522	0.06265382299404845	86
14	-0.12674218265864406	0.049670581601070254	86
15	-0.12679154248859745	0.03566981013006147	86
16	-0.20962351426379183	0.060148747333376586	86
17	0.010521909907566882	0.08206151619049619	86
18	-0.26029680399468735	0.013596220799206252	86
19	-0.25482450403470075	0.03810142408563854	86
20	0.012676893191978096	0.05224712365405755	86
21	-0.1905700671844745	0.002479235324734348	86
22	-0.13917283904016572	0.02893162339167293	86
23	0.3792286455949088	0.11829312326587603	86
24	-0.03417668502526404	0.07523094529045775	86
25	0.06903637907319084	0.0854360225292225	86
26	-0.27465807779848844	0.006077456941150474	86
27	-0.0725251136131721	0.06642002316838437	86
28	-0.18003735031025994	-0.001436830528220653	86
29	-0.03254234102873961	0.05856232784839495	86
30	-0.05827322140208385	0.03128664633296075	86
31	0.040987918345295644	0.017359984923805524	86
32	-0.10213660323442071	0.07046589711785452	86
33	-0.023690606300801744	0.06674662924030138	86
34	0.30896208773448713	0.09621524365892298	86
35	0.17752354670995346	0.06264346617309335	86
36	-0.11455011963395717	0.0035575171088985612	86
37	0.0018491582258811225	0.08173032714931766	86
38	0.10763482709534623	0.05962982344613082	86
39	0.10779333669081073	0.10493674065717895	86
40	-0.10568731510270653	0.026405321962518786	86
41	-0.05382157913447897	0.018005185972613913	86
42	-0.18610044013396007	0.04481762221021614	86
43	-0.19986010786306171	0.018346334967386826	86
44	0.13353265568926606	0.08731969509121797	86
45	0.15631108364448862	0.0335619837514474	86
46	-0.1278259574253258	0.017173715518384675	86
47	-0.07953331781718569	0.04706272021829393	86
48	-0.0009310933966740271	0.03098360127829912	86
49	0.008188465620841336	0.004694656089385398	86
50	-0.22867589629088025	0.033018564935914485	86
51	-0.24435196581767016	0.02793334811652872	86
52	-0.07480452694798582	0.034010396024995365	86
53	0.1006242723524951	0.0603513371084838	86
54	-0.1080098321936066	0.0689839581830901	86
55	0.06375810880153626	0.04117481892027465	86
56	-0.0702173881372287	0.06941114508355273	86
57	0.03570674081926746	0.03801066046050143	86
58	0.06547089881849713	0.0905637021967731	86
59	-0.1818323931003411	-0.024257871684213412	86
60	0.1610715361853376	0.07253784597620509	86
61	-0.09014584861076679	0.06048827450143834	86
62	0.08221417634264572	0.052709527698450186	86
63	0.009093821339020338	0.06709963471867378	86
64	0.08569878121985387	0.06368582924731889	86
65	0.19884718545032493	0.09283068142005528	86
66	-0.010857632461595615	0.058347006589196476	86
67	-0.15272037629991245	0.003538016742962872	86
68	-0.19457430447597626	0.031164734712104514	86
69	-0.035170671334007815	0.09725241975538361	86
70	0.03276340120016813	0.04425695063856515	86
71	-0.04210780548632629	0.06019752304869254	86
72	-0.002153472411900711	0.06978943361508202	86
73	0.09543697396040349	0.07051205227175521	86
74	-0.2257914899408017	0.009962744315974376	86
75	0.0005297885367843428	0.045445817018316015	86
76	-0.09151303488885831	0.05262631222290879	86
77	-0.01858525282503145	0.07792241728889004	86
78	0.1622286889110007	0.08428810722219093	86
79	0.2542345956509486	0.10759968981857047	86
80	-0.016605676690150922	0.06575632141423243	86
81	-0.0841927518876199	0.041919143255381514	86
82	0.1435788652233424	0.08210082017764221	86
83	0.17981010659135643	0.037122847085968254	86
84	-0.04019540752543438	0.08183171870133339	86
85	0.0819210489345932	0.1151974730989302	86
86	-0.10024004187019292	0.0510016620368277	86
87	-0.023993033604051035	0.05561136528900481	86
88	0.015195965396758934	0.014269835311612059	86
89	0.1495667387194406	0.06758597110502308	86
90	0.06275226513520338	0.05290464475321794	86
91	0.03263713280821874	0.042795341440972565	86
92	0.11844617886524599	0.07955955592075488	86
93	0.21498166282434977	0.058009686930424006	86
94	0.09066378406966308	0.07853128307807863	86
95	-0.09263617178290612	0.07385318814820685	86
96	0.04565196530654301	0.07366821231292547	86
97	-0.26995583769599	0.053860492865988506	86
98	-0.17970813940009625	0.034904012735216296	86
99	-0.021346584189892725	0.037850669228452545	86
100	-0.12699561578485327	0.011480431320676953	86
101	-0.04587217504407918	0.026803688043997777	86
102	-0.036504564427348875	0.06197054251898216	86
103	0.024391690601387017	0.08094398254665659	86
104	0.29829716856172	0.12351958020359007	86
105	0.15937205453241873	0.07819168032871039	86
106	0.3447849597120135	0.07942005538003903	86
107	-0.04093891929637765	0.0236378994362897	86
108	0.3037675473242004	0.08723410612801157	86
109	-0.13098873733374863	0.03301687907336061	86
110	0.046836056184858664	0.08116801129308446	86
111	0.0015680825837512949	0.045903340238099576	86
112	0.23067701066163035	0.042058996510488944	86
113	-0.07204787409987332	0.060803327021438675	86
114	0.3297824268440762	0.0778482045322142	86
115	0.08517011308511098	0.020561771363197232	86
116	-0.04212151123942185	-0.0026787951074766143	86
117	0.05008323967597458	0.08074828218028172	86
118	0.14779606246257995	0.07887803068158994	86
119	-0.10159152143896823	0.03565629539924637	86
120	-0.20657532533647016	0.0094493824587114	86
121	-0.10317141428628364	0.005923937247030453	86
122	0.018706524260576073	0.05683976235411883	86
123	0.019250901465201767	0.06415512260606687	86
124	-0.1407548823413151	0.06710546735214913	86
125	-0.06787041751648705	0.05823317379579789	86
126	0.23159851182032395	0.07648772624128607	86
127	0.05574690708753393	0.05995566638816525	86
128	-0.0038233909242786682	0.05126995672861546	86
129	-0.052004017787844865	0.0703360822036324	86
130	0.14427063131173262	0.11902729087663184	86
131	-0.028388461714889693	0.03146698523658141	86
132	0.1354319474850891	0.062009904029226494	86
133	0.09481435122319677	0.04587246668986927	86
134	0.005802009900688507	0.06924905223902023	86
135	0.0707304319425663	0.024769836208487134	86
136	-0.05229533225030826	0.013417964586859829	86
137	0.027611203907039618	0.060073228026352364	86
138	0.30774587538977993	0.09942708293413811	86
139	-0.2865922678055265	0.02134434044558834	86
140	-0.14374613660168778	0.03315669925437016	86
141	0.11291139270833046	0.08630344009852145	86
142	-0.010705930010014722	0.0667332462265705	86
143	0.057096159998241934	0.10479155811265053	86
144	-0.2559333467626616	-0.015115894126129972	86
145	-0.44193501531995105	-0.023362978097530015	86
146	-0.1363829635678764	0.047544200890234464	86
147	-0.06568708473852826	0.05774262630572811	86
148	-0.18086315720819277	0.01263246527465723	86
149	0.05608012304185328	0.055434944025925366	86
150	0.040061604476618336	0.0721930115409871	86
151	0.1429383441179675	0.09110999122329085	86
152	-0.048326852702260045	0.060869948157578894	86
153	-0.16772914269703204	0.045133768888016415	86
154	0.07224595919739348	0.05115884284102315	86
155	0.08875726787733147	0.0738833551011603	86
156	0.2153873364335563	0.10507753749153333	86
157	0.024457872771310618	0.063794333672892	86
158	-0.1449448824013636	0.04658838705875416	86
159	0.12494088038197362	0.057871925095216534	86
160	0.14056818788954975	0.06964473998830509	86
161	0.3198638334472721	0.08974751789627106	86
162	-0.1439539098586769	0.057026133680488894	86
163	-0.1021257835192096	0.04393090430446416	86
164	0.09199887405927958	0.07158299557110637	86
165	0.2582054613388354	0.04238264674010509	86
166	0.1790689977493164	0.05970658389254026	86
167	-0.05255148433295108	0.053737887692260226	86
168	0.06835836100957213	0.08139941225825136	86
169	0.1393594510773424	0.05296445459589963	86
170	0.047324020270295884	0.012897298110213206	86
171	0.02523821835203351	0.08000023380067917	86
172	0.07612288571080156	0.05541756722999291	86
173	-0.12851942679902748	0.028733992904595516	86
174	0.36721411853713015	0.13763770505837852	86
175	-0.24417285534689143	0.08166055299512806	86
176	-0.06501842325066634	0.06422875299118765	86
177	0.1509691372020573	0.10760035134411033	86
178	0.04747139836948798	0.07872108720223853	86
179	0.08130512498748034	0.03316626301260084	86
180	-0.09307702514388254	0.040875711788023	86
181	-0.26457705326107334	0.036510486616614254	86
182	-0.3162115888705361	0.006911260615962808	86
183	0.06266911779881588	0.03464403886812443	86
184	-0.09424651991994629	0.008830677733442219	86
185	0.17221397885426795	0.10922984086503014	86
186	0.3246597882819518	0.14505328196493897	86
187	0.2361631042910343	0.08858364944619423	86
188	-0.1046458407416776	0.04599824707839445	86
189	0.27377632533337337	0.11258519723582082	86
190	0.15388349143390267	0.09382446980611162	86
191	0.18476503819096288	0.07635889167430909	86
192	-0.3011774325182024	0.0790828307920612	86
193	-0.051509072934852546	0.04727161614789023	86
194	0.08420639397346973	0.019788273607603695	86
195	-0.13517638852029204	-0.03650493357235009	86
196	0.11192055756104008	0.09367012271985256	86
197	0.23942592355950143	0.08967808387199666	86
198	0.19580439934026156	0.07224084074545752	86
199	-0.1495363202641204	0.02426299403113147	86
200	0.015466171554327541	0.1123428960698517	86
201	0.16494785240420987	0.12328030644410301	86
202	0.282543941514758	0.0854505121727264	86
203	0.34282973521664534	0.09365784156403913	86
204	0.20777236362890814	0.0772721802333356	86
205	0.2625929427803082	0.0766519545976111	86
206	0.277775575717574	0.08705091827817511	86
207	0.05214549899258932	0.028017066162458314	86
208	0.14734346967028325	0.11477400559310655	86
209	-0.055563414450626285	0.025949231270493978	86
210	-0.027063204116971797	0.05341011243206477	86
211	-0.014608722220858877	0.04710194769524408	86
212	0.2691039756280674	0.04431760753188294	86
213	0.12174855694387972	0.10718144249358753	86
214	0.14182271541896196	0.07574706449358613	86
215	-0.15586687096719465	0.02537943119811988	86
216	0.11119215564504277	0.038437117441804336	86
217	0.05730803414002271	0.10161545393114345	86
218	0.12751052516141972	0.06886645309963835	86
219	0.24831852875514188	0.08755507207697935	86
220	0.22076649461243159	0.10078299682229944	86
221	-0.09288232565385526	0.06268658474269767	86
222	-0.08209333934074027	0.06524286691235717	86
223	0.11523584479551643	0.03598621345399161	86
224	-0.10995319455209246	0.07153139950161612	86
225	-0.0815723545008412	0.06683950969064233	86
226	-0.08142368228190336	0.03809677460895284	86
227	0.24508146235672565	0.10908269285449913	86
228	-0.0009446730185655739	0.02349082176112724	86
229	0.36106916039042314	0.10592799980276109	86
230	-0.014269835790700245	0.08066159277490315	86
231	0.16354200134814575	0.09408228851400531	86
232	-0.15964308372735653	0.02670159603180792	86
233	-0.22964137290431016	0.022201258310629066	86
234	0.05177936956332515	0.100553449916677	86
235	-0.0174978932384442	0.03257126183509859	86
236	-0.1202286662467452	0.049733684249149306	86
237	-0.23285434163049695	0.03203516597947055	86
238	0.22136880057754205	0.08355979410276179	86
239	0.21821942382078066	0.06867134581733367	86
240	-0.2690738671605577	0.01572825102598477	86
241	0.1160013722283037	0.09616777459472697	86
242	-0.07515134111475127	0.029265658350808115	86
243	-0.12918466107605023	0.07554041702798484	86
244	-0.10298999201703654	0.03896636126277503	86
245	-0.07650544153775475	0.0194975507597633	86
246	0.09042893386206183	0.048614576200183744	86
247	0.01886273648375068	0.04965938422647837	86
248	-0.03658270080318036	0.07649633725449158	86
249	0.13548881106366403	0.10245280838872334	86
250	-0.003190936509300726	0.06217918088922174	86
251	0.05287222413178927	0.07639036634554135	86
252	0.04820824479897601	0.019063816835824303	86
253	-0.12836045412409425	0.017042656579386986	86
254	0.07362518453733517	0.048070210913912684	86
255	-0.03286434485517718	0.074466797459091	86
256	0.037908335457997246	0.055888891137220585	86
257	0.17429793042136707	0.05801999441395717	86
258	0.03628426290745906	0.08884143989971945	86
259	0.04266104023193243	0.07972341648064564	86
260	-0.014235337575295121	0.07284004299446425	86
261	-0.04162509935297913	0.06992425418936982	86
262	0.06146980845697425	0.07757267025641036	86
263	0.05496020534915375	0.04162790815067579	86
264	-0.17528159605830984	0.04282053972076378	86
265	0.010818514313666976	0.09203873330636181	86
266	-0.058126698381432806	0.058990160446100816	86
267	-0.0787396634191665	0.06109735714183551	86
268	0.1860338731854846	0.13804308533679463	86
269	0.2059301520651403	0.06816324701707038	86
270	0.15461038535393903	0.08786859599318675	86
271	-0.09220150073323762	0.06200761147201565	86
272	0.14544528678456448	0.06824855158587019	86
273	-0.09827232625667208	-0.012962195244426532	86
274	0.21124197787530427	0.0581751375631483	86
275	-0.0693679560095851	0.014315630090229159	86
276	-0.04518580336562331	0.03860136542182332	86
277	0.2045070285819929	0.056562167757072186	86
278	0.1186509216962317	0.04219082356656937	86
279	0.04296850620512638	0.08719453398657284	86
280	-0.02789653962080338	0.08798706520836104	86
281	0.09506008536976698	0.0742629083534038	86
282	-0.006135699230270852	0.09447120793118437	86
283	0.06781827167667062	0.04297533228026503	86
284	0.036317187171220726	0.09954157369482841	86
285	0.09923160739505009	0.04938755615166691	86
286	0.06972334147748625	0.0009847518415792367	86
287	-0.06769946543580983	0.08865902241621437	86
288	-0.06856621077385137	0.06782233413246422	86
289	0.1907249504594689	0.07532834769441901	86
290	0.023525343709117637	0.07522747331884382	86
291	-0.23339136158087814	0.04863216232731235	86
292	0.15481268920128505	0.0622458604474904	86
293	0.0016937107672834952	0.07606799746832443	86
294	-0.13467941702079606	0.042521632477568946	86
295	0.06256161130870104	0.06721562326656882	86
296	-0.05279526474242711	0.02100907657589557	86
297	0.12668560772164258	0.07049058689891213	86
298	0.04949663088016299	0.05768031200403269	86
299	0.06860219597365236	0.09074652421638478	86
