# Supplementary material for: High-level cognition during story listening is reflected in high-order dynamic correlations in neural activity patterns
Source: Nat Commun. 2021 Sep 30;12:5728. doi: 10.1038/s41467-021-25876-x (PMC8484677; doi:10.1038/s41467-021-25876-x)
Supplement: Supplementary file 4 — Source Data [file 41467_2021_25876_MOESM4_ESM.zip › results/higher_order_sims/random/51.csv]

time	1	2	iteration
0	-0.09908814853205089	-0.011012212982885447	51
1	0.0667270167800828	0.033647910174992225	51
2	0.11317302615037993	0.03972534850870139	51
3	-0.13502946015827627	0.030857230285734366	51
4	-0.191652517463274	0.01851165702044614	51
5	-0.20342197112832855	0.006063133274081623	51
6	-0.03326644664638374	0.06046900876056869	51
7	0.0799456175500027	0.09221257859372105	51
8	0.08800717770846532	0.0767333555176656	51
9	-0.07469617123239922	0.026454424423405773	51
10	0.17241271476157502	0.07516412822047618	51
11	0.07271650685461031	0.0809000238793146	51
12	0.029284138065560426	0.049629621190605086	51
13	0.27302007791781613	0.08793664071175966	51
14	-0.06162700492188349	0.030914040120112927	51
15	-0.1685528776345885	0.017853185965452167	51
16	-0.005724683950873533	0.07478965658728537	51
17	0.18809287090228297	0.08247321029243464	51
18	-0.14481351625686148	0.03583083061074533	51
19	-0.1062674522842909	0.03807419098017516	51
20	0.23048423776116464	0.06649768162513293	51
21	-0.33760853952267594	0.060017286446010225	51
22	0.05763537126874521	0.05694375509142212	51
23	0.20680043507334378	0.0714374190950229	51
24	0.1418562759740867	0.0656724254514484	51
25	0.00015986436044305777	0.06285110645876504	51
26	-0.05505487388383374	0.008596645873758284	51
27	-0.14084721242597018	0.03355945423042235	51
28	0.2029790325233626	0.07474523218645258	51
29	0.22382979898097918	0.0832140913851093	51
30	0.19189153753028526	0.071957476910228	51
31	0.15281090458800006	0.11258808731205194	51
32	0.07387716394328785	0.06565386994691967	51
33	-0.07307782487494238	0.03690637588803441	51
34	0.1568683360873038	0.06669826248375126	51
35	0.000997481701775601	0.092124257505949	51
36	-0.2893512610049036	0.049361970436460796	51
37	0.3765297050936079	0.10276049587764197	51
38	0.1313156359240069	0.03752700191451541	51
39	-0.13698849351295905	0.0026773748001807465	51
40	-0.12882959731924362	0.056527371300887724	51
41	0.15259812112004478	0.04520818760942997	51
42	0.17401928408142128	0.07188005261832077	51
43	0.16618925398547962	0.07209653842692113	51
44	-0.22523487769059772	0.03501004586783779	51
45	0.06745964767200494	0.06636849722455816	51
46	0.0876114509755531	0.0777844928964626	51
47	0.08359841522358327	0.07230822012645588	51
48	0.1814926582995999	0.0419255297195382	51
49	0.030087534154600724	0.06151788232322524	51
50	0.18586076799404763	0.08191452081164018	51
51	0.1077422405973005	0.07626497583011943	51
52	-0.12466975744164359	0.07863790648031062	51
53	0.13217868044678696	0.060444241203461556	51
54	0.09215399782046155	0.0788826500916616	51
55	-0.3779267468057716	0.03133711434783959	51
56	0.11647473902429166	0.07486985381944646	51
57	-0.11313175943237883	0.051195638303842377	51
58	0.3463931791620516	0.10123997121186006	51
59	-0.18544145142136922	0.04432265887512234	51
60	-0.09637088366699248	0.03484187320423875	51
61	-0.17516007797923117	0.06582080356412855	51
62	-0.1628255638888934	0.026993914073610233	51
63	0.09086972720964441	0.06367560917490521	51
64	0.1186934320269645	0.048777976982273076	51
65	0.3224438639627529	0.09728227067777102	51
66	-0.2024309705151311	0.060430023211619825	51
67	0.1314956739795876	0.09882717193228893	51
68	-0.08586722263319645	0.08003080220339011	51
69	0.01064927197259837	0.07785660251062139	51
70	-0.23579458624323235	0.03939102238437304	51
71	0.1145423312335719	0.08649250613776317	51
72	0.04694454386063832	0.07825461835350626	51
73	0.19217014308801386	0.08383478777707491	51
74	0.14905711351218426	0.05768971817503008	51
75	-0.12735274543143774	0.043268870737456805	51
76	0.2373053646434314	0.08247030289568877	51
77	-0.14666864960659745	0.009887761159824029	51
78	-0.08208362987484215	0.043811213686671284	51
79	0.016629615513647715	0.054537676920624806	51
80	-0.016229390440803102	0.0830846629409131	51
81	0.038349367793632134	0.08453972099223735	51
82	0.07201972600471171	0.05134249638334892	51
83	-0.2638576677923829	0.012167098591985824	51
84	0.1944854847470368	0.04898313867471902	51
85	0.18989743657165803	0.0917135353171537	51
86	-0.3915821554494314	0.01488570373912766	51
87	0.12116877473971709	0.10040076658959343	51
88	-0.3113075502787045	0.03456444971233133	51
89	0.09790657470439632	0.08200301575730332	51
90	-0.06486049965750953	0.08047576087071852	51
91	0.0675465539417403	0.061799306534302725	51
92	-0.0151638792996038	0.07716959849878056	51
93	-0.09789385212451858	0.0413755403785089	51
94	0.1371914599410864	0.06490083816614457	51
95	-0.34809181434793357	0.006788220977999556	51
96	-0.18218477365274588	0.04562621615217878	51
97	-0.39732294697142284	0.026530247760110755	51
98	-0.0750069830927425	0.057961582691205236	51
99	0.036820931763605236	0.06140026533769062	51
100	-0.1591555048176433	0.049781822503985634	51
101	-0.15940974689210816	0.011707734585888698	51
102	-0.058421649705072395	0.042250537028524215	51
103	0.41802465019801105	0.08281346447827943	51
104	-0.27255190266921536	0.02900099886152835	51
105	-0.06162533131738284	0.04636870065693346	51
106	-0.09382219642262118	0.03759110983614385	51
107	-0.15331186926704024	0.05307640428480485	51
108	0.20115054017500034	0.0879730497140552	51
109	0.048782451586687745	0.05469757640596797	51
110	0.26261640268019126	0.07158027621705096	51
111	0.10920259258737891	0.06773714031026598	51
112	-0.08739505225494956	0.08569279072073763	51
113	-0.11415125252048412	0.056971920634121	51
114	0.02487121715943976	0.048798153115888705	51
115	0.28850165923436183	0.08680101880283524	51
116	-0.0550911394224357	0.04390339243047591	51
117	-0.07395063174648764	0.022362248755899778	51
118	0.18318405702872664	0.08279729704122153	51
119	0.04814734815363993	0.07774170421503235	51
120	-0.022611109505568636	0.028285431763768652	51
121	0.009114306907117911	0.05150135541371132	51
122	0.0935165998982026	0.06077899740575274	51
123	0.1065274567767188	0.07078304992443916	51
124	0.1796930342780935	0.06403979756297595	51
125	0.08184895686766412	0.0686247831423387	51
126	0.13734475870778032	0.09227286329485368	51
127	-0.15765720566176972	0.06964887158670537	51
128	0.07005307614309639	0.07130078221230246	51
129	-0.2074196081438008	0.030941806678455648	51
130	0.2879828800969839	0.08756902099966969	51
131	-0.07765237101991239	0.04105025534427921	51
132	-0.19338335099667942	0.013529154362703914	51
133	-0.02072502007893519	0.06902085222350927	51
134	0.17489046400720418	0.06716024608382017	51
135	-0.013117048492577688	0.054302889513072314	51
136	0.2515236097027959	0.08135827262187595	51
137	-0.13668774006864667	0.054544027239792514	51
138	0.19011573381566577	0.07143635788454614	51
139	0.08248659045640987	0.09003781088761105	51
140	0.12922860351877938	0.05607572142587457	51
141	0.08039544024156321	0.059692624068786754	51
142	0.0020212012884391808	0.0536287485974387	51
143	0.03585223876631667	0.0474929474967415	51
144	-0.1932757048534758	-0.0009813430203715252	51
145	0.22467047033462786	0.05548667144014459	51
146	-0.016966405462169286	0.07124908412433481	51
147	0.026566762245476425	0.07487356114617995	51
148	0.18192889080982563	0.06952268355022523	51
149	-0.07385341461328562	0.05530618538288038	51
150	0.026547697072502336	0.06974751245712121	51
151	-0.14256258289937526	0.0626303194359576	51
152	0.04389449965610063	0.0825678237172799	51
153	0.10245321447910478	0.05835560303405392	51
154	0.09848981484193202	0.09275590245222581	51
155	0.28740101353962094	0.09566407462016016	51
156	-0.16338480233753558	0.02962654844369998	51
157	0.047367793569371305	0.030400071204408883	51
158	0.1222294964256536	0.06314995893953683	51
159	-0.02090899280006792	0.05949576355260781	51
160	0.1101455154183167	0.051608742288302346	51
161	0.09865343373146149	0.06017461301287165	51
162	-0.3173447048139541	0.014398330038878087	51
163	-0.1366602621865798	0.019664259535097862	51
164	0.2600867664139551	0.10395797976404587	51
165	-0.09613077648603238	0.04655339930352713	51
166	0.013457635821376048	0.04839016625970768	51
167	-0.09997135195876639	0.01818486023407107	51
168	0.04438398056017237	0.11013585425713235	51
169	0.10475722093057142	0.09004595305989394	51
170	-0.302975017274528	0.02641022042811895	51
171	-0.12015912439033073	0.05670830214034176	51
172	-0.12169013941315367	0.05172843305255433	51
173	0.051600270690856674	0.046375660905663106	51
174	-0.056550050927188324	0.03663442953425843	51
175	-0.12188594940709088	0.03504203710606057	51
176	-0.02237912402718423	0.0667087903993223	51
177	0.048529250613739965	0.07344422440615533	51
178	-0.04977288913839162	0.06943397635903056	51
179	-0.00855944915619332	0.028108112200483926	51
180	-0.014492320537969526	0.054672647005047995	51
181	0.17480475980144133	0.08642170683081357	51
182	-0.3011839999753379	0.05809966203171048	51
183	0.16464406956287037	0.08779303123726588	51
184	0.09743997255241758	0.04072488899842466	51
185	0.2214486538726615	0.09713467860597375	51
186	-0.05481811004094323	0.03876514896506891	51
187	0.12195158714289651	0.058556746677355484	51
188	-0.17384388184687988	0.007761354999150346	51
189	-0.12305115637702363	0.064629284536886	51
190	0.07914501892465686	0.09057788275412369	51
191	0.09573902935692845	0.06353057465923262	51
192	0.05906449693246778	0.07976760128747197	51
193	-0.008447420637875605	0.05850813847526892	51
194	0.23646525931502332	0.0683187991746297	51
195	0.07444305579058781	0.08171058643013104	51
196	-0.10209827045510361	0.027191851966432708	51
197	-0.18899779042740425	0.034404652358200546	51
198	0.11639669451224186	0.08108626053075797	51
199	0.11559338625407918	0.0886532957316865	51
200	0.16287751394068367	0.07263663651616907	51
201	0.13237224157205157	0.054636879914965825	51
202	-0.1758929766109141	0.04388270810504583	51
203	-0.11553166337134978	0.027559020160990523	51
204	-0.07066192931988471	0.028955561150273514	51
205	-0.060713709469667324	0.026085661758939737	51
206	-0.08885922226467396	0.03872846835153632	51
207	0.1811394182166741	0.08096274156893053	51
208	0.05505070653507426	0.07404393265386103	51
209	0.002073547627689377	0.05850628815805928	51
210	-0.09619783334711532	0.06353641777172753	51
211	0.2471759694461802	0.07885229400051391	51
212	-0.05204716887605362	0.06608979615730325	51
213	-0.12745489145690664	0.03233437950314311	51
214	-0.1717773882137543	0.011393302494856806	51
215	0.06017562015799287	0.06539785576985481	51
216	0.025864251095200987	0.07906564233110659	51
217	0.38846523026173113	0.06672875953888091	51
218	0.029950772250729438	0.07561025933311499	51
219	0.052435871239991896	0.049964947634984026	51
220	-0.12725200573162393	0.0843609782743211	51
221	0.15970361954988535	0.09796373223483164	51
222	0.10615604649361994	0.03899829834050627	51
223	-0.2476139220617525	0.011649311388337578	51
224	0.138894787411374	0.04290740823329005	51
225	-0.029229283563761678	0.04873027369957714	51
226	-0.16151901412139913	0.05342172062389872	51
227	0.006384577975219299	0.042747616990348285	51
228	0.05480948250678275	0.08968014022656338	51
229	0.06928586934564232	0.07180372988056062	51
230	-0.06270908378872173	0.015431742189186987	51
231	-0.018053051732789857	0.07300902802975541	51
232	-0.18765512954486596	0.02592447701449282	51
233	-0.07652968401992581	0.0425539830554203	51
234	0.004837107624832003	0.06796380233808218	51
235	-0.03654813461633519	0.028924969183725235	51
236	-0.17304336883837818	-0.0009701301479614934	51
237	0.12965865770724497	0.10622089231803121	51
238	0.028373826705705492	0.07935532325623332	51
239	-0.32007887182054884	0.029114034138868445	51
240	-0.23256017699781745	0.036199455252078655	51
241	0.17228350700529949	0.0816546361273287	51
242	0.05534974023132961	0.050578283743845875	51
243	-0.38209719453845864	0.030438760569193427	51
244	0.09351131967227717	0.05776645089233327	51
245	0.022925859703955134	0.09016779895249032	51
246	0.07644214639805633	0.06840853655637769	51
247	0.10553823796604951	0.07731761193785626	51
248	0.07448082359115317	0.04697191928326898	51
249	0.19130633659646748	0.08134764402578805	51
250	0.08672015793082456	0.04954459774685157	51
251	0.0881732515939923	0.05395767990617566	51
252	0.1479744187754358	0.08509892197531	51
253	-0.02657875083220137	0.07347345871607838	51
254	0.04168902936429843	0.072461345574327	51
255	0.19474523303333693	0.0843886062393798	51
256	0.21669558104558273	0.04312768150131259	51
257	-0.13939302715572546	0.013460596830482001	51
258	-0.08338573534224646	0.03400489909188525	51
259	-0.07632940026815686	0.0026141655670424272	51
260	-0.2567652534754614	0.039330547066126854	51
261	-0.08072659051195522	0.037247447190711894	51
262	0.03841353350409512	0.0944741928662319	51
263	-0.008327382071756302	0.050665512429563395	51
264	-0.07608594649786381	0.0546022679025838	51
265	0.2602849708150917	0.10570943488672552	51
266	0.016965738375325376	0.09161795016588425	51
267	0.03501301717398812	0.06187330247138853	51
268	0.00591609869837494	0.059472589139849034	51
269	0.040079189724293494	0.0547688546583104	51
270	-0.16932195483951196	0.05270897590658422	51
271	0.008391181081126938	0.05974537791149498	51
272	0.19788603473842264	0.08534070487853117	51
273	0.05211868678764335	0.05941049653404658	51
274	0.0475299878993926	0.05291793352169639	51
275	0.14056163029700677	0.08880116484418304	51
276	-0.09843205526589874	0.03766065409019113	51
277	0.04763586154849108	0.08354330077344961	51
278	0.01963186372169958	0.08089024694922865	51
279	-0.10431317696486492	0.04866198605804242	51
280	0.3249256036087634	0.1082324356935063	51
281	0.00507101506635102	0.056176631641087826	51
282	-0.016610525941873223	0.04388469551771561	51
283	-0.2774492430303031	0.02083638853155461	51
284	0.02396084818589306	0.08481396305415115	51
285	-0.31160302478415886	0.03831757945361078	51
286	-0.12692832140507734	0.030760830352996812	51
287	0.11965488144899447	0.05411576815645429	51
288	-0.029875803283994303	0.11405781939050766	51
289	-0.001666411737765023	0.058159929114432	51
290	-0.05581957372177782	0.01059662125887475	51
291	-0.16309097341650433	0.06446972674692653	51
292	0.06415274069371418	0.09318558699375709	51
293	-0.12313109152459215	0.03706395754610189	51
294	0.12242110164725648	0.10019978598822626	51
295	0.06813236573097549	0.08421154297656382	51
296	-0.1663657013496906	0.02707629379713006	51
297	-0.34062488292006304	0.019187557180127417	51
298	0.10244545539164984	0.06594127774025378	51
299	0.13207037525932452	0.08744339851896316	51
