# Supplementary material for: High-level cognition during story listening is reflected in high-order dynamic correlations in neural activity patterns
Source: Nat Commun. 2021 Sep 30;12:5728. doi: 10.1038/s41467-021-25876-x (PMC8484677; doi:10.1038/s41467-021-25876-x)
Supplement: Supplementary file 4 — Source Data [file 41467_2021_25876_MOESM4_ESM.zip › results/higher_order_sims/random/3.csv]

time	1	2	iteration
0	0.12775313592454568	0.09318988703497236	3
1	0.13088842849556875	0.07014619145406702	3
2	-0.15631727685090527	0.008816702122024648	3
3	-0.010840621227063524	0.06483251726502583	3
4	-0.08402861084797457	0.07592296646811293	3
5	-0.16422001369860997	-0.005371864712222714	3
6	-0.31136383784493327	0.004800080882472514	3
7	-0.09584431210539106	0.05013844822821744	3
8	0.18662445182712384	0.12712883706073605	3
9	0.15261651300071943	0.11561830651072302	3
10	0.15806190261727118	0.07910443285927969	3
11	0.0629534350650242	0.06587514776703163	3
12	-0.07737659825574617	0.04962762698821284	3
13	0.0807056252028841	0.08905784906439808	3
14	0.07111651630705378	0.07735187221023525	3
15	0.009265566858532186	0.05809657026383802	3
16	0.14188224942053712	0.11355222963459276	3
17	-0.02003535584682177	0.07111799804620798	3
18	0.10116165901524882	0.051478080210218345	3
19	-0.21447512357816173	0.012154893954705231	3
20	-0.15130498104581133	0.05463878506193065	3
21	0.10989324370458389	0.06734222404237837	3
22	0.1291055317621094	0.06586615765034191	3
23	0.17036964238914243	0.08391044920091738	3
24	0.05371254416966278	0.04930075690123111	3
25	0.19312672586181517	0.09248974917506367	3
26	0.2093418722067362	0.12243812545911767	3
27	-0.04714860587369601	0.0629774111733287	3
28	0.10820418917126509	0.06658845261447809	3
29	-0.026695956416102798	0.0626277909742154	3
30	0.02950237047171286	0.04480490879399103	3
31	-0.07623721300268455	0.05298379684810103	3
32	-0.1526369508818945	0.03503526162468477	3
33	-0.15101428868694564	0.05577776758339863	3
34	-0.053747960958652856	0.05453597319719427	3
35	-0.05527597107783207	0.03886274757236036	3
36	-0.0812841235065273	-0.0004299263345739778	3
37	0.16292857980263104	0.07709211272934671	3
38	0.038832440872765016	0.07587364824355892	3
39	0.0681962227901636	0.05029389174626547	3
40	-0.10754863656202335	0.025990475005906795	3
41	0.2446392083195574	0.04646395789175865	3
42	-0.20339383463902308	0.031097619867388168	3
43	0.10648484489129052	0.05910906306149734	3
44	-0.01948195556492119	0.058092110118912466	3
45	0.061207698627361466	0.05851988246050243	3
46	0.28724377104130006	0.10594408500809407	3
47	0.29182398570096596	0.09766077535008474	3
48	0.08551791871229121	0.05389165519319741	3
49	0.13323851612083698	0.09391566559309687	3
50	0.14401594925781977	0.04742830796970113	3
51	0.10363862506948922	0.09495477195116893	3
52	-0.12774648891100332	0.001023534330268075	3
53	0.0520593058809128	0.06796351088615661	3
54	-0.3257277611885151	0.009768890903474563	3
55	0.10112213247387845	0.0640488102469638	3
56	-0.015320385946175408	0.04255185272228103	3
57	-0.10902126240997816	0.04043134532425629	3
58	-0.017765918303322678	0.05422027555386666	3
59	-0.08858626183933552	0.0462395395495755	3
60	0.09784489626672228	0.09913873465283597	3
61	0.2565213651945778	0.09259627551847764	3
62	-0.1421357682060799	0.0318647511313693	3
63	-0.06751632013540435	0.05111542154468646	3
64	-0.028180340175550215	0.06175809786588123	3
65	-0.016897344878228374	0.045646943116219356	3
66	0.13444592578325432	0.07104434531414976	3
67	0.04837553191673623	0.05968122990699633	3
68	-0.1684039017808476	0.044369201839124954	3
69	-0.20447741474988226	0.0509933707743241	3
70	-0.22155356642038684	0.04693992165054114	3
71	-0.1781355873356528	0.03112400062676476	3
72	-0.2856401747630591	0.015547615323018	3
73	0.01616535063298952	0.06007192227305738	3
74	0.07614052858260643	0.054923949695217536	3
75	-0.05691092639579553	0.03934694358820209	3
76	-0.018568444672566145	0.03040468650688959	3
77	0.08940317249806826	0.06320786618527645	3
78	0.04104506841011368	0.0826208032886028	3
79	0.1724601202744713	0.06343849221729932	3
80	0.020239328121281302	0.06661991530755448	3
81	0.014147000044416883	0.05577167095893024	3
82	-0.1525190478832498	0.02591638607538105	3
83	-0.25730067381780053	0.030377658942140298	3
84	0.4569981715847315	0.09815573966149606	3
85	0.16597427656312197	0.06068993696547184	3
86	0.0739378596978948	0.08593960336473405	3
87	-0.16470390608880478	0.0399586028482721	3
88	0.013821999365042673	0.05367842820486805	3
89	0.09027425694272448	0.07750871461579592	3
90	0.31496461892005123	0.11032542945588847	3
91	0.19181178970894527	0.07863832899058054	3
92	-0.1301190218720085	0.03508628983630802	3
93	-0.09237930037578818	0.06012058642237076	3
94	0.0782085542769075	0.04350685488869879	3
95	0.17298421086785967	0.08787603824499796	3
96	0.01552505414284449	0.044432842111529876	3
97	-0.14420450436522989	0.014844467475002374	3
98	-0.17182036944993104	0.04913071589331216	3
99	0.10789868602567432	0.0834448765169869	3
100	0.13638945997328294	0.10229557794804613	3
101	0.1119002757825095	0.07100434304887453	3
102	-0.13552068678084256	0.06394076038317935	3
103	-0.3190425673398819	0.020300039508986192	3
104	-0.34923923783525024	0.017078604172008287	3
105	0.26462414672984474	0.10913289386447614	3
106	0.023626700900549108	0.06354532047790558	3
107	0.16159881302114365	0.07402379143456198	3
108	0.007150071734035962	0.06535441895644598	3
109	-0.13481980753693237	0.09166420365591463	3
110	0.0233547856798799	0.04738118155466412	3
111	0.1425201018968137	0.10246187522927111	3
112	-0.09269261400685469	0.018223026207181626	3
113	0.17567123588045122	0.08666902862431058	3
114	0.12038238858616451	0.023008256382906423	3
115	0.015716613041750115	0.0541801655139016	3
116	-0.09632886449574483	0.04654290217297239	3
117	-0.36418938473460843	0.027908583506770508	3
118	-0.06444912430641174	0.05214718892559698	3
119	0.09910522258257029	0.08288336046173322	3
120	0.032452580978045265	0.07121603289836909	3
121	-0.040350104241472326	0.0511496382193266	3
122	-0.004765320669788851	0.05773252441277207	3
123	0.05528731946221609	0.043134557029791666	3
124	0.09276975293924693	0.09300005365628042	3
125	-0.205756655898838	0.04826003861076093	3
126	0.11971686036712978	0.057196902039784114	3
127	0.18642960680062726	0.06793500092837354	3
128	0.3418781440587967	0.10428320328588517	3
129	0.07387079562661593	0.04868356535131204	3
130	-0.09274268313302936	0.019618737371037805	3
131	-0.004827932342283958	0.05341799334412722	3
132	0.04477184080334288	0.07478245045405096	3
133	-0.3328850791328248	-0.0035508272357124516	3
134	0.09486890252449923	0.05955721576062159	3
135	-0.2523535819162941	0.02954842895119775	3
136	0.10039673279589006	0.08869570082038147	3
137	-0.09751986685872202	0.053872939670618854	3
138	0.22043758776870098	0.018050587883797257	3
139	0.020899934390093855	0.042995999588529316	3
140	-0.03349055714554594	0.05820621374127672	3
141	0.09815783603278892	0.09604608797265671	3
142	0.13451282408866114	0.07425070176105118	3
143	0.1976527492856358	0.0903377756338273	3
144	0.12696442360617513	0.029757534367392133	3
145	0.07809431666131764	0.039620855819377174	3
146	-0.055004601660817706	0.07001691376483875	3
147	-0.12514542997066994	0.07817794448725841	3
148	-0.07651384536360933	0.03588412457511498	3
149	0.019978593417511115	0.07265364987474907	3
150	-0.0010533441884366408	0.04564307831349849	3
151	0.16222548363800587	0.0932407863421657	3
152	-0.01565116789137084	0.051501543999046606	3
153	-0.1421975844300407	0.05939051017172338	3
154	0.26176309471945675	0.09512608324918644	3
155	-0.011984725089136599	0.02557828670151575	3
156	0.195834811342312	0.08332695691740519	3
157	-0.13379882925551442	0.05013226833942155	3
158	0.07101573131876217	0.074210658169563	3
159	-0.08065218012151326	0.06472200489657037	3
160	0.013914042298088606	0.044535765188255395	3
161	-0.03702398255124813	0.04523157227561959	3
162	-0.017006084923207064	0.0659656754384252	3
163	0.18497005365307456	0.052074182762845804	3
164	-0.17148466929483588	0.04537950582409334	3
165	-0.07462339715988366	0.04293406116256751	3
166	0.1180969037776725	0.07880724080550984	3
167	-0.038012656567862964	0.06746313901520883	3
168	-0.12920136669163235	0.028807188620921638	3
169	-0.13441890754844354	0.05631823970812646	3
170	0.09440525295097627	0.09883498867911288	3
171	-0.12322194900946538	0.02458573356947323	3
172	-0.083155557125795	0.043511688165305824	3
173	0.10322196422087804	0.06447426354285375	3
174	-0.18100383979141946	0.01914666705806168	3
175	-0.0678193815171893	0.007967611648781342	3
176	0.07484768262455922	0.030167852501255008	3
177	0.20486959478780345	0.10579978560195231	3
178	0.007235930198287542	0.035548311634371714	3
179	0.028007478360560438	0.045525710214074526	3
180	0.2052384118078618	0.09353931875887977	3
181	-0.09217201973820661	0.04046558941916504	3
182	-0.056268248203032216	0.03716309037283214	3
183	-0.11730624051347802	0.029310819825976497	3
184	-0.08620122804351368	0.04963876076095933	3
185	-0.25563409740017257	-0.03040598603214693	3
186	-0.14083197039341933	0.038375930560584436	3
187	-0.07183589099175944	0.04109784658700248	3
188	-0.06201314743232271	0.042614075471157614	3
189	0.03792499985225389	0.08338942483014364	3
190	0.16030932199418244	0.07648129416292901	3
191	0.33268234471276087	0.09265474056882327	3
192	-0.18275593249314212	0.050768998813145665	3
193	0.20489322609014698	0.08735791863835703	3
194	0.2641239297102272	0.11034598909953316	3
195	-0.15594902257789278	0.05660130932324928	3
196	-0.12949878154627192	0.042326755972311295	3
197	-0.2002873918027201	0.010817296068057024	3
198	0.05394516720565964	0.10485746603070145	3
199	0.07340193553872046	0.05655551664567258	3
200	0.1045977286169244	0.09060813979613841	3
201	-0.2309544296442484	0.010621367130365728	3
202	0.17494875477512595	0.08022020880918143	3
203	0.03981635097997251	0.045595591249290704	3
204	0.08465975290169846	0.07970290627577703	3
205	-0.12923648003261523	0.06576766503770679	3
206	0.1369619026142668	0.07468034949521754	3
207	0.3038775339023742	0.044838120623771016	3
208	-0.15827303504336881	0.019485504524424376	3
209	-0.26401593822107966	0.008587277373131565	3
210	-0.08894842449760246	0.06055952245251988	3
211	0.15636788387487535	0.09901226329034885	3
212	-0.06162044602299335	0.054519693205357156	3
213	0.1860269074447081	0.08393937881688823	3
214	-0.060981907464316955	0.0773792115752944	3
215	-0.0002487454501076646	0.07715782928191516	3
216	-0.07289876984910697	0.04621300358883257	3
217	-0.1496586139777011	0.03670445143327062	3
218	0.04307831810682253	0.02822977708609008	3
219	-0.053748076216842515	0.031114136393549017	3
220	0.07841015435020866	0.06866801737613362	3
221	-0.028170316495590843	0.09194719923776094	3
222	0.08864881947939116	0.07505021857686472	3
223	0.07799529481375454	0.05799757179007226	3
224	0.19713194477988938	0.08802610003710996	3
225	-0.07769230588245304	0.04423860212545428	3
226	0.015810735154284605	0.03683313189275019	3
227	0.2855125175172167	0.0779990227616947	3
228	0.11573204996179497	0.06958104022484471	3
229	0.22465415964683735	0.09757809222377645	3
230	-0.09861668167347248	0.022261670237971307	3
231	-0.08089637437820522	0.01063511401860177	3
232	-0.05273535208183192	0.07241434698633603	3
233	-0.16199045445651394	0.05328877417898673	3
234	0.17143216608297873	0.07610115836167189	3
235	0.06606979207362856	0.07096317042488935	3
236	0.42392969975820516	0.11902725860809361	3
237	0.10003208921342166	0.05998303396517348	3
238	0.12408990761213923	0.08285849315739169	3
239	0.11482870207272208	0.08963137758862001	3
240	0.02668169019237703	0.050057231346511466	3
241	0.027597235870308833	0.06417790514849227	3
242	0.17075511453752792	0.08837166227131897	3
243	0.13385209240757223	0.08212905933329175	3
244	-0.09118752274154918	0.05721117804233767	3
245	-0.30959764159236647	0.003873577800120904	3
246	-0.08644646880042568	0.02058178719776635	3
247	-0.0057140419323534735	0.04764023994446884	3
248	0.21303905367432877	0.08376530735576392	3
249	0.09447836348619294	0.08673888209241389	3
250	-0.06801048644890946	0.045231914784769824	3
251	0.1871463587421492	0.08306360781273206	3
252	0.05288968226981195	0.09325789295337668	3
253	0.05424708027577304	0.0712181025183299	3
254	-0.01547558781298144	0.04791737919915419	3
255	0.20200809278810658	0.08588934062374082	3
256	0.1416352789685013	0.08676771359206886	3
257	0.1836229969290902	0.0818054491910402	3
258	-0.16680501115033455	-0.015824285711264933	3
259	0.06061488310438374	0.057739810933441396	3
260	-0.03390599254733824	0.07362825832955078	3
261	0.2763796133214906	0.07572286220453427	3
262	-0.047024342992658424	0.025770703062207273	3
263	0.052517589265439556	0.07754637024249157	3
264	0.006170712112485303	0.029924561839625625	3
265	-0.03431748895036357	0.04212794787981021	3
266	0.09597814882852598	0.059927111095067084	3
267	-0.16744690015998764	-0.005519842161813862	3
268	0.07801666678821166	0.0625169541950295	3
269	0.1054617604609334	0.05367449252642803	3
270	0.19404907027226506	0.07567042644435462	3
271	-0.017044395774458782	0.051401478655585024	3
272	0.0885808415825278	0.06377332687243017	3
273	-0.2478402760441613	0.039258636573926906	3
274	0.11150824941697436	0.079050968728961	3
275	0.011585589044720622	0.05127546642143218	3
276	0.2032233850762602	0.09516537082010698	3
277	-0.2500216960687388	-0.003063116863775881	3
278	-0.001335580447427242	0.04434816843433611	3
279	0.1804713305230896	0.11780866026370265	3
280	0.11169269186038974	0.014516501786373355	3
281	-0.029425286396204547	0.02926013307681002	3
282	-0.2548946222639169	0.017604008724071727	3
283	-0.146138997881646	0.043436569283998874	3
284	-0.02202343197703748	0.055686494040518	3
285	0.12340690207435984	0.09252500608738805	3
286	0.27852580391660586	0.09037299635785925	3
287	0.10028799792806863	0.07859762595526062	3
288	0.11152439647506672	0.0944527856114752	3
289	-0.14972599583324991	0.04098097164137633	3
290	-0.006201525852177666	0.06528530419184983	3
291	-0.10365182816778376	0.05100488564704801	3
292	-0.04010560286412827	0.04450201966441056	3
293	0.1464163763875245	0.07921188169646232	3
294	0.20765768743549964	0.10347386696363456	3
295	-0.05340387245224705	0.04201400300929912	3
296	-0.34116228558893885	-0.012394249943760345	3
297	-0.1895869129099892	0.006919878985196092	3
298	0.10516392467829988	0.08311156106142371	3
299	0.32785249649969095	0.12833409789405567	3
