# Supplementary material for: High-level cognition during story listening is reflected in high-order dynamic correlations in neural activity patterns
Source: Nat Commun. 2021 Sep 30;12:5728. doi: 10.1038/s41467-021-25876-x (PMC8484677; doi:10.1038/s41467-021-25876-x)
Supplement: Supplementary file 4 — Source Data [file 41467_2021_25876_MOESM4_ESM.zip › results/higher_order_sims/random/45.csv]

time	1	2	iteration
0	-0.136800420318437	0.01851260155218995	45
1	0.07718458707501033	0.09478368784748738	45
2	0.09880977064530563	0.07610023662063482	45
3	-0.03861985761768111	0.061409455932706886	45
4	0.1370900620853315	0.08863958735765148	45
5	0.06435333026389195	0.07512408747962446	45
6	0.28526814570421966	0.10069755960457656	45
7	-0.18804914259144742	0.030757969511617144	45
8	-0.06050016831019119	0.04546202487211828	45
9	-0.14284199710917803	0.05027712547131562	45
10	0.003988057195114909	0.08927248757006363	45
11	0.097900814560868	0.09751824688002765	45
12	0.09414286296476121	0.07722333667481074	45
13	0.09746824725830247	0.09647309319738362	45
14	0.14952830719575091	0.09282612753951702	45
15	0.0769258540253784	0.06996953260248584	45
16	0.18989352050433156	0.08715522787143129	45
17	0.18311836168777518	0.09393798903628903	45
18	-0.18407505270159275	0.07250225324467804	45
19	-0.019347937018212923	0.03501790957980414	45
20	0.006486231122514017	0.03590386906782068	45
21	0.20299748849552565	0.08334153161888136	45
22	-0.05622511630924001	0.06631854497978208	45
23	-0.05734653369441384	0.03688954032887122	45
24	-0.3067461754779544	0.031784712753830185	45
25	-0.12215494583743312	0.04239391844142015	45
26	-0.16496578577217724	0.03901285924275788	45
27	0.06226336057199615	0.06066072286211754	45
28	0.1779489189652821	0.11666455265446617	45
29	0.13812118133551407	0.08095565380494808	45
30	0.28734155390883165	0.09710963102945161	45
31	0.06053781234529232	0.06776202685970993	45
32	0.25385252908156297	0.09381231533878652	45
33	-0.07306660708983534	0.07084205863176189	45
34	-0.03864822019736274	0.04633022967756433	45
35	-0.19712478195878186	0.03346580000860316	45
36	-0.16063060238549812	0.05490248407731093	45
37	-0.3904572181864624	0.02795545808771222	45
38	0.037532643632669276	0.063507486070461	45
39	0.08132718992428133	0.045410661869736454	45
40	0.035246365341677216	0.07353364056156503	45
41	-0.05384601505941787	0.04405024860317592	45
42	-0.11470753055535458	0.013016460671471955	45
43	0.04012252834447298	0.056091873443207256	45
44	-0.0557949326603008	0.06538539558290772	45
45	-0.018277895643669176	0.08212676406540854	45
46	-0.03346869018064255	0.0378613900944709	45
47	-0.25707591767810284	0.07353091056393408	45
48	0.016425612313587357	0.07760580013906586	45
49	0.17788761088549604	0.07292639148013985	45
50	-0.10020887663516045	0.06221073477324051	45
51	0.30622901946347664	0.125220952013577	45
52	0.07996864345735627	0.0690115460128665	45
53	-0.09351635273797372	0.06694043962000508	45
54	0.32353224249189955	0.11837269083272603	45
55	-0.06905611150556333	0.04198786344301807	45
56	0.07049816607696908	0.04974775348301742	45
57	0.05044207887982802	0.06648829319849774	45
58	-0.029653877615730864	0.04028384399696275	45
59	-0.08301260978334271	0.09574058498110259	45
60	-0.06896023406317736	0.043001640438707064	45
61	0.08819132346497009	0.06592746417714967	45
62	0.1378442256124142	0.0860416011433688	45
63	0.0022408540158739957	0.06953038512370956	45
64	-0.17531252844997716	0.023462315451864217	45
65	0.15004210721491842	0.03940823769391247	45
66	-0.193662754475647	0.02610790723714083	45
67	-0.0856573878072046	0.09442857468551145	45
68	-0.02710013620923224	0.038508661231843516	45
69	0.1998382820447698	0.10311037570512392	45
70	0.050576992397180616	0.022284126877173457	45
71	-0.13270971437231202	0.01918981168717569	45
72	-0.06625975197421444	0.02805792695257027	45
73	-0.05528347158725782	0.037510796983885375	45
74	0.0004806600127544187	0.09337950485745966	45
75	-0.22428554286197208	0.034144765386762414	45
76	0.09077638243065858	0.08434727953161211	45
77	-0.007453494730776253	0.07029721943125682	45
78	-0.16690964466039343	0.007547250481815564	45
79	-0.09109921129418484	0.08557580937772638	45
80	0.06338624843521787	0.04963781815297322	45
81	-0.15990783230186606	0.009612714609513346	45
82	0.05162548691430249	0.04984224762059742	45
83	0.2064966465499101	0.1004527283688705	45
84	-0.005832259213674603	0.05376163296527462	45
85	0.23038124922137307	0.058504296230876975	45
86	0.0366665885925461	0.046254380962322116	45
87	0.136890855000774	0.08745578718333179	45
88	0.14076354191883905	0.10239245603806153	45
89	0.03746488958481869	0.09109379668818195	45
90	-0.1797623953828349	0.019234848582692258	45
91	0.05893115589086165	0.06561468256869456	45
92	0.19770998280204066	0.11769496153571028	45
93	-0.1673860710011377	0.05019423279646059	45
94	-0.33329405771437165	0.03329434567667853	45
95	-0.20533690460887769	0.011424324363615816	45
96	-0.01108876020615247	0.06519549086762738	45
97	-0.049131157934340836	0.037602182867217004	45
98	-0.21788900489819357	0.03690853750677916	45
99	-0.02023365420401955	0.0522570299598001	45
100	0.21624481100438483	0.08276172636199373	45
101	-0.09780044456615516	0.05713428429669746	45
102	-0.19346454802796229	0.026275425751208514	45
103	0.2944585589014281	0.11439929676715892	45
104	0.14434611016927432	0.06592969756859401	45
105	0.057705273837713296	0.0485328073183692	45
106	0.06267497509433664	0.07927841361174945	45
107	-0.053736866737287815	0.05114883583391167	45
108	-0.24374286921499852	0.01106111182287667	45
109	0.0848184470639636	0.06949131109981489	45
110	-0.0870573062135733	0.06996947753056569	45
111	-0.07787619266082149	0.020154680600311472	45
112	0.23035666399934454	0.1104002042930908	45
113	0.04832923096358914	0.0668491044121447	45
114	-0.21767250703681537	0.014782932949014093	45
115	0.14601859372114273	0.08135667728348654	45
116	0.20495624125184275	0.08570085160617381	45
117	0.10262428580872972	0.07235969037756265	45
118	-0.16847853845531074	0.022165309994232083	45
119	-0.17135368788584301	0.044046115152563035	45
120	0.03000512129529583	0.07741120130035632	45
121	-0.32341629673701333	0.02534038642447709	45
122	-0.16717886076154165	0.04291429618173204	45
123	-0.03176129449766927	0.05733175583682986	45
124	0.08130741155774379	0.04485542970786139	45
125	0.06572542711913887	0.05211166793880684	45
126	-0.0194971670936875	0.058635586133472424	45
127	0.11697160192730699	0.07372260788303191	45
128	-0.05790700268679441	0.05961988544082648	45
129	-0.2209065327483802	0.015815299711379367	45
130	0.14505276730748853	0.07197321789768643	45
131	-0.06201046576802858	0.05488706769049165	45
132	-0.2039529039423884	0.03760144763717577	45
133	0.049833815604658396	0.04675693390635483	45
134	-0.062309173041716334	0.052771733458341866	45
135	-0.03162544375270317	0.0782276358802752	45
136	0.0242578598567667	0.06726317835560272	45
137	-0.08753469706337995	0.05156421196937806	45
138	0.15668304192991722	0.07260412567770486	45
139	0.20687709365416204	0.06237182158891084	45
140	-0.06222751375738455	0.0958426897597703	45
141	0.11846381975243245	0.0695674675486742	45
142	0.011906516545878808	0.0600938150822975	45
143	-0.022947160696871794	0.03964830759150875	45
144	-0.06063334779681676	0.033914116351680804	45
145	0.018874065964455625	0.073569102671873	45
146	0.13822000016383557	0.06922846406442967	45
147	-0.15010158185430145	0.03274734318796291	45
148	-0.05847289733374664	0.05331047828982281	45
149	0.3302939891028991	0.10806675361505534	45
150	0.042866684525535256	0.06982162846924127	45
151	0.29979828044350126	0.10017550091448635	45
152	0.17931126738612388	0.07230170195849234	45
153	-0.08999102217826907	0.04534014101489487	45
154	0.062119385855233605	0.0914869753117862	45
155	-0.07761742465135348	0.03655513359152032	45
156	-0.24063909834812114	0.04835725930185316	45
157	0.14442344341992921	0.07378974155524712	45
158	0.13638309567997517	0.08973522702075765	45
159	-0.10459847679792236	0.05499833625489129	45
160	0.2769864930137388	0.07367380137253576	45
161	-0.15447742841815532	0.06362312199957386	45
162	0.2051899647199462	0.05301959314097717	45
163	-0.022677029473633512	0.0902950170447728	45
164	0.06275944167316037	0.07901733331636032	45
165	0.25883842255760486	0.08200702076118585	45
166	0.5166890907028767	0.1250155995188818	45
167	-0.009281770942154858	0.02310673977222408	45
168	-0.031420984964490896	0.06761088081007408	45
169	0.11419648793222245	0.08274288259625409	45
170	0.10998370469255002	0.08242017047862311	45
171	0.13403970895150114	0.06479160906205084	45
172	0.21880411077689693	0.07654205321647344	45
173	-0.052600970804056124	0.058955673382348806	45
174	0.22207755749185035	0.07673731775190125	45
175	0.17686480235058377	0.042619480198053124	45
176	-0.29683343040089083	0.017963034927399476	45
177	0.07005404886981753	0.05621586359725377	45
178	-0.02887959951556304	0.05589636752474829	45
179	-0.10517292115511463	0.030848665958257415	45
180	-0.22551471005962698	0.038857535728782325	45
181	0.08818523477597683	0.08090809042976999	45
182	0.0811622140524521	0.07120314355951102	45
183	-0.11139687887117315	0.02570831030777749	45
184	-0.02072532338447284	0.06620479815945096	45
185	-0.2113903565568418	0.03194964618771796	45
186	-0.19006572416339146	0.01847422409038504	45
187	0.07902455303170518	0.06132125932269361	45
188	-0.06741347255761282	0.04694579683422658	45
189	0.06274425659430123	0.05333253811751565	45
190	0.05411855479671413	0.08924409584996794	45
191	-0.1585464855033461	0.04718092900550721	45
192	0.1285160117505967	0.09352828966985077	45
193	-0.03773766155946827	0.08736415333427833	45
194	0.34942827069590254	0.11617511526070809	45
195	-0.03922874357671356	0.03432589495798031	45
196	0.08929118014168153	0.055116912844466855	45
197	-0.22351967962906086	0.022161681826950524	45
198	0.260550815162507	0.11084778216996123	45
199	-0.11827016766237344	0.03817853979399773	45
200	-0.0089910944944494	0.04177284746046427	45
201	-0.13319626668810064	0.013834280515427693	45
202	-0.13827944232187533	0.05667181612992406	45
203	0.06305765521429768	0.10890474132030464	45
204	0.023984782556608433	0.058359653675255516	45
205	-0.1044612752768036	0.03701073824761901	45
206	-0.11511112975581042	0.04864914476249476	45
207	0.18882871510901983	0.11007782281202526	45
208	-0.022370343325163647	0.05394396763228731	45
209	0.008515619272777535	0.03911512196332867	45
210	-0.23716960761819583	0.07176025346305902	45
211	0.06657156871041077	0.05968278155125472	45
212	-0.0805661826614817	-0.005800031009986348	45
213	-0.17149989056114007	0.058807134342744	45
214	0.027575448851516235	0.054721215365796196	45
215	0.030033044556861403	0.04849674507223036	45
216	-0.20281559766404975	0.014679966137450387	45
217	-0.004097744153606305	0.08697432631975167	45
218	0.19503491736823247	0.06610769672656594	45
219	-0.13591412649124116	0.03433003147575846	45
220	0.0883633715891318	0.03871259740867272	45
221	-0.3052376086786408	0.008461923810690686	45
222	-0.0017505978299388477	0.03404573571367749	45
223	0.05506051564556359	0.07541428328694592	45
224	0.16762000162580662	0.08628639130884211	45
225	-0.08555711419118636	0.059547099917327574	45
226	0.06570467957923005	0.0675866837669857	45
227	0.04015668304542804	0.07048458442812318	45
228	0.2583056122294501	0.07051027968995778	45
229	0.07127458349618448	0.07065263963182572	45
230	0.12703578391316087	0.06921450945219816	45
231	0.0074105507723901615	0.050655760939293054	45
232	-0.11153606573297967	0.013164150866295417	45
233	0.018471358198751574	0.03397126179510631	45
234	0.08421797048153241	0.09612878622770561	45
235	-0.040902489171597264	0.028678717689557844	45
236	-0.11061760767705531	0.061824746799154846	45
237	-0.04695648332404956	0.045861224392543996	45
238	0.10571287612420285	0.08142169972557374	45
239	-0.02353336502308019	0.046994621704798775	45
240	0.24348479820600577	0.08270829154668455	45
241	-0.08317575726844957	0.026983844700530182	45
242	0.07385772388286928	0.06074380256480551	45
243	-0.13394868547829322	0.058680720197557434	45
244	-0.01728541699198651	0.057324789489584645	45
245	0.0004934372521852607	0.04401741913903344	45
246	-0.15712726519618625	0.02435746322724109	45
247	-0.18806742830756817	0.048780099888299185	45
248	0.12052242448014405	0.066301865205536	45
249	0.2695506109019693	0.05081193938745454	45
250	0.04868500144470016	0.06103368870370817	45
251	-0.10871071920723235	0.00749417512879139	45
252	0.07761134286642689	0.08179815091233035	45
253	0.216297047913174	0.085880175111098	45
254	-0.1885475756860273	0.03474258166547307	45
255	-0.29275906479172203	0.014745532773577135	45
256	0.12730872084264977	0.1061060634393736	45
257	0.15169118703704396	0.07916241726144733	45
258	0.08789206457483294	0.08809999514209213	45
259	-0.4066835934283368	-0.024754674356942043	45
260	-0.09490029843384444	0.04399429363370764	45
261	0.040727437958518437	0.1020802640276005	45
262	-0.05235938904871895	0.055278690697234435	45
263	0.029429716095111094	0.044871945915359375	45
264	-0.22137856486956375	0.026595786524103576	45
265	0.165732563154981	0.05607506534266813	45
266	0.18222653871023234	0.09282494426720274	45
267	-0.12059498307844446	0.050321854353277906	45
268	0.08236364697475566	0.10644335992298701	45
269	-0.007461669755641519	0.05076809401721958	45
270	0.2925235742569693	0.05554723928651103	45
271	-0.022267418319204396	0.07059834384605865	45
272	0.10223116738048836	0.08608048697566188	45
273	0.21235518694183184	0.09310945315986702	45
274	0.11986859303822114	0.08868494446154063	45
275	-0.052046415965820055	0.030773090893066218	45
276	-0.04835832267160483	0.03954902137881183	45
277	-0.15015711208456442	0.050165074087843764	45
278	-0.06380824948619776	0.04759219947848919	45
279	0.0017828098072874068	0.09365229604099329	45
280	-0.07311009812568918	0.03622536556082018	45
281	0.2115797340907045	0.06977392436986646	45
282	-0.23500945770703288	0.043934947969404815	45
283	-0.15431433744703985	0.05225859767652125	45
284	-0.16448346837187824	0.022426185921152978	45
285	-0.23501003927987735	0.048340250692768934	45
286	-0.1234961059920969	0.007138318956858456	45
287	-0.05027234402066622	0.06574296212285924	45
288	0.09388744963679319	0.03914461373729747	45
289	-0.06042770055041227	0.020349530377833214	45
290	-0.17489918479472588	0.019821008690044238	45
291	-0.04254155613509487	0.05633491023616164	45
292	0.2629696637074287	0.12414849066381539	45
293	0.022082654934587748	0.0595684401411534	45
294	0.17767948979652579	0.09731903498900808	45
295	0.11675090647060772	0.05131991462304725	45
296	-0.1229816921787051	0.023460979974085014	45
297	-0.15594423555644915	0.011201472735621134	45
298	0.0645090833340454	0.0820365383893124	45
299	-0.14470981009013414	0.03489965980975784	45
