# Supplementary material for: High-level cognition during story listening is reflected in high-order dynamic correlations in neural activity patterns
Source: Nat Commun. 2021 Sep 30;12:5728. doi: 10.1038/s41467-021-25876-x (PMC8484677; doi:10.1038/s41467-021-25876-x)
Supplement: Supplementary file 4 — Source Data [file 41467_2021_25876_MOESM4_ESM.zip › results/higher_order_sims/random/79.csv]

time	1	2	iteration
0	0.14798779292958483	0.07673788841010805	79
1	0.05791924486862369	0.058219052330790985	79
2	0.14233089930114945	0.09707971830505605	79
3	-0.14481657487017524	0.04793967442624015	79
4	0.02498661226757435	0.07176597878538295	79
5	0.14043237042253062	0.09399948898846175	79
6	0.2450404562856078	0.07530145621382194	79
7	0.27645999445387026	0.041547280836763824	79
8	0.16724092217164302	0.09790864145651847	79
9	0.05538939005780133	0.06452580840386626	79
10	0.13112832862207435	0.07128431164753184	79
11	-0.15563297817554944	0.035539803496516274	79
12	0.0021902996582038553	0.05973961263153289	79
13	-0.016401378441211426	0.04469845686491615	79
14	-0.3034720714461941	0.02121944654070793	79
15	0.03499307730645751	0.0670136362993789	79
16	0.06878216132557173	0.09010184626246794	79
17	-0.029699287375555175	0.04757903140078139	79
18	0.25251520751686424	0.06943325751047326	79
19	-0.1182076299016578	0.027198964865972657	79
20	0.08007480985876772	0.029566222348773787	79
21	0.09229480396005997	0.05748834712189361	79
22	-0.2735740373784697	0.033185163524320764	79
23	0.062207619713913864	0.04650957909953769	79
24	-0.19747248637093967	0.03925954608278302	79
25	-0.0828584903761586	0.05679290305476038	79
26	-0.012378016102622685	0.09424169714770955	79
27	0.4206133255124703	0.07380378905384694	79
28	0.09649227010289094	0.06011341846028706	79
29	-0.21319832056195925	0.018620721732044446	79
30	0.17102523652000112	0.08750413173073482	79
31	-0.04155845985103896	0.04806095480386944	79
32	-0.1396557370006998	0.04510908370542971	79
33	0.08337546278190135	0.060190958081366035	79
34	-0.05337935589428334	0.04047746710968507	79
35	-0.174850325330194	0.04651559638996683	79
36	-0.2956667580708774	0.023008202286711948	79
37	0.14471069036635714	0.05750183205781534	79
38	0.22740558515016882	0.08197423611862963	79
39	0.16687447154240181	0.04512740756570947	79
40	0.2195613585541105	0.08359534552731143	79
41	-0.05214956327162639	0.09275756615333218	79
42	0.3133399437047003	0.09920571699736407	79
43	0.22698439701514866	0.10357759324931864	79
44	0.3454904420868673	0.07686632214786962	79
45	0.1984302011451886	0.08583526715694094	79
46	-0.0328809864195548	0.03217094253481904	79
47	-0.060805908381708074	0.0450164378517466	79
48	0.1165886755269107	0.059097596144375895	79
49	-0.04448781664656576	0.01940878499992937	79
50	-0.05440681942784655	0.06940672967125347	79
51	-0.16404624803675238	0.019620339656635923	79
52	0.10375463977160775	0.06422372314525657	79
53	0.11906860236397175	0.06995352396186359	79
54	0.06563878541892525	0.05366702571703672	79
55	0.13240795852472265	0.09615613933858692	79
56	-0.0235941473213074	0.06427593509624903	79
57	0.01622176740899989	0.02907841367159451	79
58	0.08230277566608354	0.09046977615639358	79
59	-0.07390932460899834	0.0711346943358586	79
60	-0.1592919829243908	0.029464775247507687	79
61	-0.2912977037530741	0.04163730786472331	79
62	0.05895240038343555	0.05642782784056398	79
63	0.1342596770810275	0.03275429213969211	79
64	-0.05438281060689925	0.047580856074322796	79
65	-0.12371054741355685	0.07407626705154872	79
66	0.11425081401767143	0.06643466370444853	79
67	-0.018830851725711667	0.07100118784055101	79
68	-0.07820243517656676	0.04990435597854665	79
69	0.29067946474263423	0.09456262225553096	79
70	0.031874491626103486	0.04768153719717842	79
71	0.032537935520447606	0.08559659375058695	79
72	0.1524986212318755	0.08012715677467032	79
73	0.1433233097904419	0.06782456246303319	79
74	0.14394922231250848	0.07071147816591691	79
75	0.21476071727589793	0.022593404172447866	79
76	0.14483492343952883	0.044987598532217433	79
77	-0.0024824140522742683	0.03445583272225952	79
78	0.08311292423216213	0.03816948294379945	79
79	-0.023766360808832775	0.06339838457095896	79
80	-0.07373729114756658	0.06241623683087913	79
81	0.11152302574983092	0.06223950078405785	79
82	-0.12898186434731745	0.04266175007287172	79
83	-0.1765113220358861	0.03456178826638527	79
84	-0.013240296996795967	0.0327809381577626	79
85	0.07988619912839826	0.062116032359908736	79
86	-0.26907327059829156	0.016817521813628823	79
87	-0.13920271078112045	0.06814458815319945	79
88	0.04471186726804608	0.08235370598223708	79
89	0.2186873845264358	0.06301019714828116	79
90	0.07909031906918436	0.03407997227760909	79
91	0.030841906544360687	0.08103081501137648	79
92	0.06439297533146646	0.03166141562037439	79
93	0.02914992151690048	0.04527014028203355	79
94	0.09943880817869745	0.06819826671640344	79
95	-0.261333489824675	0.05165941955312347	79
96	0.09057799830403965	0.06960672706459185	79
97	0.16875394125298915	0.03846249291337653	79
98	-0.12350270503128401	0.05618998107556836	79
99	-0.2831630118712573	0.04871669470440342	79
100	-0.05798975924545425	0.07110373567922056	79
101	0.26158013430446664	0.10355852397077747	79
102	-0.01682222488205849	0.0816041956799813	79
103	-0.20946759386277927	-0.0011786797377232369	79
104	-0.04122497574287072	0.023652486153964508	79
105	-0.006476023710722458	0.057820368187330294	79
106	-0.21650036597711408	0.06603530876992149	79
107	-0.03628270224247651	0.04178916349252649	79
108	0.05324615441777627	0.07719754217328849	79
109	0.10222608517724599	0.048472281106374686	79
110	0.2818562987332339	0.03932942036296821	79
111	0.13086380266869124	0.09901045633097275	79
112	0.1732589040178041	0.07860829079636927	79
113	-0.06007881017494697	0.06014309271786483	79
114	-0.01260147341759205	0.057339635001989395	79
115	-0.09097092886768714	0.045889536350589795	79
116	-0.23634352917118132	0.05199821377048111	79
117	0.17835268157731868	0.07195983761122293	79
118	0.03612642394193479	0.05022266972225703	79
119	-0.05974484943405564	0.0454059139964015	79
120	-0.06046673822627853	0.07831059594752686	79
121	0.07034758803721589	0.05962942410052995	79
122	-0.3188557055693497	0.030022469993955237	79
123	-0.03885649008800313	0.06853248127608494	79
124	0.10279270948786798	0.05769683534242178	79
125	-0.01816791271978175	0.0762152178203104	79
126	0.1156253016238437	0.09135841543455986	79
127	-0.012848223482173798	0.059790729742557405	79
128	0.27299543624998346	0.06456842310369697	79
129	0.24460641062113123	0.09992820534630575	79
130	0.1760034198291132	0.050775691937000475	79
131	0.015760849537788925	0.08458110900994546	79
132	-0.1271776282844923	0.03143429694436588	79
133	-0.07609216664711926	0.06768668075473502	79
134	-0.1420135239886251	0.05470929603638028	79
135	0.11214261219015513	0.0682975230709513	79
136	-0.005931060229517859	0.0067951971572804675	79
137	0.31722366775632765	0.09505708747977223	79
138	-0.22540318076351845	0.03915101531752899	79
139	-0.27857266375774264	0.02088128235097485	79
140	-0.14755049684666552	0.03169572140056764	79
141	0.15515751190695468	0.071703823692586	79
142	-0.3819695685572529	0.014813915205498185	79
143	0.3178008923315803	0.09915067526652703	79
144	0.11623852466681263	0.07154743205922219	79
145	0.03698112008014657	0.08402017655214165	79
146	0.08590863789195484	0.03324552359186671	79
147	-0.11477713302288527	0.033996107290716615	79
148	0.023845251064199713	0.07220857814145074	79
149	0.10657616701588962	0.07591380955873356	79
150	-0.07743861076663568	0.06909918287857104	79
151	0.22430305527112962	0.06801847038507	79
152	-0.0714538467755753	0.04054270756877506	79
153	0.012650268692323606	0.04738784292089515	79
154	-0.06227042130957944	0.05921830108279718	79
155	-0.12895821766747437	0.080769981598554	79
156	0.12118875702043012	0.06382144775220344	79
157	0.15245742759769643	0.0785135854993895	79
158	0.17387571242737043	0.07449777389411762	79
159	0.09373934597890592	0.09171631183927	79
160	0.08242556181552077	0.06932749834879688	79
161	-0.16647935513776485	0.022519083409508648	79
162	0.00488224874110115	0.056314729738118026	79
163	0.11789360634193918	0.0530429630042326	79
164	-0.15071154156199074	0.0501744266309937	79
165	-0.06251150525490468	0.03699857955399395	79
166	0.1394088315971652	0.06658171292315843	79
167	-0.21581818271035408	0.03090981388452204	79
168	0.3885810559403886	0.05397186347302274	79
169	-0.1511818848692593	0.04235958367315877	79
170	-0.07019842814390136	0.030107278098962357	79
171	-0.1659300085166685	0.027091581006062695	79
172	0.041373854419821894	0.0803983346461704	79
173	-0.014013327128952912	0.06811168281708603	79
174	0.23538454599153044	0.08458833943629412	79
175	0.06855746658413896	0.07278192423743746	79
176	0.03339898687058246	0.07763996363387485	79
177	0.0964192983128352	0.06832140793882803	79
178	0.05877297284399673	0.042429866551636115	79
179	-0.0400434125263606	0.0391794989204519	79
180	0.10429777204700144	0.09054132000525794	79
181	-0.1264881365804931	0.07056845538205864	79
182	0.10763931610496716	0.04058898289700978	79
183	0.10100715390062101	0.05320493785306833	79
184	0.2029118297343715	0.05256752389789621	79
185	-0.024332298767578156	0.058854204888076765	79
186	-0.14493090313807255	0.011159814422224974	79
187	-0.1018618645029889	0.06947454062545423	79
188	-0.2462320685517365	0.03659410724164447	79
189	-0.02786516673161074	0.08498850004008687	79
190	-0.022470280124798896	0.022744162247171643	79
191	0.07592631600014786	0.047804293492360886	79
192	0.15728539772586247	0.07482724277987089	79
193	-0.10817531377373243	0.04209486737619806	79
194	0.24384963595418319	0.08147162740359609	79
195	-0.3049715758321311	0.01796895182142227	79
196	-0.034729308468493	0.049947814300093756	79
197	-0.16611845949768178	0.03334231596046269	79
198	-0.3326213545361432	0.009977960296037262	79
199	0.20861253406599659	0.07326297089052433	79
200	0.17363471051575716	0.10506239715720243	79
201	0.07086887775509845	0.06233584734520922	79
202	0.10639277960712588	0.07203338511954346	79
203	0.05572871453323486	0.015907370013502113	79
204	-0.10347652954195981	0.05803351443647444	79
205	0.1714132337357387	0.045220829769964055	79
206	-0.05499858239591811	0.0804636239237091	79
207	0.029736668461624635	0.05045495409252789	79
208	-0.06274774610472375	0.08280914511028771	79
209	-0.25797121404664286	0.02759379959444317	79
210	-0.08880965214465303	0.1126511802102927	79
211	0.17190463247368393	0.0706455658494774	79
212	0.1857233072588854	0.0798458231235778	79
213	0.13058832765649186	0.06339686308787132	79
214	0.0061655701232767365	0.10664896157076709	79
215	0.21819543916065776	0.05654137513981664	79
216	0.07747042658677811	0.0815490917113933	79
217	-0.05567012343468462	0.06874266648833652	79
218	0.15923289181550837	0.07398988732661939	79
219	-0.07143671323447649	0.04225555908628703	79
220	-0.03647349545459071	0.04903713581378176	79
221	-0.0639359600211737	0.049989128011279395	79
222	0.14474329438175315	0.01466748340236187	79
223	0.1362917873638741	0.10595267931243407	79
224	-0.05781080828926005	0.03096360422604033	79
225	-0.02571711193067443	0.056823479434531525	79
226	-0.15509260387927568	0.012668992687456271	79
227	-0.15153841555979222	0.0388273250480157	79
228	-0.0032036306340055016	0.05982611598482471	79
229	0.12934627175556054	0.032760035164991756	79
230	0.21892445858468726	0.060875082776942833	79
231	0.022536118686314006	0.06754251982659346	79
232	-0.21207398595309332	0.0453981779046437	79
233	0.07816043828179944	0.08575120806466822	79
234	0.13709936351848362	0.08675155534934001	79
235	0.19891052366372855	0.09145837390559183	79
236	-0.014832847870339557	0.04644287092638739	79
237	-0.023777113843060138	0.055968723004675716	79
238	0.09055681305488109	0.06245172191164446	79
239	0.06903778892803673	0.06978651476062855	79
240	-0.12974703869851045	0.026792938597020376	79
241	-0.0877782379852011	0.05185726324076907	79
242	0.14999895799694288	0.08236166384089277	79
243	0.014059620695152734	0.05178429324933551	79
244	0.08600898990229458	0.056237254310022605	79
245	-0.1919540607825179	0.031280475559078084	79
246	-0.015697175715366222	0.04606232071139041	79
247	-0.21086116532666485	0.0011949563458524088	79
248	0.18316115695490987	0.08649900911640492	79
249	0.07717493828858447	0.10317322549260108	79
250	0.10374052771673603	0.07110712203959597	79
251	0.26076845170795254	0.07930259377414539	79
252	0.1159112639438092	0.07570987526911135	79
253	-0.16442227840366086	0.029462738714759875	79
254	0.10241184228349057	0.06648934835908019	79
255	0.24893110665615545	0.08677584955407176	79
256	-0.22356657808936956	0.05375025614760007	79
257	-0.2279512542051403	0.015410685634846565	79
258	0.061105668574463284	0.04848033187327289	79
259	-0.07759839808129664	0.05854577690016488	79
260	-0.14117187022797748	0.04317531832272634	79
261	0.08546735436272551	0.04221200695614558	79
262	0.21315019179169636	0.049180414609895876	79
263	0.046266495837219396	0.08023827646962428	79
264	-0.21167768301220447	0.05697981261836211	79
265	-0.08627972776001684	0.03508810039287801	79
266	-0.016901572091414355	0.0679645249181249	79
267	0.1236368042256327	0.06792135368590645	79
268	-0.04711371789342166	0.0652031123936989	79
269	0.22099827898841748	0.06903389097448462	79
270	-0.12275296331037741	0.04474801694877816	79
271	-0.04122486752234867	0.07206922467698791	79
272	-0.0889979089797694	0.0769086236192751	79
273	-0.1509326149978626	0.07676293746195631	79
274	0.21619419908528492	0.10429345805602382	79
275	-0.1528016677702149	0.06952547254357662	79
276	0.1558584149068827	0.08968766275595177	79
277	0.3952370082731105	0.0886544043313499	79
278	0.23068659795862312	0.07239139689643151	79
279	0.21219180193206996	0.06563065387130537	79
280	-0.08540940734970556	0.05250293845902991	79
281	-0.19128677330470806	0.0522467550833443	79
282	0.24453397172864227	0.09516707698654969	79
283	-0.11603671424515058	0.062226267523665814	79
284	-0.19923037969047966	0.008457771493327812	79
285	-0.03437477389737901	0.04020686254158998	79
286	0.1343632163027855	0.08578207530301653	79
287	-0.39180938869597054	0.001046092826166684	79
288	-0.07025573042827192	0.0403138657782241	79
289	0.04556926115311066	0.06411008059247938	79
290	0.008577911255764396	0.0892244603291612	79
291	-0.17018423846272696	0.04520401192677867	79
292	-0.3615197358583728	0.028352018923117846	79
293	0.14664503038953333	0.08049426284806757	79
294	-0.05560454976081617	0.045537157918807254	79
295	0.171342600858846	0.06270196975957842	79
296	-0.07793752482329483	0.08014932298442506	79
297	-0.2911638639211596	-0.0008201799379352599	79
298	-0.023991846695125656	0.038383960362938015	79
299	-0.08403410271396619	0.06397013507661163	79
