# Supplementary material for: High-level cognition during story listening is reflected in high-order dynamic correlations in neural activity patterns
Source: Nat Commun. 2021 Sep 30;12:5728. doi: 10.1038/s41467-021-25876-x (PMC8484677; doi:10.1038/s41467-021-25876-x)
Supplement: Supplementary file 4 — Source Data [file 41467_2021_25876_MOESM4_ESM.zip › results/higher_order_sims/random/78.csv]

time	1	2	iteration
0	0.29426474880162207	0.12139176408465079	78
1	-0.018797114702308434	0.08214605432904491	78
2	0.0037337739510118232	0.032627606514908064	78
3	-0.17546419864356547	0.04552932860650073	78
4	-0.015281612233442371	0.061239337894472334	78
5	0.12712539009612478	0.09594639420779535	78
6	0.36299616186884726	0.08189409375346982	78
7	0.3048367828529964	0.10299001974655844	78
8	0.045226090858166625	0.07368566820034798	78
9	0.043483780394138236	0.04603016104470271	78
10	-0.033149085169639755	0.06275483108715797	78
11	-0.008356773890601665	0.09111321434607422	78
12	-0.11749710973759515	0.00203807892920985	78
13	-0.10286055606929602	0.05473527891307012	78
14	0.15451816929965684	0.08714090171571114	78
15	-0.33116898169287484	0.05009514707700463	78
16	-0.3118450325155822	0.042543781256528385	78
17	0.055501804213181564	0.02062857012945628	78
18	0.25889547020699794	0.08694339770034881	78
19	0.07226208459573476	0.057183031896247	78
20	0.12131609240431189	0.07437448853851199	78
21	-0.06407016942903006	0.06523400291272949	78
22	-0.012198816892118212	0.0450353134700688	78
23	-0.26373980618367715	0.05334783771985185	78
24	-0.06633765639164156	0.05187369622314031	78
25	-0.10086633109817184	0.041603604599741606	78
26	0.08182784338164505	0.06454623259217232	78
27	-0.05572516405182598	0.08402049629944094	78
28	0.09866867135921581	0.06772065432749216	78
29	-0.2677503391147397	0.016495440643615505	78
30	0.06703111130255994	0.0671087752892606	78
31	-0.09410140619540153	0.05549325183568206	78
32	0.06922153383266008	0.08213542422456895	78
33	-0.15907212318772662	0.012694116745772316	78
34	-0.15437986440071144	0.05303453359025579	78
35	0.08839007413186598	0.06727139257279044	78
36	0.09421397116261035	0.055595454426036056	78
37	0.25466322358728427	0.06924677023945952	78
38	-0.14866345206740653	0.04538677286155588	78
39	0.005206889633357889	0.06760373082560939	78
40	-0.01272332041841542	0.05246669338590571	78
41	0.039757108710761026	0.071578648228078	78
42	0.0806595558829147	0.06713795420779665	78
43	0.21019190454397702	0.08536955684575925	78
44	-0.10815646658964893	0.05261894648706042	78
45	-0.06275387593859238	0.045200934582595005	78
46	0.29420846555629077	0.11341002063759771	78
47	0.11136876065911304	0.058870074846057725	78
48	0.03299422653715179	0.06090446163219126	78
49	0.13785413127694587	0.09812768191639712	78
50	0.06798677384595989	0.07475653201054516	78
51	-0.22818559154946977	0.0697518101831131	78
52	0.2945303098864548	0.05359459913567741	78
53	-0.02858038193991359	0.057257019409901376	78
54	0.056561316164963404	0.0283355068105584	78
55	0.02342923600351535	0.04283452228385042	78
56	0.013213133667086981	0.07879705925407798	78
57	0.1823518286796258	0.0846856735154964	78
58	-0.04535078447410656	0.04769552207082772	78
59	-0.007327152229999416	0.06953973256715953	78
60	0.265944087558968	0.03298326861463513	78
61	0.08388504246843241	0.04068021529614683	78
62	-0.36348317425626525	-0.01869157578608032	78
63	-0.1653711539244215	0.043295373189340076	78
64	-0.034827359733669246	0.0798436416261834	78
65	-0.019615120058942514	0.0517348660760977	78
66	0.2086057209262149	0.08096370825651768	78
67	-0.27663003877042713	0.01294206040531038	78
68	-0.12175012031169963	0.04005825122836924	78
69	-0.08584628028763377	0.043807541236987525	78
70	-0.1609891066671559	0.05386701514807745	78
71	-0.20972472501556405	0.024641899896978358	78
72	0.12497307156627686	0.08089084079792619	78
73	-0.27788741961284313	0.03278487286879698	78
74	-0.010439197394512838	0.04464428247532252	78
75	0.044560732417043517	0.05201598592165878	78
76	-0.012881756371052303	0.06507080552415423	78
77	0.2648421205474908	0.08356584740519724	78
78	0.18164117620045014	0.06013721548166053	78
79	-0.09064699827500142	0.024923681254727215	78
80	-0.06482174105596106	0.05136569007976387	78
81	0.27897546354270214	0.0962071723359595	78
82	0.007664321759452801	0.039409704505744776	78
83	0.0746762324737095	0.0661259648718351	78
84	0.18996581668128656	0.06565308307837633	78
85	0.13305151005793633	0.1137702538669442	78
86	-0.04973478591781958	0.04979339566715935	78
87	0.09706974282283672	0.04570676410786016	78
88	0.07936840826262136	0.017891289455924077	78
89	-0.03703994488839974	0.023096066938245497	78
90	-0.12874465331254653	0.016901598011491346	78
91	-0.12129143166390083	0.049627174949163015	78
92	-0.30507148177258014	0.033538199246706354	78
93	0.17008879180255218	0.09280072427264188	78
94	-0.21527319304596995	0.05242833876534033	78
95	-0.039129113576215124	0.06663900216613415	78
96	0.046895714144111644	0.0672209042795135	78
97	-0.1849398104080245	0.012105830329033753	78
98	-0.13925834115091162	0.036152170143032965	78
99	-0.048248778430806966	0.038051484083770515	78
100	-0.009576425750522186	0.07058528082896832	78
101	-0.18355796732601667	0.0035276322513308417	78
102	0.13418240445148888	0.09460913186316314	78
103	0.05061205950458528	0.058735460670218766	78
104	-0.2958151255571494	-0.0041682727900674505	78
105	0.3157232079830799	0.093783231834779	78
106	-0.16253066456420778	0.04488619551192589	78
107	0.2593072489330004	0.06785794121317582	78
108	0.09064975312186652	0.05644967078885047	78
109	0.0034888059639485063	0.04264085654218688	78
110	0.051182767290241404	0.07300944083386104	78
111	0.127910001496712	0.0965726243138631	78
112	-0.04717688360029464	0.031061132319642068	78
113	0.06490158763054454	0.031892357045400825	78
114	-0.09005320076474001	0.04940270321878914	78
115	0.36551999836262383	0.06941610824577588	78
116	0.06150272318895131	0.039417045040066045	78
117	-0.16349140940281473	0.03053323842083356	78
118	0.27054902554237975	0.06790248196044513	78
119	-0.10612457076738653	0.019866899650821942	78
120	0.20186025535465135	0.10565226671916773	78
121	0.11175773140788574	0.08230276907970209	78
122	0.03681099468664614	0.042680837815089676	78
123	-0.14843414989048487	0.012993748857785266	78
124	-0.032137476432882534	0.04040556500742475	78
125	0.01850741754118097	0.06170138701253217	78
126	0.21360193429859942	0.05176283729392748	78
127	0.11565579510697374	0.06590224790783573	78
128	0.10710653112417529	0.05986747847396698	78
129	0.09749647668639001	0.08074234775962551	78
130	0.006563490852143017	0.06708774492340192	78
131	-0.016448052357704655	0.07802604051760452	78
132	-0.08324872976063652	0.04340618414263982	78
133	-0.016889541269084034	0.04570098997237987	78
134	0.12863722587853862	0.06186118833521442	78
135	-0.1785014031488075	0.06752593959557773	78
136	-0.3081888247959469	0.06755245146529346	78
137	0.28172312673825184	0.09506045129862431	78
138	0.02077491835729801	0.06296232768634434	78
139	0.22808616635207488	0.09972077972983917	78
140	-0.009413688234064537	0.0534940213862338	78
141	0.2583003906439885	0.08482505267340879	78
142	0.06056627667945552	0.09426698384015894	78
143	0.031652062575268015	0.0385901260592689	78
144	0.4068251812296296	0.1190205436507725	78
145	-0.29808086189320293	0.019579505869285776	78
146	-0.19972818719204316	0.04211613811507674	78
147	-0.14371821090831594	0.048874031269188684	78
148	0.2196386091269656	0.05083760464426078	78
149	-0.05588115861993233	0.04780663549773665	78
150	-0.10002330125244377	0.07130337560924585	78
151	0.04458788460314682	0.10378939408890393	78
152	-0.1295451610092717	0.01667073875079379	78
153	-0.02176631917900826	0.08375745936008071	78
154	0.09391726405249266	0.053121578623193715	78
155	0.37341012184935335	0.08865928973662343	78
156	-0.2908302328544477	0.04674794709012099	78
157	0.11079516937410185	0.0741312887383831	78
158	-0.005847841482888336	0.07461516867422215	78
159	0.20866577218921345	0.08213782464398083	78
160	-0.1577401280544149	0.05509642097045139	78
161	0.03332604037765495	0.0651740209166769	78
162	0.15871472108292184	0.08134459357311478	78
163	0.3195044875904409	0.049942644581249696	78
164	0.06302906681549825	0.07880052404839227	78
165	-0.1596398053181074	0.014188274499442379	78
166	-0.35317767971515385	0.013416003147530421	78
167	-0.22322542874760817	0.05079244175517598	78
168	0.021810625243632777	0.0586907562277163	78
169	0.25122586980656814	0.07893552555207968	78
170	0.09137655598055229	0.04133006885234163	78
171	0.09006597526170153	0.06686890563194	78
172	-0.07538292185651886	0.04772530870364896	78
173	-0.11893531760969693	0.06715265426250165	78
174	0.04801208140764938	0.049895969714074236	78
175	-0.14524670907894904	0.06692035251959196	78
176	0.07032861753081958	0.08158830214389938	78
177	-0.02063031054861995	0.0167947376984707	78
178	0.2513639204140064	0.06746716344771043	78
179	-0.1051947467743946	0.04747231624521269	78
180	-0.09605112287411145	0.05017639006653566	78
181	-0.22858414155203569	0.053090669896363935	78
182	-0.14598255050442493	0.040350017517738625	78
183	0.24938137999881288	0.07382438970817609	78
184	0.11331111185822303	0.053136956074269395	78
185	0.10870120993527083	0.06375487745817485	78
186	-0.06527196454966645	0.05611909348400326	78
187	-0.05490700581333843	0.018432458857943562	78
188	-0.011028170530447523	0.07666443900845057	78
189	0.046756027179781154	0.02837963806471433	78
190	-0.15780233065725532	0.07595952976343998	78
191	-0.11606154614300493	0.05715911840053148	78
192	-0.14115210023015737	0.040825660565363055	78
193	0.1931973724965012	0.09673109829127852	78
194	-0.07395493817630426	0.04953150226248273	78
195	0.16436950959394467	0.04088911882377815	78
196	0.1302822007813742	0.11869928798618878	78
197	-0.16430307877930617	0.013838558750341694	78
198	0.24033572577677131	0.062167551664244536	78
199	0.02732079394382774	0.06401928540646847	78
200	0.09846783370003453	0.050880033894585806	78
201	-0.14650205528622498	0.03472491435943645	78
202	-0.17814376743084911	0.05039907073508262	78
203	0.02229103492349817	0.0606287303613879	78
204	-0.06649546965866028	0.0676168018636468	78
205	-0.10132052563895896	0.037474052154733005	78
206	-0.07158841027074242	0.07880372247648443	78
207	0.0868282454920906	0.08072773089535386	78
208	-0.0009983482823347327	0.048906659461645276	78
209	-0.09865443380101205	0.04150336000524522	78
210	-0.07963798314837628	0.07326475890745399	78
211	-0.11724453654623729	0.03382101422505166	78
212	0.10717063163640586	0.04793013027636257	78
213	0.029838681278015793	0.08703768132046094	78
214	0.2016847313650962	0.08605768011865692	78
215	-0.020066795904492153	0.03776860243648342	78
216	-0.03179398160237648	0.07959969116245721	78
217	-0.30427427948849706	0.03655073321346644	78
218	0.04708805734749502	0.0559626935617965	78
219	-0.24622715160137895	0.021146050082740484	78
220	0.051031022946686315	0.0906121136622367	78
221	0.048622211654437565	0.09536416544782862	78
222	0.18409239504729522	0.07362052100960495	78
223	-0.34158263816683565	0.04271781128145558	78
224	-0.10982353274987278	0.06954157463647283	78
225	0.042514603454121024	0.06626638714877908	78
226	0.18735641833282465	0.061084233073914376	78
227	0.10388184702712625	0.07639847043766744	78
228	0.2100231668810447	0.06020101275710448	78
229	0.14401142081646595	0.0701072704891031	78
230	0.1525442555859854	0.06996010448928656	78
231	-0.13516838850664015	0.03825320724453701	78
232	0.05354720243826064	0.06886077809458956	78
233	-0.02031342305972277	0.07051875895649914	78
234	0.15440859622662254	0.06870698537276082	78
235	0.016720017554620256	0.057846274952416045	78
236	0.0665137648255619	0.06266523512758486	78
237	-0.025999294106918376	0.029370606591948206	78
238	0.09523211809323064	0.02237298324355315	78
239	0.023865503095302106	0.07768436681721513	78
240	-0.12621997646365699	0.05014909126924273	78
241	-0.30857439234759354	-0.0007278253315156153	78
242	-0.3372371072550458	0.022690195761609754	78
243	0.12405367545833489	0.09043525964887819	78
244	-0.15625826340852667	0.07776259378009945	78
245	-0.29709808251895553	-0.0010217990193900754	78
246	-0.15570096622149687	0.04175406174170079	78
247	0.1798474960094712	0.05582685947898795	78
248	0.042979506661612994	0.05110681103837866	78
249	-0.06932248251248317	0.049447971700102504	78
250	-0.039066959046689706	0.0588012022692919	78
251	-0.1323873456772636	0.042396203883124574	78
252	0.15247717840371475	0.0938615707094517	78
253	0.050437930357993876	0.047401180458066655	78
254	0.07324893906183662	0.059296163341896746	78
255	-0.2091403958913497	0.030935158381448596	78
256	-0.021322004567309545	0.05190423080062958	78
257	0.018481732782854577	0.040057652578596906	78
258	-0.192007189257367	0.033710677020689334	78
259	0.01463124582072743	0.051926848902543746	78
260	-0.06411813870684689	0.06764108773813746	78
261	0.038642709474914716	0.04966131632731519	78
262	0.09939643091445043	0.059170916234789386	78
263	-0.02384675819184047	0.03722734487149374	78
264	0.06569666720595008	0.0679775998296738	78
265	-0.1707450050517564	0.04052601436883578	78
266	0.003669023017308469	0.07570771568886718	78
267	-0.2077778397539566	0.03357850476127371	78
268	0.0016398116027827982	0.04141223964777365	78
269	-0.020494599623464303	0.026918604087700717	78
270	0.233063307270552	0.08180697598995293	78
271	0.04055467257440755	0.059961400898110626	78
272	-0.09888647512038821	0.04460058738779987	78
273	0.2876572152492492	0.10029484823417381	78
274	0.15287333411520154	0.09329875270999262	78
275	0.2517502536738402	0.0627631747328057	78
276	0.2299642778992985	0.10264726091373233	78
277	-0.03259682178584176	0.01890436257017722	78
278	0.3875029524659548	0.1092806773842544	78
279	-0.252611893393284	0.017959793308978827	78
280	0.082085640929448	0.04135713781120406	78
281	-0.18832000379875533	0.045038787183659806	78
282	0.020927211308947643	0.04875612669535178	78
283	0.07609789453036671	0.044246654706593176	78
284	-0.09893827100284724	0.07494785268909196	78
285	0.006544529443049155	0.08361652008340387	78
286	0.12620981316228455	0.044224969026927095	78
287	-0.07359451754835669	0.04434644864042754	78
288	0.27885508734635034	0.08770024885715853	78
289	0.011605613029139311	0.05859785169665205	78
290	0.007712512080492056	0.062307336415003474	78
291	0.2844122000740433	0.09896145853698703	78
292	-0.02584195464986849	0.04921183520203732	78
293	0.21549430090270924	0.08900853054389045	78
294	-0.05981385828964417	0.05480054978049849	78
295	0.11704833883902724	0.06482091640248573	78
296	0.15710401607882193	0.10439014339663909	78
297	0.04077454805286866	0.058079047724676855	78
298	0.21606834584454707	0.07636975852489841	78
299	-0.060416592031676715	0.054458104139079574	78
