# Supplementary material for: High-level cognition during story listening is reflected in high-order dynamic correlations in neural activity patterns
Source: Nat Commun. 2021 Sep 30;12:5728. doi: 10.1038/s41467-021-25876-x (PMC8484677; doi:10.1038/s41467-021-25876-x)
Supplement: Supplementary file 4 — Source Data [file 41467_2021_25876_MOESM4_ESM.zip › results/higher_order_sims/random/44.csv]

time	1	2	iteration
0	-0.033129243703385707	0.039026392902494954	44
1	-0.14259930410010507	0.028561788005882244	44
2	0.04811148750302599	0.07162726989103578	44
3	0.11008302021061563	0.10839428360549322	44
4	-0.07535519354460704	0.07722244738035329	44
5	0.38771095178794746	0.1252388719883196	44
6	-0.12864067425097991	0.07188775571868795	44
7	-0.050626533841674634	0.02074716140581774	44
8	-0.11099740024223179	0.01920219381487588	44
9	0.0047625836837485525	0.07337845807010467	44
10	0.11403429060835331	0.07744836467757868	44
11	0.050176329101878914	0.05675264366289424	44
12	0.31352102444778696	0.1058394299053768	44
13	0.019207960454229827	0.0880953498733013	44
14	0.01709892286007748	0.062026510706895716	44
15	-0.2648614768342022	0.039494013589215456	44
16	-0.047385049665967016	0.07074405921740044	44
17	-0.02353929754393511	0.06706638292752135	44
18	0.24250315636669684	0.11196695031339088	44
19	0.08897985488511917	0.07447324158454269	44
20	-0.09889487104753981	0.01838207755624639	44
21	0.010542196076250347	0.07598399252463624	44
22	0.16580225451710565	0.05475981658057704	44
23	-0.1980739075696447	-0.00700541467007913	44
24	0.030301240196254655	0.09704572061343762	44
25	-0.048663727584005	0.04907685542088584	44
26	-0.20533136293045642	0.07743154498560098	44
27	-0.06256575998387734	0.04450228522136722	44
28	-0.10036076713574979	0.04297668635645757	44
29	0.12437559328935312	0.1053432601847382	44
30	0.15987235979883446	0.09845960375375605	44
31	-0.021687459957507364	0.032924863055293574	44
32	-0.14018563072653697	0.05263863579019617	44
33	0.055409275035128124	0.09171144156193131	44
34	-0.0864215820220529	0.07111609887079956	44
35	-0.026200050884047015	0.06552122290211786	44
36	0.030274746777372023	0.05780018076443066	44
37	0.1542418633957117	0.08130093666898705	44
38	-0.1947561257517592	0.03121427546357529	44
39	-0.0681404288426237	0.046461512843490003	44
40	0.19331755914326612	0.10214234405047182	44
41	-0.15422847107334095	0.04723953828625017	44
42	-0.27657709019278637	0.0067443936606071155	44
43	0.1418499766565226	0.08777564049026815	44
44	-0.020328191063376327	0.02514114040702613	44
45	-0.02020743755039413	0.0617418533935686	44
46	0.12665776307680326	0.0580111533586069	44
47	0.13206455592501276	0.08048132084548276	44
48	-0.05993892309100741	0.046707279028568055	44
49	-0.04016456489852486	0.07568385928158945	44
50	-0.08062493249219024	0.06558297933233931	44
51	-0.1299030978376304	0.048399077745084784	44
52	0.09701941860825963	0.09264883071940341	44
53	0.092662667247554	0.042210624010205644	44
54	0.09173589798773396	0.04984172026347405	44
55	0.23707004855877245	0.08335364400102846	44
56	0.23879208496065132	0.061133632414972584	44
57	0.17475920432978787	0.043956682438361816	44
58	-0.2888902182354314	0.04592696372337622	44
59	0.16817586557112724	0.07994038401570946	44
60	0.04845155497447229	0.0737712632690022	44
61	-0.12672589706249	0.0818604944715893	44
62	0.20888686956207766	0.07764562730540094	44
63	-0.18069316011603823	0.014296920640103909	44
64	-0.12561296404755207	0.06571513450330321	44
65	-0.11027239498008762	0.07466591854519253	44
66	0.057161751106193405	0.07194502427209427	44
67	0.06633585748971393	0.053933892875476175	44
68	-0.11423990945278148	0.014974808925850347	44
69	0.1830780735279025	0.08134716745406084	44
70	-0.013794303967773168	0.07202049559332707	44
71	-0.12608764516270102	0.030287937101014472	44
72	0.2736399752096528	0.10409178863432855	44
73	0.09694882881932847	0.047195564372009606	44
74	0.031957199645021056	0.0877751185860378	44
75	0.13296167897126848	0.04585823528630611	44
76	-0.04606240055787053	0.048436756940890224	44
77	-0.18357646240482273	0.06939123441836072	44
78	-0.06514540166587679	0.05469367969312079	44
79	-0.1936786269373255	0.03971794098164309	44
80	-0.06393643151852506	0.0558774357676381	44
81	0.16461484667956222	0.06519996148058879	44
82	0.016937656934503345	0.015189160952619492	44
83	-0.09555876328452506	0.07137442460972059	44
84	0.03434307117590903	0.08108252990912253	44
85	-0.16503603763308097	0.05124480859124074	44
86	0.45044303828126697	0.12023998751452128	44
87	-0.1050075697154715	0.04767786842444227	44
88	0.262141531526826	0.10442477634870989	44
89	-0.1670400938749354	0.0434810423016916	44
90	-0.004905560483761954	0.08320883192402533	44
91	0.21533123347175392	0.10383929647170316	44
92	0.024070664911127967	0.0774030319865025	44
93	-0.032115564778830596	0.07141799215324893	44
94	0.13560603573155977	0.10445999253121724	44
95	0.2669981839519118	0.058140002260999205	44
96	-0.20490253824125296	0.00920835941886275	44
97	0.25334787574748097	0.07274438288156701	44
98	-0.0036752005538853395	0.044725276545392156	44
99	0.1546424738855732	0.09138072558948664	44
100	-0.300971795575611	0.04466377348881502	44
101	-0.20601808762755572	0.025071604832331725	44
102	-0.08162768762248018	0.060007674418934065	44
103	0.31209445483231885	0.06840417512196328	44
104	-0.3125569918206444	0.025554496757352906	44
105	-0.05624555097098476	0.06214793008011539	44
106	0.07534480244601566	0.08681784137278489	44
107	-0.03891110642201767	0.08265001960945088	44
108	0.30345178208130635	0.10129736666553225	44
109	-0.17321733133544645	0.019380660582388274	44
110	-0.026525569969326528	0.051165208596494635	44
111	-0.032841186354260185	0.05641022044392335	44
112	0.011860621090900945	0.06987269222993299	44
113	0.09925845927632897	0.0858075613775282	44
114	-0.2193197802159232	0.01948694893512179	44
115	0.4063267408915928	0.11744882843941723	44
116	-0.09781713273934602	0.05452382692279685	44
117	0.1664434329195662	0.05829827572139374	44
118	0.33276381434542696	0.09226564995844179	44
119	0.1811386016900822	0.10069815520464441	44
120	0.22211113143968134	0.11373870356050152	44
121	-0.023837567064209735	0.06584197777211194	44
122	-0.03452767110959661	0.045489213225164526	44
123	0.17846769234270315	0.0808346119091995	44
124	0.00014307859610502628	0.057848197850274924	44
125	0.08226936110411741	0.06916379408213096	44
126	-0.21781580827108304	0.01666866695873852	44
127	0.05591808671341116	0.07608640641624455	44
128	-0.09640388825478222	0.05169559910426756	44
129	-0.05448338968361806	0.06710324257700749	44
130	-0.18574116477964367	0.02487815014602177	44
131	0.007889475185645804	0.04193245694295322	44
132	0.13303940845758283	0.060415031890728485	44
133	-0.08096118733364371	0.06649855935546656	44
134	-0.022341794068258175	0.03834763211630905	44
135	0.05663902560352067	0.04119721676113322	44
136	0.08258622787539859	0.07195600661602218	44
137	0.017039260896308084	0.09307409788841393	44
138	-0.0199011545074868	0.0877661937409852	44
139	-0.17568216247598523	0.04208011822263402	44
140	0.043637597480514684	0.08110623396779475	44
141	0.00329996708233491	0.10606856366028851	44
142	-0.020373776192154122	0.03604349516087538	44
143	0.03650353576209056	0.026838747008590413	44
144	-0.009105901191641265	0.10139148231313702	44
145	0.01356367002451234	0.0628921865072276	44
146	-0.1486515530551892	0.05670583730671589	44
147	0.07469963382039937	0.021812252549840042	44
148	0.013569793365603893	0.06335699173223888	44
149	-0.18961109564869733	0.026370798870046907	44
150	0.05647130348049282	0.096742789417385	44
151	0.07979564547809082	0.057006800866033	44
152	-0.30883773392344593	0.025163106663124706	44
153	0.35479380079414424	0.08726391370675124	44
154	0.215555049376183	0.07830548724160824	44
155	0.198156474667434	0.05991355054490886	44
156	-0.07012727508465541	0.03391449775768468	44
157	0.03911985711626757	0.06500469588316458	44
158	0.18005715028035058	0.07846293589863841	44
159	0.05325867177925564	0.056865153989192306	44
160	0.04495593753048387	0.04928820623183424	44
161	0.08671482900282769	0.034382919790272734	44
162	0.1546510515093265	0.05956279439635815	44
163	0.15882710296063154	0.03996681280187048	44
164	-0.05225928816960879	0.054013851601921216	44
165	-0.1327589843582845	0.05696210120359609	44
166	-0.037305222596778584	0.05696565589289784	44
167	0.005114009706157836	0.0638719694333609	44
168	0.10102637590713986	0.09323078125675036	44
169	-0.0028877501727657094	0.0426794919824236	44
170	-0.21598409389139225	0.029528604582691655	44
171	-0.022974388733888487	0.03187829586295641	44
172	-0.0005295344765707246	0.07253488173130185	44
173	0.06467975364599451	0.06667533342551979	44
174	0.1541667164869208	0.07731748528504126	44
175	0.027720026189909444	0.0456685425721385	44
176	0.0241989206184172	0.06052183762729704	44
177	0.036745997423249244	0.07271839933764153	44
178	-0.28619061315501837	0.029733390114627882	44
179	-0.14473992387168486	0.04168558499011237	44
180	0.2336045359083159	0.09824483208027053	44
181	-0.16214580509972723	0.04335085341739438	44
182	0.025470048964652776	0.06770018797274518	44
183	0.02834565579879763	0.04059296065981977	44
184	0.07099912602078956	0.04486252962858015	44
185	0.02278239719106981	0.06384398212683387	44
186	-0.12825356496836662	0.06599223599488828	44
187	0.14475006582075922	0.0727250073581561	44
188	-0.050900225975539726	0.07032087208089588	44
189	-0.04446789678993396	0.07013594152485486	44
190	-0.12326901194004186	0.05813022875812117	44
191	-0.1878159093376826	0.016666160567501885	44
192	0.23647109506667255	0.10969165028022797	44
193	0.005525594971782103	0.04987208928415766	44
194	-0.14377280901994782	0.01532448151317763	44
195	0.2794680404956744	0.10264824441948055	44
196	0.0591530968882983	0.08533867644515691	44
197	-0.1320560118786015	-0.010700554223044357	44
198	0.23348606516371842	0.12239122635077208	44
199	-0.1829497501249813	0.056010384643549	44
200	0.030353727022664676	0.06365125494079034	44
201	0.004406808263385654	0.040297611888913745	44
202	0.09075800223904232	0.07605944046461316	44
203	-0.059688018770889834	0.034149290614527344	44
204	0.08223626963675451	0.09081684152460151	44
205	0.06199667916132177	0.06945709345204029	44
206	0.0006612503218948209	0.06894711504128034	44
207	-0.09057165458894927	0.05643905306862992	44
208	0.11891086690610653	0.06924522567415538	44
209	-0.10496633513783715	0.050900991572865345	44
210	-0.16835882228723373	0.01664059005901296	44
211	0.09912919135300881	0.08637830073661583	44
212	-0.37646300392916837	0.029489914418939726	44
213	0.18649659597768253	0.06921514267674833	44
214	0.07984676451414661	0.08377292505240061	44
215	-0.19917825641587256	0.05845988927344324	44
216	-0.06534793785804247	0.05824940779505898	44
217	0.24061838753750267	0.07760597303376843	44
218	0.07736544536754009	0.06894221054287444	44
219	0.05126075868640496	0.05074590466822079	44
220	0.3077993483368024	0.09512136719747379	44
221	0.11307207571425217	0.09573972826379623	44
222	0.10833933339375472	0.0988656331945912	44
223	-0.12788843625338678	0.056209818831838496	44
224	-0.10595573934248413	0.015291714635529521	44
225	0.13444065043251094	0.039101506763305496	44
226	-0.1759825267077595	0.07530666162159937	44
227	0.04319361361122428	0.07462766028063238	44
228	-0.06662965557470961	0.05627433393932193	44
229	-0.05055789289455536	0.05860446270740121	44
230	-0.2166602850594271	0.024549391807770132	44
231	0.045978621285263074	0.07270461965957573	44
232	0.15298021629479597	0.08749260013386123	44
233	0.023949117685151733	0.05260337342811073	44
234	0.08351470968459711	0.082326692256578	44
235	-0.07726767344477566	0.03838746934882726	44
236	-0.11670787714222296	0.03745208607464826	44
237	-0.13362830954439886	-0.0034155666807251235	44
238	-0.1770370287643165	0.016403108616130885	44
239	0.11473845908839278	0.06096020907760191	44
240	-0.27398519649635344	0.005720466161255768	44
241	0.051940265181840244	0.04216439195850012	44
242	0.08968360427605405	0.033271894057905975	44
243	0.20570522087962098	0.09359908587367381	44
244	-0.054944844878271976	0.02667557270411416	44
245	0.30171592146745846	0.10815280171993724	44
246	0.1834416502191219	0.09338041852215608	44
247	0.23494929065494816	0.060049707608242374	44
248	0.1318202275485307	0.07456095876156557	44
249	0.009644590632977889	0.08261864236966616	44
250	0.02980959345770739	0.08813900458537263	44
251	-0.2224280579310862	0.06622143137888087	44
252	-0.024877145123140126	0.04486919061958955	44
253	0.11312107699647003	0.061015522663522566	44
254	0.1542275606213265	0.04573923171319781	44
255	-0.14954503214983775	0.013638390340063892	44
256	0.12670312370544778	0.0712718984306893	44
257	-0.16323202488182892	0.06476594029210968	44
258	-0.03699517312419219	0.04401003363635983	44
259	-0.19096615004523393	0.05192555881053681	44
260	-0.1326257736346323	0.023405975130881156	44
261	0.14886786566012636	0.07537397760954472	44
262	-0.1946373789226035	0.0597767752850431	44
263	-0.016091141145831624	0.039293090285119424	44
264	-0.25830445896805293	0.01988188426180001	44
265	0.10703825848549711	0.07208191565994784	44
266	-0.19639732327404338	0.06244245144158412	44
267	-0.04033255839849684	0.05967271289462553	44
268	0.03243127954092936	0.0410279801587893	44
269	-0.2104945310569517	0.01608307544002958	44
270	0.12058702172816421	0.0809840073062632	44
271	0.026603789164303754	0.08469615575788138	44
272	0.08551824849883512	0.059457727266002784	44
273	0.09313660475473211	0.10557127207788783	44
274	-0.180661308597966	0.03611358847251124	44
275	0.09945714942049515	0.0941837623773145	44
276	-0.0039988151888278945	0.03227869686325623	44
277	-0.08205773266034103	0.048018147849242375	44
278	0.1647276546429096	0.07035798894120449	44
279	-0.01255600833290011	0.07677905619855452	44
280	0.1462598639090278	0.059924258237793133	44
281	-0.04453293834790548	0.06332775979902341	44
282	-0.10823418364348814	-0.016321782819773638	44
283	0.3124164710791073	0.08747260202882734	44
284	-0.11494653874356484	0.06631328952326423	44
285	0.06772267098932602	0.05209887712142905	44
286	-0.18601161644633168	0.07263337244373726	44
287	-0.032659938189675254	0.05298302552963783	44
288	0.24295446267483367	0.048179426675359974	44
289	0.1356558969209415	0.07739868531806919	44
290	0.07603496422039756	0.1126378612624677	44
291	0.018365052799918374	0.06153510673925054	44
292	-0.24160906785660582	0.04674174962573002	44
293	-0.15288030830881819	0.04495011780991704	44
294	-0.04859010199454287	0.06738162663039797	44
295	-0.028542172013045007	0.04894046016410199	44
296	-0.07085630136937583	0.07038363216651897	44
297	-0.3623053353120197	-0.007073744703825429	44
298	-0.09002732086346174	0.07670207492002568	44
299	0.22898046034177033	0.041634694819944265	44
