# Supplementary material for: High-level cognition during story listening is reflected in high-order dynamic correlations in neural activity patterns
Source: Nat Commun. 2021 Sep 30;12:5728. doi: 10.1038/s41467-021-25876-x (PMC8484677; doi:10.1038/s41467-021-25876-x)
Supplement: Supplementary file 4 — Source Data [file 41467_2021_25876_MOESM4_ESM.zip › results/higher_order_sims/random/50.csv]

time	1	2	iteration
0	0.0995132494950675	0.10141767632247724	50
1	-0.18452376964067602	0.03475956795167556	50
2	-0.28124264141071076	0.0273901998508179	50
3	0.024526493486540048	0.00878942028448371	50
4	-0.12753821954835098	0.019720991891776986	50
5	-0.2541893046120422	0.02514969526336844	50
6	0.13671816518823662	0.06253312583211829	50
7	-0.02227626200254453	0.061776422188535296	50
8	-0.06978725390657159	0.028031941783521207	50
9	0.18050060667864995	0.12401531951123676	50
10	0.28502686990339127	0.11782861212983527	50
11	-0.2911051195870595	0.007407855109723615	50
12	0.07344459521194265	0.06025178675373209	50
13	0.09632352082757956	0.06622112235827374	50
14	0.046278361007611325	0.08609321524943125	50
15	-0.11621392454540332	0.02860042691270447	50
16	-0.07839896389561966	-0.012121565424737779	50
17	-0.16121224637870407	0.031555601610508105	50
18	-0.24503845731084906	-0.022809029448258186	50
19	0.1622381169690862	0.10533527500646192	50
20	0.034434179318715966	0.08762605777314579	50
21	-0.13874192318325457	0.049168924142955886	50
22	0.3340439134738385	0.09530251903940586	50
23	0.10888573500901629	0.06017655485066478	50
24	-0.003528092228453905	0.053276622496748534	50
25	-0.011679248812926016	0.04017805991375035	50
26	0.11686363695115777	0.10437362019156918	50
27	0.1386191022742779	0.07007886446793463	50
28	0.03647531129854856	0.06735064207473342	50
29	0.2243996858861796	0.10302851497597644	50
30	-0.0713277331803669	0.028480384216084037	50
31	-0.13198466787855082	0.058287121785798465	50
32	-0.2633976388103077	0.024948204747763696	50
33	-0.2193156319011463	0.04950052575123305	50
34	0.03789000312394227	0.047307344875063544	50
35	-0.10510359195560431	0.0604260412635621	50
36	0.30244263652216236	0.07788794736472406	50
37	-0.06536717225817296	0.019590268455598726	50
38	0.387874596679638	0.0932213318592509	50
39	0.07438926758668407	0.07434218820092398	50
40	-0.1501212122816069	0.05830668891405332	50
41	0.14854274535354886	0.08902385742416387	50
42	-0.054999742520046545	0.012120704720966546	50
43	-0.005535916251103161	0.056010888217727935	50
44	0.2274936270781518	0.10661870417238765	50
45	-0.09621048202326131	0.02444841897903574	50
46	-0.012382016602444873	0.08210398911393382	50
47	-0.019524352315379776	0.042590112830292765	50
48	-0.047436133790492885	0.04422464856210707	50
49	-0.18363717389346046	0.05167567425747347	50
50	-0.004681884789073398	0.05243534681227821	50
51	0.10212351991091578	0.05214960023519665	50
52	0.0325610905304257	0.07197604052083642	50
53	-0.17481971766839247	0.04806690494604049	50
54	0.07319037782347966	0.08758471593798452	50
55	0.005874395359351916	0.05028639005615325	50
56	-0.13265487261476347	0.042265200837971195	50
57	0.2269488725642574	0.08785218837554241	50
58	-0.08145984318017567	0.05456877127369237	50
59	-0.0006691985055387648	0.037059874031013816	50
60	0.058797090934575975	0.028421474172896467	50
61	0.15766843917242315	0.05033989204150732	50
62	0.29204016864170695	0.087869764392585	50
63	-0.022600723961372287	0.04991816298794584	50
64	0.018405023844786723	0.06965262540877888	50
65	0.06615022203863656	0.09449777375023845	50
66	-0.025232679289352924	0.02931811569652541	50
67	-0.10458915242963966	0.018707845340022174	50
68	-0.19167139928906754	0.04637526424556851	50
69	-0.05515473698791583	0.04269294713474422	50
70	-0.07611719035118274	0.03572453631646446	50
71	0.11809181791991379	0.06453564819095874	50
72	-0.0029031388481506903	0.0314341281322476	50
73	-0.1831595166924867	0.03703308144490558	50
74	-0.18644094995854948	0.04523568180473838	50
75	-0.09687509634230544	0.04949543003023773	50
76	-0.06363539366764973	0.06825123829278726	50
77	-0.25701202575038123	0.0611643628576269	50
78	-0.22399207357965306	0.011440304813646746	50
79	-0.1318083097918073	0.057508248781985634	50
80	-0.002864682213443169	0.04166037718962709	50
81	0.21210344348075566	0.06949748275937481	50
82	-0.11187102027484234	0.07483575661830458	50
83	0.17322027404735943	0.08194508903861124	50
84	0.25719110775126314	0.10120901606044723	50
85	-0.14698501785630022	0.021809224467856676	50
86	0.232911628942844	0.09635436976666906	50
87	-0.1640400891706694	0.05951499618559053	50
88	-0.12594147263515118	0.0413191485775511	50
89	-0.1319168378672264	0.044354916687243964	50
90	0.1253339173570362	0.05700234940968351	50
91	0.05354612005346353	0.053033488837890955	50
92	-0.19595599624251506	0.04918181014839697	50
93	0.08889590879936315	0.07390651878057593	50
94	-0.006318379495800126	0.029327448996916236	50
95	-0.01828904655770558	0.08905002692220415	50
96	-0.03229657035519093	0.06216722374521135	50
97	0.08638452103967964	0.09673955816533605	50
98	0.2681493854131375	0.06815284503590793	50
99	-0.07350398627297185	0.015344059666602268	50
100	-0.08190467963175974	0.037854357399191935	50
101	-0.1398418375689404	0.04772964143285326	50
102	0.1899904770264389	0.07294607820133216	50
103	0.15438545512248739	0.06789163223215551	50
104	0.20511268398403631	0.0850752333409875	50
105	-0.1396693762357739	0.032234679639390286	50
106	0.12584513636051048	0.08239447819099058	50
107	-0.14098130508681428	0.04877239148378549	50
108	0.02038750908001625	0.06593063041885144	50
109	0.18073645213039438	0.08330952360220804	50
110	-0.15900024371716873	0.025504979835501103	50
111	-0.07306534429106896	0.07150625526672005	50
112	0.16046307951986688	0.036157290588339934	50
113	0.03831614603377676	0.06833313410828604	50
114	0.20563719030739974	0.039506077775805136	50
115	0.09975968727337628	0.0795187331836059	50
116	0.024455593379564385	0.04152966718948458	50
117	0.16008186424975074	0.06658053583128598	50
118	4.545937630266498e-05	0.018302654310662896	50
119	-0.046951594242300866	0.06630098634906034	50
120	-0.09581229083671554	0.0244985902003627	50
121	0.10222120952229312	0.04809317437251218	50
122	-0.14529066727716966	0.03509527266830596	50
123	-0.1859408469863437	0.01745328719919325	50
124	-0.1347284724842236	0.05994322131512069	50
125	0.21790909260691138	0.06795574903358749	50
126	-0.03151457556441875	0.035651240130001885	50
127	-0.15768018445452062	0.022513290268368846	50
128	0.21556408095419433	0.07851975241839886	50
129	-0.08426623105413851	0.02078497410126273	50
130	0.32406302052152014	0.09931568834873132	50
131	0.18809195214993882	0.08449385259195795	50
132	-0.00752332239980887	0.06821196575764192	50
133	-0.3210123508052854	0.06623982383032183	50
134	-0.08326218272966009	-0.007638600040509304	50
135	0.14382308562577403	0.06944083383638246	50
136	0.07657211154379379	0.034046469345449165	50
137	0.04274163858920987	0.04232691870544986	50
138	-0.08275720113347541	0.05389808408518442	50
139	-0.0934400067309835	0.07308021622910468	50
140	0.013245606299672362	0.0672833123297891	50
141	0.16093455452134414	0.04651504702270255	50
142	0.24417085683421158	0.08128259100471415	50
143	-0.14514615503551256	0.0007239261021426623	50
144	0.03780816825333881	0.028423798552513046	50
145	0.035542019463925704	0.07751168206946947	50
146	-0.00471681415559286	0.047305582163228374	50
147	-0.1096326095267334	0.012766422665545797	50
148	0.06857260384388421	0.050148407828749075	50
149	0.10174188181328885	0.04517690310619617	50
150	0.03947274467014284	0.06541799698931046	50
151	-0.1481262561354676	0.04653090674527846	50
152	-0.01038247853903322	0.056564413651435906	50
153	-0.10838565497111544	0.07018444605530866	50
154	0.3324674719764189	0.09420443262599369	50
155	0.18536178610527163	0.10550289536432353	50
156	0.16074515205667295	0.0730521929604828	50
157	0.059909649527273935	0.05897155722206094	50
158	0.40361233010746594	0.1113521412507338	50
159	0.37613751479192775	0.11368178801518382	50
160	0.18863636563780223	0.08107558606708447	50
161	0.2006573706156121	0.0907503747552273	50
162	0.07736621774569954	0.09386945472958869	50
163	-0.10331867116507731	0.03969348848541095	50
164	0.06148136759183912	0.05945432736115211	50
165	0.12215814848868196	0.05181386586149678	50
166	0.053676066643194284	0.03279077922784877	50
167	0.15001212443166953	0.0824829868563862	50
168	-0.1221254442042737	0.06819970984659801	50
169	-0.150959369854469	0.029262393034418972	50
170	0.2126900525679401	0.08693219345531254	50
171	-0.2989686083115615	-0.031058178548269894	50
172	0.06139651222628188	0.026853760231735004	50
173	0.05504057443483537	0.07668375870861577	50
174	0.10874685662740152	-0.002507139909949042	50
175	0.0893421382297249	0.0889480575468771	50
176	0.25300535124758944	0.09022989165901071	50
177	0.08882080843595377	0.02902241971375046	50
178	-0.2229255716597907	0.026258609379329088	50
179	-0.08156404890459482	0.036297995049647216	50
180	0.2605796680145857	0.08749539620068329	50
181	0.1004974181209051	0.05281980059420987	50
182	-0.057940364217783855	0.05190443205102636	50
183	-0.017058631927362698	0.05770436138267263	50
184	0.11547123490720064	0.0318012130079654	50
185	-0.2170233682833341	0.04373986919570747	50
186	-0.09953935294317569	0.07760504461097974	50
187	-0.04584038731304939	0.08482190333988528	50
188	0.09711206788911332	0.03675892325986531	50
189	-0.12676319856943893	0.07750757495922349	50
190	0.013533341709316717	0.074986885474377	50
191	0.004376820408230118	0.00662357560209258	50
192	0.01445060681248263	0.021658174718095943	50
193	-0.0729706991734585	0.024596229957115967	50
194	0.04832247830632788	0.060337671679335174	50
195	0.0650299727518559	0.046109667756819926	50
196	0.127358057530463	0.0592454646753495	50
197	0.0554575639942884	0.07403268827700371	50
198	-0.2218094719848172	0.04406698065668575	50
199	0.18149897460305603	0.08400907168476941	50
200	-0.14818512883576523	0.06434736558214775	50
201	-0.06625978517380389	0.05210539324015556	50
202	-0.11839388917789476	0.03586648352293961	50
203	-0.16756164291787126	0.037475957308881716	50
204	-0.13128055043947603	0.04739162588835181	50
205	0.08688623051949795	0.09020528029671764	50
206	0.10824746491901627	0.09388210007485989	50
207	0.030816321663335568	0.08660536306179159	50
208	-0.07016187452906578	0.047277482975778634	50
209	-0.0027586502146569403	0.07364482949642016	50
210	0.006449304918905632	0.030992459537636127	50
211	0.22696765576789726	0.09857474108557471	50
212	-0.14946563963690812	0.03168456583192094	50
213	0.04429604915542425	0.0473994480560674	50
214	0.10734590412516438	0.06593801933861305	50
215	0.0633940534210672	0.06816028099371017	50
216	-0.2434972925209026	0.06384902376765453	50
217	0.004401706493464002	0.0860796458547446	50
218	-0.02059476842055541	0.05267069698073169	50
219	-0.15892840289792123	0.075636121397202	50
220	-0.045371727297841745	0.09589460849969272	50
221	0.03614766017431315	0.07505114119471926	50
222	-0.048453680754359685	0.08672409536717507	50
223	0.25707973538153805	0.10028450022907524	50
224	-0.04393066426391214	0.0651067956763284	50
225	-0.07806953380712921	0.039935228417492925	50
226	0.16385307747290934	0.08835914770448293	50
227	-0.008923689857273133	0.008802962026404067	50
228	-0.20824020681653962	0.08122378923366713	50
229	0.1828131789962023	0.07797043403736492	50
230	0.20424288466234122	0.06368296784393379	50
231	0.30441275283559954	0.07212206444522806	50
232	0.01345363161747453	0.07125051275979782	50
233	0.3623920095789434	0.08865842653907992	50
234	-0.16625617452635977	0.04560574183723542	50
235	-0.09530978195349109	0.08004283817282111	50
236	-0.2457390695171196	0.07338455481965471	50
237	-0.15658227367567376	0.030455833690734457	50
238	0.05719707148524507	0.06877587719578783	50
239	-0.12226660355003023	-0.002034865169556018	50
240	-0.15291680017521453	0.0307297233854021	50
241	0.2661112124436529	0.07525237479436986	50
242	-0.0044182095474382364	0.05855453744457395	50
243	-0.1946157575073415	0.03825181086670676	50
244	-0.03346064785261254	0.04675698420091085	50
245	0.14139773989784493	0.07691135369953822	50
246	-0.12885678976924866	0.01079028356664999	50
247	0.05807764663760827	0.0747272818751494	50
248	-0.13457421908202205	0.03250356290072642	50
249	0.24730648852140583	0.06692561093745397	50
250	-0.023576654730632675	0.04052150113966879	50
251	-0.05838808693348898	0.040065652847057515	50
252	-0.06851193628480165	0.07539908145509164	50
253	0.015219925887818717	0.06446931244700944	50
254	-0.12000846632115937	0.026122723899519407	50
255	-0.19425325543027258	0.029094995879619986	50
256	0.17733345318053959	0.07640744122857104	50
257	0.14346653155840838	0.037931270675001336	50
258	0.058889194323465344	0.07361310506175607	50
259	0.07496893830198492	0.05323826611843164	50
260	0.25297676297862737	0.08931210480589045	50
261	-0.002638760094482057	0.06608648662175705	50
262	-0.03783196562593113	0.050446387074244974	50
263	0.1969700257253229	0.07704158937486993	50
264	0.05074469941042434	0.04072581726735725	50
265	-0.05010068055248895	0.007359873588936881	50
266	-0.3095876301000142	0.02698727460558705	50
267	0.14894127050052525	0.0983796757018861	50
268	-0.003662711266247285	0.0441756836185455	50
269	-0.17291169078236093	0.06641187008248815	50
270	-0.10106067174880344	0.030921520281540694	50
271	-0.09728233912296187	0.057739607199831684	50
272	0.011585302915878152	0.037587846408131946	50
273	-0.03250787312218228	0.044641802446516436	50
274	-0.12292662009408158	0.05179896357070037	50
275	-0.10325963495072044	0.04983281681090588	50
276	0.28601883828815944	0.09582831790265481	50
277	0.03914488063123424	0.07729259973614001	50
278	-0.03318015634107828	0.08088963086094758	50
279	0.14277775652624117	0.09494497340091218	50
280	-0.05363765758728053	0.045476324660339476	50
281	0.008996989427617052	0.0712077199189455	50
282	-0.1228433963461563	0.040408739038513275	50
283	-0.3089184632498695	0.023150853759449884	50
284	-0.23526788427062356	0.052249220367690724	50
285	-0.02958470161766023	0.04521784483996412	50
286	-0.022716443958384253	0.07121044039005595	50
287	0.04364077370440224	0.06123127311760195	50
288	-0.09229791084651864	0.07458783653993437	50
289	0.0170726878628936	0.015132990211189853	50
290	-0.04303601120173124	0.001686545607720032	50
291	-0.1601965938130641	0.036095471718036364	50
292	0.02171151860598114	0.016684491641120954	50
293	-0.0489633284304065	0.06040626083076449	50
294	0.21087029914302882	0.07617929151050072	50
295	-0.042932883773277544	0.08129503233321868	50
296	-0.12086319618569852	0.042393494359177136	50
297	-0.02920188851163205	0.048254086809352545	50
298	-0.19520899182785337	0.04588905825461647	50
299	0.16637788541254792	0.11535440499956148	50
