# Supplementary material for: High-level cognition during story listening is reflected in high-order dynamic correlations in neural activity patterns
Source: Nat Commun. 2021 Sep 30;12:5728. doi: 10.1038/s41467-021-25876-x (PMC8484677; doi:10.1038/s41467-021-25876-x)
Supplement: Supplementary file 4 — Source Data [file 41467_2021_25876_MOESM4_ESM.zip › results/higher_order_sims/random/2.csv]

time	1	2	iteration
0	0.05300505167516223	0.05225909030173378	2
1	0.18862463871978374	0.06300878226630209	2
2	-0.15527329104773094	0.04478461886999272	2
3	0.17851923283404328	0.09915168976400164	2
4	0.006309051932526624	0.03906039659072904	2
5	0.11146904473358686	0.09298077628562867	2
6	-0.18148049669055644	0.04410027879265824	2
7	-0.14542048012625072	0.030939620771912864	2
8	0.29220618647167845	0.07862282710470067	2
9	-0.10100509616183756	-0.0009619818342079505	2
10	-0.08993627919142612	0.06585880752305938	2
11	0.3140126286960002	0.10247583295171503	2
12	0.11736199093767824	0.06006564002370151	2
13	-0.25910494278682544	-0.017819613277050426	2
14	0.05663088780242365	0.043958269345365356	2
15	-0.04859206512995352	0.06710820380452008	2
16	-0.03254869434013117	0.06522971127339895	2
17	-0.15054682507322711	0.02901866037439975	2
18	0.11804604285589222	0.05915887433722276	2
19	0.42361762514519574	0.08966468775121515	2
20	-0.02173785079353683	0.04832757039784742	2
21	0.09320822595860148	0.061808293021958595	2
22	-0.06563949478134563	0.056215221583077894	2
23	-0.12813558031912486	0.04297411059175475	2
24	-0.05652794283088119	0.004065596618241629	2
25	0.28372306085116566	0.08981679198797742	2
26	-0.1046517747464096	0.04389761387816651	2
27	0.2031285312033823	0.10892742539461	2
28	0.08792559444353856	0.08128281362035905	2
29	0.027719546861153202	0.06464459796237927	2
30	-0.05214951653969712	0.06517835341305148	2
31	0.03253591033428005	0.07358616047097934	2
32	-0.08085277743827152	0.033291398991512386	2
33	-0.024521919065684204	-0.007285832860918005	2
34	-0.27935084631501234	0.029244728410114197	2
35	0.023569964259359626	0.04490186915153898	2
36	0.012248186958585592	0.02633261518278279	2
37	0.13678591424427802	0.07424319595379868	2
38	0.3709595096189319	0.11055501689047358	2
39	-0.054885531476078886	0.052884971028687854	2
40	0.10146324667022366	0.06426612558618862	2
41	0.44444991359922476	0.09324966182538616	2
42	-0.22160156655908864	0.038869963969420565	2
43	-0.013310438063686893	0.07330301444225218	2
44	0.23262158853155412	0.08472665879896553	2
45	0.08373202334947293	0.054407850283622855	2
46	0.005632743621822175	0.07464095323013352	2
47	0.1413402026491923	0.08059035529490108	2
48	0.1711012872606754	0.04489160538093476	2
49	0.05685079357512696	0.05762211372331539	2
50	0.1215158957429862	0.05342615576971498	2
51	-0.015988270202293948	0.06382577991691193	2
52	-0.18122179013753725	0.014799557702397974	2
53	-0.07384802112351876	0.0463121847172467	2
54	0.008530134621129991	0.04662421503372577	2
55	0.03182752899797088	0.06639564151519826	2
56	-0.1415051508352236	0.08655348261643134	2
57	-0.17016972635816988	0.05224793705227747	2
58	-0.03798987727582279	0.06917332000693492	2
59	-0.26701224915686644	0.05627368822800304	2
60	0.20031156157321908	0.07443707155055755	2
61	-0.28007683762575153	0.026369322535577087	2
62	-0.09106418884783946	0.002355675372478558	2
63	-0.10403232914389994	0.01557858832413353	2
64	-0.1923752148679857	0.05399545838563108	2
65	0.08284525982384225	0.08540573555425111	2
66	-0.07790229294428946	0.07946743432498887	2
67	-0.15797899829153017	0.007448223687132953	2
68	0.39593633532333766	0.09869351167574444	2
69	0.10107838434000395	0.11093158572931373	2
70	0.15367702857264318	0.055782235874182066	2
71	-0.10204970552330912	0.033267770797006074	2
72	-0.1423924268775679	0.060227312957032555	2
73	-0.184388860691043	0.016232816918217985	2
74	-0.08106416177057353	0.04099577291758355	2
75	-0.18240862028616756	0.0687583557241244	2
76	-0.003807254790246455	0.0660838538112185	2
77	0.0950244928873272	0.08356340550589818	2
78	0.004760305576019838	0.05211498461052865	2
79	0.13029794533676967	0.0732738402492373	2
80	0.3201078243889441	0.06845661891747676	2
81	0.11467189204143766	0.06310271570110657	2
82	0.14459556537783505	0.05167992729220702	2
83	-0.019089901593739755	0.06881613879643649	2
84	0.15174133246546626	0.09098366959505864	2
85	-0.02655970805110408	0.054682356282890726	2
86	-0.09649486170825973	0.06747760611100086	2
87	0.08837662422634596	0.09158425967795164	2
88	0.14550937161806457	0.07905800961294601	2
89	0.08554607800913544	0.05487394109756013	2
90	-0.15643896209611552	0.01876542551922264	2
91	0.24927235368514802	0.09892348511659918	2
92	0.023648420780890765	0.06951300052008177	2
93	0.2688490643404307	0.11682663243094431	2
94	0.15497642758524016	0.09052245708043609	2
95	0.07282412138392998	0.07865247609445108	2
96	0.07511936702632854	0.07301789403501678	2
97	-0.34728162306386007	0.047536020894455945	2
98	0.25139314617174896	0.07888857144085845	2
99	0.22003672854588205	0.05860984392139912	2
100	-0.19131274184528135	0.03801736149890958	2
101	-0.14296206854615723	0.04304085540401113	2
102	0.21713077095158498	0.10037853646435602	2
103	-0.20511264211164681	0.0326889668785292	2
104	0.11317105524667669	0.06992698819948871	2
105	-0.2126646209196191	0.07036048619633962	2
106	-0.022731337742938743	0.04653453553192978	2
107	-0.05822004583466612	0.019869092960367023	2
108	-0.24284652598317177	0.026299757941030993	2
109	0.199391759793344	0.06049230152949266	2
110	0.10386446251669633	0.05808541018718229	2
111	-0.17219995607530705	0.07335779798419882	2
112	0.05007378546107663	0.042649660658411685	2
113	0.06627366292956385	0.04625439258096425	2
114	-0.048812179131684896	0.05056488198277916	2
115	-0.01312778306739208	0.08472295733152764	2
116	0.023842790770906397	0.06436874353163717	2
117	-0.026333349676897343	0.0657127305914873	2
118	0.13722052524340897	0.060765094531327134	2
119	0.03828338173073595	0.05754684099434946	2
120	0.07784720454390344	0.041521292460792246	2
121	-0.08090354043975946	0.08983450753700536	2
122	0.07605991118568642	0.06359885274668178	2
123	0.2137922560897418	0.08521416635119511	2
124	-0.0733214304045609	0.015214894990606102	2
125	-0.07408626796448727	0.04550030837473768	2
126	0.08746091401641752	0.06542440623682637	2
127	0.2627050829987205	0.0880706820644478	2
128	0.058232001631461416	0.08925077472573016	2
129	0.06254916157767473	0.05797817177860655	2
130	-0.010285057949565756	0.05597948852624448	2
131	-0.05099752693647321	0.05081421626376645	2
132	-0.13899434234887156	0.05773336846817043	2
133	0.2136775168573781	0.08292232583326298	2
134	-0.21617330644920205	0.014187421460200493	2
135	-0.07095888398922487	0.05503364604112198	2
136	-0.08995579950235373	0.06200963879654525	2
137	-0.053055288627190215	0.022742773483999952	2
138	0.09847606843760777	0.08399045534586706	2
139	0.1452678242336226	0.047063358555979526	2
140	-0.2471649438468894	0.04104302508385363	2
141	-0.10067625675691647	0.055318181912779534	2
142	0.2794434587466441	0.09984338467918949	2
143	-0.2404242537735805	0.05504047751064387	2
144	-0.22047139114390035	0.019633864267483248	2
145	0.05835325735280557	0.02052088563224718	2
146	0.17858761241976917	0.0716133256665266	2
147	0.12397545334254481	0.06163699643194198	2
148	-0.1965427236235106	0.06222686260205243	2
149	-0.04028314813395797	0.04552516720655202	2
150	0.05884309672150758	0.03591291360875795	2
151	-0.08549116839377557	0.0761323289433671	2
152	0.07812379293953835	0.07920256132711705	2
153	0.139552489613175	0.1116192896739871	2
154	0.01765135585766121	0.09639028579518231	2
155	0.049755551955179486	0.08407083866863084	2
156	-0.18380485903492477	0.04495291655549066	2
157	0.028614163171239482	0.059084268987884304	2
158	-0.011074858733933077	0.06699525777036727	2
159	0.06101356793126985	0.08337349860190964	2
160	0.13384190136394647	0.04894900133692917	2
161	-0.22938701634212524	0.00036259127948069526	2
162	0.21220779805004944	0.09090237323957007	2
163	-0.20710747034892965	0.044304208040222066	2
164	0.13141000062975883	0.08295986591376216	2
165	0.1663435433871119	0.06779104489180454	2
166	-0.23541957962980165	0.023270820848126806	2
167	0.07281890098690522	0.043909946618780366	2
168	0.3359968936856128	0.10400563456193058	2
169	0.11071386492050572	0.09582502444731122	2
170	-0.07093724680575902	0.04383267451729425	2
171	0.2491821887292333	0.06728794506320354	2
172	0.05976594449153137	0.040504320848049676	2
173	-0.19063006597099147	0.03694799817982196	2
174	-0.045354185565311414	0.03257604692942976	2
175	-0.1713426341544931	0.05049007375454552	2
176	0.11716270913523127	0.06861022166484906	2
177	-0.13435215458370162	0.014738239645902703	2
178	0.16445860014906255	0.0587669076085733	2
179	0.0249631559681949	0.07900445333538467	2
180	0.1106476041675969	0.06156057064309553	2
181	-0.041534580151428586	0.04984461361982466	2
182	0.2882754386529074	0.061732880560538855	2
183	0.2004387284728468	0.07932856709162411	2
184	0.035906137603611867	0.063157184878112	2
185	0.042367135682405056	0.0952136425849921	2
186	0.02735327045974395	0.04300540910095164	2
187	-0.0822234581048028	0.06685630867184685	2
188	0.1815716342790038	0.10762266821106897	2
189	-0.08689450733007949	0.08375611589876437	2
190	0.14472828639700458	0.08297864542668873	2
191	-0.03608289011943088	0.08042478055643983	2
192	-0.00043194807019236747	0.04684290447608487	2
193	0.21048664433498232	0.0868552171609834	2
194	0.0430499254391863	0.06734136756685331	2
195	0.14271310523801256	0.0726571327058266	2
196	0.14727427741381488	0.07578255039961754	2
197	-0.10130597377794372	0.039323361776359395	2
198	-0.24096972956279492	0.08443451932354104	2
199	0.09933864348717651	0.06725762782481641	2
200	-0.17696154178362414	0.03582988803491883	2
201	-0.19198252950227956	0.06360227862918502	2
202	-0.30913999743475196	0.049490262867448946	2
203	0.024702800152069364	0.06644446904802807	2
204	0.09400609647599083	0.08096331009312738	2
205	-0.2265302024309291	0.04006445393802579	2
206	0.19491371095647284	0.07056864645572615	2
207	-0.2712324525770001	0.04627594228072637	2
208	-0.06501719612316939	0.07253912482059302	2
209	-0.18324174977528002	0.014169510553504109	2
210	-0.0982480475638505	0.06672175206394283	2
211	0.22154410197560193	0.08923992013986477	2
212	0.02767082264198004	0.02897123871239615	2
213	-0.2901465212134526	0.043624411051989505	2
214	0.02737025016829336	0.04478346691532624	2
215	-0.06258574122667827	0.03944390460335878	2
216	-0.25752672854529834	0.053182183970984766	2
217	0.0625411394215453	0.05943676173532181	2
218	-0.09114724234409309	0.0701131580181756	2
219	-0.17586378693128238	0.05505218259585445	2
220	0.2659927574396944	0.09671852695134933	2
221	-0.2154586622193113	0.020608916316272284	2
222	0.21324422412897467	0.062109233328762746	2
223	-0.00922758057154606	0.05438321206523719	2
224	0.46588619508993545	0.09522960785486725	2
225	-0.013577906859364811	0.06349246380573048	2
226	-0.061137458419613704	0.0643642340458058	2
227	0.02762843185334652	0.0399425341373379	2
228	0.10504946101407062	0.056355054494880166	2
229	0.0032602163083245476	0.06925758926508671	2
230	0.001247690492091582	0.029020104315538076	2
231	0.1887422353397523	0.08792646585476387	2
232	0.012531851856655115	0.07378472749928643	2
233	-0.29754278219003705	0.003954163371898467	2
234	-0.18932835719960106	0.021153500633770573	2
235	-0.06182637647648213	0.03709112927012713	2
236	0.1654109460951993	0.06087435105203064	2
237	0.14876582991148124	0.04081057344333587	2
238	0.18275083365519085	0.08663276393133625	2
239	-0.014391105921271234	0.052231559087226945	2
240	-0.205632846881983	0.005366805961516286	2
241	0.19704750767502205	0.11598006697296365	2
242	0.11632771587769873	0.072615453584647	2
243	-0.126681044727585	0.07915410973352328	2
244	0.09262532802905042	0.10029581645833034	2
245	-0.21560738364996088	0.038507386072368484	2
246	-0.0022631154214236104	0.061602177297787344	2
247	-0.08445509321431176	0.031242795682397236	2
248	-0.2550675362370745	-0.004789139104721615	2
249	-0.28463629079961295	0.02603199905712658	2
250	0.19586244011716067	0.10985667207503648	2
251	-0.16405852200812487	0.046080396121152875	2
252	-0.18902637043512252	0.05126442162065815	2
253	0.006344409477999603	0.06503489166529323	2
254	0.16024332405570682	0.05158235673532621	2
255	0.008505096257493506	0.06427899516682431	2
256	0.1369024141451106	0.047855239588863195	2
257	0.03477089876393432	0.06148525489936229	2
258	0.16609077979281095	0.06717731846835352	2
259	0.000667236279778075	0.03567886033835753	2
260	-0.10188670616754567	0.05712414316024634	2
261	-0.11891395539729477	0.04020046963338834	2
262	-0.014434705551486796	0.06106661980918848	2
263	-0.07027218574911498	0.08239938813121772	2
264	0.16900126614606042	0.10187354701056654	2
265	-0.08190713726745999	0.06978481750782423	2
266	-0.11247428230526603	0.05465652064925745	2
267	-0.12276472284980398	0.012339336468456912	2
268	-0.13889225641428227	0.01063860441648262	2
269	-0.1404055479725153	0.033902120147920926	2
270	-0.15216333656304468	0.03282512299005388	2
271	-0.05153377456627626	0.022201249280063864	2
272	0.16270887523559624	0.08235990814204361	2
273	-0.13021622127971053	0.06472552594704113	2
274	0.18569761237335408	0.09403595956424662	2
275	-0.023174078261301502	0.046992538729369614	2
276	0.1088396996570349	0.049234561178507996	2
277	0.06056207031438184	0.08959894745239083	2
278	-0.08726584885985399	0.043280804601852206	2
279	0.0023919124795320685	0.06072426181780786	2
280	-0.28450049891575957	0.046323625212375055	2
281	-0.21956086766314514	0.028573602270898498	2
282	0.18362007055527244	0.04608890187579759	2
283	-0.07406904500095411	0.05168819004876934	2
284	0.32272311835265205	0.0655954211311468	2
285	-0.01306425622702931	0.08496159871821304	2
286	0.08976080063620868	0.0733791660653802	2
287	-0.21236219444603432	0.002901930070682774	2
288	0.010556389914589681	0.04432180324471953	2
289	0.08575305891986885	0.09741890506307017	2
290	-0.11296440312528516	0.01886070135154944	2
291	-0.03207143567955386	0.04937297403074157	2
292	-0.08264646873684271	0.040861758703537365	2
293	0.05653199332108564	0.06069125998607775	2
294	0.07306997584522343	0.05628181742577276	2
295	0.2270666574009994	0.06783670251689909	2
296	0.2065714951161517	0.11016494977017083	2
297	-0.057298713327322344	0.07527237270245796	2
298	0.12110273318866946	0.039363788117101395	2
299	-0.14510210725080636	0.01284014976841687	2
