# Supplementary material for: High-level cognition during story listening is reflected in high-order dynamic correlations in neural activity patterns
Source: Nat Commun. 2021 Sep 30;12:5728. doi: 10.1038/s41467-021-25876-x (PMC8484677; doi:10.1038/s41467-021-25876-x)
Supplement: Supplementary file 4 — Source Data [file 41467_2021_25876_MOESM4_ESM.zip › results/higher_order_sims/random/87.csv]

time	1	2	iteration
0	0.3353841325572869	0.11163292063405253	87
1	0.07140991484481839	0.04806750575793149	87
2	0.1810321065389826	0.09515104567790743	87
3	0.10012491668648149	0.05430882277717884	87
4	-0.010485968830928014	0.06842221895539545	87
5	-0.08376834398865611	0.01252485058670313	87
6	0.16401327402972207	0.06271966683046458	87
7	-0.29526183378455867	0.027019407893898843	87
8	0.1400291059275575	0.0925415272583422	87
9	-0.16305087972501764	0.046069764260307296	87
10	0.16595611629934848	0.052617757946507825	87
11	-0.006865948459663316	0.06990373773495423	87
12	0.15134829192449945	0.025411547315302447	87
13	0.11518701126652503	0.03981837079905757	87
14	-0.09141784766436054	0.03736025132658534	87
15	-0.02920899677104532	0.04723858153220551	87
16	0.2722878211735463	0.07388772097865129	87
17	0.3038329406521587	0.09490200851079711	87
18	0.06295904161988469	0.03753772174777557	87
19	0.1395161689333698	0.046900033179696085	87
20	-0.08140511973830913	0.06089904955637789	87
21	-0.24970237162321274	0.03334982963042465	87
22	0.15518738977483218	0.07922893947233425	87
23	0.026391869557297	0.07248358562344095	87
24	0.1648399662601633	0.08019176627749812	87
25	0.06551514401364861	0.04692223843033094	87
26	-0.0069417691079554774	0.07922925912476453	87
27	0.2316585552607807	0.04995268112484437	87
28	-0.2674553224251071	0.021469011785077662	87
29	0.10024282786547124	0.07660480933348648	87
30	0.19273829468604933	0.1015323981257198	87
31	-0.17624936810564115	0.03435521377130778	87
32	0.18495999615215725	0.08446819228266057	87
33	0.002176637062893959	0.052616578961118925	87
34	-0.08130313991105274	0.034298282766683195	87
35	0.11702407029259196	0.07100219881952154	87
36	-0.16079763315278786	0.04140007244430701	87
37	0.24182129199984856	0.07306654628724667	87
38	-0.15489570986094248	0.06318990563994513	87
39	0.24561570404287283	0.09717122525759438	87
40	0.14503895607408	0.05533870423752665	87
41	0.07755888646170626	0.09551895889114922	87
42	-0.24960246336072	0.03383169462535161	87
43	-0.1646577317435033	0.019046751010324502	87
44	0.0991315306279507	0.07086718041342993	87
45	-0.06346252656946325	0.04907884604508613	87
46	-0.12569922466210057	0.060405959925353435	87
47	0.11518300847356551	0.0779817774191234	87
48	0.04072389348280593	0.07276600308306787	87
49	-0.09506242167061789	0.04823192976578599	87
50	0.09587266804790427	0.08040437233250244	87
51	0.17430528290249733	0.06938026218559352	87
52	-0.21345968011263775	0.031769961512048604	87
53	-0.06762192127100998	0.06815695079407809	87
54	0.12590067287253587	0.05608677047188852	87
55	0.13133674147731852	0.08329233754928181	87
56	0.06354734524888113	0.06390456143258073	87
57	0.02065091269752056	0.08664347559131212	87
58	-0.16320406011683075	0.07551565180512165	87
59	-0.020596368512225335	0.05730973819514636	87
60	-0.07713840178262427	0.051376068960240356	87
61	-0.24031493392580228	0.05119889228212027	87
62	-0.2693362615111981	0.002200796050904045	87
63	0.04916913218782164	0.06217121136043633	87
64	0.10126862378036741	0.07484656528474226	87
65	-0.14794532453347567	0.035899884658302544	87
66	-0.058139816378469586	0.07401553538965448	87
67	-0.25617546473133196	0.020127696514755714	87
68	-0.10287769400417476	0.0549183152206863	87
69	0.13435981479375264	0.07095208419618101	87
70	0.12006515144687586	0.08970312543932951	87
71	0.23555498085924007	0.08431211054670033	87
72	0.05647490025887524	0.08810048110209838	87
73	0.05229798964825073	0.03724774841130043	87
74	0.013388746809653879	0.061305731974615495	87
75	-0.019946335967411667	0.038362653098994545	87
76	-0.13332517439501937	0.04667285246101285	87
77	0.02353518231845416	0.03728597532096381	87
78	0.035986417342037384	0.06819737146943078	87
79	0.1442239519024989	0.040314219961053284	87
80	0.15435959265792754	0.07088026221833107	87
81	-0.014157851598208303	0.04562269101420836	87
82	-0.2451790346214609	0.02794007535699042	87
83	0.21941103560436198	0.1143435831436408	87
84	-0.2685330296985188	0.06783046792501725	87
85	0.016031365292633177	0.08216049320095604	87
86	0.01816203510518358	0.06286173949833054	87
87	0.05154306920030783	0.06353371329983237	87
88	0.042635644368773706	0.05528618100055876	87
89	-0.22389305091555256	0.048819071352089884	87
90	-0.0988724718504892	0.04874183063393995	87
91	0.17532665211952647	0.07915850088246007	87
92	0.05116922626518488	0.07532892297844027	87
93	-0.22966257796480224	0.05478888190552807	87
94	-0.09500002698101663	0.019710428092999485	87
95	-0.16056230012385148	0.06617790453159725	87
96	0.13611875636217338	0.07666925744255043	87
97	-0.009766490289156127	0.011422276016617768	87
98	-0.012326624406685775	0.058424677423452274	87
99	-0.03044949135175887	0.041373656977014096	87
100	0.04974111358249975	0.0689708163201614	87
101	0.16422376247740955	0.0810152871574636	87
102	-0.06987126921724988	0.02935562033366747	87
103	0.2273226921360691	0.09628698117210915	87
104	-0.11217930174557027	0.03678782206684144	87
105	0.0828799090492212	0.07763887155749503	87
106	-0.23960152962445377	0.05943276038780432	87
107	0.03174163626611618	0.08626798694614111	87
108	0.09684203317046308	0.08719361109527181	87
109	0.028022343091882656	0.0801912867529538	87
110	0.1162548028534215	0.052605300835477375	87
111	0.10145847363000535	0.07288732251948693	87
112	0.008220327609555803	0.04892894970544099	87
113	0.2864996433314126	0.07281205216012542	87
114	0.01275811279508819	0.07967621536007431	87
115	0.041279060599801444	0.05962030856795474	87
116	-0.1573956937951177	0.022616574818778358	87
117	0.0414167692814122	0.07236453893665135	87
118	-0.27513871295666564	0.036005229597701444	87
119	0.00951137219724424	0.057396398619979146	87
120	0.026364120974668167	0.027183244221748042	87
121	0.28878404860228424	0.10823522025492646	87
122	0.3184621752462115	0.06272723923812425	87
123	0.0964828241590188	0.056167132002058404	87
124	-0.0318574897186298	0.03177707245201907	87
125	-0.2433897754515997	-0.014260108071630345	87
126	-0.06467912234002007	0.04187741030692742	87
127	-0.1615364632267178	0.016338886952456427	87
128	0.1394531469847401	0.0748808857898958	87
129	0.20140847512191906	0.08268836585763485	87
130	-0.12377586784783945	0.022510525073137874	87
131	0.007634750957824259	0.015760953847877058	87
132	-0.10724897384876118	0.05326521591377148	87
133	-0.19275099277751692	0.056429369132125144	87
134	0.16645217739909768	0.10034241663218811	87
135	-0.011585351642885993	0.06414646845330393	87
136	-0.06017993486089469	0.05626518356673153	87
137	0.11570253354430414	0.08874096415506567	87
138	-0.2770642987203212	0.022988421606158674	87
139	0.13398382245699295	0.084949038836954	87
140	-0.14735852445263595	0.06490680278716605	87
141	0.057399800645803585	0.061041213118644765	87
142	0.20361887160368133	0.06952736253188503	87
143	-0.1001307738945882	0.04449036267311907	87
144	0.12204474957001266	0.06862506479788776	87
145	0.08507853843252494	0.05197912765603777	87
146	-0.16376626172805234	0.05720838225583766	87
147	0.2061641250335475	0.07602933459318358	87
148	-0.09036500803830153	0.009302801668172317	87
149	0.17531502723071465	0.09205928279685313	87
150	0.18919153492869017	0.08519286069684777	87
151	0.023186007208751573	0.07860864839922078	87
152	-0.1759626732863037	0.027046422730326914	87
153	0.10504279720602316	0.061108334229777905	87
154	-0.17281407161832923	0.033548679399454086	87
155	-0.09608983783668819	0.04212533350851058	87
156	0.27290699962732795	0.07587863067250027	87
157	0.4054125233369778	0.09392401661109673	87
158	-0.3095621803619285	0.006347329073472906	87
159	0.07133764914814754	0.06294768067865786	87
160	0.19048514512316214	0.05772849651750753	87
161	0.013581849323412205	0.04688406828458061	87
162	-0.04160029754751074	0.03929433988549658	87
163	-0.0784142360518031	0.04541072513216702	87
164	0.11666675684534336	0.09430356375767218	87
165	-0.06092832015091669	0.06307601854829913	87
166	0.06820078408921336	0.06369559707530527	87
167	-0.19683915910191588	0.025440279804807377	87
168	-0.017560404404006167	0.06607812397863219	87
169	0.14731086715937605	0.06568763390392332	87
170	-0.18408353941027203	0.019469319618310815	87
171	-0.07275000197144217	0.019550109211057234	87
172	0.14315497427333748	0.04927250041790129	87
173	-0.1891637431790651	0.04791732920108465	87
174	0.0892072725225715	0.06923205108670287	87
175	0.025003987396489676	0.041359086944305644	87
176	-0.09052319711127606	0.06276132976488388	87
177	-0.11744480600108241	0.045456637009397026	87
178	-0.08612583834236985	0.02151988552213654	87
179	-0.1166501674238255	0.03530788569896608	87
180	-0.2193747831027503	0.06114411648600203	87
181	0.09505300269561645	0.07538801888567731	87
182	0.26815714561006815	0.09224384183084838	87
183	-0.0928496173169631	0.0710111413130074	87
184	-0.26538869217121674	0.02022843250100277	87
185	0.09061943678586896	0.0689547856806274	87
186	-0.10447191700004564	0.015565482714836602	87
187	0.04506457781865307	0.07924751252049154	87
188	0.2995298652454992	0.07269802147313864	87
189	0.04919540501021403	0.041234291845812926	87
190	0.1755135269102444	0.1042055182518907	87
191	-0.040743509008236624	0.051079944722491014	87
192	-0.10691545759512695	0.017107068496126213	87
193	-0.07008376289246461	0.057537830770932365	87
194	0.15013230746713263	0.06683860288545546	87
195	0.21621889335690833	0.10508116804197852	87
196	0.06589954233345449	0.06791158747167676	87
197	-0.06324741244250766	0.04240351210685882	87
198	0.07881153286389904	0.0802866801518595	87
199	0.051030831508397524	0.05191559625387821	87
200	0.03280343862958134	0.06212404734445364	87
201	0.021314059661174136	0.09713646226231407	87
202	0.021241345395561443	0.05747706754445033	87
203	0.09167580260988889	0.06749652633524979	87
204	-0.019339876981060346	0.07048148767623791	87
205	0.09899259385581817	0.08115323139965609	87
206	-0.04729396731922003	0.07248879673391972	87
207	0.010173493086671365	0.07510728205197716	87
208	-0.09656321652607024	0.021177909720217745	87
209	0.00731343553216829	0.009751392786642265	87
210	0.2894322450901324	0.10758196036068929	87
211	0.07824600190433144	0.08738536044615043	87
212	0.0374536552995698	4.4166235319151714e-05	87
213	-0.093142939748461	0.03906591816331477	87
214	-0.005166266407843499	0.02313036914063936	87
215	-0.21758916071813164	0.02531901513872579	87
216	-0.05895802769110445	0.0750029007066385	87
217	0.02387922641482812	0.0493064786806791	87
218	-0.027840955721655167	0.036129152841520705	87
219	-0.022245236350780892	0.011151722749226666	87
220	0.13069767754296527	0.06535457315113025	87
221	-0.2801537118578297	0.004096482775068306	87
222	0.022358670430266944	0.06778223261176933	87
223	0.3952261280415634	0.13994128826834507	87
224	-0.12327270848441088	0.04518882244569815	87
225	0.021596949172194065	0.043984676489824445	87
226	-0.13668682691895068	0.055503077071600224	87
227	-0.05443174822838815	0.031285987623517385	87
228	0.08030159263285647	0.048730196389915305	87
229	-0.01481078445924618	0.07033898083291927	87
230	0.37584606267138965	0.11990868614610961	87
231	-0.21969982754204817	0.021030769899263828	87
232	0.014435457654649193	0.017464891012230064	87
233	0.1609618977541946	0.08656429249693645	87
234	0.08528928257009045	0.07438679110179136	87
235	0.0810586546898786	0.06283561285749487	87
236	0.03248200099358726	-0.004715699555151244	87
237	0.30770968291114	0.07868607976824193	87
238	-0.0041046573198881275	0.08812924593102045	87
239	-0.09667790551639757	0.0221399962220667	87
240	0.08190256698645994	0.054841127076076454	87
241	0.07807194983538708	0.06729754817650226	87
242	-0.1335992912000939	0.037492537676232514	87
243	0.3445398531514562	0.09100194536694718	87
244	0.09442436680704575	0.06755017604576823	87
245	0.0621589135493411	0.059413454579940746	87
246	0.12758227411384804	0.07899622475657755	87
247	-0.0741353193965127	0.02209963080623177	87
248	-0.24022059256464415	0.014998259713558646	87
249	0.21547979718691718	0.08060606208522705	87
250	-0.03939414674049895	0.020809217371651402	87
251	-0.09231139467336975	0.0734059774724413	87
252	0.20008590503591472	0.057782235699408095	87
253	-0.08537071031576297	0.04268734816628083	87
254	-0.06539377388746946	0.045456463962431054	87
255	0.20121165274214153	0.07172229044728205	87
256	0.22989960683448413	0.03410433612713297	87
257	0.1327762474335733	0.08422584663364963	87
258	0.272645116796765	0.09756734591279974	87
259	0.2941510251645226	0.0623026807000502	87
260	0.015963431150401712	0.08782626170113847	87
261	0.058163649944896395	0.047904832599549	87
262	0.11071460246776717	0.07289681205362766	87
263	-0.0006673799827261597	0.06082421147589043	87
264	-0.14569313351779314	0.040615448553056474	87
265	-0.04540350197278577	0.04801017145640639	87
266	-0.3624663336876368	0.026598742650766605	87
267	0.2711390676970967	0.1110157313429641	87
268	0.08925856463293304	0.03349794693969859	87
269	0.17563031269757143	0.07671203210266893	87
270	0.2433968441683261	0.044330814447582995	87
271	-0.15716846751070124	0.06922367381162485	87
272	0.1981519620722924	0.08465046780635072	87
273	0.16254483715283455	0.06993318854850565	87
274	0.15759345150148174	0.09449496414875172	87
275	-0.04358070470613135	0.046233225707199906	87
276	0.010235428190515884	0.07369396091533344	87
277	-0.00429387702977816	0.08462734702753065	87
278	-0.00032668693446437754	0.03980286270779299	87
279	0.12192266566447595	0.105109015653097	87
280	0.06154567081079328	0.04746231165560942	87
281	0.1253482124799779	0.06779528912009036	87
282	-0.012628055574366503	0.04231880032383784	87
283	0.02725198634649644	0.023733597925999446	87
284	0.11531068188149277	0.11717028662062348	87
285	-0.07588540817961395	0.047465764166905025	87
286	-0.024762592547140673	0.07419131218642758	87
287	0.10495756152181374	0.04992686330073749	87
288	-0.11847737700061589	0.034592873709291386	87
289	-0.15285675579400237	0.06066788714790879	87
290	-0.099079339817199	0.06500428422458848	87
291	-0.18055031017687592	0.029342377577813685	87
292	0.019705607402042188	0.09206805001549821	87
293	0.055250388841114155	0.09278495860301446	87
294	0.22145260177252687	0.05712108938199065	87
295	-0.1785966956526483	-0.01799294587171322	87
296	-0.27805432626386506	0.018325314535515596	87
297	-0.0446521535002778	0.04285596312322564	87
298	0.03276138183602488	0.06226863263354011	87
299	0.1449526956251351	0.056052328856886026	87
