# Supplementary material for: High-level cognition during story listening is reflected in high-order dynamic correlations in neural activity patterns
Source: Nat Commun. 2021 Sep 30;12:5728. doi: 10.1038/s41467-021-25876-x (PMC8484677; doi:10.1038/s41467-021-25876-x)
Supplement: Supplementary file 4 — Source Data [file 41467_2021_25876_MOESM4_ESM.zip › results/higher_order_sims/random/93.csv]

time	1	2	iteration
0	0.11295869702932974	0.06533913974738809	93
1	-0.09119911295338168	0.03278498301723393	93
2	0.01329136720604059	0.08922123627522915	93
3	0.03886535611502558	0.03325039746476601	93
4	0.13549674875302836	0.0869665528151605	93
5	-0.1632470426237635	0.025262265974743653	93
6	0.3004798850400387	0.07744777223685505	93
7	-0.027293302134625	0.08250506908209984	93
8	-0.17965270021438695	0.0436961674002355	93
9	-0.11691718106427261	0.042617903826316805	93
10	-0.08793170048242278	0.0668573048996005	93
11	0.13764386976825393	0.0550779041396949	93
12	0.210167533901181	0.07480285981350605	93
13	-0.022958949031102474	0.06388732234160689	93
14	-0.13463678510284274	0.04146977669683042	93
15	-0.20340499696585648	0.026745864134093078	93
16	0.20973607298839644	0.0627711351808945	93
17	0.03986543409590006	0.05184952280737641	93
18	0.07924178161530317	0.05225287050892164	93
19	0.12884441573643865	0.10063518896037477	93
20	-0.07407482083645765	0.05206735245947123	93
21	-0.12928875056865574	0.05623764279513928	93
22	0.23449395838268983	0.06680567681556261	93
23	0.12094823879992125	0.061174988096423216	93
24	-0.008661619269765329	0.049663010961340605	93
25	0.23729618473256622	0.10208523042646632	93
26	-0.09514033188304481	0.045854056750471266	93
27	-0.07078322806591926	0.06208719589123396	93
28	0.036296994806512536	0.04553908823427766	93
29	0.1350565472061037	0.08106526444576213	93
30	-0.2605320422889365	0.00911502843130444	93
31	-0.20556176348461452	0.05629336797204003	93
32	-0.027041220296665492	0.03988660240834104	93
33	0.08742755552775902	0.043573056900406075	93
34	0.2119591737504888	0.07687180677642005	93
35	-0.15745092197410765	0.034872076272209736	93
36	-0.20640527527769767	0.022844331091260207	93
37	0.23573878004738977	0.09196768572924456	93
38	-0.20149567404484842	0.0588985424766675	93
39	-0.11312326111365695	0.026056215923691204	93
40	0.04305855898403381	0.06692368511156985	93
41	-0.20467239951185184	-0.00032200209341998935	93
42	0.08574648003214298	0.09332914351806325	93
43	-0.19219482122695344	0.025464908431419842	93
44	-0.09165028976464923	0.08162864160793767	93
45	0.15124909159837654	0.0974101305247198	93
46	-0.20919686661597997	0.010339159573494525	93
47	0.23105768098428467	0.057427785320649884	93
48	-0.040913714048198116	0.07009713567946871	93
49	0.09303832850285988	0.04278309259942551	93
50	0.1401804672738646	0.09423449048397624	93
51	0.2350725843848968	0.08143529149196045	93
52	0.10692582886540089	0.07663982332566723	93
53	0.19988741763861217	0.06813858194489873	93
54	0.004366260526525817	0.0713314795127926	93
55	0.14402287816110648	0.09494392392103333	93
56	0.05730375811290095	0.02535514712535653	93
57	-0.15680944115888856	0.019000907741686487	93
58	0.25707248433933894	0.08868281573265623	93
59	-0.28992487346164925	0.03016015970797707	93
60	-0.2853324464466832	0.028555049426279257	93
61	-0.07680446981909093	0.04490565949546408	93
62	-0.054254557517649314	-0.00853325998839384	93
63	0.09960601850406836	0.08974622654047644	93
64	0.16718267770604794	0.07599126040420559	93
65	0.17093830311065647	0.05987240145845977	93
66	0.1753184583537768	0.0668970355011062	93
67	0.3502818497048814	0.07879876246279555	93
68	-0.01894917726399641	0.0575950026568604	93
69	0.13873158796348145	0.06627399838631456	93
70	-0.02768316565681343	0.0603703939936247	93
71	0.006794809936498058	0.059198951911338844	93
72	0.3156129818299766	0.10571517350690872	93
73	-0.01434227742675869	0.0685620972804948	93
74	0.1768611857297941	0.07651257198210386	93
75	-0.007714266887113331	0.06795162578926418	93
76	-0.044020778424458895	0.04739239129459791	93
77	0.0707248669901009	0.05270298000470253	93
78	-0.24232046390171366	0.02725230343978155	93
79	-0.17306145237155512	0.02467905439712274	93
80	-0.0074393615984572154	0.0326267662628356	93
81	0.006012447022526156	0.08324298990066299	93
82	-0.04526279003947479	0.03579430768221317	93
83	0.32901794043833565	0.09302384055803063	93
84	0.00519544230499011	0.06439345237710005	93
85	-0.1852344346250276	0.05185489708238984	93
86	0.12686198427310863	0.09123744889540661	93
87	0.011750448603169157	0.024511854889836957	93
88	-0.02984235869933928	0.05985344095843619	93
89	-0.1747205051589307	0.031072720531492397	93
90	0.05523163029584594	0.04315990793989529	93
91	0.20880059076273594	0.09322056126560843	93
92	-0.1758005559345509	0.007174577875025102	93
93	-0.2018832918501667	0.03104476823961224	93
94	-0.08500087294799162	0.0652805749781397	93
95	-0.022142004422448867	0.03628740958866024	93
96	0.09120880256185632	0.07852527681685119	93
97	-0.2957105347878595	0.021939819330105286	93
98	-0.07354923187210922	0.06104737842612911	93
99	-0.06252373408727838	0.02810729761655123	93
100	0.24032386549587836	0.06167465621452335	93
101	-0.12664339089994797	0.04925975450671244	93
102	-0.14458741219954457	0.05178021090514506	93
103	-0.12839808762024038	0.056120456540027265	93
104	0.028630905237852573	0.06222958942222376	93
105	0.09157053401782553	0.0657744646762657	93
106	0.0775927710704775	0.06988692897791055	93
107	0.15379871856298377	0.07237589789315028	93
108	0.0031765749374095507	0.04747544488238929	93
109	0.09176602701906068	0.04675796114842521	93
110	0.05483785091917055	0.060996133713680095	93
111	-0.13474000077285045	0.05301577516422318	93
112	-0.17744569541168473	0.03374824044918178	93
113	-0.02206305141001638	0.0568581742643191	93
114	0.004571524457887582	0.04213743812226537	93
115	0.1703024999279345	0.07836936801857144	93
116	0.029095330436743356	0.044432885275636734	93
117	-0.14493948985066263	0.027557233151596285	93
118	0.16648396007087504	0.08756350568120291	93
119	0.002654143981269223	0.05583410216364886	93
120	0.015404804389995521	0.031342235594984634	93
121	0.0940836282091255	0.09459278306057028	93
122	-0.15783643990889812	0.04854567367372136	93
123	0.048965233210505436	0.05209099562745006	93
124	-0.02001874891995821	0.02936586271426962	93
125	-0.2988835644779589	0.026660978059490383	93
126	-0.17756509193641515	0.040499915180291994	93
127	-0.07969380893966042	0.017121083217137293	93
128	0.07208987215813101	0.06509182998490408	93
129	0.04227551429499464	0.09637144867466407	93
130	0.13613905284278946	0.04919953010976109	93
131	0.030613386662952987	0.08515464954585783	93
132	-0.15284653794474332	0.06676967915995716	93
133	0.22994309529147688	0.07913738478630186	93
134	-0.18299512559082282	0.07538320115793361	93
135	0.29668938782490684	0.09683878113622058	93
136	-0.09704471073722375	0.04351079787618857	93
137	-0.19568577929188694	0.05722241835496665	93
138	-0.10998543497123203	0.032718347558730376	93
139	0.049510048441535115	0.06481281248265351	93
140	0.05874104141797496	0.08509290650237195	93
141	0.12480047909871488	0.07775903152426772	93
142	-0.13582938862946223	0.04137506256931106	93
143	0.06344220185100256	0.03245660202045525	93
144	-0.15821189544564576	0.029913855987260332	93
145	-0.2907495131342755	0.04611792597540468	93
146	0.14034789118877147	0.0936963712372796	93
147	0.2930479234006365	0.09785536350937231	93
148	0.006569119184374224	0.047970335790400456	93
149	-0.074408160105348	0.07888775293851644	93
150	0.08412739501088365	0.07050595010057767	93
151	0.06216660730190334	0.07771568982208045	93
152	-0.3378027273511708	0.03009115195236728	93
153	0.15019047325934975	0.08092644153584154	93
154	-0.0898408239661228	0.04766956605006162	93
155	0.04576194239050708	0.057527367486972424	93
156	-0.11016918106651943	0.047580145709253965	93
157	-0.25731567336117767	0.03647643380195313	93
158	0.07641002575228305	0.043748946527928795	93
159	-0.023876943384528906	0.043738042246393105	93
160	-0.21932961313817215	0.007173518957353401	93
161	-0.1937356153132029	0.03442970653352878	93
162	-0.038222273408541785	0.02970807883076172	93
163	0.22957269140858752	0.06810738615899734	93
164	0.013243268751729218	0.07498802392711308	93
165	-0.006318870595224985	0.049702987053274326	93
166	-0.10978748565098229	0.03324852637931911	93
167	0.14304896405123924	0.0876923898150221	93
168	0.2587786730765028	0.08715728205113848	93
169	0.0300218555448273	0.053278865923264807	93
170	0.012749565560124321	0.055638748033617465	93
171	-0.2545950045957903	0.025103942525014973	93
172	-0.19975084446131056	0.03962720784272823	93
173	-0.0977193506009516	0.04624451026203674	93
174	0.1435803060350226	0.07074786126394035	93
175	0.08208766854415499	0.017889759368428255	93
176	0.19492323859164778	0.056081215523709094	93
177	0.09394855920736271	0.09497368336711305	93
178	0.07783018795573994	0.05315648793572581	93
179	-0.13440131978913084	0.03343928710553847	93
180	-0.06079443021318483	0.06767862152893174	93
181	-0.13238986379453196	0.03228517385809261	93
182	-0.31577386938505503	0.02568568014989176	93
183	0.020252711401240665	0.06530935412418871	93
184	0.20959319572594948	0.09794064483547538	93
185	0.1879516354087652	0.08090813101606141	93
186	-0.17250426243625236	0.025519130913724864	93
187	-0.13147120919171068	0.027659511953631602	93
188	-0.22387477009337917	0.042066130868955484	93
189	-0.30712472673392427	0.04070840929744699	93
190	-0.12167847044985752	0.01781767722604827	93
191	0.2487783475860134	0.08776889182316644	93
192	-0.009639960293940878	0.0323468178576005	93
193	-0.13414835221360433	0.07072419757824845	93
194	0.15016378590025356	0.06343070732256754	93
195	0.05706753356589469	0.023519522300783212	93
196	-0.02787147476976712	0.06415951095722436	93
197	-0.14907401214193985	-0.004892167827988194	93
198	-0.023495174379111416	0.05340033893542266	93
199	-0.05161513031940793	0.009154674228703166	93
200	0.07653019246263312	0.09761342911974731	93
201	0.11619833158261149	0.0801381738753693	93
202	-0.25739116405786233	0.04357309489824713	93
203	-0.005404419217476165	0.08683545193598771	93
204	-0.16462554032509816	0.0661683889609607	93
205	0.1100088515105197	0.031467471509110806	93
206	-0.05285339234532013	0.053507747742241894	93
207	-0.1887088912541096	0.0178328945699087	93
208	-0.02845554891022216	0.06328048531572292	93
209	0.00743134873373914	0.0901992957251413	93
210	0.049310203877917055	0.05504569849359285	93
211	-0.0672588871467278	0.0671138715906773	93
212	0.20775050123129765	0.05606189786683795	93
213	0.11519487246378174	0.07738785369565633	93
214	-0.22232261700322467	0.02271056369923028	93
215	-0.20557036793509398	0.043091881304936616	93
216	-0.2158185638564343	0.03335863544171158	93
217	0.21134223222127088	0.06839008428962497	93
218	-0.14071788389940698	0.03348436124839358	93
219	-0.30229605716049734	0.030467620237730343	93
220	0.16502200851870386	0.10047704141654953	93
221	-0.22294307864354942	-0.004198745734614772	93
222	-0.21165999734962432	-0.009438194316767524	93
223	-0.30193048349239154	-0.02052267830069716	93
224	-0.06660717937268258	0.05857536113212454	93
225	0.11996188261355885	0.08217694878503257	93
226	0.176712170516226	0.08390746002315101	93
227	0.33625000878067857	0.11244506367717325	93
228	-0.1647180155322801	0.03285191395388515	93
229	0.15125878504767024	0.07007121560145618	93
230	-0.07647533893978464	0.028079227792576517	93
231	-0.1734984043423635	0.04199419088670285	93
232	-0.012874555737914042	0.05745337588076747	93
233	-0.13888010625889144	0.042898557928971494	93
234	0.20208577045613652	0.10609942609407086	93
235	0.0591605294551766	0.07213966457900345	93
236	0.04268221917166688	0.07252580279078667	93
237	-0.053486269532129684	0.039213255849187646	93
238	0.2523239178776354	0.07307423803338024	93
239	0.21684906353227096	0.11066889696335137	93
240	0.3805540222414591	0.07974176891586729	93
241	-0.1410114864148608	0.027027044184645244	93
242	0.3070830136108725	0.08806962610404949	93
243	0.023672580922336296	0.05291789975801894	93
244	-0.3484617303762709	0.010018374344914057	93
245	0.23519054673273682	0.063109499203329	93
246	0.10469994384549838	0.075212449209524	93
247	0.11313967198946857	0.033779760382137466	93
248	0.2453619272377528	0.10511992687252536	93
249	-0.10965210378555651	0.027242736793565748	93
250	-0.21423743187977617	0.046948428670254595	93
251	-0.007945422043050245	0.048829712585095324	93
252	-0.12042324496935905	0.04340500785336237	93
253	0.11635565360782381	0.07022947538396285	93
254	0.16232832402526004	0.029246373241648384	93
255	0.09172598416102361	0.10877724675519201	93
256	0.1768598320016975	0.06623145719300914	93
257	-0.25654569499964325	0.014691469480884513	93
258	0.14729991634075365	0.08464756512373518	93
259	0.07723401546038958	0.04988488803579392	93
260	0.06247651599874947	0.036461289977370845	93
261	-0.09729330876266047	0.011632383311633914	93
262	0.10991837669423468	0.08539014297142013	93
263	0.15458342602762107	0.07774120563505121	93
264	-0.0010427795331767874	0.06924475329694876	93
265	0.2674666972629109	0.07278945230250305	93
266	-0.3195408567782047	0.02769643889241628	93
267	0.04201822570729196	0.08405957560098543	93
268	-0.10733705497524519	0.04060004028616719	93
269	0.09732861117718031	0.07327938889753685	93
270	0.15289173001623518	0.08121894843459246	93
271	-0.11339083758854304	0.04745192573069678	93
272	-0.20976185871012998	-0.010464996286089124	93
273	0.38766261030139076	0.10068934386705776	93
274	0.18844924676803573	0.08573127832348673	93
275	0.21069736014113752	0.04459658298810316	93
276	-0.09244090136870903	0.06198840656259451	93
277	0.1285854172016813	0.09441212960694284	93
278	-0.012470465037622676	0.04539318318111951	93
279	0.1351630329238624	0.06148836935392135	93
280	0.16380544303316483	0.11491291455458201	93
281	-0.0920850397491331	0.06944947249139306	93
282	0.08116703354189077	0.06267832854836274	93
283	0.080913504002981	0.11179783500488642	93
284	-0.0752994526309485	0.05298367064315896	93
285	-0.0003385588380588489	0.0632948003450896	93
286	-0.2354364559901998	0.015297255475658744	93
287	-0.0002846182819233915	0.08026579021335221	93
288	-0.15924545972954238	0.03750373108373188	93
289	-0.32186086815802273	0.002229362920799873	93
290	0.023326321205689504	0.07087568203486581	93
291	-0.18759738259285347	-0.015409250822752501	93
292	0.1094500026714619	0.06642570000421286	93
293	-0.1123967133645241	0.04132763305451899	93
294	-0.22582598264343598	0.05527454616451756	93
295	0.1182014230035835	0.06393160130099274	93
296	-0.014926707325906346	0.06826066229347472	93
297	0.04751014180131648	0.11003630950822227	93
298	0.13185184282630066	0.058958137240022086	93
299	-0.03106382071856786	0.0780644442768017	93
