# Supplementary material for: High-level cognition during story listening is reflected in high-order dynamic correlations in neural activity patterns
Source: Nat Commun. 2021 Sep 30;12:5728. doi: 10.1038/s41467-021-25876-x (PMC8484677; doi:10.1038/s41467-021-25876-x)
Supplement: Supplementary file 4 — Source Data [file 41467_2021_25876_MOESM4_ESM.zip › results/higher_order_sims/random/37.csv]

time	1	2	iteration
0	0.37304986887485037	0.12794935740896377	37
1	0.13802505875874263	0.08148014184437703	37
2	-0.20406773735771588	0.04662929381977651	37
3	0.08834369375292571	0.06412680572744614	37
4	-0.3279354745976214	0.023154820416135202	37
5	-0.011837314798143065	0.06597176617409506	37
6	0.15042589785911664	0.06112249724970252	37
7	-0.2889663884216497	0.042109395829823766	37
8	-0.04018173298259587	0.049823037883923144	37
9	-0.049466599465014485	0.02749153088064361	37
10	0.0270254520196534	0.027325246621048457	37
11	-0.24639693339439125	-0.0027483907324713976	37
12	-0.01105341421402615	0.08358786979939624	37
13	0.31003811075282806	0.08374512577088454	37
14	0.12335099553867075	0.0989623587773527	37
15	0.08919506119687835	0.041286264059183404	37
16	0.002906617478140483	0.06273444060788985	37
17	0.03294011435954781	0.07678826126473406	37
18	-0.004273365717221081	0.07887350496812141	37
19	0.15338066864784025	0.092914969097638	37
20	-0.026805993987076778	0.020845853784712865	37
21	0.2149004004647206	0.06552070132669625	37
22	0.14146938337652676	0.06749880010628224	37
23	-0.17084101075381508	0.04319838631227379	37
24	-0.12158952617828443	0.057794808784907274	37
25	0.17096659932762265	0.08496464124252914	37
26	0.12110450166746999	0.10528804549569437	37
27	0.2398459296912329	0.025469418192665474	37
28	-0.30252738477511354	0.0007393301605362221	37
29	-0.15401688036055378	0.027467741216490843	37
30	0.10367624245800601	0.07042493939504202	37
31	-0.08998676970665569	0.03386748913736969	37
32	-0.1462762562812436	0.07335473304928428	37
33	-0.0049676471517616	0.03344132690393773	37
34	-0.35250851597335336	0.03049487764742519	37
35	-0.18782453002644778	-0.0043630725261599645	37
36	0.08232447780058094	0.10342368633715611	37
37	-0.023835964175324947	0.019060152126095554	37
38	-0.02728255995985053	0.07119982676180957	37
39	-0.2738617323716186	0.03652743162780165	37
40	-0.08898625624901146	0.03630601405330962	37
41	-0.046439247374187774	0.07624814092074274	37
42	0.052393768993772155	0.06486315284523993	37
43	0.40937323873078396	0.09586047854959441	37
44	0.18571340314722312	0.06002263059878408	37
45	0.048225406845797875	0.07197867727397876	37
46	0.013376554037845746	0.06177928361799767	37
47	-0.24530327347048125	0.043934777813313564	37
48	-0.2895598556617076	-0.0184865995993621	37
49	0.024984487871556996	0.06081701184767306	37
50	-0.00802801077002385	0.00575402587108525	37
51	0.13786652746029326	0.09325588429984467	37
52	0.13088710039369372	0.07090476683009135	37
53	0.20833843618058837	0.06850997241061764	37
54	0.03532733542397398	0.07244229080295032	37
55	0.14719320820624013	0.09305413615201633	37
56	-0.01526902465181981	0.05593758907074317	37
57	0.2748717326785785	0.037769610771675614	37
58	-0.09495188193778942	0.032612911153920635	37
59	0.13129603024647002	0.0727548775361195	37
60	0.22440576726182176	0.0895690431459355	37
61	-0.14596889710677954	0.031241265188307266	37
62	-0.04384002660861584	0.05103206484255849	37
63	-0.22756429810975984	0.05821074110041777	37
64	0.0035503338136727357	0.08010548392007504	37
65	0.19892212836748482	0.06700844641455994	37
66	0.06300081124935925	0.0598302132734201	37
67	0.07458767716393556	0.07345881217186584	37
68	-0.18621941796265218	0.06142649394230394	37
69	0.011253779610788777	0.04865352646004464	37
70	-0.2771204208490452	0.019918986885898392	37
71	-0.06398859259859102	0.06636315289810898	37
72	-0.024684063749318735	0.05612146508068086	37
73	-0.01927361162858531	0.048265261380978405	37
74	0.15443054245759238	0.06990968001828152	37
75	0.02718934407817675	0.046974341310726954	37
76	0.2072993744172137	0.08189580403359788	37
77	-0.16433808762326152	0.06687541291353455	37
78	0.09888547590804772	0.05706971575225496	37
79	-0.0006168087729336944	0.03217597090010609	37
80	0.07084387986531676	0.046864161958092496	37
81	0.16344334818916767	0.05738596823427274	37
82	0.18725504905280613	0.06943512899928118	37
83	-0.027444301956923958	0.0569966458953701	37
84	-0.06727662940849186	0.05463786253072433	37
85	-0.17387297637918597	0.07408047939380548	37
86	-0.04990963576727305	0.03336071435659837	37
87	-0.28569968254273925	0.04573340345564506	37
88	0.0201226713250392	0.0779860599067317	37
89	0.18164727873587144	0.05329293945676094	37
90	-0.026058862303158556	0.05111351918609119	37
91	-0.04934798253212202	0.04042148151481417	37
92	-0.14333457735710067	0.046909702260948906	37
93	0.1293143803848218	0.059035806499746865	37
94	0.0536122783862887	0.03994105439054003	37
95	-0.0744547328618349	0.0607776365325262	37
96	-0.11468226068104327	0.07453718355877027	37
97	-0.15233115232089733	0.025064823105354274	37
98	-0.09453643649796145	0.028200344136352765	37
99	0.06054565043139998	0.08269717655364459	37
100	-0.021103923058708386	0.06084659258799904	37
101	-0.04378089666999474	0.06603033285188845	37
102	0.023414166930290574	0.04077496736005327	37
103	-0.02057475203828938	0.04340261289347729	37
104	0.1441482906256696	0.06920336533709208	37
105	0.42531605856300664	0.13601690808050437	37
106	-0.11805554744692373	0.06456897331210806	37
107	0.06462726918466871	0.08844975267497904	37
108	-0.027014669357945408	0.04891997198915502	37
109	0.003450772603165658	0.002312059094074189	37
110	-0.15699102787792668	0.04725405389052571	37
111	-0.2146513631254862	0.018073825570606623	37
112	0.08854652464061424	0.09853460568095904	37
113	0.027055154960446443	0.0420534169376822	37
114	-0.33439506181206624	0.02898233697620284	37
115	-0.19641763909311163	0.06962961526629562	37
116	-0.05536779474486236	0.048606346504197866	37
117	0.0015611747262860545	0.03478290128000583	37
118	0.07022525414786558	0.07660578968959003	37
119	-0.070750357329168	0.0718059114927263	37
120	0.13001013121780108	0.061540406196825666	37
121	0.046134213830529416	0.05387005037989506	37
122	-0.2075903895934114	0.08433271071318743	37
123	-0.30439567940466955	0.030095150313541253	37
124	-0.34810884240840645	0.01173499186256769	37
125	-0.013838054629129239	0.037830799004456586	37
126	0.20439492510323398	0.09004177675064433	37
127	0.28093248789813113	0.09131180491237312	37
128	0.2996345827527647	0.11120070586452056	37
129	-0.029397720898537677	0.031259283473919465	37
130	-0.15154411687091543	0.04640504069883877	37
131	0.19119466169180657	0.08654356766273882	37
132	-0.1302289519314449	0.03736491963792274	37
133	0.017369842564357856	0.053530767581187445	37
134	-0.16879956376189217	0.07228377778030672	37
135	0.22145775944178325	0.10784081116691581	37
136	-0.19620547098547453	0.0005699295602396253	37
137	0.016330516801040324	0.03075632378355089	37
138	-0.1701719054195397	0.06902371141356503	37
139	0.200113594044084	0.012526282083322921	37
140	0.1828872872048687	0.12633043941334646	37
141	0.09829808808282052	0.06628663865334916	37
142	0.30206776797596185	0.07474613182647724	37
143	0.021964374469287177	0.05503059697113072	37
144	0.11734794466163087	0.08356676571615687	37
145	0.11435008120124598	0.09422539800257977	37
146	0.15539537232891903	0.06123891791484506	37
147	0.15596165753353525	0.08674029017046081	37
148	-0.1277024181853752	0.0420041147160867	37
149	0.027480554465671457	0.07044932386528638	37
150	-0.07842044182468891	0.04380951846406279	37
151	-0.07649575528033245	0.0931615235866003	37
152	0.00843702288072049	0.05965436508158274	37
153	0.003793036084144515	0.09132417160306636	37
154	-0.03656836640079746	0.034094495802254994	37
155	-0.29440672557778275	0.03348294650517472	37
156	-0.0842066677980537	0.050073033548160555	37
157	-0.15561672650145453	0.07078386248321458	37
158	-0.05176405699430142	0.028036795750297532	37
159	0.09608285047094572	0.060387864300109256	37
160	0.13775516824608086	0.059083467126132744	37
161	-0.052906228202803135	0.07203365998499674	37
162	0.10011972721134295	0.0475036653532509	37
163	0.16064401944208306	0.057909648046558466	37
164	-0.017616532875916836	0.036505674870605985	37
165	0.01484571525970092	0.047322564630385214	37
166	-0.0022838294746226903	0.07638668341345224	37
167	-0.03793371625386502	0.09013827786511705	37
168	-0.2590302752101431	0.05860102965600932	37
169	0.15581551932991078	0.07001196550728678	37
170	0.10359032553146151	0.09141677670402425	37
171	0.19191289348449703	0.09813117765713611	37
172	-0.23804989102202473	0.04770422056641768	37
173	0.41528758942025507	0.10314489772599697	37
174	0.13071612909115102	0.046339362484423156	37
175	0.018402301590294823	0.010096967837875266	37
176	-0.025666347849491858	0.06330699894440842	37
177	0.2585597050999645	0.08602259313454527	37
178	-0.11087502389766035	0.02702304499457978	37
179	-0.11448646279068535	0.017187149248433013	37
180	-0.08334018884971572	0.04321858722995923	37
181	-0.18243844636763756	0.04791390541060828	37
182	-0.17500440793607935	0.04164074149727609	37
183	0.0830696046445171	0.07013221356975682	37
184	0.24469717220678108	0.13408591654397412	37
185	-0.14305784300061894	-0.010857100797291517	37
186	0.032718098202673976	0.06913995975377601	37
187	-0.17215780290479854	0.0662037074137983	37
188	-0.2103084632416092	-0.013398137569296462	37
189	0.10093183810964844	0.07240453924431163	37
190	-0.06674154944480758	0.04442507771771429	37
191	-0.0078090265661141444	0.04468558686573489	37
192	-0.2651161893403447	0.053518263759474494	37
193	0.2527281841995184	0.059033137940922104	37
194	0.00414048873578532	0.11575744070957165	37
195	0.12667087101193256	0.03837664828510486	37
196	-0.2615250266168082	0.038892112906075096	37
197	0.03727253037264237	0.07698823974421175	37
198	0.0385680066777858	0.03960018218369801	37
199	-0.19341367052092534	0.06643241535101514	37
200	-0.005873933428943256	0.06012064489806623	37
201	0.15965660814850646	0.09171725299938427	37
202	-0.17854570478193235	0.06385329497526808	37
203	-0.0857308155146985	-0.00030036874676240893	37
204	0.21298180019777327	0.06472628024083504	37
205	-0.046249465505881326	0.049913113243566	37
206	-0.03646042998434134	0.08057558535385466	37
207	0.11361197204767211	0.05301617050432138	37
208	-0.11937337277501937	0.0709154075367649	37
209	0.024721237645147668	0.047363979421015	37
210	-0.12472940853569678	0.014725188307665098	37
211	0.16451612747518854	0.06183079081949734	37
212	0.13304088191136001	0.06249911275008028	37
213	0.010158475324857396	0.02796503265698339	37
214	-0.0707117854250144	0.0418440249208142	37
215	-0.1206268870153142	0.05926805810715403	37
216	0.3268195917821852	0.07323026849417573	37
217	0.14269749899988818	0.08622595688957667	37
218	0.15184203407962107	0.06721187987087254	37
219	-0.05285985348215836	0.05029199556722236	37
220	0.031512751383772776	0.06395991257331038	37
221	0.10059880592995193	0.07570698008871199	37
222	-0.16981215174545256	0.04755505462807828	37
223	0.02740628739210228	0.07933649992237019	37
224	0.022234153035722338	0.05013410875392477	37
225	0.07091796340768278	0.07730797860372227	37
226	-0.06043018498957059	0.021862807379391447	37
227	0.003252499446920762	0.051565610439626534	37
228	-0.16082140806982753	0.0584188065666956	37
229	-0.09537064017434203	0.044908540042528075	37
230	-0.12797339327213836	0.06664033562661478	37
231	0.17280644255472336	-0.0036619063456555146	37
232	0.19405784859386663	0.0570496010365019	37
233	-0.28069709524180936	0.011536498540908761	37
234	0.016825873739230283	0.058495434578932304	37
235	-0.2010446448140572	0.027202545395434305	37
236	-0.15163374074582472	0.044942268330360795	37
237	-0.13644193157108156	0.05503995016225059	37
238	0.0022914020364488688	0.04831532255958257	37
239	0.03404187067462981	0.05603878958497763	37
240	-0.015341368511140412	0.06537926855758773	37
241	0.13862569855330398	0.057264994192618004	37
242	-0.02041586184250749	0.061897248738825406	37
243	-0.03699249631665553	0.025154193224377844	37
244	-0.2673079876575865	0.06235163256566906	37
245	0.127494775396826	0.09374597854052963	37
246	-0.008141116394594947	0.07325482179740303	37
247	0.022401635844962114	0.0744264129719773	37
248	0.07191217796686683	0.01846430586019835	37
249	-0.037651871122596936	0.030897058613773447	37
250	0.0031061870727731866	0.08905702549361527	37
251	-0.1304785439146381	0.06926673801480991	37
252	-0.034791229424592375	0.06749818614661454	37
253	0.252098433206496	0.09085676020048367	37
254	-0.04573840506279631	0.07249413675088802	37
255	0.02074810249872447	0.08161634604568563	37
256	-0.0024760113876002837	0.04668243798913733	37
257	-0.11684877241158122	0.04381544918222075	37
258	0.15092490604121253	0.06427974144642788	37
259	-0.021988836613603215	0.041681144659974106	37
260	-0.056592751560772855	0.06326937378531068	37
261	-0.19895884878149261	0.036476425635673715	37
262	-0.0634904412641476	0.0560447343087765	37
263	0.010886244462090992	0.06658156481698405	37
264	0.06520236733678521	0.05576557177036305	37
265	0.18283377304167714	0.0772812222621977	37
266	0.09848482038452216	0.040961132696967925	37
267	-0.20057308133079224	0.07124794574468055	37
268	0.05782103419754554	0.08424965555533041	37
269	0.22243005106685534	0.09445656486582245	37
270	0.05790217466359063	0.08637839830936113	37
271	0.20915207187370377	0.08803845189791068	37
272	0.058396487280585115	0.045486780518440656	37
273	0.037621776394977526	0.11172385881499891	37
274	-0.2573678344416982	0.011628949646640135	37
275	-0.05517332221764298	0.05308690428921156	37
276	-0.18376092999288512	0.04367717207948702	37
277	0.041589503943445696	0.0773878566585214	37
278	0.13068306461762313	0.021145189373100795	37
279	0.13825629057165353	0.0527538562580764	37
280	0.1804587865609878	0.023749765739552328	37
281	-0.09179575848508495	0.017128166471727175	37
282	-0.13551344976785218	0.026657989555501655	37
283	-0.00409320765539351	0.083782080122819	37
284	0.04319645706292919	0.07812529834183964	37
285	0.20500691772252527	0.058987247187326015	37
286	0.001961569319026305	0.027736273996276782	37
287	0.05966564078900594	0.059941372679032164	37
288	0.03385595696139946	0.02946481593146646	37
289	-0.056875511756892386	0.06477055601349502	37
290	-0.09579667997242924	0.02608853349203011	37
291	0.14447032795390616	0.03406802588828777	37
292	0.18689752562997883	0.044512936307120506	37
293	0.18463447491272553	0.10341908587593018	37
294	0.16749957017840217	0.05473602521969309	37
295	-0.022060918424672223	0.0977390239658282	37
296	0.16942249493023728	0.07258540062446414	37
297	-0.16421286019555018	0.05487766915486579	37
298	0.23171047642202147	0.06168543446862712	37
299	0.11565368644839938	0.06603391681756478	37
