# Supplementary material for: High-level cognition during story listening is reflected in high-order dynamic correlations in neural activity patterns
Source: Nat Commun. 2021 Sep 30;12:5728. doi: 10.1038/s41467-021-25876-x (PMC8484677; doi:10.1038/s41467-021-25876-x)
Supplement: Supplementary file 4 — Source Data [file 41467_2021_25876_MOESM4_ESM.zip › results/higher_order_sims/random/23.csv]

time	1	2	iteration
0	-0.10308523375690735	0.043806194868333787	23
1	0.08133713366698303	0.07403221278677538	23
2	0.00934123918912621	0.06699938556742868	23
3	0.10783988418519104	0.09020899060266933	23
4	-0.09486668746297597	0.0029478763808425622	23
5	-0.0510733465754435	0.07323411433697767	23
6	0.01068508564708592	0.07494572179446211	23
7	-0.04908221814593118	0.07889592828505389	23
8	-0.15898620200298363	0.010882065964472217	23
9	-0.07599423331728374	0.04198231938037119	23
10	0.13525940587011853	0.0682216197613875	23
11	0.10885253602170084	0.07970164641227725	23
12	0.13244899462910498	0.09202022455230868	23
13	-0.06608581614784295	0.06749805805958498	23
14	0.022216199945622576	0.06803678995228972	23
15	0.28143564735133236	0.07015568988405856	23
16	0.06134693818778593	0.0598740623466108	23
17	0.08802012553734284	0.03926299296973628	23
18	-0.15275619884745603	0.0492482096506431	23
19	-0.13829201994919935	0.04565591721594446	23
20	0.1316730916215077	0.07789746915506936	23
21	-0.07925291586629656	0.06581667952379222	23
22	0.07208867285979771	0.08548791565545028	23
23	0.12069358887258423	0.06616782261496534	23
24	-0.12972387080206166	0.0434550984340314	23
25	0.23866233166607181	0.11203907753427919	23
26	0.03285235737989447	0.06670015719778824	23
27	0.025413886761989447	0.03985004859819555	23
28	0.23913350863680194	0.10330040303350695	23
29	-0.136168561247233	0.03640416885724133	23
30	0.25495651997706587	0.08179557013734137	23
31	0.036821592139416354	0.08486872233882005	23
32	-0.2230183038352794	0.027595921340727192	23
33	0.3440836461560581	0.08297139793033648	23
34	-0.21675077341852506	0.022568575636079995	23
35	0.07322025081133761	0.03980524151814764	23
36	-0.054756812639896825	0.054684523314692965	23
37	0.0026346637048402597	0.05675450492818485	23
38	0.03619102535664868	0.04413719633649635	23
39	-0.04995797628618964	0.06034880768866847	23
40	-0.25080431621230637	0.03841027313522126	23
41	0.23207712438168662	0.11281025469446652	23
42	-0.008586685264999451	0.047850211762212984	23
43	-0.06628830678034159	0.046660712958645156	23
44	-0.05756178893110853	0.007885736497926862	23
45	-0.11028890509443044	0.016679024985906836	23
46	-0.16675824410967693	0.012904331877314375	23
47	-0.06979498807955734	0.05459688019411624	23
48	-0.09478218792167872	0.03596921784793452	23
49	0.2049196057851165	0.07671598075751189	23
50	-0.16678957645021414	0.023204700948117652	23
51	0.09570193400102515	0.06318919657644262	23
52	-0.08691151910571933	0.023400189081419123	23
53	-0.12047362786907184	0.012007744422831602	23
54	0.23581124940036488	0.09073182298638933	23
55	-0.06048475141972135	0.07485080620230722	23
56	-0.09625269947620911	0.031469237031569314	23
57	0.03944330574225535	0.0445939013928641	23
58	-0.037108117674936575	0.03174749697243813	23
59	-0.03611804859248795	0.03397523585110244	23
60	0.03962485638157561	0.0500925909082098	23
61	0.10328085406148137	0.042873602599200256	23
62	0.09789772352231887	0.09225888488686966	23
63	0.10851215261973822	0.08505195203472071	23
64	-0.07893749369281508	0.04958246195271803	23
65	-0.13068536249461957	0.0335049310615668	23
66	0.1878959351521599	0.07894641095343495	23
67	0.24740234169417563	0.09124108258916584	23
68	0.09194378890528102	0.0693151852750511	23
69	0.16368571711044436	0.06300636419942682	23
70	0.21071032656474362	0.09849829018512381	23
71	0.030134767755002817	0.09177551322686278	23
72	0.07044848048861362	0.02081530901337453	23
73	0.20687705426363387	0.0579142983198714	23
74	-0.2100903123327208	0.023565125070196282	23
75	-0.0759328516073363	0.05764662268572292	23
76	0.07287368659920967	0.03979617999018838	23
77	0.38003041964016954	0.09842134714803609	23
78	0.013818433300424302	0.05207511294601861	23
79	0.10260726650377727	0.07056310635378939	23
80	0.11697634511018526	0.07864803904157996	23
81	-0.006822457290667886	0.026828512115719974	23
82	0.029578524007637313	0.051692632614669796	23
83	-0.019724913510575686	0.056329957252163186	23
84	0.03785488798119923	0.06635856271265529	23
85	0.017137566787421767	0.04303139480770123	23
86	-0.043231230388692435	0.07788761374818007	23
87	0.20865297799497404	0.08988059268488333	23
88	-0.1772721647483311	0.03337138009157371	23
89	0.14264564246374786	0.09479758412126613	23
90	-0.28843485385458373	0.028783460779357055	23
91	0.21631606504894507	0.059716633874779296	23
92	0.23109285915123237	0.09348622966812649	23
93	-0.2848818650308028	0.008885475537651028	23
94	0.32790846385309347	0.0907258096506607	23
95	0.00853714805926165	0.06685084318640014	23
96	-0.06128815274168614	0.07162440693418995	23
97	-0.14431618208893038	0.02961163282928691	23
98	-0.14648199302339093	0.008653545844979786	23
99	-0.05387630440883823	0.07065836523709172	23
100	0.05466173921066276	0.0713389780816663	23
101	0.04047750836890048	0.07054628828633185	23
102	0.030949894589608708	0.09310916511876126	23
103	0.060560808769724354	0.0767197367499091	23
104	0.07619073472345742	0.057304955522930696	23
105	0.12817525501199112	0.051804170764814764	23
106	-0.21345669851127141	0.05040305323232582	23
107	-0.08403083985486423	0.028452900800232342	23
108	0.27306329452829253	0.10731743111267691	23
109	-0.013549912268176862	0.08323957463220621	23
110	-0.041121037167319165	0.042649845909302715	23
111	0.12269806668651138	0.062031171652733384	23
112	0.19365772644662338	0.058243771765230726	23
113	-0.23165010392914057	0.03570283893487581	23
114	-0.23105149958447074	0.04059866797178908	23
115	-0.03690624656517059	0.05025922076229697	23
116	-0.11295778506646276	0.07358612435436233	23
117	0.030943353985716657	0.061148782000776225	23
118	0.16118345566576517	0.06374713066997549	23
119	0.07488184850427672	0.026057574411209834	23
120	-0.06291750997246963	0.04866934072793785	23
121	0.06469155437926748	0.07984593069244514	23
122	0.21283909894916558	0.05596774959270382	23
123	0.49514690015066704	0.1151073258792402	23
124	0.14467294763823477	0.0699938914729307	23
125	-0.00493936364719332	0.07317081582101734	23
126	0.054302694416072245	0.03437467643350162	23
127	-0.0006087033240821412	0.062467502925798786	23
128	0.12393354295553174	0.08787370767688422	23
129	0.026355734756447168	0.08104492557136034	23
130	-0.23764157409211423	0.059947126385314596	23
131	-0.050576248631671594	0.06128419796304336	23
132	0.36467654799982024	0.09047228819114071	23
133	-0.12621198577228657	0.044103688538388454	23
134	0.25362881898841677	0.07286288293597872	23
135	0.13765855275223726	0.0556662312018959	23
136	0.07485441257000829	0.0724880062919794	23
137	-0.14132258860008381	0.017077970086748728	23
138	-0.09552000481405708	0.025250938599936233	23
139	0.19351389685252382	0.047402896151096774	23
140	0.026455901788711194	0.059286749041305827	23
141	-9.665117923688219e-05	0.07418009686267958	23
142	0.07703397919595179	0.07319338231283681	23
143	-0.023726270015688306	0.05504764154365058	23
144	0.12601377977425512	0.07623582253955258	23
145	-0.11101536423559694	0.007158238553950822	23
146	0.11034609827429935	0.07038907274682771	23
147	0.08422641707849289	0.07581610916802534	23
148	-0.047810802056105654	0.05220674870643455	23
149	-0.09703137273709911	0.05602550824513048	23
150	-0.0013101730228602326	0.04721165589030558	23
151	0.020670539973246468	0.07674130288852078	23
152	-0.45098676422368467	0.025582196375005063	23
153	-0.06510251472807609	0.0372994710811369	23
154	-0.00897033230263877	0.049607064084031885	23
155	0.14767003304068743	0.012944204789723008	23
156	-0.051809395078151285	0.05671342274523652	23
157	-0.05477754964250183	0.061342699923487745	23
158	0.1702507477630651	0.034185018693125936	23
159	-0.02802365558366951	0.06435542291955154	23
160	0.10627507722259084	0.06696883510120148	23
161	-0.08252143642774547	0.04716639865883628	23
162	-0.11227081538933918	0.04941979808640472	23
163	-0.21911694734110387	0.06407846528262987	23
164	0.20277095697557884	0.09894073072450273	23
165	-0.04753499436935732	0.08382886225071094	23
166	0.043338145736662365	0.07919754912783476	23
167	0.00660182217981612	0.06229676102604865	23
168	-0.060738691119301906	0.040291518011924196	23
169	0.08626622391349917	0.08455436999657538	23
170	-0.1661716059455926	0.04899566839476822	23
171	0.04663970329480236	0.048410694857339454	23
172	-0.1766942026160781	0.04104600022588628	23
173	-0.030632910038995688	0.08905037782658794	23
174	0.08011003339169216	0.06604797515824679	23
175	-0.03660564661786111	0.04620985103491962	23
176	0.16540749985728687	0.09734749128244577	23
177	-0.10125773377349849	0.014793894193987678	23
178	-0.2115406380511631	0.04854287044023346	23
179	0.12227150124376197	0.03528963632984545	23
180	0.13570989574818784	0.057215728514795075	23
181	0.1643306038073115	0.0850621721940778	23
182	-0.2739050210107672	0.04373853644550753	23
183	-0.008331668178435779	0.04626888988143749	23
184	0.059861376928602404	0.07858862721752853	23
185	0.19599908996060586	0.08961124236265805	23
186	0.14183110466634086	0.08534098593166727	23
187	0.235781265308869	0.08114024206914487	23
188	-0.11318961528984459	0.026796137175730646	23
189	-0.1739331020910556	0.05274918731918106	23
190	-0.10723246896892405	0.024762166550233115	23
191	-0.19450590601445775	0.08380907567475564	23
192	-0.05811240288923924	0.061059517491424964	23
193	0.1459874926651856	0.0979225161506453	23
194	0.06470819216627406	0.09285867119865573	23
195	-0.11389626764312237	0.08030922941776975	23
196	-0.09999239619087529	0.0625918397886548	23
197	-0.0302707101493793	0.07587540721899634	23
198	0.07172708737526905	0.04465432264501808	23
199	-0.09646689045115743	0.050349656078249434	23
200	0.018714081898163367	0.050752850501501294	23
201	0.03477735098634119	0.05826718838135251	23
202	0.3307884848903037	0.1069978549940385	23
203	-0.2826879237959305	0.041440620635235736	23
204	0.30150117947823646	0.0784045707647628	23
205	-0.07275371144601124	0.03707368742080529	23
206	0.04740256323694729	0.04564383042672748	23
207	-0.04643895197764729	0.0343018419710534	23
208	-0.3214797041597883	0.03640444218533	23
209	0.22868091850607525	0.05948834215907713	23
210	0.1047155369689859	0.09039556204213864	23
211	0.16061812960466662	0.07464340358301719	23
212	-0.07443501449317264	0.04188885885699111	23
213	-0.34113726439749764	0.007891443540346507	23
214	-0.013275658458503124	0.06197197560101684	23
215	0.2141609189907233	0.0954390456465738	23
216	0.18121474566276405	0.0627685724495404	23
217	0.08366802122202237	0.1033465231006259	23
218	0.22303411517371616	0.10643302156520268	23
219	-0.07071891548674046	0.033485281654596744	23
220	0.131905700922656	0.07594052790318523	23
221	0.04103764943658873	0.05675340660996609	23
222	-0.08633582200774703	0.07227727466988966	23
223	-0.12516640750250366	0.02797549725275428	23
224	0.11968816549236537	0.10190091022444256	23
225	0.21168711010024152	0.04772863508542765	23
226	-0.2716181874111898	0.004803799019920609	23
227	0.05447771104769599	0.039162611126649115	23
228	0.012673005328259563	0.061981992778015055	23
229	0.016384665608040486	0.03675531464267215	23
230	-0.21134979105337728	0.01757205017314589	23
231	-0.14564962774652607	0.04265656599557474	23
232	-0.17825224667981535	0.02579988412290234	23
233	0.05184983888650502	0.060338315074437446	23
234	-0.03930287135009983	-0.00044890819412936154	23
235	-0.18912672285960333	0.0500826377782197	23
236	0.03659794016872957	0.07732142232288927	23
237	0.33896326260115933	0.057229724195870454	23
238	0.07482505227539754	0.05680072680728315	23
239	0.29877314705502594	0.1009456259322864	23
240	-0.10824884807240978	0.03991649259144957	23
241	-0.20918439157601984	0.04388310446611116	23
242	0.07536547722658817	0.039059216965413764	23
243	-0.21721378705131303	0.047984880400021405	23
244	-0.1676918040418503	0.045832352148271305	23
245	0.09523053695037836	0.06676251908747732	23
246	0.133358235722799	0.09234697153522621	23
247	-0.10814839720723902	0.052123198523047795	23
248	0.11891009069191213	0.098245853687533	23
249	-0.05581983226792459	0.04789640610762821	23
250	-0.0664053325808391	0.05590697470159123	23
251	-0.03592666127859068	0.08860594260495026	23
252	-0.10757260811960184	-0.018850294637729754	23
253	-0.20674260161084315	0.024371470529182777	23
254	0.06722728054439206	0.08036833790529004	23
255	-0.16582416014842713	0.04745770825161791	23
256	0.09475649996754744	0.05683501113068341	23
257	-0.19179172553547677	0.054512621872003175	23
258	-0.19936648741558124	0.05346480209149398	23
259	-0.37913657722826793	0.022947496860590107	23
260	0.17601664334266626	0.0663336558499554	23
261	-0.06493335824744252	0.05292644034042544	23
262	-0.04969503820541296	0.056796122071049414	23
263	-0.14980698865069308	0.023228279712904476	23
264	0.003835638446467404	0.08871265109687025	23
265	0.010818278672999832	0.05102893101851235	23
266	-0.10333165458920336	0.05048242048885931	23
267	-0.02571406097452805	0.019708146672020324	23
268	0.17005988092922544	0.06754616806963572	23
269	0.016191395535578704	0.07057216376719765	23
270	-0.11645085456081539	0.050062550640682955	23
271	0.04534899180603289	0.060760303593268575	23
272	0.051360940871065235	0.06712661808522993	23
273	0.05743353524945074	0.06785918221887413	23
274	0.21126350696444296	0.09434416305886738	23
275	0.15002761277965102	0.10200822766196856	23
276	-0.073589035637843	0.07199157726853346	23
277	-0.19420035252520207	0.05793354164873761	23
278	-0.0038661983656066304	0.04685331772263988	23
279	-0.10721687108053286	0.05690333484275799	23
280	0.1384835697063966	0.08659647445950998	23
281	-0.041538880902832906	0.02840159731091594	23
282	0.02851107951792757	0.05819907559726657	23
283	0.2088880592013019	0.053462379197842365	23
284	-0.03757849995824468	0.052993481187934316	23
285	-0.09582180799555291	0.051102080125751376	23
286	-0.14415926501449094	0.021821802403493407	23
287	-0.08996611276709617	0.06424867127288181	23
288	0.12431244279814821	0.08622161844636805	23
289	0.04656684619808093	0.07114260960105939	23
290	0.19392674134074267	0.11096443963969707	23
291	0.0010754574731649295	0.043105924158315545	23
292	-0.06421005636193747	0.06909362369582407	23
293	-0.02796145909045437	0.05337463982981952	23
294	0.24788979310101697	0.09459661939806348	23
295	0.09371494342570068	0.08023370211633689	23
296	0.18725987940078356	0.08984565520048768	23
297	0.17127259295824993	0.06842073374578507	23
298	0.21219696979477506	0.08844810237200097	23
299	-0.15592072036346932	0.04307679266607578	23
