# Supplementary material for: High-level cognition during story listening is reflected in high-order dynamic correlations in neural activity patterns
Source: Nat Commun. 2021 Sep 30;12:5728. doi: 10.1038/s41467-021-25876-x (PMC8484677; doi:10.1038/s41467-021-25876-x)
Supplement: Supplementary file 4 — Source Data [file 41467_2021_25876_MOESM4_ESM.zip › results/higher_order_sims/random/22.csv]

time	1	2	iteration
0	-0.09224658489215874	0.06126624459736666	22
1	-0.09629714759472395	0.057049034264614606	22
2	-0.2061089910491809	0.02071015922695476	22
3	-0.2835685560340215	0.009620627956591157	22
4	0.10412574112360652	0.050045447845865065	22
5	0.2378451954702416	0.08197639070444618	22
6	0.019072462752774997	0.04113231510784929	22
7	-0.05429076073707845	0.08118755702123913	22
8	0.03175282810045018	0.09643399465287461	22
9	-0.046295104940900146	0.03708725920536853	22
10	-0.14683393786509935	0.03167405085990985	22
11	-0.15174023379355212	0.026623409746430186	22
12	0.10393134094423585	0.0729128560591337	22
13	0.058906237686019276	0.03615685935942245	22
14	-0.13756438865368859	0.055165500651938496	22
15	-0.01574062501264787	0.06736728870635843	22
16	-0.001579516730324072	0.02591974214266516	22
17	0.40168549040219775	0.12745570679056248	22
18	0.061472137742636615	0.06584269632737345	22
19	0.15214682005162314	0.10217054850792116	22
20	0.031210482153883348	0.06282376390851677	22
21	0.13020080759298877	0.1102772150713855	22
22	0.06896953479956343	0.06530145892125247	22
23	-0.07609378299870134	0.049990230568312394	22
24	0.1634430086179904	0.07865330026790328	22
25	-0.16570196155746783	0.011407244959980434	22
26	0.03463030509893635	0.09309963388976943	22
27	0.20539221553005527	0.09812539152683553	22
28	0.2526065837851388	0.08747593712321321	22
29	-0.2461123066684639	0.04192981033229289	22
30	-0.2853390732743199	0.01797496827301377	22
31	0.02547426670651809	0.07831616574511001	22
32	-0.15179822442486002	0.023123440939887996	22
33	0.13651803335997312	0.04002810809232129	22
34	-0.13851610017650617	0.0682489048077225	22
35	0.22375189511002444	0.0881691872254904	22
36	-0.2391436503411597	0.008565638251119636	22
37	-0.17946093563715038	0.05995552625280669	22
38	-0.010003858134289697	0.08065212435219779	22
39	-0.0983776681435023	0.04683589362093739	22
40	0.09110698792877048	0.08959906386796218	22
41	0.04803967659721336	0.0483441753369643	22
42	0.02441703824923157	0.04217046051685241	22
43	0.05417877925274753	0.07617795349166274	22
44	0.10374690937297505	0.054891001586432675	22
45	-0.0690308336663734	0.0747788137425884	22
46	-0.020901433494577015	0.0673630806287814	22
47	0.212368618170683	0.06131592345813878	22
48	0.20801812556678909	0.11360059065297758	22
49	0.10303241824047545	0.08178486852394636	22
50	-0.014212106864702648	0.057022609772214045	22
51	0.14420532200320274	0.06461173183373028	22
52	-0.2226318119784907	0.06981094672670748	22
53	-0.1555647478093468	0.06273545029813397	22
54	-0.04381248729401712	0.07728926423917984	22
55	-0.05597821591191206	0.04108320829973169	22
56	-0.08354488174608903	0.02656837085104277	22
57	0.008193886335307198	0.06380148716626483	22
58	0.04655135475274195	0.05237739130010749	22
59	-0.12605644354837572	0.05632944412831519	22
60	0.014728753118084612	0.05272286501493656	22
61	-0.045345081300101814	0.0705207634147175	22
62	0.09085821902638917	0.0926865123148928	22
63	-0.001953080978438067	0.0719038457043514	22
64	0.1996104892822254	0.07024922334500079	22
65	-0.01358180298042615	0.05764194761006887	22
66	-0.34518500377673955	-0.005914588852903579	22
67	-0.3610540757389748	0.0129533788099235	22
68	0.23669742418001855	0.07325882501739953	22
69	-0.06595337583831709	0.04693142608638484	22
70	-0.19700132042017002	0.052984285600846955	22
71	0.16483659464501374	0.07700502698927277	22
72	0.060709569094247094	0.0651074829481572	22
73	0.18463858720520565	0.06593665309917161	22
74	0.18433308184303324	0.07616521969065841	22
75	0.14533390449780045	0.053765268243532706	22
76	0.0020616297702883138	0.05636343763303604	22
77	0.07566047963046325	0.08199871389334862	22
78	0.05868189024223929	0.09453760073480924	22
79	0.3198913583911433	0.07868413684389383	22
80	-0.3165062401989677	-0.009795642097291585	22
81	-0.0345804120024019	0.07152502549666068	22
82	-0.22266355972789165	0.014943501377653103	22
83	-0.11260870686068937	0.06828875170390825	22
84	0.2173450024153866	0.08910713069803373	22
85	-0.16330720834833662	0.03998450979261373	22
86	0.017862398258514177	0.04376081150959205	22
87	0.024601938319344364	0.09986925108206061	22
88	-0.14330920875239045	0.05404878490822878	22
89	-0.10658403311015813	0.0370941003288598	22
90	0.18501532834535808	0.099144682355962	22
91	-0.09182688127759696	0.02978093219091567	22
92	0.1926006617064235	0.10628385575981715	22
93	0.04102588913551661	0.06868642903687239	22
94	-0.05889383834804046	0.0713233110552009	22
95	0.22440966854137248	0.09264136895108553	22
96	0.09615256588480288	0.04939480786043224	22
97	-0.06274724249853358	0.0522669051721589	22
98	-0.06350137632183327	0.04606555481723015	22
99	0.012028242009662456	0.026194736196772796	22
100	0.14801511043186516	0.07669189772919366	22
101	-0.06372497021590512	0.029277279108700573	22
102	0.0773212588466639	0.06303958576631571	22
103	-0.14480706802898816	0.04802192192056909	22
104	0.09984715288964531	0.05958187893478638	22
105	-0.13485509100215542	0.04869893762876227	22
106	0.10204686148575766	0.08178796678129116	22
107	0.14805497934326392	0.08140312111625869	22
108	0.11762626808482159	0.09729053512763532	22
109	-0.03475464270469025	0.049853934301200074	22
110	-0.21969170093090384	0.03173548740568048	22
111	0.03518475668094197	0.03467827469239925	22
112	-0.08556490021674651	0.0754387333246118	22
113	0.02275499494418261	0.06974743139204927	22
114	0.022228441694995025	0.07477343498830476	22
115	0.27801395899858655	0.07763103460968056	22
116	-0.011646746048440465	0.031690230771887824	22
117	-0.006124259980492509	0.034066731648298716	22
118	-0.06973106274828296	0.02373615951752073	22
119	0.089440708028695	0.06074903493692028	22
120	0.2121426523990611	0.04672817277444596	22
121	0.16917909118107471	0.07794692440417189	22
122	0.07439561465672047	0.06567215293658082	22
123	-0.15655828784835166	0.028602272250647938	22
124	-0.0015000633325600937	0.04357109824405696	22
125	0.08294427621026611	0.07072142146706271	22
126	0.00543971527878097	0.039300404369052036	22
127	-0.3114631051566316	0.019032359074234687	22
128	0.09635170064279397	0.0755452736339277	22
129	-0.018803919973190565	0.044355103696390584	22
130	-0.06401741014245542	0.03257885336354278	22
131	0.018091491537885997	0.08388842668076082	22
132	0.04673549049714853	0.0657363771068425	22
133	-0.10068480164506478	0.026524912523072052	22
134	0.24569471050857875	0.0872762829074279	22
135	0.12866869625978244	0.06577779977506576	22
136	0.17947728651140368	0.09896203269454537	22
137	-0.19986520269894312	0.034812841377302006	22
138	-0.3259647130460478	0.04736614330144499	22
139	-0.10487778870539936	0.041652647220867194	22
140	-0.2060679906687058	0.04484579570631343	22
141	0.05312424031953234	0.07798365156402873	22
142	-0.001956283838938135	0.03348716184437335	22
143	-0.1747819862600972	-0.010940072757384154	22
144	-0.11140877783242618	0.07192148310946476	22
145	-0.053300302490112104	0.05432642085854118	22
146	-0.13658244151612445	0.026136346504852807	22
147	-0.24631334979911854	0.015989121097396617	22
148	0.03496124359951889	0.07031113816530943	22
149	-0.1178001527563745	0.0469353232600638	22
150	0.17821948199504747	0.07296007329411831	22
151	-0.066173798184665	0.058782497623295696	22
152	-0.031118255625419637	0.042478504483930576	22
153	0.14871951893264007	0.0898456967147105	22
154	-0.13695047562778975	0.06368352376149979	22
155	0.07966480327718836	0.06352018898210803	22
156	0.13359061094582442	0.05552077953499948	22
157	-0.19371383835608327	0.04364211661130674	22
158	-0.07383993171876516	0.031868554658303336	22
159	0.07581135168368022	0.08518312644857742	22
160	0.07545411231026972	0.0838062700559034	22
161	-0.2707637717029409	-0.017177969089663014	22
162	-0.031646287260391044	0.07404037119143965	22
163	-0.045183156134939784	0.08340841857532033	22
164	0.05109827294000162	0.07434733998455756	22
165	0.38186057190452166	0.07700688952348828	22
166	-0.19579941160459235	0.04862824043307123	22
167	0.17848089265627973	0.09259363546106228	22
168	-0.015487414813389262	0.08250831673911854	22
169	0.24456676169642105	0.07728539360204131	22
170	0.19116712559694146	0.07755723525746254	22
171	-0.13573897893407302	0.055310290752337406	22
172	0.015126813161974995	0.060408564647719654	22
173	0.03224677161225307	0.047900242495439005	22
174	0.06929318363505578	0.01880691569166605	22
175	-0.09300078887727277	0.05322017238356127	22
176	-0.0034481897225613154	0.019195975856325913	22
177	0.1294724123065711	0.08377248430949155	22
178	-0.03784736104945908	0.05575918354972123	22
179	-0.14197081342772852	0.03353198812367886	22
180	-0.15603498624012452	0.05084135361847961	22
181	-0.23493247816346235	0.04086225905708395	22
182	0.08203327403004793	0.05680556577005858	22
183	-0.0337215974719677	0.061642177680282954	22
184	-0.11637595817220946	0.041639658722563394	22
185	-0.058563082302030355	0.053908044790389395	22
186	-0.2525663466554653	0.0112000052750824	22
187	-0.04151298901780597	0.03306498606652414	22
188	-0.19520900003948308	0.06470457627882976	22
189	-0.004460662212644373	0.04837537588436052	22
190	0.051572856524835405	0.04968255914409266	22
191	0.06439119397161354	0.07457237635117803	22
192	0.12277489510990795	0.08966581363668522	22
193	0.0007756001911185618	0.07933285896512317	22
194	0.2367321687989436	0.10506571167305011	22
195	0.04238441917546677	0.04325138762702689	22
196	0.0012900079674366457	0.08292819707174538	22
197	0.05194221194817999	0.07466953339613035	22
198	-0.2667704720463623	0.06435789026864006	22
199	0.20966393302906838	0.08506821659116301	22
200	0.014037354364491078	0.0695329286059396	22
201	-0.04353146985977835	0.030935613735857622	22
202	-0.24702656407497603	0.052094720247254686	22
203	-0.17181664170209068	0.02856473037594995	22
204	-0.2792192408176256	0.029621371842971464	22
205	0.21392938246106835	0.08449465763036346	22
206	-0.21876947548521458	0.027519221646251358	22
207	-0.16238695680040324	0.019019336552883723	22
208	-0.009800284023032197	0.06933479791731789	22
209	0.021086441809151153	0.04257537247362203	22
210	-0.05114157601118322	0.07689004776354427	22
211	0.16783953310005612	0.06244255702435645	22
212	0.20946689190272963	0.11164496096858668	22
213	-0.14342832973665828	0.04184995319525528	22
214	0.019056593721043874	0.0841318913854067	22
215	0.017348775081653108	0.044021727227741114	22
216	0.014522820056988642	0.05233801794311035	22
217	-0.08373901105916484	0.0649492726323279	22
218	-0.21967074927624874	0.01678131796498863	22
219	-0.008983515618463667	0.041222097446079006	22
220	0.07561350669327753	0.09367006516421314	22
221	-0.16970773131988492	0.039078243017347324	22
222	0.02982839597645754	0.09102327012279125	22
223	0.25926511426793275	0.09196396711600983	22
224	0.2544525417128414	0.08563268729133913	22
225	-0.016274102477281272	0.03584668330759882	22
226	0.2613792566042028	0.08985548923697972	22
227	-0.19023412311901197	0.06567968063453429	22
228	-0.12054117084174468	0.05223196624060825	22
229	-0.22061384456320776	0.02283628549372133	22
230	0.14808544458477163	0.06200528781756958	22
231	0.07841202275752071	0.09619621979102903	22
232	-0.015305079593401945	0.05030883145729101	22
233	0.10500127779224422	0.06631296206966127	22
234	0.09234719031936468	0.0798005125428079	22
235	0.09411243883490147	0.08535109696930314	22
236	0.2523202387580947	0.06443163443386102	22
237	0.28643546973409834	0.10311565797670237	22
238	0.027981241752908528	0.06862960277270269	22
239	0.21153897391363813	0.07349471718924531	22
240	0.20732165583806259	0.09931157467109528	22
241	0.1634330786634322	0.0890628760127555	22
242	0.09036279089153995	0.0772285297077852	22
243	0.09063258565081729	0.07359569508527075	22
244	-0.10459592043148908	0.05258838430122045	22
245	0.001234460926308935	0.029728198066550176	22
246	-0.0597952600901507	0.043172419175943014	22
247	-0.02682405817458901	0.07695770680051686	22
248	-0.053721862172727126	0.08044713556598437	22
249	-0.1885100403914767	0.006054069493536989	22
250	-0.009405248647689404	0.0841343850107137	22
251	-0.12546960213700498	0.07212634336769	22
252	0.05793465470234771	0.060619267025784546	22
253	0.01271470688775417	0.03958542248214826	22
254	0.05864265313208145	0.04587410128245267	22
255	0.1884148933732606	0.07095186760719345	22
256	0.031606642904280266	0.0516302960435129	22
257	-0.05084237622815742	0.05543553523471746	22
258	-0.061156241382688464	0.06040671020696483	22
259	0.040018878092295505	0.10091981844645957	22
260	0.08052719464676389	0.054119941631723165	22
261	0.05375276716768405	0.08156547861982047	22
262	0.17024871241825243	0.08471969665978012	22
263	0.3055673006528146	0.07109033124862842	22
264	-0.2722169817539852	0.01385248042003095	22
265	0.1605246044727658	0.10200791539680408	22
266	0.14979178524805575	0.04207889498632084	22
267	0.35344501616709184	0.11149678747429823	22
268	0.14291753705143415	0.05884930596331712	22
269	0.11515125118705206	0.055932499164606984	22
270	0.025834450070125223	0.040798592936911536	22
271	-0.2575176103049617	0.0030128583694636777	22
272	-0.06905644163586527	0.07052084948271091	22
273	0.04689207466192574	0.04287812237244189	22
274	0.006250371819886031	0.0822755335484919	22
275	0.25870226083660225	0.09033088688385389	22
276	0.2102848454610173	0.1023164381178386	22
277	-0.14194081401856104	0.011017720534325436	22
278	0.012704067984888514	0.06727134187377239	22
279	-0.0249500280180372	0.06827285650353837	22
280	-0.05122856348187501	0.06816255472440394	22
281	0.27217811180772167	0.06988146642094273	22
282	-0.012432922561092885	0.02631312011514546	22
283	0.01018649229252521	0.05979911988034853	22
284	0.052099711395232395	0.045635373379629425	22
285	-0.1339524874296849	0.06852225555033252	22
286	0.11881956579359222	0.05478390791997482	22
287	0.029069471703285797	0.06285726893840676	22
288	-0.040981715648099486	-0.016179425459057258	22
289	0.22258953999242898	0.10776876364920755	22
290	0.28782442340430753	0.08325504295333663	22
291	-0.15534274587560626	0.019626076577612294	22
292	0.16747515181432107	0.05808261560204265	22
293	0.0731564115927931	0.06952907424675969	22
294	0.12150033335400308	0.05341262132277104	22
295	0.008829235536548232	0.05753936103736583	22
296	0.060239483299949104	0.07362849646217644	22
297	0.20014929488523328	0.08778141423733643	22
298	0.04781131092138667	0.03847014236387331	22
299	0.08611810771774331	0.08459139591958337	22
