# Supplementary material for: High-level cognition during story listening is reflected in high-order dynamic correlations in neural activity patterns
Source: Nat Commun. 2021 Sep 30;12:5728. doi: 10.1038/s41467-021-25876-x (PMC8484677; doi:10.1038/s41467-021-25876-x)
Supplement: Supplementary file 4 — Source Data [file 41467_2021_25876_MOESM4_ESM.zip › results/higher_order_sims/random/36.csv]

time	1	2	iteration
0	0.1648978302430918	0.09266689635515392	36
1	-0.026549882760136853	0.06289183951970093	36
2	0.22991963253688724	0.11198089528952827	36
3	-0.002788660348385123	0.07389583189514261	36
4	-0.05177061314705128	0.01427382885602168	36
5	0.11457947081749784	0.07183618640592299	36
6	-0.19756287375139134	0.04920950647710225	36
7	-0.07313050021215452	0.06746640202564436	36
8	0.0351033782036591	0.06782695810678352	36
9	-0.11414569047401671	0.0613389458477865	36
10	-0.14644704052572877	-0.006801733418332222	36
11	0.04398148332608671	0.09766145849701835	36
12	0.2670588153987501	0.06475450189144749	36
13	-0.11583791537893876	-0.005006635436841689	36
14	-0.004905169314986139	0.058906627567428795	36
15	0.19005716890114702	0.10483535052345529	36
16	-0.26892246205920856	0.009175505656083993	36
17	0.028330210633406475	0.06891070233638405	36
18	0.1335194423590185	0.06392931648317807	36
19	-0.038132371791724164	0.04925359425786271	36
20	-0.12331888392261689	0.03877398979791611	36
21	-0.1929706081714547	0.043685807462859993	36
22	-0.13887121218686277	0.029966080676753062	36
23	-0.16770789574731643	0.04244005502367551	36
24	0.1990835366532768	0.08894247318979809	36
25	0.05608327684988076	0.045845411562008144	36
26	-0.13382983291879644	0.05120689016363386	36
27	-0.1340493917405953	0.025376166515435512	36
28	-0.15371474478432712	0.02884890103827635	36
29	0.07980571085935666	0.06610050700669727	36
30	0.0737128639997259	0.06541039019129619	36
31	-0.08180767308127947	0.04275129153609587	36
32	0.2601011730072986	0.09273514245819094	36
33	-0.20357447462311495	0.02689180519751574	36
34	-0.13133591441354323	0.07025504966000026	36
35	0.012498699782202347	0.07190441767662288	36
36	0.03562075372086796	0.04832263682069497	36
37	-0.08044385932422209	0.008925320219003562	36
38	0.037640951060364226	0.05855287299204362	36
39	0.14864442813662201	0.0823400703165304	36
40	-0.015905034542093292	0.08828718018848711	36
41	0.0857738475319281	0.054233269617262374	36
42	-0.009889508173815488	0.07050243983608549	36
43	0.42960576763904473	0.1231155161694838	36
44	-0.4442985229391628	0.011236118575067918	36
45	0.03348395446404941	0.06851001768807789	36
46	-0.1316253338797935	0.05526335350306811	36
47	-0.2538041012444529	0.0192981610998891	36
48	-0.08102294245182004	0.04000458252131833	36
49	0.18288113031084688	0.10266079988310879	36
50	-0.30519463163623356	0.006654814250760486	36
51	0.137866749419308	0.07787589243183177	36
52	-0.02861933575931999	0.06556494859093315	36
53	-0.044681545836730105	0.04013039892221856	36
54	-0.19902038510356967	0.017441326554982893	36
55	0.13617093015737503	0.041744441480549184	36
56	0.1387149570988367	0.06740432708699996	36
57	0.16243824822548852	0.046288083884915364	36
58	-0.10366193432112737	0.06494260559513393	36
59	0.06489074753764303	0.058047708356035684	36
60	-0.14029645483785147	0.077456679964414	36
61	-0.2351909648002685	0.045143865625868085	36
62	0.07903801907196525	0.08408165989439984	36
63	0.13262018249070417	0.07969752037206058	36
64	-0.024009065153521223	0.07081930086312008	36
65	0.1355165448686898	0.09326814404352911	36
66	0.02718667123904936	0.07310862896148665	36
67	-0.06622059625084938	0.04001888832724935	36
68	0.032996198419261866	0.05900837748845966	36
69	0.09013690218776094	0.0666041504608212	36
70	-0.1082335813570773	0.06884709752462652	36
71	0.04458804145136366	0.059980370980362026	36
72	0.18520228013795167	0.08629500460427507	36
73	-0.10847960101485589	0.027782580330846088	36
74	0.046602210353471445	0.086418901320061	36
75	-0.2597514494649037	0.04170687384704819	36
76	-0.02904770374419775	0.058420280130672846	36
77	-0.11162922656805019	0.0386060348187586	36
78	-0.08208945885296551	0.06716027821899268	36
79	0.2878827902908858	0.11291472748141079	36
80	-0.15636774652826238	-0.006168926494102772	36
81	0.10746716515742433	0.08735641237533788	36
82	0.1670187112826672	0.1017636817231505	36
83	0.18915837057801538	0.050423306915928105	36
84	-0.16763978496228635	0.026136349700857063	36
85	0.07759141232714042	0.05753861645327538	36
86	0.1602531001428239	0.04242208344349094	36
87	-0.199442746674372	0.03760351579340104	36
88	0.12004950783759064	0.06242670080275918	36
89	0.03004162233452758	0.06325290659857803	36
90	-0.013039001877577054	0.0701857231430688	36
91	-0.033735942315817474	0.06168303113785197	36
92	-0.2724606679187386	-0.004818299473936115	36
93	-0.008891262677079265	0.041658599703556176	36
94	-0.36640857834934987	0.03189794005770614	36
95	-0.1368185567722465	0.07171053239046575	36
96	0.09155603491744234	0.08113811572316114	36
97	0.17406453905444377	0.09341424401172503	36
98	-0.0018866751838363185	0.06790196786767207	36
99	-0.042420605573319274	0.05278375452229016	36
100	-0.09463712082195104	0.031216074276093714	36
101	0.029420879941153413	0.10298853722877935	36
102	0.0805707008132697	0.0657214888817575	36
103	-0.3125975597402192	0.030081783749586973	36
104	0.062009957272309686	0.07538062312943392	36
105	0.003387543667880905	0.048667532870829415	36
106	-0.34372865937403785	0.025454371823816636	36
107	0.13186677833063323	0.07522243861473814	36
108	0.12414529224193568	0.045858876760649876	36
109	-0.025702413765048775	0.04133914145322284	36
110	0.044326082377055924	0.07607517786111351	36
111	-0.018814952543449618	0.02507406390083849	36
112	0.24445404795403072	0.09468922185721021	36
113	-0.012125000607304355	0.037903369817419943	36
114	-0.06314645158204073	0.04549827641181107	36
115	-0.174757219241685	0.050498382018969876	36
116	-0.1452714949061949	0.00556415658066745	36
117	-0.34356000406665277	-0.02256220710146392	36
118	0.019683336832456693	0.06945775380059376	36
119	0.15460933855867834	0.06457615028594647	36
120	-0.13526946689377292	0.01718455737041696	36
121	0.06231303104712419	0.03966005876927647	36
122	0.18781747271884028	0.0851721746394247	36
123	-0.15392614056665033	0.04880282425700864	36
124	-0.0830906104787094	0.08015530008179866	36
125	0.07892182610207406	0.017448785769208396	36
126	0.010264573518662936	0.07565939804575778	36
127	-0.07496506868974119	0.02783680426522038	36
128	-0.04123519991627068	0.08480498900846276	36
129	0.34160557807254877	0.14281340652707616	36
130	-0.4412607619903336	-0.005806222731430607	36
131	0.1081845852277547	0.07342424457841236	36
132	-0.18217428592827425	0.03566575204238107	36
133	0.07930416503587141	0.06256215480153011	36
134	-0.1496976012334088	0.02242367578980678	36
135	0.0645654842478885	0.07266792260883383	36
136	0.03801830877725925	0.058493746512936345	36
137	0.231251554967611	0.11127775911848645	36
138	0.07482163656835863	0.08393043319980725	36
139	0.13081369564506623	0.08177205524507049	36
140	-0.09499371982494836	0.03814294508721885	36
141	-0.01688408889221128	0.05380810429685901	36
142	0.12038904517866002	0.0499742710135038	36
143	0.08332714749629652	0.033419106743953396	36
144	-0.032302899332994704	0.043086940402787426	36
145	-0.005349077158886633	0.04586459461769724	36
146	0.1519228583830203	0.05463090352744315	36
147	0.2493821133535108	0.09100038252148562	36
148	-0.20483800640810929	0.013399640365356399	36
149	-0.0004846982227317474	0.03827183203015592	36
150	-0.14928481027870522	0.0479421646888825	36
151	-0.06637977572665218	0.02810641242768197	36
152	0.08856173056515201	0.09633581535211119	36
153	0.05541222349201074	0.05575314176283082	36
154	0.20656249403544658	0.08860100281334883	36
155	0.1691099638393782	0.1209144047700328	36
156	-0.09820109144438698	0.03902851770061673	36
157	-0.02039530630506044	0.058001121789031614	36
158	-0.15002839419423167	0.018122231641720932	36
159	0.06660805850584363	0.05272493331979111	36
160	-0.02432222747140953	0.050254302416652914	36
161	0.14371002347299638	0.03653232809704552	36
162	-0.3026182864418409	0.009246397182994285	36
163	0.008358448595902937	0.05553353150107444	36
164	0.2270647664394538	0.08476679140668125	36
165	-0.15461403645522265	0.045004722998619316	36
166	-0.01529605600772455	0.0706019203897564	36
167	-0.2791909176800404	0.0042691718726070305	36
168	-0.04256763609648545	0.06009638282714201	36
169	-0.05241445326785917	0.04386871055768702	36
170	0.09390370221630755	0.09218072211377425	36
171	-0.09422218458991788	0.05130387850886843	36
172	-0.06511190337882704	0.06627834022905046	36
173	-0.17867228126668394	0.027484720769480896	36
174	0.08361811265904606	0.05077143484630633	36
175	0.1105163072671855	0.09043558735798933	36
176	-0.013971504475243526	0.03598445600055121	36
177	0.04797200600964643	0.060119209850407945	36
178	-0.10453824246644655	0.011737177995411184	36
179	0.1647203531899283	0.0889432565349091	36
180	0.2213774026529766	0.09964269260551491	36
181	0.21091141568993785	0.07267162576550282	36
182	-0.3594580355236719	0.006938078913396141	36
183	-0.005096663224724097	0.03747381149927318	36
184	0.01201702273863745	0.07920074563910039	36
185	0.02230744501449168	0.06114545372010048	36
186	0.013658276812227707	0.060526887037565355	36
187	0.09970149466167631	0.06985052755840192	36
188	-0.039390833636554635	0.05673851914113588	36
189	-0.03616678026073711	0.06638167289293115	36
190	-0.14769905079128756	0.07314544065604502	36
191	-0.2060106537937864	0.004793201542539029	36
192	-0.05084133748856021	0.04789561690612408	36
193	0.02990436155054451	0.06088180135290719	36
194	0.1329097593973923	0.03565271232216614	36
195	-0.05450295678859315	0.046045889555639645	36
196	-0.003041201224538849	0.04839158641869072	36
197	0.0033150293429136477	0.0756217554411242	36
198	-0.0653801626717631	0.04782210365212162	36
199	-0.1502527733351192	0.04712012022217986	36
200	-0.1322996384833999	0.04494457328082902	36
201	-0.24507915858691198	-0.0018616268059252913	36
202	0.1779999432581451	0.09788171227272553	36
203	-0.007751468841419681	0.0315135744867081	36
204	-0.050064991331950096	0.037858901864327894	36
205	0.2711382541764192	0.07487790322101731	36
206	-0.13847647746193886	0.06331051336981182	36
207	0.19177837869662986	0.09000901245858818	36
208	0.016683084140802572	0.059772984142821506	36
209	0.00815459021842216	0.03475789220540861	36
210	-0.017146368294383135	0.0605095283412658	36
211	0.035175062966272826	0.05428767529234068	36
212	0.09673994147124412	0.08531683321210864	36
213	0.12681369045417462	0.1006396579059656	36
214	0.19763964509004292	0.0756984757058625	36
215	-0.2178913111669209	0.01793675768908517	36
216	-0.12876935116344598	0.014193829076445409	36
217	-0.19913470532688876	0.017648717678655237	36
218	-0.2410945280242275	0.009134293848283986	36
219	0.010346123089582326	0.034828839595405975	36
220	0.10609301835802462	0.025736448619236116	36
221	0.057301237519090234	0.09603708091527285	36
222	-0.21167582929631468	0.05087273343812786	36
223	-0.19621463732734748	0.025788900045866165	36
224	-0.16944563164735865	0.045145790254768205	36
225	-0.21498233724825158	0.010522975839383115	36
226	0.13097040668997764	0.06550917027967677	36
227	-0.12482303012488864	0.017076939546288087	36
228	0.05880738325382774	0.05937813181131649	36
229	0.00103306658617894	0.07085087819390963	36
230	-0.017842538466933445	0.04600816612665956	36
231	-0.2094892621134895	0.025538898098534546	36
232	-0.15892101021207275	-0.0015668365957376418	36
233	-0.10177536866845244	0.060052741796792014	36
234	-0.11652567650560139	0.050458551105003156	36
235	-0.10174728032647348	0.012577802202658216	36
236	-0.24806737978879004	0.011318490905831598	36
237	0.07276807669062482	0.04900849014361649	36
238	-0.08849402759238886	0.05225750521815823	36
239	-0.11164446476419217	0.04683019829269963	36
240	0.10788979706566573	0.07586574205557904	36
241	0.022569373116583587	0.056443197016600825	36
242	-0.09643729332718175	0.07067807409868854	36
243	0.09827200726240212	0.07021455885181346	36
244	0.2699358574235415	0.09418834348447135	36
245	-0.26260246578519975	0.0068502968674667205	36
246	-0.06379802406457975	0.06876754049239552	36
247	-0.046811986056953234	0.0371844916437798	36
248	0.19852170974014102	0.06996465087997102	36
249	-0.036782334455434454	0.032826061938983284	36
250	-0.05820150783690586	0.06581063247490096	36
251	0.10988075115120587	0.09372038389186106	36
252	0.04922014856990643	0.05373135989142049	36
253	-0.0449308653019187	0.0658812114013365	36
254	0.1829574102144866	0.08816623380769327	36
255	0.06383720502750058	0.02064956011203548	36
256	0.050301731147076686	0.06735051932105326	36
257	0.18442660784619475	0.08603725792822729	36
258	0.09206525261314366	0.08412285975115366	36
259	-0.05207115810311948	0.05596791831688285	36
260	0.030765375884895273	0.07962868265607331	36
261	-0.04858530630282858	0.09048453906220826	36
262	0.26167145742140996	0.10547485602017326	36
263	0.13143078504242522	0.060653708090055755	36
264	-0.15977495316098947	0.01577829006217077	36
265	0.045057571826018945	0.07123262841709664	36
266	0.18094320937554056	0.07207676916059669	36
267	-0.04062979625143325	0.046908184762465624	36
268	0.12035533568538659	0.07225151341121218	36
269	-0.26463315254032127	-0.004510131575117814	36
270	-0.07627040417833827	0.04142453838661866	36
271	0.004713119414772691	0.054101203812623164	36
272	0.012197267189793505	0.0517608816882773	36
273	0.31903260842381154	0.07718451658543912	36
274	-0.08100150981764002	0.06135005655638162	36
275	0.03542834751272569	0.044099566681078645	36
276	-0.1346441743543346	0.0056166082256252844	36
277	0.23012245211826518	0.08783231737253347	36
278	-0.07563982630961484	0.07106352291282075	36
279	0.05977007714041828	0.07690758668331285	36
280	-0.0824299339627312	0.06284675999940802	36
281	0.063331946160948	0.057786005287119316	36
282	0.024064165011081644	0.09281080426333219	36
283	-0.143405284036624	0.04301586752994891	36
284	-0.035483609001802696	0.06789880976396179	36
285	0.13297364471597203	0.015219536689077148	36
286	-0.10629604041021229	0.03736008276058519	36
287	0.1978982741664928	0.06693655622460003	36
288	0.07046350453808808	0.02359178861952625	36
289	-0.2786551439328979	0.01347064948295214	36
290	0.1148534019971512	0.08396060651103901	36
291	-0.008954424980308738	0.048940036536121216	36
292	-0.15742111276212578	0.023032779821375388	36
293	0.07937580665857892	0.0759215997186112	36
294	0.0229811910063627	0.030911325256757497	36
295	0.3307233578239626	0.12609386976954404	36
296	0.15378795302602186	0.06491714212126318	36
297	-0.3024498263074836	1.2529159720794638e-05	36
298	-0.14607569832049364	-0.006513445884071561	36
299	-0.2793632501946892	0.023881323302737928	36
