# Supplementary material for: High-level cognition during story listening is reflected in high-order dynamic correlations in neural activity patterns
Source: Nat Commun. 2021 Sep 30;12:5728. doi: 10.1038/s41467-021-25876-x (PMC8484677; doi:10.1038/s41467-021-25876-x)
Supplement: Supplementary file 4 — Source Data [file 41467_2021_25876_MOESM4_ESM.zip › results/higher_order_sims/random/20.csv]

time	1	2	iteration
0	-0.0742814723002962	0.04531311206178631	20
1	0.15908368955846536	0.06209018930263583	20
2	-0.2306517011595586	0.04302382716086304	20
3	0.07483336607333567	0.0562282049103189	20
4	0.178389468408808	0.07240226411221741	20
5	0.013108790708708197	0.05697301765562492	20
6	0.016027144292946858	0.08991551917182403	20
7	0.1309562125461248	0.07462585846454715	20
8	0.1461730060164545	0.07973970974599286	20
9	-0.05566055817217331	0.06327108193426086	20
10	-0.1567512015516148	0.027677104342179397	20
11	-0.3136980432902424	0.027606500063673274	20
12	-0.19069527033677017	0.030340981158735365	20
13	0.19242086121709726	0.09745685153195575	20
14	0.08089003166388645	0.05247304639777349	20
15	-0.10040906366963362	0.052899750870324384	20
16	0.04753183601126405	0.10573662030903554	20
17	-0.06579914211713085	0.06354093781708174	20
18	0.0888783266170877	0.07916538347812933	20
19	-0.09108192446138062	0.07025042604936388	20
20	0.1985931903334706	0.09264590214752048	20
21	0.003407905880469686	0.08172999766576738	20
22	-0.021448379577556895	0.052561283965848006	20
23	-0.005387443032896248	0.07834051188732613	20
24	-0.03283919178849436	0.05051018734576257	20
25	0.10769481289152041	0.09422237662903278	20
26	0.029584103588413135	0.07098480025338604	20
27	-0.030736414764765737	0.03941869997101497	20
28	0.14963189449526632	0.0641008357052825	20
29	-0.18033745017054656	0.010574677907029555	20
30	-0.064432401789698	0.07603967552749756	20
31	0.061921544083892485	0.04654539068498487	20
32	-0.06130540653009493	0.07576360619783946	20
33	0.2267952621380713	0.06532960036396697	20
34	0.07848599083842316	0.041060724589187414	20
35	0.11544741830629983	0.037919490190076954	20
36	0.045840033628428034	0.08322644777932539	20
37	0.20177205409016744	0.09946583470814596	20
38	-0.306379108739117	0.027189268477769465	20
39	0.06740251439744235	0.05822772710906011	20
40	0.08925128362324315	0.04339870103525763	20
41	-0.34486288035386126	-0.013787904037303641	20
42	-0.019520614365083573	0.05512472437527685	20
43	0.12155245719512643	0.04100609888533087	20
44	0.2280496830679993	0.07908770182694373	20
45	-0.11537192072465102	0.06730349528755232	20
46	-0.23723203820230043	0.0372404801790032	20
47	0.18135169316820568	0.08652416293106759	20
48	-0.0750492155104845	0.046797786192915226	20
49	0.22838434371699348	0.07106713262861881	20
50	-0.25910557987137367	0.004677047901460434	20
51	0.06180643950125264	0.060205736285559176	20
52	-0.024895109002667785	0.06354338643061748	20
53	-0.14753842866021122	0.04671698242517967	20
54	-0.058319551483908556	0.029283009046215336	20
55	-0.016844975693441136	0.018759608952912347	20
56	-0.1968844079802296	0.046103417862922776	20
57	0.08933162794246839	0.013122578602064235	20
58	0.011859488359348188	0.06020103958831529	20
59	-0.01613693776228535	0.04643686389447412	20
60	-0.2795522857459715	0.03928851233447086	20
61	0.13640666906737559	0.07663197789218289	20
62	-0.04606322167686436	0.058300900591596434	20
63	0.030147026253598025	0.05360095569364147	20
64	0.18326412570520065	0.0936598287276901	20
65	0.1472744383390297	0.06921787420231322	20
66	0.2927631126286786	0.09218297407145258	20
67	-0.15088913049622033	0.019212291654009585	20
68	-0.020296639398689375	0.06248365692835627	20
69	0.03205877332252804	0.07642999915921256	20
70	0.33280497331530456	0.11839656578082565	20
71	-0.02526313024016756	0.03826030836214418	20
72	-0.011900435900210858	0.05058812644538977	20
73	0.2162473379535099	0.0675211356450484	20
74	-0.05876403325459754	0.07014097145306834	20
75	0.029306150049875093	0.07565881466804504	20
76	-0.14945390240548062	0.06362694768769651	20
77	-0.16363126131379793	0.021988229782881393	20
78	0.022975338413941185	0.04630016733763775	20
79	-0.02119212129592909	0.033783601033541916	20
80	-0.026139871874963732	0.044028062422246744	20
81	-0.2041235151938002	0.028317963159389115	20
82	-0.29479954127319574	0.03937256160230372	20
83	0.014173816799398506	0.05158797740036428	20
84	-0.1274515446785129	0.03762018608123913	20
85	-0.11000599875965263	0.023683151720143576	20
86	-0.26238226484435334	0.04580755860526415	20
87	0.17125668028915775	0.05972457773604456	20
88	-0.18031042044206252	0.04069777042454933	20
89	-0.3138654758904411	0.03440259039139866	20
90	-0.233877829650191	0.0033403210801615252	20
91	0.07539058681112427	0.03894071489273587	20
92	-0.02116888213893677	0.028679649058235543	20
93	0.06002791078636969	0.05528063827784366	20
94	0.0018649205796613922	0.04722122737488489	20
95	-0.25805210215210544	0.0244617732872235	20
96	0.11319639296861472	0.07521259227573805	20
97	0.09349747990364259	0.06312917106932914	20
98	0.0019814992419165253	0.08345276500010991	20
99	0.10546878009923219	0.05392306367053972	20
100	0.04129947074872086	0.06234690160808187	20
101	-0.0805422373553765	0.03472839445374994	20
102	-0.22521217718265812	0.03742319439145258	20
103	0.03601890160243978	0.016123642677471964	20
104	-0.09156547773419348	0.04468663130870953	20
105	-0.045301894362673824	0.08144746103213962	20
106	-0.10685978407354106	0.07303585617401923	20
107	-0.14989548335965955	0.018691086612428	20
108	-0.012424707558960288	0.049492421046067755	20
109	0.1574166599490458	0.06243553803949122	20
110	-0.05998528306128837	-0.01083677643141196	20
111	0.0457966415829168	0.07389004970182805	20
112	0.01867943831413151	0.07592100961274721	20
113	-0.07628896116325457	0.05623548989638783	20
114	0.15748405513836078	0.07648659242980974	20
115	-0.11716500618210017	0.03542813892379508	20
116	-0.15154174974442136	0.015949750267898237	20
117	0.02873558742925018	0.10750522535071999	20
118	-0.17155348068385706	0.034498449729228095	20
119	0.20428852555666252	0.05549114987300912	20
120	-0.006525382214790397	0.057259212861003786	20
121	-0.08878301853197737	0.05250290823129939	20
122	0.07876714516323274	0.06229637226261553	20
123	0.16414875047458438	0.048710771647142145	20
124	0.06958322140887173	0.037891037942545974	20
125	0.1965412537603651	0.0838160255564854	20
126	-0.13574111503638375	0.016131935956191945	20
127	-0.304490441571903	0.06299625612971774	20
128	-0.20742407610702207	0.03359218559368466	20
129	-0.3099163171028408	0.028384256897885905	20
130	-0.20811365205814775	0.040326446852249974	20
131	0.11649504497853364	0.06377100064083226	20
132	-0.2587591274825077	0.035094119197936674	20
133	0.1216129598917016	0.10764720736493227	20
134	0.051325647868875335	0.05547490353201614	20
135	-0.0791639935187332	0.06669984452428954	20
136	0.061916980466093785	0.09265739384971507	20
137	0.15566156905203202	0.06479763294820563	20
138	0.16159137540568377	0.06246017146224493	20
139	0.3106194716126867	0.0860533480074112	20
140	-0.14521356339540586	0.05101057831381428	20
141	0.13461136177207253	0.07229533855212283	20
142	-0.11535363966794684	0.02207741804205148	20
143	0.04161177784900166	0.07171287878224619	20
144	0.059523202109653506	0.08143122373549676	20
145	0.13653299631845578	0.06264517154789685	20
146	-0.2940714304450316	0.04493444315402832	20
147	-0.19230650434970772	0.03490708913000105	20
148	0.20481503042245155	0.05451779603811332	20
149	0.11621507833306906	0.07881850564699523	20
150	-0.04627558254856601	0.020181429682188123	20
151	0.16401010315462713	0.06963981843490108	20
152	0.11947936280512532	0.05409693407715959	20
153	-0.3161070766191623	0.024263372478878994	20
154	-0.27411083062082403	0.02182568303242357	20
155	0.18834511544890523	0.0874108420949823	20
156	0.41314652484179964	0.11588422619625076	20
157	0.11444364808043528	0.08384718382001623	20
158	-0.038171846583384905	0.07511553547550484	20
159	-0.2554279964705058	0.03222156155256766	20
160	-0.033503516463308874	0.035144975679414846	20
161	0.06153323038318437	0.09529785254917512	20
162	0.039442376803656864	0.07741313878112249	20
163	0.2775812099716789	0.06020899929406267	20
164	-0.05463422800096075	0.07420381562389872	20
165	-0.0879911270110167	0.07156996015764788	20
166	-0.19482819550145972	0.01854691541844286	20
167	0.006721857599514451	0.034268277319453	20
168	0.021995154847354002	0.07485105982934048	20
169	0.10401328923884157	0.07210598493741759	20
170	0.1735975305686119	0.10853988356871941	20
171	0.12699777981160865	0.08278312113755229	20
172	0.039640319744597224	0.07470270743770993	20
173	0.06324753193783658	0.0247268565847929	20
174	-0.04412831728868711	0.049921413220049726	20
175	-0.08395437836552848	0.036652879016397265	20
176	-0.10655006818835472	0.05637149725794179	20
177	-0.18444353890847123	0.04498848967325635	20
178	-0.08774483606461715	0.07000494736627957	20
179	-0.14956030044477858	0.05959259006259267	20
180	-0.10755311682856303	0.07013333562016026	20
181	0.1126521093814837	0.099714681900452	20
182	0.053862715564918784	0.10180961894778479	20
183	-0.31472486925916066	0.04207550238057493	20
184	0.2390590222758792	0.1074446053328402	20
185	-0.1154513089864634	0.06933224067181303	20
186	0.23522477944802644	0.09410284841377319	20
187	0.027379158633635606	0.047703427268052455	20
188	0.040538371271448666	0.034857083339787	20
189	0.03512215714099591	0.05646577185310248	20
190	-0.0758082894517262	0.022065391857262875	20
191	-0.0020390610701686864	0.07908181717756843	20
192	-0.32604031105592196	0.0021798566588976925	20
193	0.012979978713813088	0.04498766571880312	20
194	0.06821985450597347	0.06632310653790341	20
195	0.05352959877816113	0.028936689657616716	20
196	-0.14075970731707552	0.04458909475828694	20
197	-0.19527331223193908	0.04293483701671849	20
198	-0.07757081320264214	0.03427413995213949	20
199	0.02225974097174436	0.09002861268238511	20
200	0.15950970588745925	0.07448896591063534	20
201	0.40247320247428686	0.11492951285698028	20
202	0.047446951656204904	0.06848254709388087	20
203	-0.12843401207272032	0.032093921717556796	20
204	-0.2060275374367669	0.059770492546293914	20
205	-0.4102933962113645	0.07104671970366915	20
206	-0.05535483207531715	0.025912761720452305	20
207	0.1907966033474109	0.10033308848388933	20
208	0.030050926862531892	0.047982767471545666	20
209	-0.18578675187389387	0.07197096971312145	20
210	-0.07032295219009801	0.01921580757710582	20
211	0.16544671317446638	0.07931575552072558	20
212	-0.05136628841849672	0.04890202863682401	20
213	0.042489976948521864	0.057557630878050506	20
214	0.054754115838353296	0.026255448002770458	20
215	0.11608004973779287	0.1027171433422905	20
216	0.0064196105970415135	0.06811542192359157	20
217	0.16227189680059773	0.06350884828262411	20
218	0.28708665201167943	0.08417486963123803	20
219	-0.07143042259176957	0.06675042628372506	20
220	0.1579735278949541	0.09400416077381034	20
221	0.2511666761388192	0.07616787096990428	20
222	-0.04213630479798045	0.0681030238873698	20
223	-0.14781442755115323	0.027826171216891363	20
224	0.12954689391424656	0.0503628977007079	20
225	-0.015381536386054362	0.08012209890369601	20
226	-0.1617112179428496	0.04007092782077388	20
227	0.19633180240831208	0.10423551119509726	20
228	-0.0484371712225608	0.05855528695559021	20
229	0.04698111705846509	0.09353295595061734	20
230	-0.017670907341677908	0.04872083912888169	20
231	-0.12771860774571483	0.003369047456108459	20
232	-0.3122042004012254	0.04081423770075038	20
233	0.10380126174814679	0.03522561538572515	20
234	0.19636393814940534	0.09929713720014287	20
235	0.04606392909964138	0.06682011279414632	20
236	0.2376560980240202	0.07575051582384554	20
237	0.14455963195832472	0.08238111022718918	20
238	-0.11064144921902416	0.05542785331733651	20
239	-0.020031900022502172	0.06344614628596673	20
240	-0.04326435386055318	0.0382270077676433	20
241	-0.06848984673281476	0.066756703074207	20
242	0.02892214805174506	0.07244421892144275	20
243	-0.03432371669158128	0.09014200174696942	20
244	-0.020770568358147168	0.051117657168160135	20
245	0.23986527111931952	0.11599243650014296	20
246	0.04002829320889996	0.09829350983762641	20
247	0.008566767482856705	0.022861784441809068	20
248	-0.13440013431505826	0.06572847664329988	20
249	0.22236818172939588	0.053142840674403696	20
250	-0.5172291321032284	0.018544787452079072	20
251	-0.12754087071730902	0.05530320527170801	20
252	0.08766999384039492	0.0898684083158119	20
253	0.21346308191756197	0.10159641942675639	20
254	-0.23606232520795326	0.0526543260844609	20
255	-0.014601171039868686	0.0348948653320292	20
256	0.09768304117222407	0.051275452490275646	20
257	-0.40625936829443915	0.01809709242660044	20
258	-0.04952169634417766	0.07526259445480274	20
259	-0.03442359008981364	0.05041368700488535	20
260	-0.1877544187931961	0.03697570059819933	20
261	0.08382700375715157	0.03874138376436812	20
262	0.000899233633873137	0.005269769556280906	20
263	0.13662676905209584	0.06050839745576733	20
264	0.029982581888604386	0.07804289932088382	20
265	0.1277120449920754	0.0597170291147449	20
266	0.27944078183041465	0.07259914740949061	20
267	0.12314996395580871	0.05230968000814468	20
268	-0.21629670271998386	0.043045370477946585	20
269	0.26408287732040125	0.06905843122175784	20
270	0.1312277692029092	0.08408862237256176	20
271	-0.09426415105041952	0.07360146341170033	20
272	-0.10690503306092625	0.06485618141436686	20
273	-0.06938501144249858	0.03987164720943901	20
274	-0.14304812671131342	0.049876021079738375	20
275	0.07120785319926184	0.06642479908788243	20
276	0.1702411768054049	0.09382307827214793	20
277	-0.08924844975981804	0.07476004941959054	20
278	-0.09238367199550138	0.04161054097747736	20
279	0.08723128671665638	0.057544519738941854	20
280	-0.1358947015887762	0.05381940690722808	20
281	0.07710196590794274	0.06942253981880613	20
282	-0.19359312335716222	0.002932644464263311	20
283	-0.13197566674956918	0.014718661345893455	20
284	0.2718530241689913	0.11712395986532896	20
285	-0.02189603073865852	0.07279494123447033	20
286	-0.06374224399845234	0.014401055132807046	20
287	-0.1885353052332056	0.036263507890726826	20
288	-0.19747197079591322	0.027931309932084872	20
289	0.24950666049090445	0.11517525100974689	20
290	-0.22000291084770224	0.029100244997572945	20
291	0.22112936388166993	0.055463618365119476	20
292	0.10216600284899498	0.03596974765607198	20
293	0.20170910571924813	0.08291893878901366	20
294	0.056494429316565425	0.038167722758986326	20
295	-0.016579607117587585	0.05202081888734538	20
296	-0.11007729171052522	0.03168209948341733	20
297	0.14024163414238958	0.08791820061351482	20
298	0.020722573430850263	0.10373526328647463	20
299	0.3879986682072287	0.12251886897344527	20
