# Supplementary material for: High-level cognition during story listening is reflected in high-order dynamic correlations in neural activity patterns
Source: Nat Commun. 2021 Sep 30;12:5728. doi: 10.1038/s41467-021-25876-x (PMC8484677; doi:10.1038/s41467-021-25876-x)
Supplement: Supplementary file 4 — Source Data [file 41467_2021_25876_MOESM4_ESM.zip › results/higher_order_sims/random/34.csv]

time	1	2	iteration
0	-0.0784195972936864	0.057832865086057526	34
1	0.15322935654969225	0.02517449565691026	34
2	0.04899807495017199	0.07005577427266442	34
3	0.07282728500063936	0.08492774018605362	34
4	0.1425234909609176	0.06599304159095706	34
5	-0.008305110922740647	0.05537408007111183	34
6	0.007633712236696579	0.07713552142872518	34
7	-0.12511224815083696	0.05735175926041217	34
8	0.18168801209094076	0.061632008236663864	34
9	-0.021371794441579436	0.06611747805508192	34
10	-0.1417614493002254	0.02014396848744643	34
11	0.15644776392070475	0.06769747152140174	34
12	-0.07853430414414672	0.02484923790411483	34
13	0.07584920857873706	0.09113238670177445	34
14	-0.14578237733937308	0.02496227686631266	34
15	0.13854275984334616	0.08716013083489411	34
16	-0.08199434993617111	0.01225526297375915	34
17	0.02529646747898242	0.0858273554432822	34
18	0.35712871202832186	0.08143596714339128	34
19	0.0032030955719561877	0.05038489813876297	34
20	-0.11813407117039736	0.04287613842794249	34
21	-0.16837364993669712	0.04095454110889988	34
22	0.00010716103869304894	0.07437457005380363	34
23	0.048243443825681964	0.05086930760660523	34
24	0.14279155048248937	0.08995067707092476	34
25	-0.15589960659875524	0.045918570947678906	34
26	-0.17153036020892837	0.04819543121056074	34
27	0.136964015987551	0.06976732082693753	34
28	-0.25959395512057853	0.034317863732986044	34
29	0.22899359481658207	0.09448623499097766	34
30	-0.13612238298580967	0.06346966477226967	34
31	0.017637707073649252	0.09142089439193629	34
32	0.09400530898475336	0.04139354168276754	34
33	0.08740961608905984	0.012301716335530398	34
34	-0.304027641907667	0.016732188207484688	34
35	0.10459838456774802	0.0743440014579646	34
36	0.10189061049419486	0.08369735068940412	34
37	-0.010664054093872076	0.07863953125143246	34
38	-0.29515207798451093	0.044295795304994584	34
39	-0.11718103186241399	0.06706496128618974	34
40	-0.10345290078319255	0.037006608257514347	34
41	-0.0996848719468686	0.0427406808290988	34
42	0.2672998622262411	0.06385122917832224	34
43	0.0076263461043880355	0.040911682676573274	34
44	0.0527938044535771	0.02855695004511863	34
45	0.013477613362926615	0.051712851643990414	34
46	-0.09703973366780301	0.06476668489261984	34
47	-0.2511567112749977	0.00511801931305	34
48	-0.06773818238630457	0.05693374237558299	34
49	0.08438375138404268	0.04463403490488359	34
50	-0.018919729252875134	0.07952929442880433	34
51	0.01928334319473701	0.006318486430936754	34
52	-0.02715924305549913	0.02955220949466578	34
53	-0.08482095619993478	0.05676555864603878	34
54	-0.08918782777947735	0.06563693651177008	34
55	-0.17295548300168723	0.05311219613576417	34
56	-0.03558707851306359	0.06459170854290201	34
57	0.16244129606195265	0.07498067519118692	34
58	0.02848941805626897	0.07653532011538303	34
59	-0.11857671597670637	0.08140864455409472	34
60	-0.10268678183903535	0.0711976154820816	34
61	0.14477913862825476	0.08667917716868863	34
62	-0.015149285974949083	0.08504361599922157	34
63	0.047650274367953493	0.05063702172819919	34
64	0.1304566192684377	0.06179143686255117	34
65	0.20279712042166942	0.0679438163216029	34
66	-0.10869494284715679	0.027266926411773838	34
67	-0.017296961768837084	0.04541968785996174	34
68	0.2690446234024787	0.048622571560994345	34
69	-0.08150383939071566	0.058841336575104305	34
70	-0.24679191153495378	0.06050870246119881	34
71	-0.14612359288592344	0.053164827110906226	34
72	-0.2694148873756344	0.03949207435517848	34
73	-0.0397235045853817	0.06463895005558318	34
74	0.13899774948791713	0.08830652693559762	34
75	-0.16498634353486422	0.07651626659803613	34
76	0.044614221502619435	0.02896539774664761	34
77	0.19532828127455137	0.09836600734575571	34
78	0.07582462424722425	0.09598589847368803	34
79	-0.0013321844514468093	0.08759013399581274	34
80	-0.05884539655532318	0.07840067558722019	34
81	0.14015656987477235	0.05575574080547744	34
82	0.0030820973049091654	0.04296777033135926	34
83	-0.051486007576397624	0.08686296390935011	34
84	0.05187230473713032	0.05877618568833896	34
85	0.10579519147769582	0.08631159620757788	34
86	-0.024897327457009944	0.06193295354316946	34
87	0.21136751652615202	0.08156501385889889	34
88	0.09152462762404341	0.057694539406774714	34
89	0.2695563677784375	0.08939228244198075	34
90	0.004036920942427046	0.04726158958724832	34
91	0.18345371330299134	0.10413628801723744	34
92	-0.4410656449712473	0.04535089649772515	34
93	-0.14075277721858534	0.027892485571550697	34
94	0.3067604729674158	0.11897942545596958	34
95	0.09797994267164091	0.06793044183446942	34
96	-0.0018186200551130569	0.07703357738736177	34
97	-0.2492614110573998	-0.01676907054862702	34
98	-0.04117892230067512	0.08176344849683506	34
99	0.2516647212476779	0.10686098150957495	34
100	0.0744303279969624	0.046667723950011786	34
101	0.17144800796511214	0.054991193096895465	34
102	0.09822939779626479	0.06792964511233614	34
103	0.1851781354500401	0.06528580275708246	34
104	-0.2458788904943837	0.029631280755106952	34
105	-0.1401336659621227	0.06598659556250891	34
106	-0.04489313846112887	0.015831611778764458	34
107	0.24895729465803723	0.09860445917190608	34
108	0.13294943266468306	0.055741318766454565	34
109	0.01940903107154371	0.03694051257657807	34
110	0.04054407986727957	0.05504205632836769	34
111	-0.1305558969809166	0.02616859314064178	34
112	0.18575222887252577	0.09490752398024674	34
113	-0.002838805175959336	0.05686565752832412	34
114	0.026173931428379447	0.04587954680284424	34
115	0.22393198267955677	0.09461788530748799	34
116	-0.24126139186546422	0.02256824898834748	34
117	0.16053981298967768	0.08151144402186532	34
118	0.10307811510921502	0.11458322817902848	34
119	0.039297738836133966	0.07064536170391918	34
120	0.054231997767208134	0.04949660218919852	34
121	0.1311503505992857	0.005903628609327312	34
122	-0.1973078862660747	0.02393069616829328	34
123	0.033407672260530354	0.05359112862677188	34
124	0.27566219494607547	0.10336076133595239	34
125	-0.1727969631952012	0.02563606679862618	34
126	0.0828282658244566	0.09160809801587262	34
127	0.05281388571688115	0.07412650246654176	34
128	0.09062782424828	0.049286476499459254	34
129	0.09404167826332589	0.0744069007252092	34
130	0.03371534460185998	0.07696026016750109	34
131	0.08563929554376826	0.07377898790749973	34
132	0.2210564313509186	0.08873672005622779	34
133	-0.07526415242539608	0.07107070844969489	34
134	-0.08104042720115415	0.03574976431837907	34
135	-0.06423106949126955	0.0405880040420069	34
136	-0.030060094395822294	0.07902295414230627	34
137	0.22671707467458274	0.07827204444484998	34
138	-0.10162398801314255	0.04757691005828051	34
139	0.21245285737642877	0.10883569817550928	34
140	0.026286135804107026	0.022115109738314674	34
141	0.1371647840361965	0.051695736046419916	34
142	0.044911111788150465	0.05704586362293051	34
143	0.091056428142116	0.06667937957700541	34
144	0.10819832813361424	0.12451281738272275	34
145	0.05854955003186946	0.05723557772495993	34
146	0.14308268958250434	0.061045648679704634	34
147	-0.06070574960575475	0.054791442799764424	34
148	0.24163542926734582	0.07159744401063292	34
149	-0.06740703672416994	0.039371236698063264	34
150	0.06482052215149933	0.021587876847970252	34
151	0.20319077079193004	0.09146091698007977	34
152	-0.012862526634311621	0.06764428518042963	34
153	-0.0859229377118183	0.025238595775002436	34
154	0.08616833479615166	0.07373758189569858	34
155	-0.06573202352317228	0.05758436407487246	34
156	0.005950866196789348	0.05630900633288192	34
157	0.13049525623927	0.09598795879595019	34
158	0.053704248904482645	0.08007064218678266	34
159	-0.05104718021905561	0.03881854977427941	34
160	-0.01974552001803024	0.06466721396931943	34
161	0.001589743063510099	0.06703064381419732	34
162	0.07833258860943162	0.03603866107671085	34
163	-0.030199775585599498	0.02204701446689895	34
164	0.1496188842450044	0.101245532725106	34
165	0.06244518076812945	0.034556495181951176	34
166	0.12698126118797687	0.03500189201268571	34
167	-0.00013590710953752377	0.07162350639466958	34
168	-0.136848956814744	0.05579387079949999	34
169	-0.09210457012662973	0.04139921140721421	34
170	-0.08639129235278849	0.03982723255932277	34
171	0.03330597604141831	0.05428034335475399	34
172	0.06185505573835582	0.06039173024881264	34
173	-0.14265052118721697	0.05409694808949294	34
174	0.22112109717217004	0.06304011309027582	34
175	-0.014989892336138119	0.07389196243971213	34
176	0.10349371033523522	0.0436140071030608	34
177	-0.035065082470698415	0.04828034909199495	34
178	-0.23642926850865834	0.03311726874994497	34
179	-0.2899176719005429	0.014357660044991512	34
180	-0.2660514932278596	0.03165773449959517	34
181	0.0036506708698712904	0.06527631166187024	34
182	-0.2655892681275111	0.033048980338402194	34
183	0.22648774183051637	0.0792318014128491	34
184	0.42870518567359056	0.10868807795394074	34
185	0.06549518732350176	0.08732684302479367	34
186	-0.06450397459927021	0.029987849588835585	34
187	-0.22311581973859423	0.03820862452135991	34
188	-0.05596693828332799	0.05052702340394922	34
189	0.010246986390444095	0.025391839565480242	34
190	0.03582747165014142	0.09997218231989333	34
191	-0.015367105818358694	0.0855157594401704	34
192	-0.060841336038662076	0.054660684396717035	34
193	-0.2804711341741698	0.03783051925581015	34
194	-0.1311605337680757	0.07460055480704121	34
195	-0.25811999770104604	0.03754394063976191	34
196	0.054064462238772266	0.05454463037714627	34
197	0.048113979643868716	0.07040374532766493	34
198	-0.18083093184479748	0.050277333408542166	34
199	-0.02117129773595892	0.05847044182748391	34
200	0.08505573131082482	0.022139651230327784	34
201	0.10553225195801964	0.07420381774148303	34
202	0.08105036638163181	0.060729151387056916	34
203	-0.052983680641214476	0.08266037153142734	34
204	0.19277394997030592	0.06814433549380944	34
205	0.03619548654622967	0.029489993468770594	34
206	0.10834157034011631	0.07053096330766104	34
207	0.13369306660690783	0.07564250124791418	34
208	0.20262726528524985	0.05667139655962844	34
209	0.0302044265622	0.059729508293131166	34
210	-0.22413534858937728	0.02827766332048711	34
211	0.19292813946231105	0.10122490249815864	34
212	-0.11814993129941893	0.02053380359561313	34
213	-0.053761871755961414	0.054638335387952014	34
214	-0.0477179950275469	0.06240637915411997	34
215	0.076527279446226	0.08615260304353063	34
216	-0.017205659042538932	0.04880870245369129	34
217	0.18184112488910598	0.07845892634209027	34
218	-0.026104240050377432	0.06551361848314978	34
219	-0.3165116598870165	0.04434386267099349	34
220	0.07963542768216665	0.09349457164023191	34
221	0.0029022804864095105	0.05958519698008491	34
222	-0.06656037804474724	0.040214432833519206	34
223	0.024471166831920032	0.09242208797119295	34
224	0.13545094872745106	0.05728758924759786	34
225	0.18590279785032598	0.08443339192648396	34
226	0.0078054670190215005	0.05244015556836865	34
227	-0.31834925186395685	-0.006900920631516513	34
228	-0.2608370758306456	0.017992340978302195	34
229	-0.04413009410496622	0.045788426785180705	34
230	-0.1260339636150695	0.04174630174035858	34
231	0.033056988275848916	0.059925543566917386	34
232	0.2732943383638507	0.0864632331940887	34
233	0.1264869552791923	0.09034415001750505	34
234	-0.10286306816690181	0.05310465861665519	34
235	0.15359501709827203	0.0759435733485302	34
236	-0.09082490833453478	0.08499169464664907	34
237	0.2667148873302215	0.06918675549848932	34
238	-0.2404378221751346	0.04044353636871887	34
239	-0.018558939007093597	0.07501299124237315	34
240	0.13026224004670137	0.061065746228048716	34
241	0.22402451028484088	0.09880636356592834	34
242	-0.01107325337339233	0.04819208096051669	34
243	0.05830047822932665	0.09665811472414534	34
244	0.08268478188959158	0.06031054364038735	34
245	-0.13053263612857433	0.013199537535089694	34
246	-0.24040375935277902	0.06399721145454364	34
247	-0.21445064755883483	0.03291852191037704	34
248	-0.03455762470577524	0.06359853651644133	34
249	-0.08371689500500112	0.05805252780325789	34
250	0.1038676311782182	0.04993656169692463	34
251	0.11633574131010721	0.044381429059199264	34
252	0.022782585991233294	0.06545999371539873	34
253	-0.07838137702527773	0.07050921955839651	34
254	0.1710510278258005	0.07834283873214766	34
255	-0.28632092470941534	0.01726144797014647	34
256	-0.13117202437517994	0.05427459914857255	34
257	0.08059282861726648	0.035836121841964615	34
258	0.0961619113679238	0.07640996259738021	34
259	-0.030754313710223698	0.056882409227402266	34
260	-0.09584392073255792	0.02209030591728716	34
261	-0.1666856789987789	0.016989953201067654	34
262	0.0854086156728169	0.03613110301885133	34
263	-0.0956866554834747	0.07357009521471448	34
264	-0.1429451582832317	0.013928749238907684	34
265	0.07637613773646931	0.0654249513162117	34
266	-0.10669185855060011	0.044929894427165946	34
267	-0.10051354637367568	0.038630933907586686	34
268	0.0391102430367211	0.037655083539876615	34
269	-0.1558357342256546	0.06637766445449368	34
270	0.14492722907478464	0.08339229654542768	34
271	0.2463924203053797	0.12508594135363776	34
272	0.048758553710165006	0.059552050251246706	34
273	-0.022511900298773986	0.06831995713864512	34
274	0.012071008456410964	0.05218511602424745	34
275	0.1805593248656893	0.11508059914182447	34
276	-0.08253507825125159	0.06453332179827083	34
277	0.04750445436188601	0.025604248678651863	34
278	0.01838531868981572	0.050829894358615374	34
279	0.1549112294487973	0.07465030982047126	34
280	-0.05310995868732771	0.04931297783293159	34
281	-0.1853144291405953	-0.011156281108198425	34
282	0.050542066688814086	0.06274472780336808	34
283	-0.22608572511532007	0.028449800868107427	34
284	-0.026088504453286622	0.028799132219717805	34
285	-0.06621828289587717	0.06292020631168606	34
286	0.17506818268764235	0.09243520259658985	34
287	0.10225534715129456	0.07285335214062078	34
288	0.14617611069417397	0.08004386590634642	34
289	-0.052391521986344204	0.04137076565081275	34
290	-0.06257524241936807	0.0019314060877309064	34
291	-0.293656422983641	0.0512977450580294	34
292	-0.14470708826644121	0.04928720226646064	34
293	0.03561682668130493	0.10268600366287754	34
294	0.04423110568188344	0.025203178300776195	34
295	0.008466622596207393	0.05587577327681763	34
296	0.037281639834720305	0.08168996004867603	34
297	0.057946620964166695	0.07804050694011622	34
298	-0.19456878226575355	0.020518760200866088	34
299	-0.0422972607158918	0.01913448855218388	34
