# Supplementary material for: High-level cognition during story listening is reflected in high-order dynamic correlations in neural activity patterns
Source: Nat Commun. 2021 Sep 30;12:5728. doi: 10.1038/s41467-021-25876-x (PMC8484677; doi:10.1038/s41467-021-25876-x)
Supplement: Supplementary file 4 — Source Data [file 41467_2021_25876_MOESM4_ESM.zip › results/higher_order_sims/random/35.csv]

time	1	2	iteration
0	-0.04952147788203803	0.05369703304901508	35
1	-0.20539182420044327	-0.0015634074895738393	35
2	-0.1348605921635748	0.028714836082246186	35
3	-0.07672098519831157	0.03958973756501722	35
4	-0.14556778480594346	0.042788647784795554	35
5	0.05109234978267432	0.054460401014098894	35
6	0.0049148916545193435	0.050554383757799685	35
7	0.22763536224738462	0.09886164876559982	35
8	-0.038375869205111164	0.03168168972822835	35
9	-0.0802107218192922	0.061585462760642834	35
10	0.11580450671132984	0.0888357940565407	35
11	0.08223636703103869	0.06124456941600796	35
12	0.03513993198399394	0.0410577022801903	35
13	-0.24135534784723486	0.024188777281308797	35
14	-0.11055131125356715	0.03652768406072268	35
15	-0.15725189277190435	0.06546569099875064	35
16	0.03899466129504491	0.050366823585944284	35
17	-0.013403817634574341	0.02054994111625825	35
18	0.025134792659825923	0.07942980114169021	35
19	-0.047741747149313195	0.033775748935369575	35
20	0.0025291840419489845	0.07026745358652006	35
21	-0.14665012930670537	0.05916473163152822	35
22	-0.07299938601719387	0.04736941411163405	35
23	0.10369174885691167	0.04031161537975089	35
24	-0.20895451924978073	0.041611625241810404	35
25	0.05574687854642457	0.03816362746261957	35
26	0.2626568998849303	0.0893054447135623	35
27	-0.3661810473919099	-0.01665332770812743	35
28	-0.059208588560248764	0.05569356160887787	35
29	0.16347854110311127	0.04098919972260588	35
30	0.018183763675451017	0.04510654586551493	35
31	-0.09318589882198884	0.05638074409953761	35
32	-0.11191414128337154	0.05855031373954553	35
33	0.16974950126133528	0.08515122207672693	35
34	0.34932009277275317	0.08998270983678909	35
35	-0.2345895444351683	-0.018390031033727983	35
36	-0.03861452019216428	0.03569182599707673	35
37	-0.26843631764352754	0.007171509903468207	35
38	0.03488332440992036	0.06225257901992919	35
39	-0.0426849255625984	0.09315427310821855	35
40	0.003609074223488146	0.0230223742897605	35
41	0.07700246480404968	0.06631486096374964	35
42	0.017577681335577276	0.0853686649331618	35
43	-0.23052341105686514	0.053957367736140294	35
44	0.030104150838091856	0.04567823460703169	35
45	0.21396163519317885	0.10334111002417856	35
46	-0.0625754829557789	0.04166041068842281	35
47	0.024385804893435746	0.06007632234651558	35
48	0.036532767173989705	0.06880054276804747	35
49	0.026473871877427776	0.039130537863507946	35
50	0.031200544706942557	0.055178290808116606	35
51	0.15492080943586187	0.06108402566563562	35
52	0.16525326054618375	0.10838270408445123	35
53	-0.2848569284003449	-0.007160586223817636	35
54	-0.0799452662478296	0.05294777843537567	35
55	0.043013819961840775	0.06635814183701308	35
56	-0.020690544262414425	0.06805797332267617	35
57	0.05953317455642501	0.06163173580428943	35
58	0.05271911683048179	0.08070043878968602	35
59	-0.08054924003236223	0.0584910286046301	35
60	0.06800737941181012	0.06563352268605063	35
61	0.08496178847268032	0.04659005969039976	35
62	0.10379333221541974	0.10145252509238187	35
63	0.12801875750453418	0.10640453142427539	35
64	-0.07377479904434774	0.042338408339112676	35
65	0.32016749120389637	0.0816084205033257	35
66	0.029647522904405615	0.05090641708957725	35
67	-0.016639944349267282	0.05333137195644566	35
68	0.03558209590981539	0.08798061207564536	35
69	-0.0376878687474876	0.012697502938976304	35
70	0.25325712782029375	0.0665371918058102	35
71	0.08564539633153481	0.0553842124304786	35
72	-0.07206698256358124	0.017274621915662244	35
73	0.07580883260666314	0.0657210342005488	35
74	-0.07566338069143001	0.049322917149384554	35
75	-0.12545600801133416	0.026184594787972255	35
76	-0.10058702275018855	0.03777050882502061	35
77	-0.1137577418932877	0.0767658304596742	35
78	-0.18039946592356676	0.0693010310818262	35
79	0.16817294500584684	0.0870813015276368	35
80	-0.003422318107448548	0.05414577057847533	35
81	0.06328159289655672	0.056226069210312035	35
82	-0.02941574359636706	0.05196852265856951	35
83	0.2581155270032667	0.06317205434832712	35
84	-0.05779124640077432	0.058904690201917076	35
85	-0.10877189659178584	0.052098935221982126	35
86	-0.0016444708525662338	0.07106473616542905	35
87	-0.08580741389763606	0.0767069297711507	35
88	0.09203371961777897	0.021395968406075893	35
89	0.0072040229550631866	0.04791522350907857	35
90	-0.047545955179605484	0.05441280549642383	35
91	0.12044630032877034	0.04133060607226577	35
92	0.05500513232405573	0.07560302150086085	35
93	-0.03558316109240954	0.09450521854592511	35
94	-0.18983435376663427	0.06665585607359263	35
95	-0.23527554665994788	0.031955976308773865	35
96	0.1922744087025107	0.07112343657138549	35
97	-0.049341962846588726	0.05855056747486807	35
98	0.12889027645458026	0.08864432186041582	35
99	0.08064071692842074	0.06256906616686758	35
100	-0.03928886571552982	0.07320342978213681	35
101	0.11707283386093113	0.07327453355318682	35
102	0.15056190458708432	0.06465671258124156	35
103	-0.08105147859922791	0.032683148237323316	35
104	0.003175965179422519	0.03858475464413707	35
105	-0.1451210297183244	0.053164842506794	35
106	-0.03135747568883075	0.02931784113222843	35
107	0.2681832382807942	0.06545711140627503	35
108	0.09785735062269538	0.05672338861754748	35
109	0.07189135422494092	0.0668058893830491	35
110	0.13562267956313356	0.04976938350482202	35
111	0.02035161367161918	0.03216233306203805	35
112	0.015104352462754815	0.05650495641274869	35
113	0.20443571227559393	0.10509764289667593	35
114	0.10019660337841672	0.05727842009138657	35
115	-0.17930114360980984	0.051057656621438345	35
116	0.002517805282397632	0.07318875595943429	35
117	-0.17409604561521466	0.0057998454429660645	35
118	-0.246410866097695	0.003153867319950687	35
119	-0.010550405459989243	0.07118189494909243	35
120	-0.030873581900214032	0.08258471745157739	35
121	-0.004815699627540866	0.045191898115545255	35
122	-0.2971184160378685	0.04016430389549295	35
123	-0.09787837685225122	0.024305379929939336	35
124	0.1136961039846512	0.049036893417775555	35
125	0.05640495575724405	0.08304512569104355	35
126	0.07906831364139202	0.08012835630560526	35
127	-0.08375691020919974	0.08248234755826504	35
128	-0.06601297238202972	0.024959924822220068	35
129	0.10777934359345982	0.07172261839652289	35
130	0.06373640523516998	0.07471309382788673	35
131	0.11217182009881796	0.07947511749063742	35
132	-0.1942158112779565	0.017927140666436647	35
133	-0.05535487473089165	0.09774588857265011	35
134	0.10918115716247673	0.03866142887394327	35
135	0.10028156062756972	0.06153918016692854	35
136	0.28683574627167097	0.07469915984434347	35
137	0.21852588717526086	0.0465987805460568	35
138	-0.05265302827241698	0.021079695767553974	35
139	0.02853840742594951	0.07629487972186554	35
140	0.10115608968011204	0.0904585391533381	35
141	-0.083351459113417	0.049871483363435144	35
142	-0.01774517929612162	0.04496914868720601	35
143	0.10834992459594413	0.08239271482887794	35
144	-0.06367063907829197	0.09257335660912885	35
145	-0.014376972094044295	0.049414389965864045	35
146	0.007420287724053823	0.0378855436155371	35
147	-0.013237227283801972	0.03300523638787725	35
148	-0.006360227469824169	0.03601997939928478	35
149	-0.14974190582030988	0.03960265005496862	35
150	0.07447661635186208	0.08335845514819222	35
151	0.024616366023421096	0.06427504309426554	35
152	0.07024194119333396	0.09508532453309763	35
153	0.019652303268707712	0.037516618621575376	35
154	0.08622484141502217	0.07201171750325036	35
155	0.027790372403989877	0.0866535228512043	35
156	-0.0028250403889121035	0.01021374807400533	35
157	-0.11153752706515131	0.05027660290200186	35
158	-0.26474645645453604	0.028807125567101077	35
159	0.13189040747406983	0.05266206355883711	35
160	0.12532699426858263	0.05842275444941723	35
161	0.014596217348957555	0.03604516531218386	35
162	-0.266024705422027	0.033555749681472846	35
163	-0.012294719580905325	0.09032462708584009	35
164	0.07572421316426858	0.08146189125731469	35
165	0.052985962369638664	0.06641146977287832	35
166	-0.24313301577231197	0.03692015388745387	35
167	-0.05522474863191192	0.033364390713927494	35
168	-0.19774241862681802	0.04230777173144234	35
169	0.12021843669807696	0.10769407348377255	35
170	0.033605238470106616	0.08508604903332505	35
171	-0.14858072040877593	-0.0014294744629374358	35
172	-0.06606934354768945	0.045341396507402744	35
173	0.010315238012045178	0.06061217530771347	35
174	0.11878560312632953	0.08951663125873656	35
175	-0.14141030870185958	0.06569102013109586	35
176	0.07550213213107708	0.062426090620632674	35
177	-0.14606604433280315	0.01774463461172573	35
178	0.025382721715376963	0.07096919078114633	35
179	-0.0673295163982466	0.05309355013052167	35
180	0.22714958639367774	0.06919027419244972	35
181	0.32661555894592814	0.0626865849113856	35
182	-0.014463697643084424	0.05092644365669671	35
183	0.08332788909020729	0.08389788174119861	35
184	-0.15876900690912837	0.055647601296715477	35
185	0.019017732275808493	0.025726465373456638	35
186	0.07927690532441882	0.06934432998800794	35
187	0.012299842682530333	0.0725352793535126	35
188	0.2161470993846625	0.09497715662343305	35
189	0.14004985724382507	0.08052857634977004	35
190	-0.1296713821020336	0.027695228214046862	35
191	-0.005602156312890864	0.026505383346201904	35
192	-0.038254128008876453	0.06053161067310882	35
193	0.1491331202038259	0.06754994796765922	35
194	0.06399915929184684	0.06888084200530013	35
195	-0.16514561742308886	0.042013841858385935	35
196	0.22897521632942425	0.047017076034067976	35
197	-0.19175932941830748	0.04535264698206512	35
198	-0.0589598542382487	0.04075770064328278	35
199	-0.052120314034378584	0.06930296029402888	35
200	-0.017943304740329086	0.07271722138323256	35
201	0.07416244170891183	0.0943284588387896	35
202	-0.0639054696598515	0.037437471832456146	35
203	0.1359515927325147	0.09517623294746051	35
204	0.07718270017183446	0.04866255338556985	35
205	-0.2513726194178967	0.012170694546315761	35
206	-0.22692118555951887	0.04596852037547293	35
207	0.07766015658019232	0.08484801870799273	35
208	0.16581122083104136	0.04335115012061827	35
209	0.11368253516812651	0.049165345917327984	35
210	-0.10810580421063413	0.05954410658730861	35
211	0.13119067364431425	0.05801426145286699	35
212	0.04730890749177772	0.04200041517334862	35
213	-0.4487794953381506	0.01602808549409553	35
214	0.23171157620689192	0.05620637637572835	35
215	-0.23199058285210253	0.06942150161104116	35
216	0.01928698854115507	0.07513469683980821	35
217	-0.002088768550438013	0.054892484908223384	35
218	-0.1052086865213148	0.061982100566846735	35
219	0.27333012496873454	0.11412349926499561	35
220	0.02382899666090962	0.060009186777547005	35
221	0.08608541492722263	0.06558342114099383	35
222	-0.05287033768026916	0.051551650100550524	35
223	0.1544525519478018	0.0957911755906249	35
224	-0.08719739484899836	0.0526645610146982	35
225	0.06621082636695534	0.07383864300306783	35
226	0.05315977586465439	0.035431953064965375	35
227	-0.2541515627150929	0.04024119030183602	35
228	-0.03781345556019734	0.00922605396940084	35
229	-0.12424667816314933	0.06057320688315024	35
230	-0.020722429781955452	0.046636211078875445	35
231	-0.28266097750714353	0.016206663641220115	35
232	0.2010817098228509	0.0851325083914119	35
233	0.004337805612567098	0.06714449404362963	35
234	0.12896970578683853	0.07334406879660912	35
235	-0.14297275868029102	0.08029289619486982	35
236	-0.2686201870465727	0.06364849684910157	35
237	0.10334315819891968	0.07829891638186168	35
238	0.27532563171222935	0.055050161591806826	35
239	-0.15548843802410403	0.05683521806181649	35
240	0.15245297467633273	0.05357508966058811	35
241	-0.16781284469803406	0.0503507331718894	35
242	-0.18235694855402407	0.06413265714978868	35
243	0.19294347180638607	0.07518415709698074	35
244	-0.0036766900967307617	0.08510170354499111	35
245	0.14739165746769659	0.05813863048081769	35
246	0.07798477849785458	0.035988353072349454	35
247	-0.12245756092781016	0.07703589805940851	35
248	0.09965219616647086	0.08120170575312181	35
249	0.11287195072935177	0.07938111125213931	35
250	0.09507323772093765	0.06431454282805894	35
251	-0.025139593364318594	0.06235682612562391	35
252	-0.24486356221899563	-0.010976974730322329	35
253	0.1854432500269524	0.0638074477377439	35
254	-0.16901370967911172	0.05799772810871783	35
255	-0.0979620565529726	0.06962189189330806	35
256	-0.14444190675729981	0.04944633375608558	35
257	-0.16840666423431594	0.05849121228117138	35
258	0.07603633144770382	0.032160009150562385	35
259	-0.010389984053760046	0.07455959871710963	35
260	0.11028363503480032	0.04617158223798041	35
261	0.01771406654801379	0.04182797855270909	35
262	-0.14850981748664085	0.023230206850054808	35
263	-0.017933527319564494	0.07453543487360467	35
264	-0.2899388334220914	-0.004732221016827103	35
265	-0.02489688661004767	0.0525445526094192	35
266	0.04525390757414461	0.011346838858798624	35
267	-0.06899729847124078	0.05095262781073682	35
268	0.2734815336252869	0.10185624388213842	35
269	-0.08010408693165944	0.08261964199964494	35
270	0.03571945301219055	0.07305939896884847	35
271	0.04953840125870486	0.05187571010615967	35
272	-0.1596477128218225	0.025410815569742205	35
273	-0.10942528586120263	0.06630501281638176	35
274	-0.05361897012839528	0.04776795015451229	35
275	-0.06638634903943086	0.07193578916551624	35
276	-0.2431562577581096	0.034120577030038894	35
277	0.04844791859423053	0.07977558760060335	35
278	0.13978575616800046	0.09623558751722532	35
279	0.29963700127755283	0.08920032291147906	35
280	0.12032030287401943	0.01575669277365831	35
281	-0.1496892220849435	0.01444749509859285	35
282	-0.29651796733464497	0.024186064837231746	35
283	0.14650884522050447	0.09748472532443123	35
284	0.17050151162546298	0.09870153462395188	35
285	-0.1017304998111731	-0.001615132442500482	35
286	-0.12143544016190297	0.029777948300758368	35
287	-0.021740813611885682	0.06526394218457406	35
288	-0.23495949949001516	0.026949747761062782	35
289	0.1015221059831288	0.04258377625789873	35
290	0.1878172847019779	0.08014868588148923	35
291	-0.14158718389673208	0.019202283906453073	35
292	-0.12321340481902608	0.049093638358002616	35
293	-0.06921042603145523	0.0672590978781677	35
294	-0.23393115241663567	0.0470115563598401	35
295	0.10923281857505478	0.08560770208181122	35
296	-0.25342703264484506	0.02472864497654184	35
297	0.09462503892572809	0.10620837090130969	35
298	0.1794829315343993	0.054493521023214496	35
299	-0.01086786243657474	0.046970469976554706	35
