# Supplementary material for: High-level cognition during story listening is reflected in high-order dynamic correlations in neural activity patterns
Source: Nat Commun. 2021 Sep 30;12:5728. doi: 10.1038/s41467-021-25876-x (PMC8484677; doi:10.1038/s41467-021-25876-x)
Supplement: Supplementary file 4 — Source Data [file 41467_2021_25876_MOESM4_ESM.zip › results/higher_order_sims/random/21.csv]

time	1	2	iteration
0	0.20316950571844225	0.04036217919204994	21
1	-0.03808894562016673	0.06643081414231133	21
2	0.08043183245412353	0.030329861875760766	21
3	-0.1291128883487512	0.0404306744096715	21
4	-0.08026217574868626	0.06738545817395664	21
5	0.14112112173888774	0.10972701552948566	21
6	-0.019667114828196365	0.05067943311878177	21
7	-0.035808277728943745	0.04614831603826217	21
8	0.1659448938876584	0.11070886748207459	21
9	-0.055957735800090676	0.07852239761939887	21
10	-0.043568501744881805	0.07004082760502822	21
11	-0.19778110195891974	0.04007863815807245	21
12	0.18881458574188706	0.09493219689464973	21
13	0.026386075465117332	0.06652473842375418	21
14	-0.0026034901514177407	0.051374781750009396	21
15	-0.14636427893587306	0.017589099169284708	21
16	0.14134610129983777	0.11007882721894342	21
17	0.10070338990057498	0.07041620956305729	21
18	0.07139000370718014	0.08210726295850092	21
19	-0.028627806027451908	0.10099466982744935	21
20	0.14581217037967045	0.08929544844267331	21
21	0.108707818299229	0.0911011775571348	21
22	0.17853490588471088	0.06769648272521438	21
23	0.1592883368574763	0.06974808434251631	21
24	0.2867063945944647	0.07476108656985248	21
25	0.1680889940962813	0.10464488269045297	21
26	-0.27239294542217873	0.028041717940508068	21
27	0.10161965555207844	0.08351488216302938	21
28	0.09857873610045809	0.0670251662977259	21
29	-0.009600800825818656	0.06428572950663511	21
30	-0.2617514363604166	-0.007710395481403908	21
31	-0.2245944357977997	0.02473087562504969	21
32	0.02463475236499	0.03975266036907841	21
33	-0.11905101427303426	0.06304225039597283	21
34	0.188380351744864	0.08842038223287463	21
35	0.09025025902281875	0.04448964719398967	21
36	0.23021893292493278	0.10939773442311435	21
37	-0.08900536267169974	0.010653235367902197	21
38	0.24485266048098547	0.06325233166195755	21
39	0.055737272090434324	0.056397277760364906	21
40	-0.22071863511286036	0.042131913649798895	21
41	0.10016578913736507	0.0960890375398178	21
42	0.1269703030291989	0.052283682844268035	21
43	-0.029983663479383575	0.06726025609352526	21
44	0.09321463341648348	0.06943337039539771	21
45	-0.19062770807489346	0.07151156103044545	21
46	-0.010666211961388316	0.0752673763174617	21
47	0.2183416413794261	0.0684083991960702	21
48	-0.08379988765425243	0.07326724187527298	21
49	0.13862963678762863	0.09068392687152974	21
50	0.12007721853763295	0.07253061377355083	21
51	-0.068939489387348	0.04336596431681329	21
52	0.009163486593882636	0.023372842785305804	21
53	-0.0288803680457742	0.05044321398200524	21
54	0.06500198700882426	0.08208099392735467	21
55	0.2123927662345979	0.06756858970777145	21
56	0.22217779367076193	0.08689207088011952	21
57	0.11229746147201652	0.057560051453619525	21
58	0.0222492491958849	0.0497016912029666	21
59	0.09792520902728218	0.07645434463664916	21
60	0.03884674108374255	0.07398621162940976	21
61	-0.04780163823671524	0.037816864773818175	21
62	-0.013909610917009957	0.06031784256056235	21
63	-0.018594452656422445	0.06953124606454063	21
64	-0.26124067575476917	0.04241166428339251	21
65	0.16133407715634657	0.06655204970058659	21
66	-0.015440556944165601	0.03696154737089127	21
67	0.025883154276538305	0.08350644500263987	21
68	0.11515233047421812	0.04707563423582043	21
69	-0.0668118781122063	0.07531155584462106	21
70	-0.2516485841157186	0.04977384106958786	21
71	-0.08603646513762858	0.05155312253407997	21
72	-0.0943689970640901	-5.466077801089319e-05	21
73	-0.1052300429929398	0.05197413213839669	21
74	0.22179897363686213	0.07315401094032994	21
75	-0.3100398230293667	0.009635944905956838	21
76	0.058883192050757725	0.05133167340157624	21
77	0.02465644172473531	0.04907411704622672	21
78	-0.208344967188725	0.040444495517719926	21
79	0.021840247557577824	0.06489653209280959	21
80	0.22103175479192488	0.04861890427855644	21
81	-0.28535198973485826	0.04352789580859162	21
82	0.14759997324219287	0.08083162971618033	21
83	0.11039659121756137	0.05565953107218472	21
84	-0.17046539406654942	0.04424063454215583	21
85	-0.06703496675156481	0.09151284718216172	21
86	-0.15820200575708712	0.03208674502889621	21
87	0.22769977210770245	0.044029079093751866	21
88	-0.027686661866576125	0.027247218119687888	21
89	0.10311477629721012	0.07273279819472185	21
90	-0.035914066684060615	0.0651470870150042	21
91	-0.15755374315836088	0.07490167647106624	21
92	-0.03434364459339183	0.04975135297240882	21
93	-0.1250009240132055	0.031096824470212656	21
94	0.07238834394277954	0.03882717015651232	21
95	0.28807546033839665	0.0792970082463712	21
96	0.2011830414809759	0.08277258457342646	21
97	0.20772763297902794	0.09807772262090492	21
98	-0.06340341753663399	0.05695949195025657	21
99	0.22601549899757692	0.08058529333113594	21
100	0.07354378634883704	0.05013074682832118	21
101	-0.03397257076854278	0.036976829203269425	21
102	-0.013647064642372806	0.02601136697023955	21
103	-0.2574341206624513	0.05020539620633143	21
104	0.056946023693571504	0.07565127331354146	21
105	-0.06661783565910312	0.037553209435513095	21
106	0.06911563788174176	0.07427814019231363	21
107	0.07598050875412696	0.05467381588920526	21
108	0.0003401217771993101	0.049829787980536555	21
109	0.07429815276135573	0.05529541624383147	21
110	0.08465929540666338	0.03894090251812798	21
111	0.19554923122779394	0.08204647880234106	21
112	0.10220886717014976	0.07287333799165654	21
113	0.042109996827337494	0.06730304770596963	21
114	0.1303441066258358	0.08780741035288187	21
115	-0.2237525828462466	0.04097222267909536	21
116	-0.07856461357635038	0.07158043290436504	21
117	-0.22581143902519465	0.03156786962292252	21
118	-0.32159068486768694	-0.0038942459847993026	21
119	-0.2859689000106288	0.02487373067062406	21
120	-0.07735941802518231	0.053314692237990347	21
121	0.16672070575298903	0.08848015859103714	21
122	-0.10479820928416154	0.06185790384063281	21
123	0.16209573372272254	0.0668933862942101	21
124	-0.06943271396548512	0.05708125497318007	21
125	0.25094784317661145	0.08710948876534207	21
126	-0.21367577636871496	0.020014030789808707	21
127	0.1522744182527968	0.0475502546200577	21
128	-0.1047865300550698	0.02801735949585461	21
129	0.006514335845443045	0.04533542497638033	21
130	-0.16311363392572772	0.04500650805491469	21
131	0.04430551009550079	0.0648977740074803	21
132	0.031911013087159094	0.011711385235338125	21
133	0.010340996486606323	0.053344914810838036	21
134	0.14635883693060708	0.059991040574007504	21
135	-0.10169670153147267	0.04110488436541113	21
136	-0.05735146906590363	0.06537497067205258	21
137	-0.2250463331626817	0.03351991351944001	21
138	-0.1551342303492554	0.05081986391132672	21
139	0.09877210856241397	0.0303893593048987	21
140	0.22564689395705612	0.10214787317377248	21
141	0.05273341992201525	0.07548446706769717	21
142	0.21198212389483403	0.03312281135467784	21
143	0.16346008478549037	0.034509489543846694	21
144	-0.009768000295025728	0.0704988381115792	21
145	0.06846202488200205	0.0745732867352391	21
146	0.22306353797428888	0.07301724515255181	21
147	0.11144966674679396	0.04685903877664948	21
148	-0.00222560515444285	0.05001663656171809	21
149	-0.03652299683739779	0.023815736252739004	21
150	0.055952450717707776	0.08075776884583119	21
151	0.11044821554443468	0.07678533116773262	21
152	-0.08093517899825735	0.04543152905489926	21
153	0.11341656514360683	0.0735960959506024	21
154	0.09549852944290267	0.0508618550757285	21
155	0.01699065408881545	0.06301474849462504	21
156	-0.23641338900044664	0.05945829288503766	21
157	-0.1447468271742431	0.03855667779778808	21
158	0.08290497760264774	0.07899162840120293	21
159	0.0834102745347229	0.03840110767865029	21
160	0.03234794459151745	0.08468125106656509	21
161	-0.0583223900850431	0.035989171394331256	21
162	0.06179841928409671	0.05265804183932888	21
163	-0.01794246425265797	0.06195447009839541	21
164	0.07698992781202371	0.07949828768887618	21
165	-0.07000768903302586	0.05613592349927025	21
166	0.27451666897981114	0.09788196437123975	21
167	0.05093848204706406	0.07506253273697255	21
168	0.10072609914695667	0.08344186047482224	21
169	0.1753576398898916	0.04561493524747554	21
170	0.09352755380073957	0.06897920289337366	21
171	-0.2506781009242904	0.0017690744220745704	21
172	-0.051715211940370286	0.04378128048784804	21
173	-0.23538429532702415	0.039431387870632086	21
174	0.17858363660020235	0.08083488591509187	21
175	-0.08663119067742729	0.039619605114652186	21
176	-0.03401645049635778	0.08525489312213945	21
177	-0.1434154682473009	0.010736036942460378	21
178	-0.13672154800801514	0.07431884470820715	21
179	0.0889348604633444	0.07646384863998433	21
180	-0.16486236349945788	0.034640385059276184	21
181	0.07236644505823965	0.055002247126545	21
182	0.08330030961771423	0.07178152766392462	21
183	0.19034183316493172	0.0587421727626608	21
184	-0.06630678261429493	0.04725011092344928	21
185	-0.05024940905990865	0.05030147162782257	21
186	-0.29508639824493355	0.03468095673503363	21
187	-0.19467648176076777	0.06269479559927196	21
188	0.09176800749366007	0.045373849005044486	21
189	-0.016745910126414087	0.07867328006843835	21
190	0.20504064733341698	0.09028353741938608	21
191	-0.0009906472759019986	0.05286530224010694	21
192	-0.029903539829903347	0.046167085591410396	21
193	-0.008697696506713525	0.023045895824716965	21
194	0.027565781959294197	0.05359755251640944	21
195	-0.2153461354851729	0.04790043745076476	21
196	0.1324091776877546	0.062446381270443115	21
197	0.2053764927035851	0.12146957232887497	21
198	0.09453334993378104	0.09243704173696003	21
199	0.14441061899884572	0.040915088861064194	21
200	0.00647126674679409	0.03885493718647595	21
201	0.29211940707962325	0.08939373238985802	21
202	0.10523512701865881	0.06779566575592647	21
203	-0.29680245614177037	0.008789900918986016	21
204	0.3304271436046673	0.10007127073163227	21
205	-0.1820422904818038	0.054538316403172964	21
206	0.03703037407932378	0.031528663894026726	21
207	0.12471704315488162	0.03768911141481917	21
208	0.08947780131106023	0.07443664170811763	21
209	-0.17217710692324212	0.03476240682733853	21
210	-0.2531790921588465	0.03227706603457747	21
211	-0.05124580750971725	0.05810008041669043	21
212	-0.03507179941404364	0.04046856619831597	21
213	0.15771134638798331	0.06783595015117215	21
214	0.13800690113576417	0.07838346260889636	21
215	0.0998359896112088	0.03657090846743479	21
216	-0.023446944822336523	0.0490651194909117	21
217	-0.02381112880554931	0.07279723608663483	21
218	0.02117121454055041	0.03614345961738335	21
219	-0.14433106931474604	0.04507794980653463	21
220	-0.04215402009089572	0.0838580539574648	21
221	0.27260220334920404	0.09864606109827326	21
222	-0.20244990478029126	0.05200920173549916	21
223	0.03242731626683028	0.071609127906437	21
224	-0.10559267881841153	0.05548425400025467	21
225	0.18795006578213044	0.059075623221984536	21
226	0.035847003868240475	0.06719206444323815	21
227	-0.17404718140075195	0.026670354007163576	21
228	-0.02833485171222337	0.06451983043976105	21
229	0.023224550595949783	0.05927434706377665	21
230	0.10741251000399711	0.07080636159351474	21
231	0.178922573188326	0.10031164366695859	21
232	-0.1990073930595997	0.049786460269458724	21
233	-0.060784759183086526	0.061380006686948776	21
234	0.29506450487561603	0.10865340990563577	21
235	0.1346386674775407	0.05696444674789165	21
236	-0.05728415885095629	0.048568694658334285	21
237	-0.2878140454622587	0.03839015921340266	21
238	-0.0907273639360852	0.06144617215732184	21
239	0.09262279947415533	0.05654607453697712	21
240	0.13815210321870197	0.04411420485252235	21
241	-0.14140497703265187	0.05894144284566438	21
242	0.12578492395624272	0.08369071828263377	21
243	0.2906227475573556	0.09482935906781342	21
244	0.16632503348260283	0.018831107380997573	21
245	-0.09769835142489433	0.023802811538946613	21
246	-0.047738858398397074	0.049033506309738795	21
247	-0.07973360756841746	0.06971953518027657	21
248	-0.0659042790065204	0.05991389144034551	21
249	0.30017810441739745	0.09105000154761285	21
250	-0.3271638525429014	0.02024266949337649	21
251	0.06445487825652114	0.07412965739862834	21
252	0.23670026232974428	0.09548112365632262	21
253	0.2230024888297794	0.09682763224860144	21
254	0.23015354000140112	0.07853092620101561	21
255	-0.14460961124654317	0.04763065328168946	21
256	0.2599511295861874	0.0662120598000627	21
257	-0.06583377453808992	0.04954464405436038	21
258	0.01076880891505752	0.026406978525376015	21
259	0.11543702729997	0.05934351868924101	21
260	-0.23038335692460366	-0.005608663637045857	21
261	-0.201915834354444	0.032037298302087805	21
262	-0.007607322341823166	0.05537208925238278	21
263	0.06204737197494109	0.04450950279125057	21
264	0.002302775958967504	0.03817016215978844	21
265	-0.04670725081338014	0.07814378787002682	21
266	-0.20391807878819745	0.02621675017629759	21
267	0.21231245809159674	0.07767127843026593	21
268	-0.07642769067932255	0.06701607561688361	21
269	0.006038531560839376	0.053856551548632704	21
270	-0.19620260661195604	0.017362016702462554	21
271	-0.17324881982456836	0.0336273870698182	21
272	-0.21856934066581335	0.025801101605371878	21
273	0.05771905859130133	0.07803293414284941	21
274	0.1955715538460923	0.04698268543957435	21
275	-0.114379535954037	0.05342347509054712	21
276	0.07356980553846179	0.058061257240371714	21
277	0.11134154401628346	0.022116598627685457	21
278	0.13437331993503443	0.06309909351680484	21
279	-0.09942507577536684	0.0633610582312569	21
280	-0.0871341806035692	0.08144907103824724	21
281	-0.3413857290325048	0.02428454859635608	21
282	0.08749700916581837	0.07966265620912201	21
283	-0.04465204137962445	0.06373357742365889	21
284	-0.005881817905898518	0.06054806258153471	21
285	-0.16268116620009695	0.023149614771466213	21
286	0.03660410851185408	0.05553775683004757	21
287	0.03862704935880742	0.04851251456174247	21
288	0.31393972299392797	0.12177886277565869	21
289	0.04213021603756143	0.11004552498824355	21
290	0.08908186132344782	0.1051999276057423	21
291	0.15743810336657657	0.0672686684031324	21
292	-0.18049936182794274	0.06238967310112873	21
293	0.1717225987232867	0.06367039921743996	21
294	0.03518137657098769	0.03341471697748846	21
295	-0.054477638362306326	0.02943645927672695	21
296	0.1061844786447805	0.03491653336812157	21
297	0.1207566818696836	0.020283179569630175	21
298	0.14621801315910565	0.08073524088761129	21
299	0.1588268785829038	0.06833668936793962	21
