# Supplementary material for: High-level cognition during story listening is reflected in high-order dynamic correlations in neural activity patterns
Source: Nat Commun. 2021 Sep 30;12:5728. doi: 10.1038/s41467-021-25876-x (PMC8484677; doi:10.1038/s41467-021-25876-x)
Supplement: Supplementary file 4 — Source Data [file 41467_2021_25876_MOESM4_ESM.zip › results/higher_order_sims/random/25.csv]

time	1	2	iteration
0	0.15781089760988085	0.11344323939954379	25
1	-0.12578636152790235	-0.014931409442206996	25
2	0.2500653403859845	0.11348527245187492	25
3	-0.03481630957884615	0.06732838827625874	25
4	0.22050653938378925	0.06355922730148623	25
5	-0.08899092306218746	0.056924770217488416	25
6	-0.0842381158292285	0.0462481980207429	25
7	-0.21900285230236471	0.029959648053536916	25
8	-0.3167241123492957	0.0559525221014269	25
9	0.18583826749180282	0.08127648571138829	25
10	-0.025984233555999908	0.05459773750371522	25
11	-0.08381739178575189	0.07901306225182725	25
12	-0.10543551518265175	0.009137631388831318	25
13	-0.07475628479691493	0.06303579153251	25
14	0.01864656830883964	0.022061107535240123	25
15	-0.23253420404074193	0.0009923445843173612	25
16	-0.1060501310968406	0.04245865686154566	25
17	0.12202951132147105	0.06714306377907743	25
18	0.35419990992189665	0.1070654550518894	25
19	0.20635424334139565	0.09671537924875086	25
20	0.08238850446423301	0.06608136549265113	25
21	-0.3299981639384472	0.026114711117005883	25
22	-0.20570039491202258	0.015481329330461747	25
23	-0.045415273986188665	0.05524504177390076	25
24	-0.02141976162124526	0.05520948155489836	25
25	-0.18969692010371736	0.06000621634671609	25
26	-0.03024024206479323	0.0875308144535406	25
27	-0.19064906456235553	0.02070848066891384	25
28	-0.27973014445565386	0.04033122686910585	25
29	0.012178520454381683	0.04501808664144849	25
30	-0.04904522310613614	0.03484891263739452	25
31	0.14192635267799772	0.06883608096142287	25
32	-0.11265427095713577	0.05548857073379671	25
33	0.19065933556052753	0.07259721266142818	25
34	-0.017300356689351773	0.04770238069497612	25
35	-0.12322963812913672	0.024930638971092538	25
36	-0.14017122884257802	0.03718243155504268	25
37	-0.0668717506128413	0.06608281698040126	25
38	0.09266448177105427	0.09097617257501851	25
39	-0.13630498704601576	0.05988613881694637	25
40	0.07422570510207818	0.07692601873998935	25
41	0.1276366241669494	0.06812440585034996	25
42	0.04899765840566489	0.07927118426935885	25
43	0.42564835269323287	0.12013612938653369	25
44	-0.25402800537767617	0.054367110207984154	25
45	-0.02052984891149553	0.031391455923526164	25
46	0.2009904381748907	0.09302945192676136	25
47	0.039399056226217984	0.05724917295120622	25
48	-0.11075147322697908	0.03527513135233266	25
49	-0.23671773521964987	0.02738517230738591	25
50	-0.1069315668696938	0.03303388858934624	25
51	0.04640415706768949	0.04065643202278312	25
52	-0.16199943794249744	0.0494047914203744	25
53	-0.17930162075153516	0.001472308648443071	25
54	-0.10999420229376287	0.027614817120423928	25
55	-0.09280025959986939	0.07722414300817988	25
56	0.15434161708480623	0.04629470854681974	25
57	-0.061028712693423554	0.042224591547103306	25
58	-0.07862600378482054	0.037805160588883516	25
59	0.01684234170134611	0.06129604057599667	25
60	-0.06540266551330282	0.05558872304554632	25
61	-0.18514793656219022	0.011141133484224354	25
62	0.02523400153370323	0.041571850712997065	25
63	0.1420795174293359	0.056143566888172056	25
64	-0.10882379355593556	0.07436453290105327	25
65	-0.12105827226226716	0.0418906355229644	25
66	0.13312084112851033	0.08701023062692514	25
67	-0.17729858652559885	0.04568465387400169	25
68	-0.07673247887442058	0.058128138354648896	25
69	0.1774256491332509	0.07883883880771721	25
70	0.18657466246877277	0.03045675638772716	25
71	-0.023121252878531475	0.0641799380169184	25
72	0.006650596039059308	0.040463182191254284	25
73	-0.021515718934107038	0.06846476358520708	25
74	-0.0005675903571626073	0.05627001081726036	25
75	0.1924390210714639	0.029274908372124278	25
76	0.05523806963492094	0.05802940122539496	25
77	0.07327400487532428	0.059440051296544553	25
78	0.008575055965113858	0.07263869995953542	25
79	-0.10594444461098566	0.03789563451040206	25
80	0.042105840364147835	0.03575103100899864	25
81	0.0997475086398647	0.049533772067744675	25
82	0.11013032718712687	0.051362709848205096	25
83	0.06879736267402539	0.022240977288708077	25
84	-0.1439436712773367	0.062467687310679636	25
85	0.123034350140995	0.07179251667461589	25
86	0.008893107515371403	-0.007864759321417666	25
87	0.062286615724898256	0.050494369564779214	25
88	0.09633187448578831	0.11219535184627714	25
89	0.4296286209478548	0.10129836170414573	25
90	-0.0807272170867156	0.058115345952656515	25
91	0.31995206054724484	0.09496463364322658	25
92	0.16910520366133722	0.07514124062788732	25
93	-0.07538150023559598	0.05884166074014629	25
94	0.04280671401755598	0.076914125560273	25
95	-0.11383981920053417	0.0017314517276454482	25
96	-0.16571360525447648	0.01579792297242412	25
97	0.03469682348498184	0.027116808887358648	25
98	0.04996008575982394	0.10529787777743631	25
99	0.10898004859557482	0.06704936093521735	25
100	-0.09754033129470979	0.011377945871613412	25
101	-0.24307042744266066	0.05775254261924774	25
102	0.13826033636508034	0.05629328649802957	25
103	0.09525868840338697	0.06599229615504636	25
104	0.11917187279374032	0.05101344615318572	25
105	-0.10401821510679433	0.026780676779257797	25
106	-0.22910321550312956	0.05187919632570839	25
107	-0.16035951464992917	0.054768293277568346	25
108	-0.022025275766555948	0.06811907852577977	25
109	0.10359549659778354	0.08982214917718702	25
110	0.09621405420665971	0.04677700793737462	25
111	-0.2327414738347443	0.0437364303396452	25
112	0.004170269295199159	0.08143726166969349	25
113	-0.06597997381433336	0.05990601084531913	25
114	-0.24445352577622792	0.0016027871696429395	25
115	-0.09601630364318095	0.012832696331541594	25
116	0.07300076161778662	0.06438671600488977	25
117	-0.10749624951669393	0.05539948184813914	25
118	0.03203621990822766	0.08152134013839933	25
119	0.1282335566516099	0.08656227540916146	25
120	0.19537675383454808	0.04608377398561765	25
121	0.07693215985784756	0.0813709489973243	25
122	-0.011480648916527196	0.06241891275038694	25
123	-0.08266970476082211	0.049927334425685255	25
124	0.08932311747356232	0.06975368182647407	25
125	-0.1063328445851065	0.06798564341526021	25
126	0.39451007173994085	0.088161498514439	25
127	-0.29911753582883494	0.03642852418098719	25
128	0.24754362707874414	0.07975064280754661	25
129	0.1898770675823427	0.0707549153692092	25
130	0.14602187351799534	0.0698081940130815	25
131	0.19551380784507777	0.08375751837118951	25
132	0.1257890727149574	0.07564792563463067	25
133	-0.07007383533452315	0.04235795645148642	25
134	0.03953684482796776	0.06167147388002001	25
135	0.16540512960231615	0.054356860836499446	25
136	0.2543252930125191	0.10806361767744851	25
137	-0.08428364849756753	0.028269845262555517	25
138	-1.3780553423648822e-05	0.06533909638571987	25
139	-0.1374482484523722	0.08965160925784384	25
140	-0.08722603613254051	0.03711150166455907	25
141	0.1382144176167247	0.07785026437554415	25
142	0.0844348004219502	0.034061093546178374	25
143	-0.08255197571727801	0.0375510976830402	25
144	0.10616381757108283	0.08991552991914903	25
145	0.07879799158835685	0.06335531647519384	25
146	-0.15973787441975154	0.04768397150695917	25
147	0.16554503304183832	0.046462273680321374	25
148	0.06229833180994077	0.08079178725726031	25
149	-0.031003859772338563	0.05668055389379702	25
150	0.21716782693902695	0.07335265687807457	25
151	0.11686460065705677	0.07500258282819074	25
152	-0.028413546015381624	0.03407542364688011	25
153	0.1412109889332575	0.09380729282066583	25
154	0.02518776263153935	0.05877521904392	25
155	-0.24193958225707948	0.058599389135729346	25
156	0.14814571122442036	0.09799793277259902	25
157	-0.028912411781401536	0.07155815336458396	25
158	0.2554937936997707	0.06612376078321197	25
159	-0.011737171601418288	0.08360816798621289	25
160	-0.16662938468762206	0.049611008812511785	25
161	0.23231003672082867	0.12715989741144376	25
162	-0.0983397912592158	0.04512706679258159	25
163	0.11757464742188482	0.07090331358631319	25
164	-0.023658161289687094	0.07064532834863325	25
165	0.044505584107208854	0.08960425058508285	25
166	-0.21067708500445953	0.061121440505214404	25
167	0.005591779002875593	0.05824571507839992	25
168	-0.0006489133864198299	0.03948017521766552	25
169	-0.03368157433084917	0.08407259480972135	25
170	0.004698398854925144	0.06253377351481093	25
171	-0.26777069964300587	0.015788522105609264	25
172	0.0027473047872523366	0.042677317650944346	25
173	-0.18664928561407285	0.04516780514489243	25
174	-0.013939630010335052	0.07965941751620277	25
175	-0.1562516348752199	0.02455881562682922	25
176	0.23367239321223401	0.07527785836421645	25
177	-0.1811633529083801	0.012300696130127575	25
178	0.1489165188145515	0.051478939211292846	25
179	-0.1918564752211662	0.013928465716882605	25
180	-0.08871320491811954	0.05789571964947304	25
181	0.02547721394437683	0.09317454108879765	25
182	-0.12061053939448607	0.05411852942223623	25
183	0.21826462181272882	0.11669856466276692	25
184	0.19979981250360254	0.10838396723815581	25
185	-0.2763508523832051	0.021998035565472408	25
186	0.12199427832591642	0.09521778954261997	25
187	0.010104642214175227	0.04076605831572132	25
188	0.18674256119945964	0.10261256070820675	25
189	0.2591687758380947	0.09535953128655862	25
190	0.2895225025977155	0.08866762393638779	25
191	0.1743807379590667	0.09241908028010086	25
192	0.12442791179288172	0.11903443126743225	25
193	0.22289010144719673	0.07748936102774746	25
194	0.13533942542079747	0.08066070653292141	25
195	0.25566619744765395	0.056512447770841745	25
196	-0.180854842913628	0.024456997168776633	25
197	-0.2282451700601127	0.03883636910042733	25
198	-0.04387846518579475	0.015225506345020073	25
199	-0.027082759953436637	0.07296583186950331	25
200	0.18854592563272604	0.07131287996464	25
201	0.15856404243584318	0.060803214455750494	25
202	0.056516210573097636	0.05517626015206659	25
203	-0.15380509095721073	0.02990555680360346	25
204	-0.17784093117554894	0.04402864630338709	25
205	0.13973456569302098	0.10596281574570458	25
206	-0.011337982126041877	0.026811025776106407	25
207	0.11021418532714398	0.09332709256014275	25
208	-0.0721640138992166	0.047277137359262394	25
209	-0.02450932485874865	0.081758782322704	25
210	0.2396989209780238	0.03263095066879586	25
211	0.056392054155697625	0.07036251280965981	25
212	-0.016263263661221126	0.05372868066884185	25
213	0.1438967757398426	0.07947225960099905	25
214	-0.002685104846691676	0.08758657224279434	25
215	0.235501261767716	0.06731966008113542	25
216	0.14663568417480038	0.06315195811009956	25
217	-0.227400357193733	0.04479593158817687	25
218	0.24665134018806756	0.12874425048800756	25
219	0.0331335941748159	0.053767170157659014	25
220	0.2022382880296398	0.0671806627490896	25
221	0.1768355017810618	0.06272031937584802	25
222	0.0590881360242163	0.054094085485968474	25
223	-0.16125700361894732	0.06641580177714577	25
224	-0.07875250834209283	0.08532374878222156	25
225	-0.3697039621240136	0.00781456836643518	25
226	-0.15183243592748435	0.047026298868676555	25
227	-0.23028893461827218	0.029277966161111356	25
228	-0.041518054556776623	0.059131468257914474	25
229	-0.05985519418804681	0.053913278075812435	25
230	0.027603404814000622	0.06893046480982962	25
231	0.19239298575115074	0.10199903669188524	25
232	0.15527020054647486	0.07809631222147924	25
233	-0.07363254478206459	0.033839106846079714	25
234	0.08898281250405811	0.038262871884671486	25
235	-0.1011483274952403	0.07420677543199039	25
236	-0.22555015162918793	-0.014966051339871915	25
237	0.014551332591762205	0.024814294801012285	25
238	0.17542909442269697	0.07759353295827318	25
239	0.0231018028371315	0.06020182502602346	25
240	0.07656971276205522	0.08546591492201157	25
241	0.1942526064837491	0.09260802364675187	25
242	0.3209252156927899	0.07864284324513597	25
243	-0.2385089599632148	0.013617840107349148	25
244	-0.026507524655947533	0.03293177031912619	25
245	-0.14704846002736338	0.049867559908794754	25
246	0.007549598760373897	0.05044496563464134	25
247	-0.004409727751995226	0.022156824111922963	25
248	-0.24130327278385927	-0.0037924766794332375	25
249	-0.010709526525321962	0.03484331535512367	25
250	0.0037163687608156096	0.04174328267932164	25
251	0.04923950174765704	0.06498209820169433	25
252	0.036224208964144106	0.03440965113220946	25
253	0.0537237305327523	0.07138774157679696	25
254	0.14298392891183592	0.08414009724698374	25
255	0.17141517674799356	0.09014828535664214	25
256	0.08079233659082526	0.04270720078403601	25
257	-0.09810190556392952	0.06045594741436977	25
258	0.05431736184426043	0.051540433584903456	25
259	0.1447237091702824	0.10433007745802367	25
260	0.22016754430219573	0.07057539472854445	25
261	0.341218388132668	0.11745746192716618	25
262	-0.21352035951627008	0.027196609881436053	25
263	0.24616758703340993	0.11543984545043182	25
264	-0.023891252299836713	0.052136844415834015	25
265	0.1396909440944968	0.06404556173276428	25
266	0.12970989208055506	0.09716866517637149	25
267	-0.07276730769832893	0.03425982969331653	25
268	-0.08633731252430245	0.04866533548240841	25
269	0.0448784388348953	0.047870281239113945	25
270	-0.08765765821339284	0.071915429028922	25
271	0.023437213017853172	0.01889480687254097	25
272	0.23624515724141185	0.07636638906277861	25
273	0.18122649943808608	0.09728913365175895	25
274	0.025740530200570037	0.036410558974743164	25
275	-0.03069268328078749	0.0756752647370729	25
276	0.023217889570432974	0.0674792544812276	25
277	-0.1641812112605333	0.03112333130664444	25
278	0.002425874977154444	0.08875747784592121	25
279	-0.16314599959618745	0.033931488297572344	25
280	-0.00666061789053353	0.048601906783214945	25
281	-0.16509260837877376	-0.012502054014260279	25
282	0.04697171948952623	0.07278824027267372	25
283	-0.03605430021749376	0.04426786462025987	25
284	-0.09690317680299494	0.033662187963910385	25
285	0.1582199909725601	0.06522670373057599	25
286	0.02889054117956974	0.06636668526434232	25
287	0.2030304336888447	0.07536235720654696	25
288	-0.05017709867160768	0.028072920228857306	25
289	0.19995557005938241	0.11391750371840653	25
290	-0.19543502099205062	0.06332410237698385	25
291	-0.14229273324776848	0.06454954392349198	25
292	-0.05257472308768659	0.05472059468994159	25
293	-0.058690588114050146	0.060655505900086344	25
294	-0.15052125081758116	0.06746853454751238	25
295	-0.19930974529219816	0.051536795262102725	25
296	0.08676739626502673	0.06148751851200995	25
297	0.07074862973251035	0.04806103121976347	25
298	-0.023355807962782273	0.0517468289016763	25
299	-0.021155283695560384	0.07470088336668487	25
