# Supplementary material for: High-level cognition during story listening is reflected in high-order dynamic correlations in neural activity patterns
Source: Nat Commun. 2021 Sep 30;12:5728. doi: 10.1038/s41467-021-25876-x (PMC8484677; doi:10.1038/s41467-021-25876-x)
Supplement: Supplementary file 4 — Source Data [file 41467_2021_25876_MOESM4_ESM.zip › results/higher_order_sims/random/31.csv]

time	1	2	iteration
0	-0.418672204139646	-0.06199788287594363	31
1	0.11631883576985971	0.11840650063190715	31
2	-0.05114975923846333	0.09894954671315684	31
3	0.12366127383066704	0.10672398587433066	31
4	-0.05330389765178245	0.06264951348214721	31
5	-0.23954153520296126	0.01898546734275593	31
6	-0.42600347741048733	0.016078995687913298	31
7	0.19616453148171695	0.10528647154840678	31
8	0.1875625448904308	0.09355974599662144	31
9	-0.04474310300340005	0.06926797917275436	31
10	0.04322997182737731	0.07914236640711389	31
11	-0.11326671314150011	0.062821075533967	31
12	-0.15969332142933917	0.08486197999339355	31
13	0.16235524558469838	0.07840584732400491	31
14	-0.07467924104071616	0.03654927672070823	31
15	0.1360978962689839	0.07395250197516981	31
16	-0.13682570101219776	0.027673079561756325	31
17	-0.05504557357008909	0.04405740420322693	31
18	-0.06852103452174949	0.04356484053407048	31
19	0.18851810478690276	0.08991689041928448	31
20	0.17387594736467576	0.10913575454056046	31
21	0.2213601390553521	0.08408612312908731	31
22	0.12161867681177875	0.058695219154665454	31
23	0.24184651459303036	0.11984458063795494	31
24	0.23847540083848143	0.09805046601322062	31
25	0.35111769581305874	0.07463752744980255	31
26	0.1772482214682075	0.09262906467693323	31
27	-0.20963059687325622	0.010545813989261707	31
28	0.22626199943068748	0.07409901213977471	31
29	0.022018972969851457	0.0559548863179681	31
30	0.1758724709267801	0.05497100801811948	31
31	-0.057555149402761234	0.05191069723128455	31
32	-0.2304533548198966	0.034982579764279244	31
33	-0.020267563391639435	0.05561544617275173	31
34	-0.10680849892273979	0.02834717880608257	31
35	0.08021658747603838	0.07177541978589615	31
36	0.008466759546072011	0.06696965091247283	31
37	-0.22436501309384052	0.01249072549659891	31
38	-0.29099222441393113	0.02701952058714017	31
39	-0.0034622572024378337	0.06942814930976003	31
40	-0.2118791234914378	0.020073557531377365	31
41	-0.07038638311417099	0.05129760748380498	31
42	0.07080880714447933	0.05385631669329036	31
43	0.1411809597117004	0.044867846976429475	31
44	-0.34636057807377896	0.010178557922892344	31
45	-0.01814645762218904	0.062000921759042524	31
46	0.10752483687791291	0.06463545128393519	31
47	-0.07579806208296656	0.07648458512498249	31
48	0.09822119293665416	0.06353964711416259	31
49	0.14824131354836784	0.03801784653598393	31
50	-0.02452806080541715	0.04054267104257063	31
51	-0.10122332802518626	0.08257164568799898	31
52	-0.10377589478608158	0.049419263194034765	31
53	0.08707485674704162	0.059783550186528	31
54	-0.0005933107081217779	0.08059376926056674	31
55	-0.03956734489334466	0.0655744313097202	31
56	0.005911589246147035	0.040576306057103675	31
57	-0.18895250106472342	0.03201090508996722	31
58	0.06804219169651621	0.09009756233853018	31
59	-0.1389033171727884	0.047298022190862474	31
60	0.24381838034829542	0.05233775913664453	31
61	0.045560247385495745	0.061143244618011024	31
62	0.27034033088042675	0.05954941606663887	31
63	-0.1598141143467415	0.0440235132888201	31
64	0.015632993008916716	0.05518532397311182	31
65	-0.11049225464290133	0.04715177266221335	31
66	0.10727343743678919	0.08111069558522724	31
67	0.07216137328626895	0.02877008520297806	31
68	-0.021484407827278725	-0.012685035437637616	31
69	-0.16331483415453021	0.05291356698271141	31
70	-0.18590283064969468	0.013887645526146958	31
71	-0.10894133899409256	0.07767208711063138	31
72	0.16593268721485868	0.04832632021506253	31
73	0.12632758013378792	0.07187425203864889	31
74	0.06940519169358096	0.029604075067412004	31
75	-0.06742507877288505	0.04961110114451787	31
76	0.03207004532383083	0.02863913972850541	31
77	0.10983928607667325	0.04522460528973371	31
78	-0.05340714655436195	0.044284043309964174	31
79	0.2866546053898557	0.06214852027794377	31
80	0.18589885776306503	0.05596044610670126	31
81	-0.005081404033332325	0.06884164223876948	31
82	0.16702242670349052	0.053834795902468174	31
83	-0.09523536032909806	0.06953364223071848	31
84	0.18485205756422232	0.06592959373327502	31
85	0.05029748566768741	0.05645817555175442	31
86	0.1303394251722567	0.04847602816822632	31
87	-0.08044430286207262	0.05504791964309006	31
88	-0.050302110827743114	0.027848004209041034	31
89	0.07318041712888165	0.07094047493489566	31
90	-0.12464636093332658	0.058771133647697225	31
91	0.00682681143539255	0.06996115854637751	31
92	-0.13749684487707028	0.061280957587672755	31
93	0.1160881199244778	0.06156264115679308	31
94	0.033487614567988634	0.0705160920746954	31
95	-0.1780067206122508	0.032999676895663736	31
96	0.03675144774081093	0.05318619488355845	31
97	-0.16760044976305843	0.01395372785244195	31
98	-0.028948806537954286	0.054097559699077126	31
99	-0.05955772280823779	0.039328775897416124	31
100	0.07234549224296602	0.09236706155827974	31
101	-0.1244673887760217	0.05697977803533129	31
102	0.051400497376379174	0.049360159208287485	31
103	0.07928176633892706	0.0983749280593444	31
104	-0.0019327606686517778	0.05625761159510976	31
105	0.12722013768540727	0.0708874973667977	31
106	0.17426553143308246	0.09193840162343533	31
107	-0.13493542084562815	0.025601477733424614	31
108	-0.15203784694296024	0.004192181408534623	31
109	-0.10094098293062538	0.06408898571600521	31
110	-0.26012364630581564	0.01772878142368952	31
111	0.09749368507858051	0.07671701144152254	31
112	-0.055577593700387444	0.016663855343410326	31
113	0.3668968895147132	0.08987963103787111	31
114	-0.23416914458334878	0.046361672777005036	31
115	0.013521900279475085	0.0802353282836296	31
116	-0.15719986708967162	0.06777938015075671	31
117	-0.04280600578522664	0.06878175701819783	31
118	-0.3652213585032097	0.022243189722485207	31
119	-0.08266734946569342	0.015313234374472733	31
120	0.0038134921881347312	0.05148383041191876	31
121	-0.11240460294723129	0.024260648005147503	31
122	0.18201937579179503	0.0647355663511825	31
123	-0.13221842290770855	0.0770578641408218	31
124	0.05208360563034435	0.08474332913385152	31
125	0.3286839359741478	0.10611106599040684	31
126	-0.157119273774684	0.05392175210476625	31
127	-0.11852032692604501	0.03485179468785762	31
128	-0.11270397069110956	0.06866904734727722	31
129	0.013799153412300941	0.05544628364534715	31
130	-0.20489911917653036	0.027861630370758887	31
131	-0.11103684475633743	0.0691982447236357	31
132	0.21410012009978943	0.09756980479787374	31
133	0.16470543314403446	0.057292340182410445	31
134	-0.35987141121531796	0.023636080083385743	31
135	-0.10527679675654654	0.03372670900455519	31
136	0.1437849943749124	0.05333745862699209	31
137	-0.023101702713268283	0.04752214463038774	31
138	-0.29125942997595344	0.024691641505352295	31
139	0.039066322922539316	0.060775337728621835	31
140	0.12302824104783863	0.07309840787107749	31
141	0.04370866991209424	0.06538132475926814	31
142	0.2790936196149039	0.09861964497220659	31
143	-0.09688169373853771	0.06005982115255654	31
144	-0.04583093989178181	0.08191237423342582	31
145	-0.06031622544020003	0.05313539579732096	31
146	0.19028508975415034	0.05489822210659633	31
147	0.005374253125961369	0.073765964416127	31
148	-0.08365685691879411	0.055680046251315014	31
149	0.16254998749571428	0.061980059757930535	31
150	0.296129409652321	0.03414166179121959	31
151	-0.0068630731466535885	0.0657655438447059	31
152	0.07075686244201937	0.05015287471254208	31
153	-0.10129459387050903	0.0947457361064902	31
154	-0.09604936802777726	0.0742360834374385	31
155	0.11020926137071818	0.06392078509976619	31
156	0.41123816464076607	0.0985736354764047	31
157	-0.34314786932742336	-0.02700960685046294	31
158	-0.15471583383346926	0.06056135796156744	31
159	0.08578935329093526	0.06640111822892449	31
160	-0.2271118007607987	0.06812617260602734	31
161	0.06091867785890198	0.06261471031919866	31
162	0.03709782711602542	0.07366845929204877	31
163	0.12731013769022584	0.06742804126270902	31
164	0.0028437016592629573	0.0945734661858367	31
165	0.1251874186913834	0.06941926709406852	31
166	0.28721222486270903	0.04952694849398043	31
167	0.2152236819042392	0.07917539022886086	31
168	-0.09251839765387332	0.09302352906747001	31
169	-0.011726846821537122	0.08379134058520815	31
170	-0.28126275751788565	0.05342324870750063	31
171	-0.09202676043323256	0.05925328711834516	31
172	-0.13629583115061963	0.04927843180277331	31
173	0.05345657955002637	0.055497940611091576	31
174	-0.11444331225778553	0.032758511529945585	31
175	-0.015411212655309597	0.05088691946615654	31
176	-0.11924236692395208	0.08872886855876487	31
177	0.1427724084378913	0.060129610641942506	31
178	-0.057422144467401036	0.05453669749418054	31
179	0.002557706517993074	0.027830940925505657	31
180	-0.13183645196628294	0.010287661203468561	31
181	0.2174150960298062	0.08586720781565702	31
182	0.22177958634140357	0.11101180395873457	31
183	0.12685374314986717	0.04545513116348482	31
184	-0.1587948718102315	0.019268325034131346	31
185	0.040242835293078864	0.053313337485687784	31
186	0.009559990732601314	0.04626858207581859	31
187	-0.11001543372432217	0.03894819584869542	31
188	-0.018841173003142146	0.05892255514128371	31
189	-0.05811457449922844	0.05498585306694707	31
190	0.07096562524192261	0.07911722768259286	31
191	-0.38375757352014656	0.05449505496162845	31
192	-0.12376229198034956	0.013836307500448664	31
193	0.07716915033128216	0.0326986948917197	31
194	0.11725837112272224	0.026059370623289765	31
195	0.1429830877140553	0.09716970393105823	31
196	0.055915557559536186	0.08679779540530888	31
197	0.00701312296394917	0.05747063558628084	31
198	-0.17780397026560438	0.06246507609739328	31
199	-0.07165415203906222	0.04160557735305434	31
200	-0.10076561788192319	0.06291616543795076	31
201	0.004366608283821211	0.04867962667259993	31
202	0.13128788101069175	0.07661179091903224	31
203	-0.08099806496577461	0.05942448578771508	31
204	-0.019960945225349438	0.08329812698786197	31
205	-0.03843597826315058	0.05501151982316869	31
206	0.06911161857711838	0.06414627094419094	31
207	-0.32532218395632734	0.03811453115056117	31
208	0.08497736157798623	0.07327361874914724	31
209	0.08180961229987402	0.06338396620050994	31
210	0.07733713055483218	0.0598132539511086	31
211	-0.04953234995234585	0.04952704714415522	31
212	-0.012973021861734409	0.041065906683330676	31
213	-0.10265285224974519	0.024132632159318382	31
214	0.16477789988289637	0.079371321850912	31
215	-0.17468729068243027	0.05949141377579569	31
216	-0.014728293529887675	0.059328052567134075	31
217	0.18017062690909813	0.06675356689346626	31
218	0.012864052233543687	0.024454634006899633	31
219	-0.03758427810792633	0.039578795879836426	31
220	-0.07091770618697425	0.04901003735015133	31
221	0.062288858477176814	0.08367723407567838	31
222	-0.033560458791827244	0.07293626893234907	31
223	0.14817822422201798	0.07167504863180121	31
224	0.034910447026844114	0.059363308320812734	31
225	0.23946093790886464	0.06925282242496111	31
226	-0.04496975990664512	0.011640677949888979	31
227	-0.1226379407851707	0.056467606851851926	31
228	-0.055123998287870936	0.0429674931351066	31
229	0.13446469072820288	0.07710099533688769	31
230	0.1816514643985612	0.08611773594165091	31
231	-0.050763696903617254	0.03307240216257608	31
232	0.0671053175325881	0.07388351567854318	31
233	0.16900793670801048	0.08161874008053044	31
234	0.13581567349768417	0.04329273620310376	31
235	0.06996947036300132	0.06861067570747179	31
236	-0.14531426189080937	0.035999199770893345	31
237	-0.15706949126718253	0.05994227577822805	31
238	0.14045721224106772	0.09745295126865994	31
239	0.1385670041064628	0.03772697645615364	31
240	-0.13080195576071016	0.05914204839217001	31
241	0.07604720874257896	0.05359065394442306	31
242	0.12443571778669223	0.07268256006479694	31
243	-0.09919492296410631	0.046940617924583664	31
244	0.05280928526081716	0.09499252817570665	31
245	-0.03421029758528998	0.0823521164617733	31
246	0.10517549156661636	0.08215385356502175	31
247	0.0025694623076151116	0.06626878349890514	31
248	0.13341863908907844	0.06302402587707201	31
249	0.13935515670339127	0.04767133971436644	31
250	-0.13109338590298333	0.0349679220404098	31
251	-0.025153265658631938	0.08526238927533433	31
252	-0.27296756700340985	-0.0007653117822033091	31
253	-0.2013641804930102	0.04531390737986415	31
254	-0.023321797464273458	0.07904827879533088	31
255	-0.1309571908610482	0.03537418751171187	31
256	-0.029930445710688626	0.05835705845485492	31
257	-0.17887840409383846	0.0565297158400877	31
258	-0.1319122541001147	0.07014181188017583	31
259	-0.23606950683551328	0.020970148790720063	31
260	-0.125115224995378	0.05340609867451513	31
261	-0.300428891892235	0.04734544241752284	31
262	-0.06990473602949046	0.04088421788847879	31
263	-0.09520887594654001	0.0401576700901212	31
264	0.028212427365965687	0.06917239777540625	31
265	-0.018792082980513977	0.06563411519801912	31
266	0.0032591661002016772	0.03398247208777014	31
267	-0.08457208072197817	0.05570424665042513	31
268	0.4520251423519026	0.10528669990064465	31
269	-0.021531999483562617	0.07729156684537722	31
270	0.00963963883609218	0.06490596838353466	31
271	0.006818052270269997	0.06687065269585711	31
272	0.07160853305840084	0.08791776042823866	31
273	0.4698389701132325	0.10795066212312272	31
274	-0.06261773525526998	0.05313908129629592	31
275	-0.14675453933353116	0.04266775034387007	31
276	0.08287830885833218	0.0708438867842138	31
277	0.15335310971168212	0.06871442375047032	31
278	-0.16735671846425995	-0.008920903136255863	31
279	0.010554576525487252	0.0519306110543945	31
280	0.20794411420650158	0.06168367019105316	31
281	-0.14130392963390465	0.0402954419066823	31
282	0.14797707924609185	0.06117801412885101	31
283	0.19856553841841182	0.09121240737656165	31
284	0.1758503591790222	0.06227085712867254	31
285	-0.17964524809343324	0.030109810138115596	31
286	-0.005559076664854646	0.06679268560803761	31
287	-0.1187551628842271	0.031027420532421024	31
288	-0.31494299155297656	0.04315380284529619	31
289	0.12788356576475335	0.07780903305961706	31
290	-0.08662134265730485	0.04683819661880721	31
291	-0.21843863772032676	-0.01345754810512733	31
292	0.1485146544122213	0.07735267962529864	31
293	0.017148688847752884	0.017471135364683445	31
294	0.35559274451646966	0.12169324800794373	31
295	-0.10232974246694604	0.03631167656839309	31
296	-0.0757963806792661	0.06067526729239408	31
297	-0.19494069820690507	0.05104954181901099	31
298	-0.05337490800593774	0.05804668510656483	31
299	0.18922216966640204	0.09131528883308962	31
