# Supplementary material for: High-level cognition during story listening is reflected in high-order dynamic correlations in neural activity patterns
Source: Nat Commun. 2021 Sep 30;12:5728. doi: 10.1038/s41467-021-25876-x (PMC8484677; doi:10.1038/s41467-021-25876-x)
Supplement: Supplementary file 4 — Source Data [file 41467_2021_25876_MOESM4_ESM.zip › results/higher_order_sims/random/19.csv]

time	1	2	iteration
0	0.05616663647129212	0.05998694742202022	19
1	-0.016323826281228443	0.10218368083996825	19
2	-0.066465828544896	0.04638378135064117	19
3	0.042089108369765114	0.045790647842947535	19
4	-0.1890577420819608	0.0486407024861181	19
5	0.0050596082022240155	0.04055140670423912	19
6	0.10030696669540426	0.0627270789127901	19
7	0.038518452162584794	0.055918907438361976	19
8	0.002587326607823623	0.05109335982957337	19
9	-0.2194561209241508	0.0008519131409153581	19
10	0.12094306303468132	0.0904696141489748	19
11	-0.057285381843393546	0.05546527931354885	19
12	-0.06568108604463535	0.05480349660437523	19
13	-0.020330686258903243	0.023710712658410762	19
14	0.14624354103027298	0.048238931975099666	19
15	-0.2093710483618025	0.04222070611793075	19
16	-0.12790907190644032	0.027375187085327497	19
17	0.1450681902501302	0.04803198995531436	19
18	-0.12811047029218747	0.026711831427133518	19
19	0.052370402741328224	0.04547555169925733	19
20	-0.07992187441170676	0.044322653149353214	19
21	0.03551343668804708	0.04765587679960311	19
22	0.0017062289050926909	0.041884101046716256	19
23	0.19407597939975496	0.08605047761883612	19
24	0.02840545494332352	0.04054421817553819	19
25	-0.03741722779780403	0.038454696396026895	19
26	0.027467406209992547	0.09205825744008923	19
27	0.021438675517221718	0.06919888615067278	19
28	-0.00588001140307245	0.025526608997566532	19
29	-0.1713187598776064	0.04097767081966381	19
30	0.2457721653260098	0.10512872005876776	19
31	-0.0649130745576233	0.02596241328448224	19
32	-0.04420291603499656	0.04672618069180362	19
33	0.1966652244779308	0.10107013552248792	19
34	0.13184185108841523	0.08579040782787792	19
35	0.008416958556001731	0.06722330445725692	19
36	0.05841170464070556	0.023891584603416546	19
37	0.013941405746481405	0.07002465365540304	19
38	0.04414984205395916	0.0774538525243812	19
39	0.06400869520442833	0.07197741007791401	19
40	-0.1713898879267691	0.039737951774244815	19
41	-0.25190069785727726	0.0233294364936858	19
42	0.15134230370235438	0.06245560734763526	19
43	-0.05197055897787227	0.06730490772365438	19
44	0.16341163787419552	0.10042841178726152	19
45	-0.2603297828701606	0.03291450874364381	19
46	-0.23584979189716426	0.06443570991744492	19
47	-0.015496416255669753	0.08073714016436864	19
48	-0.19111287037441435	0.040805214624279974	19
49	-0.02245052372870687	0.022892542624016306	19
50	-0.25630403699464577	0.02458892486119659	19
51	0.1654448204263876	0.08486949841851395	19
52	-0.2406254016536587	0.03493711780543425	19
53	0.08160046747929883	0.06994128838407666	19
54	0.13100497714236986	0.08907291403753165	19
55	0.1516255231674918	0.08059023436894244	19
56	0.17583843589122805	0.08993905684488426	19
57	0.09043210206610948	0.08946553167395575	19
58	-0.2476262175786967	0.042528543525887606	19
59	0.06321140392256722	0.05739755957303092	19
60	0.03463503196333182	0.07801060240756408	19
61	0.027528844673930547	0.09300570539542226	19
62	0.1266688612997448	0.0695769954442205	19
63	0.08619816170388929	0.10756514367205211	19
64	0.28025429571126464	0.11168213608879285	19
65	0.04636373324942342	0.07314053640231433	19
66	-0.05999105662587591	0.05115194110858777	19
67	-0.054419333085378246	0.043338095870846194	19
68	0.008051995840990025	0.05380223694755954	19
69	0.18342880950810672	0.10629150263575457	19
70	-0.015538387838967221	0.07769039017652342	19
71	-0.285044835836618	0.014673861154783635	19
72	0.08530324580866727	0.03190129949381594	19
73	-0.2945619144982276	0.006848966858001069	19
74	-0.03477134132469778	0.05872148259330411	19
75	0.012061780155365182	0.04440010858580383	19
76	-0.3101237272684642	-0.020862651488679492	19
77	-0.09155401008902816	0.03215743799138421	19
78	0.030292382655063753	0.057219731145647906	19
79	-0.2809132457870472	0.021483435882733114	19
80	0.18790705922626216	0.03288343365525251	19
81	0.21237141514003713	0.0857501491467319	19
82	-0.07088501688646037	0.015668282665502326	19
83	-0.06385267387493553	0.01545404182115766	19
84	0.1247635271937015	0.07959983633864033	19
85	0.2589398552437094	0.06603529810991568	19
86	-0.28242268423525896	0.0026559218786375	19
87	0.01186056394971943	0.05108903504225564	19
88	0.06335597834855801	0.08199709657106789	19
89	-0.13137060402340472	0.020996240106741868	19
90	-0.2553328071953134	0.027788377975050866	19
91	-0.03394851731092363	0.08621509709974941	19
92	-0.14403231659693386	0.06253253174034053	19
93	-0.27515111869495795	0.032016040395755285	19
94	-0.10939936306083033	0.04179442650514515	19
95	0.13742573009660797	0.062463517756381606	19
96	0.010188088589399808	0.05998778764351997	19
97	-0.049552986668202036	0.03382963930854521	19
98	-0.20225861801266853	-0.0024821734466054	19
99	0.008545378965400677	0.08359483307932504	19
100	-0.04077887746462272	0.061756138325485016	19
101	0.003009992455673405	0.09235988823757821	19
102	0.05104686791127418	0.02693675536953228	19
103	0.1066592709741206	0.06907745028540553	19
104	-0.000615151492243061	0.0797444963052974	19
105	-0.05203787144806447	0.05121174224353811	19
106	0.010273450235948648	0.04780806997638943	19
107	-0.23111297680065185	0.014225392693681683	19
108	0.1015828284691673	0.049455877027362316	19
109	0.006996982264362722	0.048986564507663644	19
110	-0.14531772400401907	0.03774314596964627	19
111	-0.05832566792402257	0.06355726982106717	19
112	0.002497905789540689	0.05140835823864941	19
113	0.13367619567682526	0.07970443405841036	19
114	-0.45161138216473273	-0.01623900268324294	19
115	-0.07207903691127099	0.06207358471936359	19
116	0.19455192627847623	0.08627567013518951	19
117	0.2504385470120492	0.10679830379453907	19
118	-0.08426175264707968	0.05706106697238194	19
119	-0.03572460681986067	0.05233486011283256	19
120	0.03801603987491677	0.05175316465486053	19
121	0.046751675763495135	0.06111716874039279	19
122	0.02405440994959123	0.028490346354934106	19
123	-0.013119296948328817	-0.00016865958762576897	19
124	0.08112546541184992	0.058986819612731105	19
125	-0.0244751224550104	0.03620290697598966	19
126	0.3115228144081759	0.07725976277937013	19
127	0.3160301622869038	0.10059419792429194	19
128	-0.210864143979195	0.0226001728012308	19
129	-0.2533430398201259	0.039446560352042276	19
130	0.2577504353180805	0.09744443388364459	19
131	0.0899536466492741	0.04668032461602506	19
132	-0.0124751553755464	0.06189604442622789	19
133	0.04414450608779504	0.04288314775124611	19
134	0.29400326355826606	0.08178040885382382	19
135	-0.182414627917089	0.025770691321538173	19
136	-0.009126305023356748	0.04320047227122286	19
137	0.1211045773537474	0.07484450749029839	19
138	-0.06123299546230595	0.06728472405458621	19
139	0.09901813201544667	0.09820911340036759	19
140	-0.10277290247015265	0.053988661370700464	19
141	0.12027468235315744	0.07006309460601644	19
142	0.11569315219522239	0.08041156550733293	19
143	0.01281899277517265	0.0595573275456677	19
144	-0.33630132555395054	0.017055952315133117	19
145	-0.10414554914983035	0.03656687966204581	19
146	0.09837720903700563	0.1021051807312108	19
147	-0.2678578060478797	0.02373939273089759	19
148	0.2069217335982021	0.08682596754040581	19
149	0.10789658273649438	0.04601349424608725	19
150	-0.008749197413134752	0.059108475063481124	19
151	-0.12365494463046174	0.05132621565673482	19
152	0.10349810285012016	0.07631512322603301	19
153	0.10368642919842837	0.07065422215053224	19
154	0.08514866042711948	0.07199535464718866	19
155	-0.028632784933217418	0.008865361377154268	19
156	-0.09795623507793913	0.06055530717243656	19
157	0.29692379103835687	0.07709494812391827	19
158	0.16479409649379045	0.08539369807948267	19
159	-0.14261377352105334	0.04375619710813793	19
160	-0.16207910959259567	0.033993098073733886	19
161	-0.19773995439416528	0.0232462252926633	19
162	0.009695608067720594	0.07432320047040884	19
163	0.13041978676658206	0.07861961051174664	19
164	-0.0514323260069979	0.03472607482775001	19
165	0.20921273771613905	0.09084969682273142	19
166	-0.026653654004146324	0.07324913436213246	19
167	-0.2183366576644167	-0.009983233215565088	19
168	-0.13588974972313292	0.045263418363276554	19
169	-0.03700484929336668	0.07526165435637122	19
170	-0.04326670579641557	0.06529257786977312	19
171	0.08484782846775792	0.050001247400397734	19
172	0.17326232280659545	0.06576649370817542	19
173	0.24506128885469172	0.10194461659427084	19
174	-0.2998228951733218	0.03557222967617501	19
175	-0.027936099918305528	0.07192559810975394	19
176	9.56675041057067e-05	0.07331505986998159	19
177	0.012875474241029396	0.03920827831692358	19
178	0.20319668093663895	0.07827287709507122	19
179	0.005457657886206763	0.07750405510499174	19
180	0.09348342031082334	0.08447112860266409	19
181	0.1841205966107727	0.10586278781301577	19
182	0.09926047632262568	0.07476520301873534	19
183	0.028801298798320104	0.10946227227429912	19
184	-0.07586430578309997	0.05488745004504612	19
185	-0.19970783030011094	0.04641868551098498	19
186	0.015505313166077131	0.03996345136735495	19
187	-0.09886276893046476	0.07034665263386501	19
188	-0.3932999812150756	0.052874946572894474	19
189	-0.04020159903980392	0.06501717682552723	19
190	-0.10295172590987638	0.03267706376042121	19
191	0.13505034769046456	0.056258117565393985	19
192	0.15858477223794065	0.08063555762697965	19
193	0.07486869359481867	0.0787490298175054	19
194	0.009176803655116635	0.05395200326181816	19
195	-0.0809292056891567	0.08103446215103004	19
196	0.01070523965547918	0.04237117356452201	19
197	0.042244653528864425	0.0008968067995916802	19
198	0.35543072203505405	0.07210910729403477	19
199	0.15751919637728393	0.09042094395521329	19
200	-0.07199705369325411	0.06163163776183559	19
201	0.01382498598238187	0.046704652877701223	19
202	-0.18071066468908845	0.05915740670505357	19
203	0.07214181492166652	0.04087747236229276	19
204	-0.027689910994835126	0.04388625555111891	19
205	-0.23353197918948682	0.04591700635842894	19
206	0.2366849153131749	0.061102791100854086	19
207	0.11281692844603992	0.06639162176274567	19
208	-0.12700642433838094	0.03700931328515935	19
209	-0.18860914514648533	0.05167394467601992	19
210	-0.08796558352493286	0.03953382755442922	19
211	0.11175524453828756	0.06748840709446469	19
212	-0.2753090844039802	0.0018279185446959205	19
213	0.2547154758425675	0.09749659433663718	19
214	0.05351263642572237	0.042904912096468545	19
215	0.12183069328732747	0.06273832031961644	19
216	-0.22746369615818784	0.0446304707253828	19
217	0.11326393690258314	0.0594647739926276	19
218	0.3382883499932026	0.07340064124384639	19
219	-0.023786277409132427	0.06652591011298008	19
220	0.024814176413570355	0.07117848451112933	19
221	0.17330069909204396	0.05782162012069564	19
222	0.14656894578899915	0.10038945140647572	19
223	-0.22463346813050306	0.048957255948130114	19
224	-0.05373074437667495	0.06373105573129588	19
225	0.40925741559175716	0.10412431532280905	19
226	-0.2890734921601834	0.06963451245128097	19
227	0.11504644152245416	0.05012677631988869	19
228	-0.011533272119202355	0.046487561360971735	19
229	-0.10881592048933078	0.07161285930259845	19
230	0.10076674168432145	0.04995444461477865	19
231	0.12378329696196935	0.07989135273586656	19
232	0.05447742465453614	0.05132346049309394	19
233	-0.053155275143086315	0.03712064758915427	19
234	0.14082912230222544	0.041841725955859194	19
235	-0.16839684465460353	0.01628930485160511	19
236	0.08479761826216647	0.0735751312103568	19
237	0.047739485528421506	0.07302016988313391	19
238	-0.12165630151192991	0.07778055125964863	19
239	-0.15095109621855282	0.057226006892878094	19
240	-0.10713074215729312	0.01020185737976967	19
241	0.11925583120333341	0.07410270343166317	19
242	0.0691840116946214	0.07027218892270878	19
243	-0.0474262881179179	0.030584021173987046	19
244	-0.03720911985020215	0.06138362107752007	19
245	0.04864225799545029	0.0665992165126269	19
246	0.11863490060275435	0.09439310192788392	19
247	0.2648925362795832	0.09059561327642332	19
248	-0.12067814704224149	0.03716677665459058	19
249	-0.14971998663887703	0.05316954858133464	19
250	-0.0068889583497545445	0.05124665984957121	19
251	0.003987109685131543	0.051489731397346014	19
252	-0.3808108129875371	0.037463797114211696	19
253	0.016475027127137463	0.06448430860699998	19
254	0.008778700125261607	0.07678189367897957	19
255	-0.13931642871525546	0.03453819261611291	19
256	0.2267887129565857	0.0841796965826615	19
257	0.08360162929497385	0.07007141271821743	19
258	0.2421824169165862	0.0958504369154924	19
259	0.013592178374862098	0.05729816726644793	19
260	0.016335749662016726	0.032092853299471945	19
261	0.07812388084715818	0.06573477499886228	19
262	0.11201725092830578	0.04859573979781194	19
263	0.07058612329193047	0.07895066665398469	19
264	-0.18767914353316523	0.039301087545197066	19
265	-0.07876723193890292	0.04576376575180949	19
266	0.14771317240338064	0.08853751709911371	19
267	-0.022923052808745313	0.03866051817438986	19
268	-0.07776578194402121	0.06549220784311242	19
269	-0.049721557790816426	0.06918726759168871	19
270	0.0773243662888991	0.07364762097233676	19
271	0.11141635551223679	0.08445972288553874	19
272	-0.11349435713048756	0.0214784331574892	19
273	0.10759793545363594	0.07070472294395916	19
274	0.05777750719841771	0.08476349609238351	19
275	-0.06589247779851348	0.06862041564265264	19
276	0.05959757362254912	0.031500908098930566	19
277	0.22538061228769687	0.082705777788578	19
278	-0.25472490418471944	0.009533404774893221	19
279	0.05299439013306238	0.06414082210074384	19
280	-0.02637536842417293	0.05024653740664048	19
281	0.2794201570585247	0.06678379839192593	19
282	-0.1572648106263384	0.056405612579438116	19
283	0.0888633436738996	0.08461523924699739	19
284	-0.02251980784927331	0.07782587961915796	19
285	0.16109585451444577	0.07073548623945038	19
286	-0.10096892169633055	0.021792163162111612	19
287	-0.3060679886398114	0.002635661133414328	19
288	0.3285866725459262	0.09409822154475667	19
289	0.028669003766902967	0.07317155275148539	19
290	0.05318835380616396	0.06902752873752442	19
291	-0.09024484484357377	0.07403909164207927	19
292	0.2707442283622434	0.10178991970524053	19
293	-0.04740578023844933	0.053657068616921044	19
294	0.2039066000519649	0.041072179354613665	19
295	0.01846657749325361	0.06114255740000586	19
296	-0.15820724076126833	-0.010192106881423933	19
297	-0.13865222935188212	0.052199478829592215	19
298	-0.1745915566773759	0.015969867004685324	19
299	0.030664541497851475	0.04702994356940121	19
