# Supplementary material for: High-level cognition during story listening is reflected in high-order dynamic correlations in neural activity patterns
Source: Nat Commun. 2021 Sep 30;12:5728. doi: 10.1038/s41467-021-25876-x (PMC8484677; doi:10.1038/s41467-021-25876-x)
Supplement: Supplementary file 4 — Source Data [file 41467_2021_25876_MOESM4_ESM.zip › results/higher_order_sims/random/18.csv]

time	1	2	iteration
0	0.07116939283496551	0.08531088030206917	18
1	-0.0056119448738797964	0.05752646362647878	18
2	-0.07180986369914721	0.01455693383496818	18
3	-0.209686094381443	0.059026839108484434	18
4	0.04720672726813175	0.07755420738322381	18
5	0.15762184512966612	0.08575910248645527	18
6	0.1514062640691897	0.11515897361377808	18
7	-0.06590329414327599	-0.01560439742092223	18
8	0.1642777602360494	0.03415535328133871	18
9	0.07397553165757548	0.06108816931773562	18
10	0.18283715969270628	0.07166108187998473	18
11	-0.15293770980642218	0.009582373222287947	18
12	0.11229676285132781	0.10074752761651744	18
13	0.1780416071705047	0.10109791891333622	18
14	0.02837473762105202	0.08715582326800915	18
15	0.1912260193200544	0.057025058775800726	18
16	-0.3573795065722391	0.027593617281613123	18
17	-0.09591424114380617	0.06503670839759305	18
18	-0.07872446351910149	0.04904122320189808	18
19	0.07857018767975267	0.10760835937403183	18
20	0.06470934885965009	0.07958444024752255	18
21	0.0029238963722801837	0.09544505981813277	18
22	-0.12932857290811278	0.06091959937725092	18
23	0.40395245992430845	0.14759926858476174	18
24	-0.037525274808956	0.03120451146226366	18
25	0.0884715510202313	0.049833478195610174	18
26	0.06728904685809126	0.07323474595455864	18
27	-0.32219659699899095	0.045846129910020295	18
28	0.04233655639070614	0.06442529054549498	18
29	0.14579916541884622	0.04116073055028211	18
30	-0.09658472732612461	0.043398002862354235	18
31	0.23860174016199756	0.09282766956104699	18
32	-0.2946989159355136	0.021379044626145035	18
33	0.04158253392444368	0.059715315206050765	18
34	-0.0550385087129666	0.05886759033578971	18
35	0.20478924164682738	0.0879243749528885	18
36	-0.2159628924774363	0.05576607345261413	18
37	0.2588847121140677	0.09141569949012837	18
38	0.1426517110958974	0.07604639578617516	18
39	0.0438287091344088	0.1078786987552467	18
40	-0.22396961362784035	0.00830881972806246	18
41	0.014813718317613196	0.056920740256820195	18
42	0.321155231673595	0.10024145195887228	18
43	0.2225367674667948	0.06785640680159949	18
44	0.008478735443169964	0.08495523091170477	18
45	0.270552820620173	0.11678102940505689	18
46	-0.27346655752351	0.02201593771799173	18
47	-0.23725147726900772	0.0071955895224637785	18
48	0.0789643245912856	0.06962060328708204	18
49	0.13233649049965854	0.08112658560654785	18
50	-0.11624464637051538	0.06906981428828156	18
51	0.24490554544107943	0.08076921074373648	18
52	0.1457780698042162	0.10536301217754916	18
53	-0.18556309684835542	0.00959913304619353	18
54	0.012208469948084248	0.0829941547187184	18
55	0.12282104448825477	0.061777252682030166	18
56	0.06422691045823348	0.03866269326978878	18
57	0.07290168555359157	0.0590834016530709	18
58	0.0894478703638392	0.03985380390841669	18
59	-0.1830878706311998	0.0634220517443462	18
60	0.24148799936083223	0.1133515131890228	18
61	0.023118844400894026	0.05613487375336329	18
62	0.17054883873367407	0.08027661324018286	18
63	0.03367485924493027	0.06990206728139017	18
64	-0.08416203804410562	0.031083587602448868	18
65	-0.39738208367019684	0.021378887343966705	18
66	-0.04677013342528018	0.04060504985403663	18
67	-0.060268394030714344	0.06882007347936188	18
68	0.013685877926243359	0.04979227225466856	18
69	-0.12457301057152577	0.04856499914876097	18
70	-0.16493890496561392	0.01436689506667038	18
71	-0.05603190955046901	0.024697560005379586	18
72	0.028830056791388423	0.08105068219243243	18
73	0.12984163820974476	0.07066818474537274	18
74	-0.05839760890188078	0.004061780118746008	18
75	0.09294587156147968	0.0656560265008346	18
76	-0.14782612980917054	0.024963556109301156	18
77	-0.007997520493929915	0.07899248297480177	18
78	0.024142650749055222	0.06350620764376687	18
79	-0.15745309067234894	0.04275282343957928	18
80	0.05405781156620392	0.07644355457135203	18
81	-0.020943845350692634	0.023045773140455236	18
82	0.09318855927772562	0.07453443291513101	18
83	0.14475224976897105	0.08500568120194028	18
84	-0.005677001060364114	0.02029222906084772	18
85	-0.040588887799722626	0.03262001233242057	18
86	0.05024210030353224	0.05560273810792475	18
87	0.08489410259913406	0.07222369100093153	18
88	0.07940504871829314	0.087149455778535	18
89	-0.0016980749611845978	0.041466650122543997	18
90	0.0529643085981838	0.04907037641935013	18
91	-0.30901508266009026	0.009753278405941222	18
92	-0.1074916280382062	0.04583654396012103	18
93	0.08196248357767129	0.04120261279077025	18
94	0.02807085279996698	0.0794818276793304	18
95	-0.04398836220025322	0.04594586695688227	18
96	0.32934722158941865	0.10683958119166698	18
97	-0.3772025952561536	-0.002463410577211546	18
98	0.027013162863862267	0.06938905713078354	18
99	0.05319903024645357	0.031147461927222675	18
100	-0.12458102044625606	0.04300837062393125	18
101	-0.13489714758760385	0.027599786735927105	18
102	0.06015812522559203	0.05135422668329053	18
103	-0.13135988712295035	0.06851499581803092	18
104	0.061433401812054506	0.040277882141436155	18
105	-0.0729835952913474	0.0758026671811752	18
106	-0.15310673575429537	0.05048223174585422	18
107	0.20116288520033984	0.055226739754135445	18
108	0.29982986907575965	0.08788388041356306	18
109	-0.11396704431617936	0.060937770285659734	18
110	0.012270881093449811	0.0419840792395867	18
111	-0.06032999894562576	0.0660625847651394	18
112	-0.023107098473062086	0.06250372914889465	18
113	0.010321365282481714	0.07588601962131408	18
114	-0.1141176743923247	0.04517265180244992	18
115	-0.09538100708955005	0.02711656755149629	18
116	-0.09896960276664744	0.03757630348605762	18
117	0.255192782574329	0.11953296707195665	18
118	-0.1184196205777752	0.06074138455101276	18
119	0.06159030540376379	0.09145861773622517	18
120	0.17052014440213392	0.0745652586074138	18
121	0.14519010632855572	0.07380151387494648	18
122	0.1015338093348023	0.051665534536388995	18
123	0.022551234513545317	0.04651521300683843	18
124	-0.16857581353648535	0.03255743380048458	18
125	0.06691831887187429	0.07821939781104638	18
126	-0.2747765742315092	0.06713969889681821	18
127	0.0021053596335738997	0.023094625537074073	18
128	0.09159457472052333	0.09695660386972565	18
129	0.18822654608533945	0.09254155015635222	18
130	-0.03462876253694768	0.02844336028641698	18
131	0.0888408629698922	0.045850791217246174	18
132	0.200594552083701	0.05366333643596096	18
133	0.13076128599736658	0.08958478212634413	18
134	0.19662201754489436	0.0622396140821803	18
135	0.013212683865140629	0.026850611548027207	18
136	-0.2118106535319346	0.03776339869758954	18
137	-0.13971643403334738	0.05176767417675514	18
138	-0.14320396538521002	0.054407519224191264	18
139	-0.07166093589121321	0.016712062415898222	18
140	-0.2805700610960453	0.033772992588372436	18
141	0.1408542030315382	0.0421657253157077	18
142	0.14558285587738182	0.0687479282091216	18
143	0.31934231975608607	0.08433800832298885	18
144	0.06740445103027995	0.09592680706696093	18
145	-0.3355030149843628	0.02677463118921209	18
146	-0.09546234060426781	0.04160924477193966	18
147	0.20125209978798467	0.06743959202557351	18
148	0.0855962881091057	0.04938249570459969	18
149	0.25395483922029055	0.06709778265359298	18
150	-0.0042965151551965786	0.10105319014898723	18
151	-0.30909828355201036	-0.0011373549305153255	18
152	-0.12813278741357073	0.05469773766167622	18
153	0.07697757138501918	0.04692946922783284	18
154	0.05030151043938144	0.05665574324337882	18
155	0.016509585007256692	0.051309680249115225	18
156	-0.21911780597901628	0.005890758486578249	18
157	-0.16127496522732757	0.042322892467006414	18
158	0.11895424479339786	0.09143149963079865	18
159	-0.11248524412504968	0.0375149792496235	18
160	-0.06244518548137659	0.03152290990058804	18
161	0.08392301299288375	0.06358899104435663	18
162	-0.04575240271159635	0.06336177168282003	18
163	-0.11016865520565211	0.04585128096459008	18
164	-0.06323562515564264	0.07121133232295025	18
165	0.030934334353439057	0.03208955942946245	18
166	0.08078985018544649	0.07121976625220208	18
167	0.10106003045190114	0.10067327244082158	18
168	0.10459668330498405	0.023574454737317438	18
169	0.12578340760864223	0.07613525744625145	18
170	0.013278961376005594	0.04546476739899723	18
171	-0.02810544066683232	0.052113593642436715	18
172	-0.2584370989231076	0.05271789325665777	18
173	0.12810828333737603	0.07945830219098415	18
174	0.12064591106980374	0.07586708593073377	18
175	0.08918886142366433	0.08525027408858722	18
176	-0.1727004782715735	0.013228809431539468	18
177	-0.0035219468093422596	0.06813397653685249	18
178	0.21101089923569108	0.08477970308069895	18
179	0.08264603316798001	0.058443592645499025	18
180	-0.0509006692155117	0.030299965886881625	18
181	-0.06366561246766399	0.038155927291980335	18
182	0.07443956573561929	0.04223220387375441	18
183	-0.07010453959655844	0.04043933950681874	18
184	0.07294912719781209	0.05598554996379892	18
185	-0.1893835460029288	0.05113031887560763	18
186	-0.07242084250850644	0.05812289909021037	18
187	0.005278083315237646	0.05097106051265327	18
188	-0.09220819315797515	0.017273963035913966	18
189	0.00691701390902559	0.045142449716692734	18
190	0.13870552337293443	0.08475356052087633	18
191	0.2925746221639214	0.06887597202577743	18
192	-0.2506610720202532	0.016824031684223393	18
193	-0.03586587279876421	0.0399736689836259	18
194	0.18119804619355565	0.06705380216548745	18
195	-0.007416088225645624	0.02910192007354442	18
196	0.0022454637717430866	0.029123277492502705	18
197	-0.2626073353655028	0.02434123687143898	18
198	-0.02064817917420401	0.042232493373046624	18
199	-0.15645052458890915	0.035030433307291095	18
200	-0.0797710884057376	0.03773451600685023	18
201	-0.12786478692407513	0.019700146198101374	18
202	-0.06668017628905237	0.06117025586334053	18
203	0.06666995871030301	0.08067898541066197	18
204	-0.12073418099642229	0.06058741246607723	18
205	0.0373241926857375	0.0501873106437486	18
206	-0.06608037366024733	0.057342783833142646	18
207	-0.29759141702238123	0.038610324993130836	18
208	-0.24540968142596478	0.007076123405569791	18
209	0.16267976703391274	0.07064334150736536	18
210	0.3736549103117104	0.0668834523314111	18
211	-0.2508828583111083	0.00871076808367696	18
212	0.12500693610301325	0.09187882424866775	18
213	0.14498439352134082	0.056686607171600165	18
214	-0.24938578702689237	0.01801695719794251	18
215	-0.25650409791910084	-0.003664267618905326	18
216	-0.043911175960231044	0.04107327266294078	18
217	0.0131261142697518	0.08464486719872479	18
218	-0.0693246699499033	0.04366485252354361	18
219	0.29068158295697605	0.1112167613125991	18
220	0.06519645039286384	0.08109217760078909	18
221	0.11080893821036021	0.06060248149465519	18
222	-0.1204337419062163	0.03709373777777424	18
223	-0.24653674343898624	0.028541813660134745	18
224	-0.01316211503342934	0.06877610434572594	18
225	0.088486016866	0.09327170289403615	18
226	-0.15134001556095536	0.05000800955854224	18
227	-0.010788303567278484	0.08652177896450801	18
228	0.1420902527222418	0.050493489745180954	18
229	-0.19047791279810425	0.020645614804512286	18
230	-0.015534233875792794	0.07981491976995761	18
231	-0.13483027602592473	0.01766269027608178	18
232	0.11778314100370509	0.07147090841085674	18
233	-0.03753491069154233	0.09138737817418768	18
234	-0.028477061221668636	0.0779130914081272	18
235	0.13712227362946575	0.03416464498573485	18
236	0.22695388661061042	0.09824842563365925	18
237	0.3367383353997574	0.08475535144045851	18
238	0.3428362423657707	0.07747087924471711	18
239	0.25440620782028556	0.09934645724650012	18
240	-0.16164818830237782	0.03359956901209727	18
241	0.15360274469106636	0.05123063726706936	18
242	-0.14940970707448997	0.05412652056224357	18
243	-0.019921480858298105	0.050874885723852584	18
244	-0.11323655277598554	0.06305472496625292	18
245	-0.17859606213090545	0.04339224491518211	18
246	0.20504724560842935	0.10107423346654364	18
247	0.15588146798853528	0.10938558506782915	18
248	-0.1587906329256754	0.03319787364164238	18
249	-0.06363328008586308	0.06946947706357706	18
250	0.15591767278773688	0.10655722567633753	18
251	-0.0012236890515825122	0.06663701427951965	18
252	-0.03539137344954481	0.07773407520386372	18
253	0.1444065038886331	0.08009714882514005	18
254	0.0927063604848247	0.0437194785724275	18
255	-0.014607348561972074	0.03378343737065818	18
256	0.11968694269426497	0.08066759094166648	18
257	0.19638935290724532	0.05888084628011961	18
258	0.28771755265204124	0.10403410357528672	18
259	-0.17716282980101497	0.06000297286255465	18
260	-0.1868928879431025	0.03997798628635869	18
261	0.020201298680348832	0.049966889662078434	18
262	-0.06217132820774465	0.021682745774109825	18
263	0.08170450973138935	0.08435590378647419	18
264	0.11013097230762449	0.06630867142315437	18
265	0.07904072161701857	0.06525741500309146	18
266	-0.07751995458196013	0.06369964628415285	18
267	0.10026238185723255	0.10843229685849466	18
268	0.09341115061434407	0.05853337585684592	18
269	0.02336176691564299	0.04395415758407591	18
270	-0.11652753702413908	0.038640030496121594	18
271	0.14583342867389398	0.061097944327506704	18
272	-0.10800886063952991	0.037190874210551596	18
273	0.3071868527834266	0.0605166140391552	18
274	-0.1664222593238271	0.04936145204938459	18
275	-0.032916416571820144	0.048377305059288854	18
276	0.2162469314594328	0.11869969161694525	18
277	-0.04739224172739348	0.06275057592681753	18
278	0.13872725563462784	0.07213142626998229	18
279	0.03227697689574936	0.05286916150189444	18
280	0.1637596509040112	0.06963889037599569	18
281	0.21552355612569674	0.051767317441721326	18
282	0.11117132569349025	0.05998114660309358	18
283	-0.0997992959670984	0.06553204455100797	18
284	0.21263929600920417	0.09667539185640521	18
285	-0.08986054731554763	0.050109950743417515	18
286	-0.06300841743078275	0.030109783337333475	18
287	0.15939024796973766	0.07502305532861638	18
288	-0.1418532113303573	0.044708137499245654	18
289	0.2699456267171031	0.07156759060993499	18
290	-0.05953045395732281	0.063978454872759	18
291	0.02543049916665056	0.07494237320877584	18
292	0.4144760951592191	0.1465767726938604	18
293	-0.11001521093322457	0.06594743716109966	18
294	-0.02917893310768922	0.06095920473404694	18
295	-0.03184805600630631	0.03407486574413639	18
296	-0.02600296434829047	0.05275827162529468	18
297	0.08574069453950535	0.07031183421712785	18
298	-0.0012919500637890232	0.03703784689301326	18
299	-0.10509596796941063	0.042897164931283364	18
