# Supplementary material for: High-level cognition during story listening is reflected in high-order dynamic correlations in neural activity patterns
Source: Nat Commun. 2021 Sep 30;12:5728. doi: 10.1038/s41467-021-25876-x (PMC8484677; doi:10.1038/s41467-021-25876-x)
Supplement: Supplementary file 4 — Source Data [file 41467_2021_25876_MOESM4_ESM.zip › results/higher_order_sims/random/30.csv]

time	1	2	iteration
0	-0.1420815274853431	0.04663445420551956	30
1	-0.24777648026578336	0.04359891891839671	30
2	-0.051587698066819516	0.040325220395261964	30
3	-0.03467512286739298	0.06583473412466948	30
4	0.10723217753911977	0.08813331634150118	30
5	0.05170305787822168	0.052800658779290535	30
6	0.21077568213599943	0.10273830563411496	30
7	0.005202438175516604	0.04127876957108117	30
8	0.15631867875342745	0.029359321675256317	30
9	-0.29191864411891727	0.0322996048282114	30
10	0.08176007551967553	0.07358979172581995	30
11	-0.008441706208910648	0.03907883376754582	30
12	-0.1495117951763892	0.031242993327761356	30
13	-0.07735680871155452	0.04846565422893308	30
14	0.013896278020069276	0.02378922346303162	30
15	-0.006235296430048472	0.03242303304134685	30
16	0.11523683622196997	0.09126207505626284	30
17	0.19287534370458007	0.05033653434524179	30
18	-0.0018138603079015693	0.053080801621363936	30
19	0.03473466131098295	0.03272615934945208	30
20	-0.23655982233254666	0.04498366039317037	30
21	0.03979753258238559	0.06262706884675535	30
22	-0.059126170420707606	0.06423738079230192	30
23	0.1406914190565888	0.08102131983492601	30
24	0.07998711237082397	0.03377556399898958	30
25	0.20041304020234876	0.06446728660148117	30
26	0.17587913630552968	0.0752464657517645	30
27	-0.22247419330149124	0.00996699435918951	30
28	0.044945246322219336	0.0774682274790042	30
29	0.02840970552396617	0.06544122766742677	30
30	0.22768011593392146	0.09078054391605792	30
31	0.02639854571983701	0.0645542834512829	30
32	0.3174220781843057	0.10023688516280575	30
33	0.28559513268559283	0.07922085777377512	30
34	-0.07620039060614393	0.05684270645842257	30
35	0.20214704260587382	0.09095273906509538	30
36	0.1812718348377489	0.09790411504817782	30
37	0.09479835885808462	0.07035302535650384	30
38	-0.13572229690832902	0.04393916591833737	30
39	-0.012083999904387615	0.07110008090983207	30
40	-0.3740153628363024	0.041913464035670644	30
41	0.29736863469069796	0.05035665970349653	30
42	0.1703794432043237	0.08857740850288139	30
43	0.19085928737366062	0.05783851149018391	30
44	0.29774933165124834	0.06534392759190391	30
45	-0.2613503587770077	-0.009086948356527054	30
46	-0.07345246950399285	0.06648988169468249	30
47	0.16006012582583792	0.08672725199548323	30
48	-0.09933306418279146	-0.0017531425024701988	30
49	0.04639615320300148	0.03671941074136187	30
50	0.36219581229692804	0.09109427269572665	30
51	0.11384686002518352	0.05096523286574207	30
52	-0.1551401693123314	0.061580066432299255	30
53	0.07298678576358343	0.03220559068888794	30
54	-0.2508431002836698	0.027121517635132597	30
55	0.29527343191150224	0.08348225208874475	30
56	0.19494295767957318	0.09114849763673005	30
57	0.21926462628858687	0.07295369309837288	30
58	0.030349664620626646	0.07094660759841781	30
59	-0.0711833743243121	0.04370333354840371	30
60	0.15522279141574633	0.09098078033246683	30
61	-0.08667145398381791	0.05948126146315923	30
62	0.05420470541655115	0.09415750846450742	30
63	0.281474009668528	0.0958211841451782	30
64	-0.20801238748410678	0.03511796120643607	30
65	-0.04487662364157963	0.0802982462481299	30
66	-0.06554319202961012	0.06944957203431777	30
67	-0.23918784416499222	0.05613508400412319	30
68	-0.002383156352676374	0.07679285262361832	30
69	0.33116945839411494	0.11007120604980478	30
70	0.015119728353789894	0.06850311401525022	30
71	-0.3042524169253987	0.037980302102077444	30
72	-0.0749010414354206	0.05805709877655748	30
73	0.09933384205240657	0.046046349777696984	30
74	-0.03684192784633022	0.05163557842856826	30
75	0.26540302208843847	0.07068569059665403	30
76	0.011642197505649448	0.11184893116461223	30
77	-0.1348809803440045	0.10269507088676104	30
78	0.0022161506378025955	0.049554452218298475	30
79	0.003365668677273327	0.02296863019266467	30
80	0.14950522986525308	0.05629230872577665	30
81	-0.0334672538721525	0.05967046269739808	30
82	0.0015884222794782439	0.023801693117179182	30
83	0.001633870559052476	0.0783608618794958	30
84	0.060109240102437365	0.04427288424234337	30
85	0.028520113254495355	0.06649769782707109	30
86	-0.17499740955849072	0.037039223590255736	30
87	-0.22013157394076976	0.05028615849319091	30
88	-0.2272803879643335	0.03213048822213297	30
89	-0.13775587612090368	0.020881204788626918	30
90	-0.007054552078234935	0.06434879698824032	30
91	0.07470817480985135	0.059087747801042145	30
92	-0.11920718162101943	0.07556617667852383	30
93	0.015021305456445175	0.03619189796751185	30
94	0.05535667788516453	0.06267131839564045	30
95	0.17608071714452025	0.059053928096346256	30
96	0.2680059419154643	0.0984989289685039	30
97	-0.1789770618449081	0.05905653174774872	30
98	-0.05627795671838319	0.0318777700846018	30
99	-0.12916341337048706	0.05702071995893175	30
100	-0.05024508363685412	0.044840248689789176	30
101	0.07924568690266888	0.08754649786602103	30
102	0.13606641164826036	0.07523818650284463	30
103	-0.015590094524837166	0.0692668924987116	30
104	-0.26194913389751795	0.045779265065854176	30
105	-0.009861584094256323	0.054932020241484164	30
106	0.18648677594998717	0.07032628333061397	30
107	0.19158580263069272	0.052745592349796006	30
108	0.08224141329475317	0.05232700286338787	30
109	0.028873295787033227	0.04087935328316801	30
110	0.009659189062603614	0.03995317594896412	30
111	0.12686084712378465	0.06581342192916168	30
112	-0.03550960098768227	0.05741017834535209	30
113	-0.17299018443107125	0.08035455010797571	30
114	-0.274634097589966	0.01047609988035976	30
115	0.15704966119393843	0.07492170542780834	30
116	0.08766185899705875	0.07122983204501554	30
117	0.08843014709302921	0.07818208346116523	30
118	0.05049127947253675	0.060621139245442025	30
119	0.027197584207170385	0.05620598933809076	30
120	0.3232236430345367	0.03130144009228089	30
121	-0.07149109443843764	0.04693686522584677	30
122	-0.0906913468195022	-0.013002632951929412	30
123	-0.1362265877966633	0.0450538625116724	30
124	-0.20140910654095726	0.07549013872027512	30
125	0.13422163024138448	0.08620458011258429	30
126	0.14337073062282274	0.10630970423649037	30
127	-7.658946647129237e-05	0.06077872943748922	30
128	-0.010390893457826964	0.08538750750654668	30
129	0.25711076383193965	0.06791004978786237	30
130	-0.06552643585601023	0.04586751705776341	30
131	0.12259009219801263	0.029713331415182186	30
132	-0.04533606467715036	0.0380353757917416	30
133	0.349454262627272	0.07307882818035188	30
134	-0.07653706968622243	0.061937119630418355	30
135	-0.06319157438745618	0.06030929524189201	30
136	-0.1763327857394599	0.033760401876513815	30
137	0.06669026307163807	0.09396157907988012	30
138	0.135176979257685	0.09860567502929357	30
139	0.0495548884234498	0.04768050514701955	30
140	-0.18328846793817627	0.014493958086015286	30
141	0.24251044276175576	0.0709076468068761	30
142	0.10934036929053204	0.05581105947796362	30
143	0.004965760660505979	0.05438640157687334	30
144	-0.15907116256925902	0.005367468647704015	30
145	0.16566522574948553	0.10266676749844747	30
146	0.17522583265646782	0.07193561636514935	30
147	-0.16537878609543877	0.05376014482899624	30
148	-0.08344645050649938	0.044229119031313546	30
149	-0.2122107507391093	0.0423148286011669	30
150	0.05050038259615024	0.05752098328588578	30
151	0.22998467909466647	0.047684197073202955	30
152	-0.0040148784773721665	0.04413612445529024	30
153	0.17659947458797987	0.07042347183364493	30
154	-0.3147393110092976	0.038661708058450796	30
155	0.12152017619770882	0.07346125843465423	30
156	0.14879760339097145	0.11391364972514996	30
157	-0.3147364792046755	0.006194245742533549	30
158	-0.04568688143471224	0.0619091811095246	30
159	0.011461675302111321	0.07031387023008864	30
160	0.15062600725954142	0.0846181689547777	30
161	0.14591618608788542	0.0818403145507588	30
162	-0.14148519441738663	0.04789468720364192	30
163	0.09936970742568885	0.05425930663797661	30
164	0.0711752573437811	0.07579368031028785	30
165	-0.04583090772219303	0.06734899583887717	30
166	0.10393474873135841	0.06183159573273365	30
167	0.0909642280502063	0.06750085795038757	30
168	-0.3858419196783227	0.020828388262775284	30
169	0.03143336677025666	0.08626570725121742	30
170	-0.20707296546273657	0.03686673398294101	30
171	-0.11759296756704841	0.05511357747453441	30
172	0.23334569225943233	0.08024242294565959	30
173	-0.11610514622864962	0.07244211527468117	30
174	0.26891037684318997	0.09330947939963918	30
175	0.24596005357652376	0.04974057211281508	30
176	-0.2903265624429449	0.008284631806881267	30
177	0.10630594482233005	0.07025490887451616	30
178	0.05885461108853299	0.06609461225054208	30
179	0.4091599615867472	0.11735703232034292	30
180	-0.22309576639075437	0.07400854891336166	30
181	0.1559173704301448	0.07565178504644936	30
182	0.11217805817951208	0.06237296102584925	30
183	0.10173686210315189	0.1077079954914315	30
184	0.18394081412939634	0.10116672416560199	30
185	-0.002538208608558725	0.06924217646616866	30
186	-0.3060401650387165	0.02060011872319896	30
187	0.02322256076069635	0.03814048586170994	30
188	-0.027710214341537406	0.06655201931031463	30
189	-0.02973605261292446	0.027234889827979263	30
190	-0.2573946441750539	0.04691139288536194	30
191	-0.22293527650593514	0.06319473163258275	30
192	-0.04876504549519354	0.06331300016817147	30
193	-0.1401965070186961	0.004636382926089537	30
194	-0.24757340573459963	0.05620707223854214	30
195	0.07237695187425357	0.07763960637861476	30
196	0.11926970482088348	0.06974649335944018	30
197	-0.20085834841598232	0.05775581860700507	30
198	-0.39760856389875543	0.03658863777829626	30
199	0.17925661098974718	0.10454889349336573	30
200	0.15595005785064422	0.07449788346407087	30
201	-0.12730797430195384	0.02884679409674301	30
202	-0.13964657714286913	0.061668533724714314	30
203	-0.08999761318738005	0.05049546451040834	30
204	0.17475263918116687	0.08108127736430566	30
205	0.03722531178613746	0.04675458900841408	30
206	0.030440949984184906	-0.001175832478812609	30
207	0.0754782905104738	0.08934293831732101	30
208	0.0003704664215522573	0.07112686939889122	30
209	-0.1940682598582228	0.03457862096825377	30
210	-0.15318276185027294	0.05835787157498524	30
211	-0.08437169722293955	0.054732579306471636	30
212	0.17690427063039638	0.07375578335871377	30
213	-0.07232829166779346	0.06778962517736772	30
214	-0.21653995323251138	0.018891240451001542	30
215	0.005969090612086013	0.06877175041101674	30
216	-0.16210577191767586	0.062497206651126146	30
217	0.012973557952669796	0.08865239337958626	30
218	-0.16020729596797653	0.022337088033994982	30
219	0.11339140347969105	0.06115421627727179	30
220	-0.4201230311293565	-0.006323285758993655	30
221	0.1573678017232044	0.07440242358075859	30
222	0.09112059418964397	0.08887484330670248	30
223	0.056891322323115695	0.0717385136609424	30
224	-0.14144858678270836	0.020878534194692103	30
225	0.14367607413555486	0.058329620595769134	30
226	-0.02163009815748069	0.03749718510845867	30
227	-0.043422305632724686	0.046558744793359294	30
228	0.11808400785010223	0.056304212517350835	30
229	-0.16907149289814344	0.032005385749206465	30
230	-0.03743742433190965	0.023198663199376857	30
231	-0.006654241324556847	0.0828133749438721	30
232	-0.14288431563296208	0.058027915536080416	30
233	0.042728987028599556	0.0662002575693051	30
234	-0.041064073841779875	0.028320993686180514	30
235	-0.16590530296259723	0.03373870107688575	30
236	-0.07868452342858069	0.023915045518327252	30
237	0.19984726035785766	0.05853840482947892	30
238	0.19535875132987596	0.08090734392929219	30
239	-0.05077618716898747	0.061276026070988095	30
240	0.19607739827197287	0.05603087992358636	30
241	-0.058753707867901565	0.051860196500905516	30
242	0.06570062650436308	0.06451637095336266	30
243	0.07818186710912367	0.0726430603820099	30
244	-0.10639018116348281	0.06938852784574286	30
245	-0.049521011231921694	0.055439407342699254	30
246	-0.08263704130372052	0.05729055700247385	30
247	-0.020857524356379078	0.059104397451459206	30
248	-0.09047665657339303	0.04839231700426091	30
249	0.042377981231924856	0.06322678723663093	30
250	-0.1707117617312484	0.05829144063629607	30
251	-0.043689262434526664	0.024506624013921282	30
252	0.21913424725095948	0.06856345205568753	30
253	0.18980037105786451	0.09031527197356666	30
254	0.28808747999406276	0.09638701040711511	30
255	0.016711972623509708	0.052431772922160204	30
256	0.2403071740051662	0.09361429471677797	30
257	0.058045000473770446	0.053258697506143954	30
258	-0.15269861528269443	0.07583199107018804	30
259	-0.06708587745217837	0.01605697387382758	30
260	0.09100620496608931	0.1140675010547128	30
261	-0.23800441252501217	0.06157855096154589	30
262	-0.04001622845922214	0.07279265493895488	30
263	-0.17032436714076976	0.01402622352681542	30
264	-0.059907790304063825	0.07803903248343264	30
265	0.09863103757606398	0.03953052323639426	30
266	-0.11576105600498017	0.007838789479503996	30
267	0.3403885948986918	0.11065842869330345	30
268	0.006000090358754528	0.05554283480748351	30
269	0.22827557924295816	0.1070187991980098	30
270	-0.10321604110477448	-0.0014082308604724354	30
271	0.11123011496431988	0.0878685260995665	30
272	0.007557366741432012	0.04501936650329748	30
273	-0.03672002874592911	0.060899614781457605	30
274	0.14937805459773942	0.05329062241850107	30
275	-0.25551702748932176	0.07635266243220887	30
276	-0.16726650857251504	0.011438751076289564	30
277	-0.14178442605975258	0.05471186671459486	30
278	0.08749324724373489	0.07417860217080452	30
279	0.01553677929445708	0.04529936972217415	30
280	-0.07492911026240454	0.014836382446639491	30
281	0.04921319077242462	0.06203018487406108	30
282	-0.06722127273168461	0.02278837549770497	30
283	-0.25514897417062227	0.005630729926628376	30
284	0.32674120088356573	0.07719173920974494	30
285	0.1157073515648075	0.06843036342872608	30
286	0.05898993479818532	0.0805061951371485	30
287	0.14463356071124459	0.05424432749102022	30
288	0.2700220663245908	0.0783057929312231	30
289	-0.1895484028008271	0.03165095396449062	30
290	0.13358536871340207	0.06086243416920638	30
291	0.04560691371246092	0.05798390892727297	30
292	0.33285836539477043	0.09362668329792355	30
293	-0.14474609993014723	0.03726522823746052	30
294	-0.19591449065554484	0.06740575828846414	30
295	0.03322471377903027	0.03675169243881915	30
296	0.12292577987121532	0.09329623317883386	30
297	0.19767600584101871	0.0690196890876713	30
298	0.06613851046534083	0.0781294621076589	30
299	-0.011744830747703683	0.007452245827490899	30
