# Supplementary material for: High-level cognition during story listening is reflected in high-order dynamic correlations in neural activity patterns
Source: Nat Commun. 2021 Sep 30;12:5728. doi: 10.1038/s41467-021-25876-x (PMC8484677; doi:10.1038/s41467-021-25876-x)
Supplement: Supplementary file 4 — Source Data [file 41467_2021_25876_MOESM4_ESM.zip › results/higher_order_sims/random/24.csv]

time	1	2	iteration
0	0.23324855982620304	0.09921120903214477	24
1	0.19072804961117534	0.09813429064898235	24
2	-0.22506735249039164	0.0067391583816833345	24
3	0.2441493259357369	0.05338334689624921	24
4	0.07898361418903684	0.043676977392111495	24
5	-0.06014472405644818	0.0788590045433681	24
6	-0.026047145113134097	0.04284816415589205	24
7	-0.0032875075202440118	0.044145031439857985	24
8	-0.027570494646955615	0.04806157282035982	24
9	-0.13672634301886274	0.03249995704780057	24
10	-0.10248850753389352	0.0574434783452623	24
11	-0.08808781741454481	0.036442932657412615	24
12	0.026557765512163104	0.07385818071086389	24
13	0.12046508759207068	0.07000571647877277	24
14	-0.1030128781866829	0.05303888981506732	24
15	0.02606718020321347	0.07853496654904014	24
16	0.23800966920496264	0.10036364505974991	24
17	0.018904063878804132	0.06607751082747274	24
18	-0.18147746885170576	0.03541692938204968	24
19	-0.04984571516361102	0.06046063955810485	24
20	0.03356400342209593	0.03261578946413578	24
21	-0.004679184390724364	0.06363975592588894	24
22	0.08679682272695749	0.04974844940056444	24
23	0.00999099774099086	0.030545719697207593	24
24	-0.09233125934071484	0.05460915959282073	24
25	0.0810972317116345	0.10180483263071125	24
26	0.005478776989154254	0.06492706500538016	24
27	0.09253406061325502	0.06398141959861632	24
28	-0.34561547648398244	0.014873170038605726	24
29	0.017221036481114654	0.08455053953511521	24
30	0.01957323812660022	0.04301538181301563	24
31	-0.3542029292826842	0.013009644573898211	24
32	-0.15463302452405964	0.02274201594373773	24
33	0.11471948317296649	0.078608905321598	24
34	0.16638095913766165	0.0720272175387578	24
35	-0.15160921218398568	0.011189569516924134	24
36	-0.17557339451427822	-0.0015728554057121637	24
37	-0.039430282178313486	0.05190047686582628	24
38	0.20428362939342123	0.07607278840620771	24
39	0.08620693534574962	0.05759836246848263	24
40	-0.05922684352378484	-0.0004021644037024625	24
41	0.07780075641138122	0.08154238118367044	24
42	-0.29034774364392296	0.02143334823515622	24
43	0.021799883871417142	0.0886562362973645	24
44	-0.12031943427605184	0.06550252012912619	24
45	0.27809545280090875	0.08355156031200117	24
46	-0.07386192499187336	0.048291539081719376	24
47	0.34509140247772396	0.13207060602655393	24
48	-0.05101595062609405	0.03933144937164056	24
49	-0.12952741199578613	0.04725394754056276	24
50	0.03563134985041985	0.060248651708280615	24
51	-0.05297663231864168	0.06125103588189483	24
52	-0.3220983045301616	0.007927671615146263	24
53	-0.057756967519074186	0.053212087473586	24
54	0.14414576455281874	0.05787139518379952	24
55	-0.11794052179405205	0.06326758807391145	24
56	-0.11401830599698477	0.05201076022629315	24
57	0.3290407249993603	0.11225312477152415	24
58	-0.12626548505345708	0.03827444647764145	24
59	0.015537406771977203	0.0660811039772269	24
60	-0.039514375393992385	0.06637807032243066	24
61	-0.022983272132366235	0.052870127614434624	24
62	0.3825269276309307	0.08852562453288536	24
63	-0.042575373051761345	0.06379278554079337	24
64	-0.25656841837987776	0.050803676508455776	24
65	-0.13568787781166522	0.020209717113423824	24
66	-0.2251904299689787	0.03725583976549568	24
67	0.014845935241835024	0.08635034821952091	24
68	0.19753904435477557	0.08128757090382531	24
69	-0.10763784958395879	0.03958309946768036	24
70	-0.00477798791140647	0.05100561018384322	24
71	-0.03617105998285167	0.022121402768152006	24
72	-0.12826493048183446	0.06164501117197467	24
73	-0.11184783694778415	0.011207834398562525	24
74	-0.04546644641097955	0.03571651835003208	24
75	-0.06245673850610837	0.10196116538318076	24
76	0.05900339157483845	0.06009127406439175	24
77	0.07601001969560259	0.0717680342893717	24
78	0.04595807556598216	0.02588422317765631	24
79	0.2989098124501685	0.0744200431797863	24
80	0.025030336744950036	0.05415182193486314	24
81	0.04067543215079148	0.09194840261937062	24
82	0.1359016596308655	0.07193536454382585	24
83	0.027808392784529228	0.035395454610119316	24
84	0.1606296912743108	0.04439097082972476	24
85	0.08214984323268738	0.07755773567642406	24
86	-0.20441834159825972	0.0466611458664909	24
87	-0.308423817708605	0.018892205362521855	24
88	-0.14809272327688522	0.02116072694403417	24
89	0.08895392659292536	0.09405145133811484	24
90	0.026044539480144395	0.029996262979917858	24
91	0.10642796071107354	0.08397888680643129	24
92	0.17617280468223429	0.10488867260890405	24
93	0.14725119661999847	0.07232312250950282	24
94	0.03242265361333444	0.09261781434423069	24
95	0.12900493487349568	0.07923799731403526	24
96	0.0020095555910441838	0.0783500524298217	24
97	-0.2611322038237089	0.011789342513948173	24
98	-0.08407939906755241	0.037136850028622125	24
99	-0.07486834255709464	0.061113688932602155	24
100	-0.5290233743412165	0.005811963320541438	24
101	0.2742967316998894	0.08957803937847328	24
102	-0.14204042724010196	0.02669086939897636	24
103	0.2764191641373017	0.06588530429545143	24
104	-0.04659412358683308	0.07392349361941758	24
105	0.018975743896032068	0.04408497052305048	24
106	0.08919484027791923	0.06207414978523359	24
107	-0.00359660593884488	0.07709802705428885	24
108	0.3050633631918029	0.09984548095691835	24
109	0.16667518817755703	0.09223919856744098	24
110	-0.23679870442205542	0.07021360189026031	24
111	0.17207642883947735	0.07333462909128002	24
112	0.09526037964772731	0.07783877235574818	24
113	0.09240361022939021	0.07234252703316532	24
114	-0.04622733607836647	0.05941769589524572	24
115	-0.12590853441714298	0.037969478560953576	24
116	0.007968245074887876	0.07018130398705673	24
117	-0.2691529926965962	0.01291601253126688	24
118	0.08676178833310468	0.04707553932308041	24
119	-0.16818963953780205	0.05062178992586065	24
120	0.21749222376642569	0.07278446312705646	24
121	-0.14443512360008331	0.05039131139171576	24
122	-0.024966528653085397	0.04031919883715672	24
123	0.2587094995999605	0.08959983827744947	24
124	0.10811865022404492	0.08623117421728292	24
125	0.3095703120832537	0.05976996253466375	24
126	0.19054780224470028	0.0709312606255012	24
127	-0.071285899587003	0.054980128817518396	24
128	0.3419440616172473	0.09194367534632523	24
129	0.40718305963367346	0.10773893879326177	24
130	-0.044515928224973855	0.02809307364803897	24
131	-0.01186078862171755	0.09524336471440444	24
132	0.20119602697487807	0.06499717248417732	24
133	-0.005405265189895145	0.05774415730702793	24
134	0.21123501696895033	0.07561355899190726	24
135	0.2980929185600082	0.07561631700347853	24
136	-0.13495524352193472	0.011085473881348782	24
137	0.4851345070210621	0.08637095095903795	24
138	-0.051951028459949665	0.08577181148634382	24
139	0.191104434448412	0.06368819588562928	24
140	0.1822981501232235	0.03100334937878145	24
141	0.09724547498677379	0.04334850468111703	24
142	-0.052349186048582325	0.0684103630528815	24
143	0.04404993222000859	0.07219980625629972	24
144	0.03727588034936217	0.05547346274312778	24
145	-0.09185358428558166	0.04664605693722547	24
146	-0.0672916127276365	0.08360707738516766	24
147	-0.08995835425370415	0.03635265783578891	24
148	0.19418393004100065	0.0800980964451192	24
149	-0.004838846698224931	0.05449701272189843	24
150	0.003871830780992801	0.0576852676966757	24
151	0.28395782346807924	0.06452897507704367	24
152	-0.03975896691881132	0.06771872728082175	24
153	-0.1790741103982982	0.021822239203291193	24
154	-0.14765290764998076	0.016895063274410763	24
155	0.046166361897274556	0.10339606033535928	24
156	0.16806511574586608	0.08183592131073052	24
157	0.10988632375585086	0.05988983727115028	24
158	0.17390999687432274	0.10234928374084534	24
159	-0.019473686393501895	0.04630977145269975	24
160	-0.08341131418955494	0.0400108959383862	24
161	0.2594045279256533	0.06843260756447406	24
162	-0.12032019325550863	0.06630708870870955	24
163	-0.014468373727620406	0.05017642139424973	24
164	-0.004094546086530343	0.03894347649937444	24
165	-0.011770638672160232	0.051203781146659966	24
166	0.05470339647713953	0.06172388063178085	24
167	-0.05668051947406395	0.06697212962583915	24
168	-0.05234554895956014	0.03454876528491578	24
169	-0.01099420284300051	0.03959540037647194	24
170	0.021461182503642904	0.06271954026640643	24
171	-0.07332200766208698	0.08497057736578932	24
172	0.11881689809035631	0.09696718775933205	24
173	0.030565217024523375	0.06583150832270378	24
174	0.1450043106946453	0.07243292995096537	24
175	-0.11225828985597915	0.06439589994463958	24
176	-0.14544412921664054	0.058996503730108056	24
177	-0.17761483136440753	0.03171339376288903	24
178	0.11773833743941695	0.08817272505117713	24
179	0.09316889210308266	0.052810735437612395	24
180	0.08531031399299588	0.09206653077334505	24
181	-0.08672052404018683	0.05605034741265737	24
182	0.0813317040712879	0.05386993819085997	24
183	0.19196024233713482	0.05530204660687072	24
184	0.0025921502997866474	0.016478680235173127	24
185	0.2822797756072785	0.11115380502939412	24
186	0.14307425075644634	0.08564933381656681	24
187	-0.16619267209039884	0.040173915790549776	24
188	-0.16165374420057874	0.054803022160206355	24
189	-0.19423190342224952	0.03618834140060618	24
190	-0.12357072085644967	0.05379593938420441	24
191	0.0005607222212775538	0.025345304389211325	24
192	-0.12103497209329532	0.052181940555974825	24
193	0.009639209978523916	0.019258282170615697	24
194	-0.11785557833863099	0.055536743001309556	24
195	-0.2654085092678942	0.041176326866484196	24
196	0.3385515632631322	0.08117826305968637	24
197	-0.12811499081559904	0.05608368654367131	24
198	-0.11913709558614458	0.01805406977481983	24
199	0.1784830529130947	0.06530563476091891	24
200	-0.19620162040002312	0.050777034489085	24
201	0.0028247131828199735	0.0595839422770511	24
202	0.012006258957688221	0.10296922827869359	24
203	-0.1713260631218376	0.04468114503199779	24
204	0.44108427538070405	0.11687701724944771	24
205	-0.051305413935898374	0.08084186803857861	24
206	0.020986886996433255	0.0694459482483011	24
207	0.12439989150030106	0.06564898725111694	24
208	0.11415768665754357	0.03950583107500127	24
209	0.02895403516488437	0.08686327177921577	24
210	-0.02046274747790963	0.050477668102946814	24
211	-0.15924443166659952	0.05828889637313542	24
212	-0.12861525951390246	0.04999332250409644	24
213	0.12218824939639056	0.06509865790265759	24
214	0.11156101129720151	0.06927475331910737	24
215	-0.06755113931285898	0.06532668745085694	24
216	-0.04336626947555547	0.07871216275447963	24
217	-0.020074700961035963	0.022863318987165638	24
218	-0.09030743581924987	0.049763067569188815	24
219	0.0435519150466413	0.08590780052884694	24
220	0.051775360635000545	0.05005260391959501	24
221	0.06660225327076763	0.04761143531889236	24
222	-0.027277832061290263	0.01722869130921592	24
223	0.03615233056497478	0.05452846866171839	24
224	-0.19011023720391224	0.041091075608694724	24
225	0.0969761785219269	0.0644062055776435	24
226	-0.0016365196033558767	0.0734034169626651	24
227	0.14275732315990824	0.03725784535548658	24
228	-0.011213412936824485	0.03933133373160038	24
229	0.007126612194165221	0.03934887055139058	24
230	-0.0643507501364103	0.05696523110477894	24
231	0.10158701406129228	0.06699430131555055	24
232	0.015953630221993927	0.05489571046824006	24
233	-0.06455774894643403	0.04372717355768658	24
234	-0.28742277309453323	0.024517663633009685	24
235	-0.05060632554185448	0.019676206990600676	24
236	-0.036965798744320766	0.04502986356728407	24
237	0.16483871526601615	0.10280579457890063	24
238	0.06626647091272551	0.05844066396326113	24
239	0.11622506509241734	0.08754940688444265	24
240	-0.21717898836637672	0.047090249041045217	24
241	-0.10291579776294035	0.04508378066317139	24
242	-0.19667258815902527	0.03557614941061111	24
243	-0.17027568702873846	0.06143250905333406	24
244	-0.08307173753720695	0.0709902940804243	24
245	-0.0336577423853784	0.06444828144971834	24
246	0.05919283441773147	0.058423014203829275	24
247	-0.028056864295460074	0.07106584182660283	24
248	0.13005011606533798	0.07786993903549799	24
249	-0.09052405901272947	0.03633392912917279	24
250	-0.06479198702910982	0.050186971309403014	24
251	0.02938764398442257	0.0370731501262816	24
252	-0.011631716009003288	0.0655620165023997	24
253	0.1745190173105504	0.08094828425401934	24
254	-0.15781414644036693	0.01051754105121651	24
255	0.17113543403284473	0.08008835294422682	24
256	0.155885985387315	0.08135293665609156	24
257	0.15134080011160872	0.06683037757503052	24
258	-0.29098006843799046	0.032553824295432264	24
259	0.27009116792043086	0.09577908367548782	24
260	0.29590259852490564	0.08429035231978806	24
261	0.11500671864900729	0.07777946404960638	24
262	-0.2268688441559773	0.04595590505383049	24
263	0.2544636673199414	0.07858963971441267	24
264	-0.05590711795092594	0.01889256468311913	24
265	-0.04543834075460705	0.07710061814941431	24
266	0.2192830458741117	0.09519027695770665	24
267	-0.16446395531297106	0.03674410757047084	24
268	-0.09378376049649109	0.032829638765867364	24
269	-0.13070914818428228	0.04665283173642848	24
270	-0.02575894267643843	0.05244915301326345	24
271	-0.07722222046025987	0.09799528787937795	24
272	0.10303652289101727	0.04669589730773974	24
273	0.01044272454760021	0.05240191515680037	24
274	0.1051363410029552	0.06985608781178654	24
275	0.06977765534746037	0.05549709862539612	24
276	-0.04638340662536969	0.04677929077475864	24
277	0.0805499937044455	0.06980147695886689	24
278	0.2249358419351442	0.0705687846325425	24
279	0.16925344447263133	0.10556023952239522	24
280	-0.023399191960666362	0.055733303188937273	24
281	0.04965554199837216	0.050426094253555105	24
282	-0.01675707079639053	0.018868836450094937	24
283	-0.10796227005873821	0.03760793717614063	24
284	0.011724956118823453	0.05044628461107584	24
285	0.1995655261450877	0.08292815035392477	24
286	0.13424172901012715	0.07193330500110375	24
287	0.030646120563702386	0.09126641044629512	24
288	-0.051953666389670444	0.059690476908779246	24
289	-0.1343885676847267	0.048380130148120114	24
290	0.4266446809460998	0.09323322980005841	24
291	0.2653167468730972	0.1030671582099775	24
292	-0.22404097382036117	-0.007899184287038119	24
293	0.021707286651006772	0.03084556674181562	24
294	0.055678540032342606	0.07470830000081018	24
295	0.038104370463412	0.04651011478259877	24
296	0.1765385747006878	0.06083188663844678	24
297	-0.0016773050563115243	0.005510441725507914	24
298	-0.003975742169213112	0.04284659099256483	24
299	-0.07754776587004304	0.07782670027048577	24
