# Supplementary material for: High-level cognition during story listening is reflected in high-order dynamic correlations in neural activity patterns
Source: Nat Commun. 2021 Sep 30;12:5728. doi: 10.1038/s41467-021-25876-x (PMC8484677; doi:10.1038/s41467-021-25876-x)
Supplement: Supplementary file 4 — Source Data [file 41467_2021_25876_MOESM4_ESM.zip › results/higher_order_sims/random/32.csv]

time	1	2	iteration
0	-0.09890579521664936	0.07627266333952526	32
1	-0.18233165670491888	0.020555269273397726	32
2	0.26059518025062123	0.08637572894330887	32
3	0.07179486040572652	0.05796829458948147	32
4	0.1750083150944443	0.11019020935379505	32
5	-0.2672889228928191	0.025772246917635123	32
6	0.058549647113407995	0.05565724919069289	32
7	0.0704886280882537	0.08672057921573097	32
8	0.22389022913527482	0.025597991101491274	32
9	-0.12836318046393827	0.02857517876827577	32
10	-0.1682543578144127	0.018762148631778806	32
11	-0.055546670270843965	0.05981331852336104	32
12	0.04121848473937556	0.05821356287120806	32
13	0.043577083616483735	0.05828618735907247	32
14	0.02805975479246493	0.059828000339975866	32
15	0.1380863911905976	0.08252988349629524	32
16	-0.1588681169046156	0.0340145653793981	32
17	-0.020421371671512215	0.041762752760278986	32
18	-0.10683605378817494	0.06695506451138816	32
19	0.20891918899828466	0.10501881179805438	32
20	0.2813291043276129	0.10978706170067992	32
21	-0.06781908783182064	-0.014834858030825017	32
22	-0.14528412488313314	0.056878318769728174	32
23	-0.05800676447786933	0.03521516044974146	32
24	-0.041545491699599923	0.0602093347285876	32
25	0.04116168626766027	0.030999269245000342	32
26	-0.03696322112428603	0.02206071929951565	32
27	0.3207439647693324	0.10099519090153	32
28	0.031109237434501207	0.05368162872472551	32
29	0.015775027037128023	0.01511338156163033	32
30	-0.1307383613194565	0.0436715323534262	32
31	0.17020045313313797	0.1036965539517191	32
32	-0.009740016944432448	0.08668594104555015	32
33	-0.16766292212935807	0.06439675901325762	32
34	0.05324738211048534	0.04024911710974721	32
35	-0.10709784981569834	0.012800962827249105	32
36	0.03431351060835083	0.014466400371730623	32
37	-0.09226078872656927	0.054599624146907895	32
38	0.09760404787844555	0.06319875559863691	32
39	0.1401409317626005	0.08620518373426042	32
40	0.09298186850353878	0.06377203092917766	32
41	-0.2584481463188584	0.04445269186248149	32
42	-0.21963987009427272	0.04910692464204341	32
43	0.34036806248778867	0.1117944137232537	32
44	-0.0010513865219775314	0.07950137362315751	32
45	0.07869308153287553	0.07498029818008183	32
46	-0.03815830961603583	0.05419565091010646	32
47	-0.03132082923765775	0.0414620877289937	32
48	0.2272658985154516	0.09997235064811297	32
49	-0.050881560956839336	0.040899236880071244	32
50	0.07725367016959972	0.035260324509332905	32
51	-0.365994486729988	0.06127165838239341	32
52	-0.25381519765773053	0.053884138831071786	32
53	0.10248103436605813	0.0787247510257182	32
54	-0.0682480222820492	0.05276299086035526	32
55	-0.11825071577361684	0.04867899886930696	32
56	0.22661735407581962	0.06360092767407434	32
57	-0.13706711966565363	0.016813222416767543	32
58	-0.15455857465980388	0.005144283187371088	32
59	-0.08823543585907459	0.06360324455137069	32
60	-0.01852069155799942	0.06909519570897887	32
61	0.04132556936910817	0.04138492049778294	32
62	-0.16412021042270614	0.047527044842167306	32
63	-0.06799453543328302	0.035187719269269196	32
64	-0.03817609983454592	0.0801585317840393	32
65	0.1322436303541024	0.06321467641600399	32
66	0.02395149448258677	0.06702989982031637	32
67	-0.09714656131965667	0.03133977247847479	32
68	-0.19158053575401518	0.0222084401915074	32
69	-0.06447026468579092	0.060823657966202725	32
70	0.036879464761590756	0.05294822703905728	32
71	0.05043764550291835	0.05697035139411392	32
72	-0.16260373915163748	0.06038004337186337	32
73	-0.21825774783672233	0.03750720079143089	32
74	0.10300603095078749	0.061004906227711354	32
75	-0.12560912863174326	0.05214098203886188	32
76	0.017142818042920817	0.04223878633071934	32
77	-0.07028870751593658	0.03309939105744585	32
78	0.01640097081584232	0.057669715192905834	32
79	0.08161232380983494	0.055928667628227076	32
80	-0.05743113814696235	0.07855601177806902	32
81	0.20480466383628151	0.044918448450644674	32
82	0.1340590773136829	0.06250160273902192	32
83	-0.01293623303546112	0.07082040878225465	32
84	0.19823088963469107	0.09289104619280239	32
85	-0.16194381864014804	0.04530669893901418	32
86	-0.08757895599773961	0.0424597596047214	32
87	0.2992918631088448	0.07736655367823665	32
88	-0.11972306991514926	0.02169756878759886	32
89	0.2481814081557874	0.08178831705435355	32
90	-0.07655604728848468	0.06448079258370591	32
91	0.058745359255617774	0.047179714791105075	32
92	0.027863297693437036	0.0756826657848826	32
93	-0.20262454897501508	0.0017901560285029405	32
94	0.07537252688158504	0.05625787851015525	32
95	0.12006482690879822	0.06236251348754994	32
96	0.15560810389243362	0.087847805309335	32
97	0.12323609101999182	0.05876568493974387	32
98	0.17095863629945074	0.06263356300311917	32
99	-0.04551182751871596	0.0486981663067626	32
100	-0.07949647320263804	0.07279142508036425	32
101	0.04001161535530122	0.05916730893758656	32
102	0.11272626170454517	0.07560308618647142	32
103	0.11198285486814966	0.07526675016984807	32
104	0.20083912105481383	0.10838390807989913	32
105	-0.07018259625283978	0.04202130147791271	32
106	-0.17313127626760988	0.07742940743801456	32
107	0.08688753407503755	0.07859240720246745	32
108	0.04772834449384297	0.032851133218503976	32
109	0.11805192497278516	0.07251136276823757	32
110	0.2988560190934505	0.07257673767915974	32
111	0.13060655565264107	0.08236065804538996	32
112	0.013207304658353063	0.0688200697920721	32
113	-0.27286085969582485	0.02579715150441701	32
114	-0.09908307157548386	0.050134984279670794	32
115	0.1710125249289537	0.10089297253722052	32
116	-0.0837939311048366	0.051002282061606556	32
117	0.24216514638642717	0.10385239278405331	32
118	-0.05459833950274642	0.026041440732130956	32
119	0.32764501450819006	0.06505789375588862	32
120	0.3009184218700049	0.086104540002813	32
121	0.2841649020199027	0.062233224752939305	32
122	-0.03815947062836103	0.06800161330400312	32
123	-0.212637063630797	0.058794832433302205	32
124	-0.03245763951927714	0.011480144178531057	32
125	-0.012276708894076699	0.03848827069875303	32
126	0.20848746338438076	0.10438618253880971	32
127	0.09415655723038814	0.0663773033712671	32
128	-0.10932681983262503	0.03416436482591065	32
129	-0.07303589430140135	0.04331544179060934	32
130	0.07504791900337078	0.07089193524849481	32
131	-0.266310937347539	0.05042476076074468	32
132	-0.07844224277247508	0.07748735192595532	32
133	-0.14863892704033194	0.0675466250456533	32
134	0.09197335208248403	0.04922363862693135	32
135	0.029756529719737898	0.10099191348650853	32
136	-0.09336282834949687	0.06567319363980245	32
137	-0.059438683071472	0.039367643965681556	32
138	-0.10440749432544721	0.038752771358354775	32
139	-0.3074096174773564	0.023232785746576584	32
140	0.08775734586303882	0.08042838672870754	32
141	-0.01949076827826578	0.05466985786478036	32
142	0.060210168507980624	0.08201299772228592	32
143	0.07988317362936428	0.07020319658369828	32
144	0.11947740986015809	0.07167934384861155	32
145	-0.21091202839589449	0.06545030595007906	32
146	-0.011172538620074363	0.09752544324272404	32
147	0.2507155898463605	0.06469244160869352	32
148	-0.04646304181283253	-0.019167325971008047	32
149	0.013732717344486745	0.05436513155436551	32
150	-0.010927266182452051	0.0463404650178163	32
151	-0.35374281646288047	0.05798583273994787	32
152	0.1521349140448844	0.057546361467827094	32
153	0.0603528773590465	0.08030331838403577	32
154	0.14473769523961472	0.06361811744752335	32
155	0.0570205755261923	0.024567407103834944	32
156	-0.019570999818293872	0.05192899446240105	32
157	0.04870990605243722	0.03644085730481901	32
158	-0.060996139367834344	0.05651020020650908	32
159	-0.011479410719992823	0.024845022538362276	32
160	0.004302916069620337	0.07845364065946298	32
161	0.08338722516916633	0.050552089496022114	32
162	0.0706130510469798	-0.008306068398243818	32
163	0.17114454105059299	0.07628144594250093	32
164	0.276321164830744	0.05324467000948024	32
165	0.05719927003518021	0.04503246164026793	32
166	0.11962473819761227	0.07421135570024144	32
167	-0.19645377716819493	0.04480189293861253	32
168	0.10317181321516995	0.030678711814669513	32
169	-0.1156433595012273	0.07586376644587758	32
170	0.06593815645984698	0.08570618922438958	32
171	0.09153522825070907	0.08694726302298751	32
172	-0.2763436220390132	-0.015663172771363275	32
173	0.06246173122270711	0.020443282599802222	32
174	-0.22246275788259773	0.07459625520215618	32
175	0.1351148415234138	0.06373718398614817	32
176	0.2969329515028723	0.08739947329965533	32
177	-0.07615548766303107	0.04389455244364419	32
178	-0.038752027625801995	0.06331993137365148	32
179	-0.08675103466311443	0.07385165534674241	32
180	-0.0014992236836725585	0.02665357687518034	32
181	0.1572147200036323	0.08964965658017028	32
182	0.019592338575315574	0.0634186039668704	32
183	-0.15694438757046805	0.04840706588263096	32
184	0.09395744984407918	0.06934373868215146	32
185	0.27924625869952696	0.06639330653039506	32
186	0.1798175038792828	0.06693754444112246	32
187	-0.18753397401365654	0.03936998339379333	32
188	0.1335203092637256	0.10058432880175161	32
189	-0.26059726886743434	0.001097030607573187	32
190	0.18452645965798473	0.10286942195404288	32
191	0.22432911554849364	0.12280320018402067	32
192	-0.021199653982402474	0.07294373221111695	32
193	-0.13560547221561792	0.05939773913003046	32
194	-0.1561520955238918	0.003912687269778227	32
195	0.28431723072301657	0.10258149141177364	32
196	0.0023794991123022814	0.06610033137272328	32
197	0.1293514557681198	0.036230889113588106	32
198	-0.024741455410917303	0.03363632993403955	32
199	-0.09077055188384915	0.06338621754557006	32
200	-0.10153544688780444	0.06699168242898697	32
201	-0.09914418214973421	0.052590765691878254	32
202	0.08044706196760897	0.06248758360403831	32
203	0.14359464049127288	0.1113425536387592	32
204	0.0445089064871867	0.06986182122453202	32
205	-0.01139050649365674	0.05815672927735021	32
206	0.018323159668433116	0.10501910146294627	32
207	0.17338933943598667	0.0685533483184249	32
208	0.15038708694281483	0.03261663427303093	32
209	-0.20652455941655784	0.025280227005000922	32
210	-0.09834746555178776	0.0642690906784047	32
211	0.033110301306938025	0.07537641884389139	32
212	0.09524641469471652	0.0743909980342798	32
213	-0.14937779714775012	0.044879029258546914	32
214	0.2587718939382363	0.1001921290988554	32
215	-0.01852955852536719	0.06400240014482708	32
216	0.07922868639281802	0.08468621174826062	32
217	-0.09550709432001303	0.05310102478566886	32
218	0.14297942460831362	0.07587869072883315	32
219	-0.31245931039573416	0.011588694403699515	32
220	0.06677966199756302	0.07850771430043835	32
221	-0.17401531897493364	0.001584357065378603	32
222	-0.1355569042815623	0.06521779106950185	32
223	-0.01894204979494662	0.04532186224687037	32
224	0.1814657787974143	0.06013172877559308	32
225	0.08204475725654449	0.06081780128501976	32
226	0.0499389754140695	0.041425173060755174	32
227	-0.19364856719914644	0.031649246710674706	32
228	0.05274665149151519	0.07569747966620623	32
229	-0.13409318567212453	0.013015408054947782	32
230	0.15289319876636473	0.07511961553363919	32
231	0.08085819783106583	0.06522152967634855	32
232	-0.21337677631609353	-0.006164350203786116	32
233	-0.024510275015096002	0.07205980148603451	32
234	-0.09085009314311378	0.04871247122066425	32
235	-0.02838589780181194	0.03781950788867025	32
236	0.2542573031045195	0.05686433462972114	32
237	0.18907505361773022	0.05200637486696894	32
238	-0.31791320611636	0.029402496996090693	32
239	0.04493658915529655	0.0368991825045267	32
240	0.017224472693976388	0.034464247372750716	32
241	0.013073673384449877	0.09057415270848174	32
242	-0.009232479043352804	0.07915159878839326	32
243	-0.021060400794262277	0.04768317050419328	32
244	0.03304718241231939	0.02935152231043725	32
245	-0.0754292746913481	0.07284225670068688	32
246	-0.08894391264237761	0.012166994921259144	32
247	0.018368663430851754	0.06173497992125732	32
248	-0.37677151374003176	0.027633296737440333	32
249	-0.12058060240175192	0.05894225457349389	32
250	-0.0025100883323811453	0.06878205851391088	32
251	0.11832053620112758	0.0746361145209574	32
252	-0.025094755844489197	0.08226622686693867	32
253	-0.1574737648745342	0.008279718259592521	32
254	-0.0023337828769319884	0.09141413663440176	32
255	0.1214239850760894	0.06874520737849975	32
256	0.0923562923723844	0.042357362625080185	32
257	-0.1058666396975671	0.06945822609949606	32
258	-0.04286057905713286	0.03789517489973548	32
259	0.21172778343043108	0.09393390717660481	32
260	0.003924488227144822	0.027942577389674015	32
261	0.10417449004024636	0.055240725815070627	32
262	0.018530831577606446	0.0685108356274254	32
263	-0.2772074970281811	0.06609730678713398	32
264	0.03487017237342446	0.07194718504660429	32
265	-0.05494852108642385	0.020193944879045276	32
266	-0.15707123480591412	0.0315506175919726	32
267	-0.04268103608828606	0.0597812628562634	32
268	-0.1360493440257856	0.039746597279684236	32
269	0.010482036538043317	0.04305242509183966	32
270	-0.09238915701810863	0.011224138874749696	32
271	-0.04575175046020108	0.07053254770993579	32
272	-0.16892825199457598	0.03545924076679611	32
273	-0.031474336329862594	0.04758847250877897	32
274	0.17662173586660052	0.08643039012525754	32
275	-0.02446354078290369	0.03835063786508204	32
276	0.06633555946601855	0.09403208193404324	32
277	-0.2932686740930917	0.033273748033428814	32
278	0.002201570928093048	0.06558593934089525	32
279	-0.12240784718728806	0.03255464192520247	32
280	-0.3307580921521831	0.00780137218310279	32
281	0.07102950800630195	0.04801664658198077	32
282	-0.09427433536124143	0.04910466086047483	32
283	0.013010443366433729	0.07834155336271555	32
284	0.1435942697793121	0.044563615623883425	32
285	0.08210516473063373	0.06710492888156766	32
286	-0.09252280736247015	-0.01795762099141552	32
287	-0.19623968148156437	-0.03287226236823912	32
288	-0.09654388827399285	0.03583410190323055	32
289	-0.008030190340677755	0.03388758705279875	32
290	-0.05364948506768721	0.04850302985127946	32
291	0.22873795428252094	0.10411133860288639	32
292	0.031711996209173636	0.05728115325187085	32
293	-0.12174656669249083	0.0531436811558061	32
294	-0.0005163216237006568	0.07211144005373021	32
295	-0.13709756955443417	0.05887487649552264	32
296	-0.21889259111182932	0.034107357517585014	32
297	-0.12401347123672533	0.06107138690227925	32
298	0.07434428515973422	0.0532430759563884	32
299	0.3068592007208212	0.08322795203470554	32
