# Supplementary material for: High-level cognition during story listening is reflected in high-order dynamic correlations in neural activity patterns
Source: Nat Commun. 2021 Sep 30;12:5728. doi: 10.1038/s41467-021-25876-x (PMC8484677; doi:10.1038/s41467-021-25876-x)
Supplement: Supplementary file 4 — Source Data [file 41467_2021_25876_MOESM4_ESM.zip › results/higher_order_sims/random/26.csv]

time	1	2	iteration
0	0.008818274034521335	0.06675193549046664	26
1	0.24301630107728925	0.09429914789562913	26
2	0.19058373722862837	0.09223492945075591	26
3	-0.1174787711409865	0.0327303607816484	26
4	0.07877953914534927	0.06933974439957752	26
5	-0.15177782318288324	0.018945075108210977	26
6	-0.11803974518485522	0.040398491506230566	26
7	0.21482964439213698	0.12321030087432522	26
8	0.09097327520690326	0.027498736324677368	26
9	-0.004948031332980085	0.05447744683027132	26
10	-0.20249665993693675	0.01498919650153722	26
11	-0.15814220474110177	0.05970169615431074	26
12	-0.020001649175904298	0.08129873899018822	26
13	0.04794648519825567	0.06039795563430419	26
14	0.21842907316540572	0.098211708767764	26
15	-0.03891275968544769	0.0691345510104659	26
16	0.010322511790573863	0.048226372074116446	26
17	0.051598687393729546	0.07863150532955165	26
18	-0.05992552459650697	0.0577098198082515	26
19	0.21415863455674547	0.08160187381374594	26
20	-0.46526779746079494	0.029713874148463545	26
21	-0.08104721663977109	0.03936845283688634	26
22	-0.19561560391034838	0.02976483628856613	26
23	0.14989376388931858	0.06763929058702686	26
24	-0.07123971015944561	0.07323855079199018	26
25	-0.003148494758644807	0.06363245122436942	26
26	0.10464495577482712	0.051667483769655624	26
27	-0.07791150472375566	0.04171079414279668	26
28	0.013087857351714234	0.05340431696292603	26
29	0.3407649097242295	0.11647248918987106	26
30	-0.029546583211890687	0.027302499215069255	26
31	0.09616668659461775	0.05764085336323663	26
32	0.1976740989765167	0.0699927517862523	26
33	-0.3826504179231081	0.006597076813904797	26
34	0.14585453394303186	0.10182220564997976	26
35	0.11147915661632254	0.07033816133249882	26
36	0.08722940953361688	0.05261341826065329	26
37	0.056285951465098474	0.09512558481275536	26
38	0.12467099263281477	0.07415645914404774	26
39	-0.026302533853766855	0.041169343970285766	26
40	0.09404893959164684	0.08526581555690435	26
41	0.027497710837143363	0.08243523042421118	26
42	0.07353761058937164	0.089005116742944	26
43	0.03342778171403954	0.04425427437316127	26
44	-0.2026308437824475	0.023085365079550012	26
45	-0.15515649484119629	0.0356862239184806	26
46	0.04937452711341503	0.10276684281987468	26
47	-0.04944317909904082	0.039872351590212324	26
48	-0.012241545649867359	0.06265690212649178	26
49	0.3053477160911667	0.0953166491558198	26
50	-0.4124862950772993	0.027404731738504773	26
51	0.13724641086690803	0.07206483035036179	26
52	-0.08856915259048681	0.04596217783547291	26
53	-0.06549480503158174	0.06971416336169416	26
54	0.11908878645396594	0.08960820866414411	26
55	0.05062867360994035	0.07278238567731174	26
56	0.12778238472484008	0.07271350018289897	26
57	-0.1029394814360446	0.038373420424353745	26
58	-0.08559995376498039	0.012104309342089616	26
59	0.250677188208991	0.08116866458535568	26
60	0.20467222716653796	0.060428734280371064	26
61	-0.009977655281984497	0.041120131749648306	26
62	0.08832785395695658	0.04839601882335827	26
63	0.09950370484157729	0.10116521777357178	26
64	-0.08920267130472784	0.0587024251740403	26
65	-0.1947901997898351	0.02611093345916325	26
66	0.1761389783354363	0.09399449020513886	26
67	-0.003017066085549624	0.06240347777751575	26
68	-0.01855461576222775	0.04822483159468467	26
69	0.12308913302512026	0.07478274011077803	26
70	-0.11544649829332207	0.019626238275695918	26
71	0.01411382044310459	0.03641176625698902	26
72	-0.08604483338411706	0.04427240537718555	26
73	0.2594105166925425	0.08769936090207026	26
74	0.16980974579989774	0.07996865339561236	26
75	0.26951039329573645	0.1036519761043193	26
76	-0.03529159668702742	0.0602174794894489	26
77	0.03876648608802677	0.0126916149413625	26
78	0.2009150183676936	0.07189879816256792	26
79	0.060995556697835566	0.05920806472494906	26
80	0.05217596677115265	0.07273385928440364	26
81	0.0204984335300961	0.06020258547710207	26
82	-0.08186844502588128	0.051510877079853065	26
83	0.1503052620472476	0.05123693624262013	26
84	-0.00892178904778176	0.09238556099222256	26
85	-0.027095896907519967	0.08021900785282378	26
86	-0.06196413364209744	0.04262001708846238	26
87	-0.05167602656088314	0.06538993481562809	26
88	0.06419981558025684	0.05963212596709463	26
89	0.04915549900580365	0.06577636086976756	26
90	0.011802160304452587	0.03488696293223189	26
91	-0.18236361994793532	0.030272316005110857	26
92	-0.1947074468223074	0.041151399679148604	26
93	-0.24770177120484643	0.025732643222663693	26
94	-0.07702152224827405	0.030003698238733955	26
95	0.09356068294481674	0.041171753331879696	26
96	0.17666853946421263	0.07700587010182301	26
97	0.1757897080520662	0.08296551177831374	26
98	-0.08276500259715537	0.07740184457142804	26
99	0.12263832165725314	0.0896451507157869	26
100	0.168981003108314	0.1000988133951564	26
101	0.0019228005849067143	0.03566718627948144	26
102	0.060490420767813136	0.04009729039236199	26
103	0.10832253219555474	0.08181995819092673	26
104	-0.19314823304749273	-6.531408418059937e-05	26
105	-0.11010364622061146	0.05184876901156405	26
106	0.2267302992332836	0.08176520793278658	26
107	0.16518824889542	0.1380032999798598	26
108	-0.1053749515274441	0.08458760178159208	26
109	0.1280375080753882	0.07804434495833362	26
110	0.09461830124330023	0.025808485184290682	26
111	-0.07246311490073538	0.041402122116049364	26
112	-0.055395653798444806	0.07854414200391911	26
113	-0.4001869804850682	0.007040678363242974	26
114	0.19702429384870168	0.0969926094535574	26
115	0.011841294032447179	0.07421588737088439	26
116	0.18695357858505024	0.09521302853651001	26
117	0.0723843914875064	0.08070676601802983	26
118	0.08298859937465214	0.06017751936828524	26
119	0.06353210765199778	0.05572864053027716	26
120	0.08525852531327172	0.05918263095460057	26
121	0.004968048237388443	0.06902727160244539	26
122	0.17274678766985893	0.09566792484386571	26
123	0.05588061464582583	0.04804874872526477	26
124	0.10808666346276521	0.04627364333227757	26
125	-0.024448756008978886	0.012831130588726146	26
126	0.009594051697624702	0.04936631567322385	26
127	0.4037559868763149	0.13869063960450925	26
128	-0.01134857827434584	0.04004048487183269	26
129	0.060150566430787956	0.04866001283648756	26
130	-0.029143613950662926	0.08000282656545182	26
131	0.1363238773583523	0.037286236151096386	26
132	0.04677051771391327	0.053916293366210614	26
133	0.12460858526654302	0.10178915388057916	26
134	0.11961428525123773	0.07588600751907783	26
135	-0.15967341885892822	0.045618652797964586	26
136	0.19654839617745332	0.0513927507537485	26
137	-0.08819246856143241	0.03129300011667406	26
138	0.26110881667193675	0.0878130774755969	26
139	-0.18134457842877116	0.04094954287830919	26
140	0.10507427621277188	0.05086635645427487	26
141	-0.014158057156387464	0.09876771429848179	26
142	-0.1699970561872887	0.061657728024642616	26
143	-0.1323389536335902	0.021394797810890934	26
144	0.18453977264173294	0.07847853368578887	26
145	0.2379091544532021	0.0982535421133842	26
146	0.1729442532829638	0.06146376685761649	26
147	-0.07369031546363358	0.007850268727106053	26
148	-0.007593694682700141	0.04010586018052696	26
149	-0.06775988879763413	0.04231246541985397	26
150	0.18685369156834092	0.07451239937260676	26
151	-0.17614214525896188	0.07938440316897934	26
152	-0.0023972395926384667	0.07406712372606046	26
153	-0.06482558318123541	0.04441669674854259	26
154	0.11904526868024186	0.06725269139070736	26
155	-0.280690150275726	-0.0035064851435131087	26
156	0.00320940408180699	0.08179256899272362	26
157	0.16680840713636233	0.07705976589910583	26
158	-0.04191973765701754	0.05375279538936074	26
159	0.08619969793458226	0.066886472989299	26
160	0.014124027429155701	0.06505634767896024	26
161	-0.07905406347935658	0.06991116647776895	26
162	-0.04520377221759384	0.05763243839053025	26
163	0.1614658405686035	0.1019636553582131	26
164	0.04729465897046454	0.06465337477687062	26
165	0.16069141550486282	0.07495025610241324	26
166	-0.0317203194398525	0.0539601004818704	26
167	0.01841879345208768	0.05840597570274223	26
168	0.15105755925253483	0.07549672044362843	26
169	-0.11159273633959184	0.04323124814783948	26
170	-0.00519488869302778	0.02147111730287258	26
171	-0.10545747945621171	0.004936756582321601	26
172	-0.20228714254111047	0.014652387734343315	26
173	0.015420805735802423	0.06477567882660254	26
174	-0.09149494717038537	0.037702977550377444	26
175	-0.1798672694182084	0.03909602658566349	26
176	-0.186587805776547	0.0177498101612245	26
177	0.03984582185194342	0.087228318998645	26
178	0.012975624608666816	0.04981991552940367	26
179	-0.007564041357661929	0.006213017849171357	26
180	-0.18690628143933247	0.06824131941887948	26
181	0.08264335145775137	0.07751827050173926	26
182	0.16545125176807232	0.0939384993238081	26
183	-0.012528563454992434	0.062163040418479414	26
184	0.09597690733151153	0.04748561412049534	26
185	0.20551910102431	0.0638538905670042	26
186	-0.0014164700550060522	0.06803034825297963	26
187	0.3664426061281692	0.06731320874547242	26
188	0.022927745547488727	0.05442207497061188	26
189	-0.023086831157219694	0.07027955329084992	26
190	0.32963905002158606	0.10234728030210719	26
191	0.17941969461288967	0.08116182341103463	26
192	0.3553757009046414	0.11409086072289247	26
193	-0.11416263984738972	0.002916672537579501	26
194	0.20636756296065137	0.06281563496914758	26
195	-0.19405167896769523	0.018150409127832955	26
196	0.1280238865512418	0.025899092475451264	26
197	0.14640834949606205	0.06032511940854012	26
198	0.0060918358195396986	0.047468002364832014	26
199	-0.020651868479317305	0.06376591052061602	26
200	0.0734465671585475	0.06485467732938183	26
201	-0.12200879163526372	0.05354987314424752	26
202	0.06993427074362232	0.03945329831986611	26
203	0.09539540366648824	0.07858387336597192	26
204	0.05077300000025164	0.06987751993691758	26
205	-0.15749447327488553	0.03930387617066755	26
206	-0.13366122833819977	0.04096014151087185	26
207	-0.016418407665209692	0.06667795605473184	26
208	-0.03422371393322705	0.04490612771896934	26
209	-0.2590747835544431	0.029117803160984255	26
210	0.20810222426692856	0.06481661160503989	26
211	0.1941169420247637	0.0923796787285285	26
212	0.17686723539920188	0.08556173947662056	26
213	0.061332081818878	0.01952967545873365	26
214	0.03314123939752993	0.06101139850708507	26
215	0.17817736393247968	0.07158554599894008	26
216	-0.1892499252007661	0.028806996580138803	26
217	0.03096805489489835	0.05695460171840586	26
218	-0.24458306628402032	0.0384674121038791	26
219	-0.22677168920420543	0.010788545539442336	26
220	0.17868377349262093	0.07070231627375186	26
221	0.024239633615350843	0.06403353469576885	26
222	0.022403381567614265	0.026809113581566374	26
223	-0.15060756175050832	0.05281913415395454	26
224	-0.25678872774852673	0.05404440497344897	26
225	0.26848784892650357	0.09476503988285309	26
226	-0.06702592552653076	0.05963928660498083	26
227	0.2919527237611426	0.07623154933227143	26
228	-0.0582537940432733	0.036819747556213665	26
229	0.0469969790491579	0.015504371184180653	26
230	0.16203485004541981	0.07199102826834557	26
231	-0.05117867520891628	0.05291783313903191	26
232	0.010128022729473215	0.07693316306881076	26
233	-0.20440196732433405	0.03350182429394615	26
234	0.14413326434968224	0.09257502967868193	26
235	0.08386755728694602	0.03660277387970605	26
236	-0.11681687673782776	0.03350542167278299	26
237	-0.12779741878347728	0.052412527002995285	26
238	-0.10810781300520715	0.07714958850997018	26
239	0.26244647872311916	0.09194842038946498	26
240	-0.11634403707740978	0.029704560253846334	26
241	-0.052945143678427266	0.05007724595847511	26
242	0.07820923459772058	0.07095854488802954	26
243	-0.11577055625352044	0.06443843182480856	26
244	-0.32455531613401895	0.029096015584917385	26
245	-0.07840371325271343	0.05355012882926484	26
246	-0.1691338453443792	0.05091064805637156	26
247	-0.09443326979343042	0.05673985129867511	26
248	-0.015236165107613954	0.04756420922907264	26
249	-0.0517684143005467	0.0569402810295456	26
250	-0.036166451329325035	0.07653327469949614	26
251	-0.08251618850170299	0.06936144518160921	26
252	0.2987494502791621	0.11532655543748123	26
253	0.12944467051044736	0.06757512638919819	26
254	-0.0175469366768595	0.06331437408494621	26
255	-0.08284568674241351	0.049888788614213773	26
256	-0.1082287972176192	0.05778689802016813	26
257	-0.2842594805996802	0.002738982249133989	26
258	-0.1629543813155568	0.025474863700091444	26
259	-0.20418409763014533	0.0021062005212519673	26
260	0.16864432858921383	0.10274758851445559	26
261	0.052778684709195	0.07932840804856267	26
262	0.06747644700087582	0.07034526870463037	26
263	0.3028820254462805	0.11457519540282647	26
264	-0.09478041787698822	0.03982129013610276	26
265	-0.02633201377448481	0.04008986756888674	26
266	0.04092713455412108	0.053072518815299626	26
267	-0.02213565402443981	0.053433159639995266	26
268	0.019366578811562736	0.08018049852335529	26
269	0.019552497872159128	0.06128642604295828	26
270	-0.039806305041501774	0.03431702250221522	26
271	0.19879144001955693	0.10085088780760089	26
272	-0.08314480975111739	0.03557388701784591	26
273	-0.13388265399785743	0.04853942609233825	26
274	-0.09755837086370789	0.03344374217402518	26
275	-0.023918073252144515	0.01719534561575584	26
276	-0.1675844940534138	0.05106385068881277	26
277	0.14619820172460182	0.07084197247989142	26
278	0.009275345898549765	0.09015529815754113	26
279	-0.0700818760080887	0.027731508716619856	26
280	0.03547513262059423	0.05292016977627345	26
281	0.3754230313532387	0.07497054140597656	26
282	0.05926241804198557	0.0683129577169347	26
283	-0.06489718644656456	0.057247910813208534	26
284	0.268319606267261	0.09553582708508652	26
285	-0.2790947622365265	0.010374073257841333	26
286	-0.09372809851817955	0.05004769575325462	26
287	0.1355265747887094	0.07441908946190544	26
288	-0.20208503279133952	0.040702740736933495	26
289	-0.17127871112558377	0.04177591188056197	26
290	-0.2700986368354791	0.03842958410707484	26
291	0.14656063500083233	0.0866676380879376	26
292	0.09911289704095441	0.05536083029944064	26
293	-0.1628093061511524	0.035290661550559696	26
294	-0.2529303285407034	0.030033814956550355	26
295	0.17936570304703872	0.07733010373914331	26
296	-0.07286198098622744	0.04322717989798952	26
297	-0.17735287075713055	0.05063202279999399	26
298	-0.05256388993897458	0.08092590808090236	26
299	-0.1941731698406995	-0.018147159411497308	26
