# Supplementary material for: High-level cognition during story listening is reflected in high-order dynamic correlations in neural activity patterns
Source: Nat Commun. 2021 Sep 30;12:5728. doi: 10.1038/s41467-021-25876-x (PMC8484677; doi:10.1038/s41467-021-25876-x)
Supplement: Supplementary file 4 — Source Data [file 41467_2021_25876_MOESM4_ESM.zip › results/higher_order_sims/random/27.csv]

time	1	2	iteration
0	-0.1689727141420234	0.018670853847746704	27
1	0.1767406916040432	0.09424366977388896	27
2	0.0015619618330772378	0.021985447864070088	27
3	-0.22247251138752755	0.04586066807806721	27
4	-0.11500205020119565	0.018708510931791385	27
5	0.16041758564617892	0.0345220504074049	27
6	-0.2628128576132815	0.04886690005491144	27
7	0.06907032164382673	0.08451132086673949	27
8	-0.17563901563565362	0.04194373469077477	27
9	0.13727113048145262	0.09247502088861627	27
10	0.20174443870807618	0.07656249974165114	27
11	0.05671995602448752	0.10171894630808227	27
12	0.3035497894564489	0.1148245429112602	27
13	0.1470807281001869	0.05998248578032613	27
14	0.19426101359757136	0.0882138303303953	27
15	0.08620903405777412	0.06742245466677772	27
16	0.23071593313698383	0.06893666919715621	27
17	0.03806856071592845	0.07957289631737165	27
18	-0.15200887541008096	0.02780135645826706	27
19	0.0921192992530346	0.07899198176820989	27
20	0.023791088832187328	0.015683136839111905	27
21	0.1678518700453564	0.08503088328156504	27
22	-0.09111754998783586	0.05022113882795166	27
23	0.14440909461273296	0.11651228378680387	27
24	0.02261621445470416	0.09845921823180946	27
25	-0.10149006576282599	0.0517576488567875	27
26	0.1766544924405715	0.05372802100545562	27
27	0.18592037792748287	0.06455078479951934	27
28	-0.21455483087610128	0.09293660853550721	27
29	-0.18312045529251048	0.040397861932797874	27
30	-0.07084108081614252	0.05679631039869676	27
31	-0.08696649384593914	-0.004200265854635757	27
32	0.22062059089474514	0.07038484313518958	27
33	0.2074678034506078	0.11364834558171306	27
34	-0.008323372503381821	0.0314977448763008	27
35	-0.14321694575811578	0.04695360261565301	27
36	-0.1962508793871387	0.04402518104247004	27
37	-0.24709246929907303	0.05522600857952233	27
38	-0.18125187766182413	0.031233947722143756	27
39	-0.042308453337001894	0.056276782847071195	27
40	-0.0920598551937057	0.023389955469112562	27
41	-0.13962856257862113	0.05957125299272235	27
42	-0.05181583605793374	0.04095934803004922	27
43	0.043165636581665556	0.08893729174731797	27
44	-0.12104936915660065	0.04660251569297608	27
45	-0.30228077380882695	0.042690845084506594	27
46	-0.1888774250664667	0.0032268914316618946	27
47	-0.08714797146067041	0.05798802992912646	27
48	-0.16101234373391904	0.01931655087167706	27
49	0.2010162717365574	0.043124054941528246	27
50	-0.07248999628029812	0.01529464845235295	27
51	-0.08379783181829394	0.02146844525711971	27
52	0.09416822936382056	0.07116471905138014	27
53	0.17798353007743864	0.10053448440526327	27
54	0.19978221080453148	0.08467774040555373	27
55	0.010817113179389526	0.05124741503139321	27
56	-0.16806838747453556	0.05156686027331339	27
57	0.006162454226948745	0.05406983278781883	27
58	-0.26359449942161317	0.026768331294390504	27
59	-0.05652944285880646	0.09275491741532349	27
60	-0.1367207435621876	0.04951413633922576	27
61	-0.18419768551262342	0.039762614973743546	27
62	0.056189274746881006	0.06609473756021982	27
63	0.03265925220979351	0.08433541091680417	27
64	-0.1685712213093091	0.04347721526472381	27
65	-0.022553731017523355	0.06485310186051166	27
66	-0.26411987190200636	0.02073417481384043	27
67	0.20554028216273884	0.07416639501604566	27
68	-0.018118120116055784	0.04681021311776095	27
69	0.13352301969907773	0.0392979222205995	27
70	-0.2132342172288335	0.007044318606705428	27
71	-0.02937459961617721	0.04392112682901941	27
72	-0.04016645216670031	-0.004446806196812613	27
73	-0.005134939896638257	0.04627660984732845	27
74	-0.18533185787833148	0.06182517588543153	27
75	-0.11740097606807362	0.012634833361746657	27
76	0.24768647334520053	0.04890350141942716	27
77	-0.10895036634736595	0.035310169714929666	27
78	-0.16926188839462766	0.04891782093152189	27
79	0.02878944202877784	0.036992052589968495	27
80	-0.01212844347647007	0.07160364970881258	27
81	0.08694736925458882	0.08300765574848874	27
82	-0.18289953892112926	0.046691072758685837	27
83	-0.3141849111883913	0.022038473949583453	27
84	-0.1335909738101707	0.023296186245559094	27
85	-0.093086219263612	0.05003347475929643	27
86	0.09900382981488032	0.08903448368836019	27
87	-0.1532521897935671	0.05906033750111412	27
88	0.18248036764036382	0.10274365560183278	27
89	-0.04482471889196752	0.07177291768988354	27
90	0.27631327636004716	0.07343740547691689	27
91	0.045090875415155246	0.020772237100726183	27
92	-0.05889188711025471	0.056565648042242275	27
93	0.11793023992481733	0.06686906967701554	27
94	-0.17764237543796085	0.05652721642751381	27
95	-0.07162616625086707	0.07367413418396532	27
96	0.08963554672413844	0.09868774123487838	27
97	0.04578988572847467	0.07217477761247626	27
98	-0.08128008668223126	0.06066051568188048	27
99	0.01517242276608684	0.01608215691398251	27
100	0.3169623925938244	0.09045934544346972	27
101	0.265473543899662	0.10718642246110552	27
102	-0.030283254884779752	0.0692493009506196	27
103	-0.013850033215548882	0.06301202589442269	27
104	0.23032123031554455	0.06939458502119657	27
105	0.0318763536182683	0.03938195396663348	27
106	0.14283460606623075	0.09178033098939614	27
107	0.1215802628392628	0.07215260498633884	27
108	-0.09044858520465869	0.04800497970624084	27
109	0.0012354845012348026	0.04295553970432278	27
110	0.07659606721314396	0.07432541768946949	27
111	0.029642166575259334	0.06386443846455317	27
112	-0.07191453443789639	0.03232649167417325	27
113	-0.005507203767299383	0.029483755733174386	27
114	-0.02652118362889838	0.050315027646983784	27
115	-0.002846549714518601	0.09009078999907738	27
116	-0.049324207787866135	0.03930042663262441	27
117	0.13909293323412128	0.08956867047691473	27
118	-0.1145450857132963	0.06333036592861487	27
119	-0.14812207705316566	-0.008062532059801241	27
120	-0.07498263541611255	0.06666845084383062	27
121	-0.0029809985569449224	0.03940679138418694	27
122	0.04068370385178495	0.06081118800406194	27
123	0.2756470596561387	0.059528102361586614	27
124	-0.17914904494379766	0.006928713303764588	27
125	-0.2722241874927995	0.02329901465248729	27
126	-0.09545730279547232	0.04941343070168808	27
127	0.05998775833611239	0.07854431162397882	27
128	0.15595717445209942	0.06232423381831323	27
129	0.12269411727434806	0.07360827825542775	27
130	-0.042660523708159884	0.045762406265163154	27
131	0.014330546566099164	0.04735758068279104	27
132	0.4068400887863717	0.08580312940944146	27
133	-0.0771389248815129	0.08756793602648287	27
134	-0.3262503075499629	0.06730199089478096	27
135	-0.0562096884980423	0.03105951585789647	27
136	-0.11799641274618775	0.0637859971055509	27
137	0.07949408185890607	0.0747073110480504	27
138	0.23526177664497708	0.10045627799810816	27
139	0.07664740076553019	0.024810312388550766	27
140	0.29593776948777367	0.09798024297613388	27
141	-0.04386129544993029	0.020063885077720393	27
142	0.06495000507599437	0.07893131385101461	27
143	0.09913883607090347	0.08947375310981036	27
144	0.20676100285663446	0.09457207696440964	27
145	-0.04816046770257077	0.0086600181313309	27
146	-0.059497561955859084	0.07981578832116978	27
147	0.14340544281315762	0.034050249207866784	27
148	-0.30669159158665227	0.030211234361597436	27
149	-0.14333759813578223	0.030098964381731392	27
150	0.2446951158859157	0.09621383965607405	27
151	-0.13634615549120363	0.061589298424880916	27
152	0.22184309374848346	0.060709361635898615	27
153	0.06754534328858393	0.0410883412651332	27
154	-0.052093143395219296	0.015384608560493538	27
155	0.16281568393741247	0.10371725420429939	27
156	-0.2702994677787217	0.07022123920371393	27
157	0.03947464470225729	0.0898879789110908	27
158	0.24570299759347156	0.07621750130443825	27
159	-0.15865776585091468	0.07841141298716997	27
160	0.13102774007634194	0.054589753021923454	27
161	0.11154431929551496	0.060411824376434935	27
162	-0.45005272214027986	0.02370407296813282	27
163	0.19975852269058442	0.0784085582653821	27
164	-0.03505121431479777	0.08890462514584437	27
165	0.016457798036633046	0.08943765646237442	27
166	0.2818487787854315	0.07352555231087096	27
167	0.0819754038488411	0.0933876767169525	27
168	-0.034179035531610405	0.04510354806121089	27
169	0.2256533460674427	0.06487798472655029	27
170	0.04729021946610946	0.06819757935397157	27
171	-0.08750467573819261	0.03036646259106567	27
172	-0.10958037423145281	0.04953913655318743	27
173	-0.27843301273807114	0.011456595798221565	27
174	0.17890427658587343	0.07793887939428468	27
175	-0.01305019230916907	0.06625858845778052	27
176	0.11122022585610132	0.10304680957409648	27
177	0.04655466004619963	0.04085485308338645	27
178	0.08638813566970266	0.06879583185153915	27
179	-0.01666898403871311	0.04936883044946144	27
180	-0.12263853602025974	0.029786213898971667	27
181	-0.08426824103949909	0.05324928076464166	27
182	-0.055040702859336425	0.039073529462209655	27
183	0.04871045002554833	0.045895621942229715	27
184	0.03424331669654693	0.049495347366918456	27
185	0.15703253246665538	0.06236145877681046	27
186	-0.23899802588573799	0.04504366500815981	27
187	-0.07910266400743056	0.032972215322186756	27
188	0.11903023293628276	0.11099768000349035	27
189	0.14984415137266857	0.11191346438217013	27
190	0.01625580464557283	0.06043861878536628	27
191	0.08734860316366552	0.05515657230705368	27
192	0.10454975450837459	0.08196395092999254	27
193	0.04060360570276167	0.0408697844910075	27
194	0.0748856139132362	0.07780929833305202	27
195	-0.2628905449047467	0.01695361567860393	27
196	-0.15509530306629066	0.003619609392404769	27
197	-0.01229291424128175	0.05301633208362644	27
198	0.07407738125869288	0.0883889596726218	27
199	-0.12058844439046441	0.05046031514417125	27
200	-0.13465285126168344	0.04947178087675872	27
201	0.01799593828725817	0.060969623022799874	27
202	-0.005500755424177512	0.06851450804640727	27
203	-0.07087473016847118	0.06278275800026134	27
204	-0.018143617421778207	0.05176966474203083	27
205	-0.06457915231711676	0.09144105073060667	27
206	0.005694574854715892	0.023031551043576137	27
207	0.09986492047775244	0.0633400545050923	27
208	0.18362261005046282	0.1126716700390057	27
209	-0.007285109859085124	0.07024774346940109	27
210	0.11740980165479423	0.05734877352233733	27
211	0.19616934413647524	0.05410238856295095	27
212	-0.2410040219974023	0.05037115453225759	27
213	-0.08013711460893311	-0.0020302485228576588	27
214	-0.07892641118003074	0.05993163972078027	27
215	-0.07156854198338967	0.07047966319130053	27
216	-0.043705019723249194	0.06912845236989057	27
217	-0.24499032691982553	0.02009161633403661	27
218	0.025642442712916918	0.05805830162184887	27
219	-0.049622678372354595	0.04355230889889872	27
220	-0.15653611509497714	0.06553990974844288	27
221	0.20025454833521195	0.06079305659408158	27
222	0.05520757077403387	0.02589236199314779	27
223	-0.24113822907818058	0.0493465788134997	27
224	-0.3728178457771187	0.00141335824639298	27
225	-0.05480020620853854	0.05283309876405974	27
226	-0.13644213826633392	0.0503382379759062	27
227	0.04017034481013942	0.07696036547547737	27
228	-0.030289297851478485	0.05349738977855751	27
229	0.23067957202501158	0.05420696658342985	27
230	-0.08395192498518034	0.050558816123270255	27
231	-0.13070434248114685	0.012907729893221411	27
232	-0.22060205055384072	0.011724909349708743	27
233	0.16285910312870927	0.08375106198873312	27
234	0.31160639882620983	0.0864056946287608	27
235	0.0932986137947985	0.0350972509032933	27
236	-0.056211785006339915	0.04225416220581507	27
237	0.12905686638075878	0.05727355252222514	27
238	0.035375282280226544	0.06964106505991897	27
239	0.014022135821571715	0.044089860908894676	27
240	-0.1432243264819269	0.06887525864998953	27
241	0.3368747412717364	0.11280941244384629	27
242	0.02383232602260155	0.06991334621314758	27
243	-0.004387478368638803	0.041322306839317105	27
244	-0.20907735905541147	0.06293824104489863	27
245	0.11003270231078502	0.0436833601765409	27
246	-0.18078547564439193	-0.014803953992002369	27
247	-0.31889734119708807	0.034210649752209533	27
248	-0.04336862799930251	0.011326918946769605	27
249	-0.19597894494838755	0.01485557407949311	27
250	-0.36121973373325206	0.021385724505210618	27
251	-0.029272921709272925	0.01826509505025527	27
252	-0.21912909708047204	0.062493634286534316	27
253	0.07409630606620507	0.08671860625303496	27
254	-0.024481389135679415	0.07127382336736075	27
255	-0.09340415415103831	0.044101883066680184	27
256	0.11920477459534644	0.07170327029891913	27
257	-0.22860258967748584	0.054775220564489725	27
258	-0.2232702572397083	0.039493949310604015	27
259	0.20787931212250652	0.06510252807048716	27
260	0.030523650242969196	0.05228110033152108	27
261	0.22248313275896212	0.07067484108157973	27
262	0.27160890622576117	0.0891024634869756	27
263	0.07744511403694518	0.08881501311241626	27
264	-0.07158438436169437	0.0535242701804735	27
265	0.10335428896054616	0.02782495162877311	27
266	-0.10426805533656755	0.01586374008643694	27
267	0.036982593528809164	0.08577108401341849	27
268	-0.02296521904212062	0.0022630907734261085	27
269	-0.14426149364396523	0.04404993840668701	27
270	0.003085129801477027	0.0572233238289858	27
271	-0.11416988245891943	0.03168108573417701	27
272	-0.014370476589587707	0.0493471925586661	27
273	0.06935812537242804	0.04967645463242647	27
274	0.12259976286154103	0.08408244764911227	27
275	-0.0042936641145807555	0.0768303273243515	27
276	-0.04181916144919645	0.05107131488206598	27
277	-0.048491816913788455	0.07428570715938994	27
278	0.012473828873358048	0.05719770422992763	27
279	0.06817693444701825	0.05265203099980313	27
280	-0.04050617854166357	0.05038280470164157	27
281	-0.3020213142587258	0.04895393762584927	27
282	-0.009260077057945395	0.05879209869891157	27
283	-0.030247139884981372	0.06312820305045806	27
284	0.11597539914382203	0.08023396778403658	27
285	0.07272385421499648	0.07734436602046742	27
286	-0.08356097739720521	-0.0071832137376309675	27
287	0.24829358913063942	0.07146207087072529	27
288	0.07226493948562522	0.07815992438051249	27
289	-0.08187112403183847	0.03972227292213461	27
290	-0.09406319709236793	0.05315956167084123	27
291	0.08160573387387608	0.0780831167914074	27
292	0.13093661796047315	0.06709225414153859	27
293	-0.31700541813722877	-0.011841686162266819	27
294	0.22247943555140773	0.05834384867973233	27
295	-0.13058858287581898	0.028538445901293102	27
296	-0.24035308016626375	-0.00048361603864676794	27
297	-0.03503990458899245	0.05773677923661759	27
298	0.11055832843126745	0.10072661506010475	27
299	0.0850418635209528	0.05695627726554572	27
