# Supplementary material for: High-level cognition during story listening is reflected in high-order dynamic correlations in neural activity patterns
Source: Nat Commun. 2021 Sep 30;12:5728. doi: 10.1038/s41467-021-25876-x (PMC8484677; doi:10.1038/s41467-021-25876-x)
Supplement: Supplementary file 4 — Source Data [file 41467_2021_25876_MOESM4_ESM.zip › results/higher_order_sims/random/33.csv]

time	1	2	iteration
0	-0.05914757010799388	0.048942476132431176	33
1	-0.014953115764466432	0.033632035024673504	33
2	0.22697284124928174	0.09719744560390339	33
3	0.046847369903911126	0.04541411441753826	33
4	0.18735419527760463	0.0950112643042521	33
5	0.09456606442634741	0.0732378064787333	33
6	0.23068254124001267	0.07048809293381887	33
7	-0.06871770142281834	0.07304708605751356	33
8	-0.2562284688026061	0.00972544478886278	33
9	-0.04362406987056133	0.08870161775072005	33
10	0.28815625594471644	0.10419113041923397	33
11	0.1098615810234907	0.06474793615937648	33
12	0.13431700281002937	0.05229634625996515	33
13	0.22844309662616238	0.0693640328864024	33
14	-0.2009393793971687	0.009820092155489842	33
15	-0.08913571178256437	0.04321860070358083	33
16	0.07739218515852853	0.06893413620185708	33
17	0.3274815232643872	0.08423319906604698	33
18	0.06579245898886134	0.04360466032581866	33
19	-0.07600867451577012	0.06896565307434686	33
20	0.1686956829689113	0.07566308469234502	33
21	-0.023737902481792875	0.04023612566086361	33
22	-0.051582411980607194	0.044983844005607766	33
23	0.005043048819044494	0.0704743930201401	33
24	-0.34595071613539485	-0.033581683270986346	33
25	-0.2579362128254994	0.047222300813424746	33
26	-0.026286488692976725	0.03860383493260482	33
27	-0.18451688355540644	-0.004053655306044161	33
28	0.10508359033226133	0.030115399869036063	33
29	0.00246014468619341	0.07551660375880123	33
30	0.020705094619766027	0.07222969270601476	33
31	-0.009142133298642871	0.02356662874469095	33
32	0.19783738297656042	0.11070356909287285	33
33	-0.07946497836800674	0.05294231620877096	33
34	0.04237132415224781	0.04726449988633488	33
35	-0.04947477248097529	0.012515451672753137	33
36	-0.08789838786760518	0.042891195322271314	33
37	-0.1419857225439548	0.027371423642391753	33
38	0.008384783768446685	0.07599848269809868	33
39	0.054122942889835136	0.030829773070415963	33
40	0.06072460480544564	0.04888931439589616	33
41	-0.29146428530983903	0.03377326518972267	33
42	-0.1279125664541218	0.023538541307943535	33
43	0.0844945717166757	0.04671823444967092	33
44	-0.0036499824736923718	0.09036558701815632	33
45	0.08766777483327536	0.0702922875915208	33
46	-0.13418472087634753	0.0770919927549773	33
47	0.263802594843418	0.06344125558607877	33
48	0.08902924262556366	0.09336409834228238	33
49	-0.08431715738606692	0.052180891117838135	33
50	-0.12721635432782022	0.028053548279521598	33
51	0.1509897585085432	0.07687043537672412	33
52	-0.004934753416433949	0.039847795556068814	33
53	-0.0013528249427383948	0.06955108104269442	33
54	0.07591447779437999	0.07220734914793295	33
55	-0.15678128350637122	0.034502035209367427	33
56	0.013259107841616387	0.06205824461074072	33
57	0.055156558300327035	0.02947269428625584	33
58	0.20929113085028006	0.08907144695982269	33
59	-0.19503785531809417	0.049190901179077214	33
60	-0.10910042916707252	0.05386203246044816	33
61	0.038699284215314815	0.05950601990416842	33
62	-0.019655823029959114	0.06738654611046169	33
63	0.32161629582946516	0.09545198867695788	33
64	0.14941088292120364	0.06591954948692914	33
65	0.11086783617132076	0.08493196733183613	33
66	-0.030351645571089596	0.03097697882133579	33
67	-0.05781869186120747	0.02081456726660613	33
68	0.13580559696468386	0.08786778306919733	33
69	-0.003463906968862345	0.07319663554328819	33
70	0.06413414119249237	0.060375001173752885	33
71	-0.04930968982115908	0.06595896109049466	33
72	0.12155097696127634	0.08606578733565313	33
73	-0.15739713544969222	0.05008336074328607	33
74	0.07699364666743892	0.056235551542978025	33
75	0.2680197203647373	0.1069320894936182	33
76	0.03520992263844204	0.05847757657277494	33
77	0.1999996457819287	0.09319792588675217	33
78	0.04353010403267537	0.04941991887901626	33
79	-0.2698910973180527	0.04235911590852094	33
80	-0.27795437106073295	-0.006905288385896559	33
81	0.03054233244279525	0.05988083123556812	33
82	-0.007419748401713562	0.019049557530585445	33
83	-0.008072745661309942	0.0753185688328892	33
84	-0.1104675750655922	0.07436567849828132	33
85	-0.2823980691751808	0.02282476200220727	33
86	0.20972966006664043	0.08024783803543889	33
87	0.12878240134641358	0.053090495242399297	33
88	-0.11534678420968925	0.02851929608309042	33
89	0.06490783575480878	0.054761714331355106	33
90	-0.021400454814392816	0.06760233269862409	33
91	-0.047796423971859334	0.03189977058282	33
92	0.015665101685175157	0.07942063655102984	33
93	-0.06481038200678632	0.026841006304655225	33
94	0.02287944552164673	0.05693238399965792	33
95	-0.1862263397176501	0.0358312022722107	33
96	0.15476760009176005	0.06104759529064148	33
97	-0.2587311824800508	0.061463494331224444	33
98	-0.12441825449779209	0.016893617694391214	33
99	-0.177570607839918	0.009856419392444063	33
100	-0.0652670693906592	0.09886245833511781	33
101	0.3524645260190812	0.07826169233438507	33
102	-0.059627020061389514	0.054135470108261655	33
103	-0.0831878062684215	0.06647562202985742	33
104	-0.10711951532066341	0.03449653335118546	33
105	-0.38985377657499976	-0.005726370536509177	33
106	-0.047706509131117666	0.08037249312694135	33
107	-0.043671592437353426	0.049793081735705	33
108	-0.22824987733977906	0.04403092577923039	33
109	0.13487882325067585	0.07253583218405135	33
110	0.15675517296301394	0.049594199790473074	33
111	0.1831559021784508	0.03621215242914584	33
112	0.3220613220329196	0.08314852025365994	33
113	0.24764893486347223	0.08497731383149483	33
114	0.052291114166536964	0.06943707290403477	33
115	0.029962446745039586	0.05625157324061655	33
116	0.12939196196244118	0.06187504034115861	33
117	-0.018999893947744092	0.025385221935926957	33
118	0.016544397021767382	0.09743800141813568	33
119	-0.12052691137331575	0.05800021104051128	33
120	0.014276500515865334	0.029949792628622036	33
121	-0.07451031743266136	0.03154309135343192	33
122	-0.08411208199845899	0.025068931708859665	33
123	-0.005158445398058197	0.07715564600859448	33
124	0.07501531572621024	0.06238826686599766	33
125	0.13165033124006467	0.05227382638387685	33
126	0.14408582681610071	0.09799913884137325	33
127	0.0928243554450127	0.10001739610216395	33
128	-0.05866025339714604	0.0602703118568241	33
129	-0.10676765944566766	0.003191964097940312	33
130	0.01686382568892339	0.045727471504261374	33
131	0.04588316748481166	0.057945830744984474	33
132	-0.016029076246222313	0.07732687316142961	33
133	0.23371242662097302	0.0647320716560548	33
134	-0.19835774484171317	0.04468214906882504	33
135	-0.3278820473985898	0.0019277754396643083	33
136	0.2574415601330645	0.09751462445436229	33
137	-0.2126517711365808	-0.004857759701032598	33
138	0.304840910143296	0.04842588936748505	33
139	-0.10272643960598157	0.017505165565016644	33
140	-0.011159078581193818	0.05268047240442053	33
141	-0.18187890714153054	0.05926955308237916	33
142	-0.1656173047824527	0.07521956952453099	33
143	0.10681298790190037	0.06529132298824916	33
144	-0.280969121418861	0.057401595730998456	33
145	-0.020834993088474776	0.05924939736348221	33
146	-0.05905381700934041	0.06687501651264784	33
147	0.044069773915089955	0.06826806447624419	33
148	0.2990149091438897	0.04140310706740574	33
149	-0.24384551748831834	-0.009038968017840836	33
150	-0.11328846094248309	0.017742798586536636	33
151	-0.02768202598534728	0.07866791565192575	33
152	-0.02921576719956962	0.048326651784976575	33
153	0.15372241530724143	0.0761574814630034	33
154	-0.06775480957053964	0.049853553988363754	33
155	0.0986203927471671	0.07643100628433767	33
156	-0.21685376093318479	0.045691846358643005	33
157	0.03008763166641224	0.0682733050267338	33
158	0.07952107841663704	0.035369685524683836	33
159	0.008841947754040154	0.03842385389636724	33
160	-0.02581767326057464	0.07585254510314855	33
161	0.13678014902505567	0.0609840917880847	33
162	-0.13685565366615052	0.03886274471647112	33
163	-0.1510417968674684	0.06118685264881042	33
164	-0.08638452270839703	0.041516671945135496	33
165	-0.36865220163912044	-0.010677631425930634	33
166	0.062095261597743	0.01689600417264087	33
167	-0.164590864451781	0.03284566783616173	33
168	-0.12136441293928511	0.023738801867832247	33
169	-0.24003462794009503	0.04712803264995707	33
170	0.10300558871016134	0.10786202652109678	33
171	0.1953820614727472	0.0901181190039552	33
172	-0.22084755293292668	0.04246748280598055	33
173	-0.35775115674924096	0.03875650867526899	33
174	-0.25527991799723776	0.021250138446969054	33
175	-0.015058096831838706	0.036244679138896195	33
176	0.16733542342939772	0.06817357601609718	33
177	0.06699337934899047	0.07148038366458292	33
178	-0.049790933099084944	0.05167706100209749	33
179	0.09505727631452814	0.08252670471554258	33
180	-0.20597416937595253	0.047350034396455985	33
181	-0.2250765751731541	0.030066398862310946	33
182	-0.1774169798497988	0.027754097942453773	33
183	0.16931238570456053	0.0787881593154201	33
184	0.19181591056411812	0.06381834588708196	33
185	-0.06314026243960112	0.09855450944074635	33
186	-0.03981980634910665	0.04610191923830407	33
187	0.17522601925765668	0.031079262017560814	33
188	0.2261594361168898	0.08219609559722611	33
189	-0.22083246211889326	0.006346503530453218	33
190	-0.06755972091591898	0.05600048169580502	33
191	0.07560361520610123	0.1023465547795821	33
192	-0.32307641094812156	0.022175442584047095	33
193	-0.11096672532466718	0.031618508554322376	33
194	-0.13343336143116818	0.04683354057471459	33
195	0.08463322964732123	0.04317038034801132	33
196	-0.011249227912148427	0.0462142230451703	33
197	0.07722484251275495	0.04946630528096143	33
198	-0.1891854271882311	0.03316894006843913	33
199	0.047529645537042045	0.08232920248906009	33
200	-0.06904588424354821	0.05626565876645973	33
201	0.03708709773319193	0.05937634804118631	33
202	-0.058929835885215	0.08293060514434869	33
203	0.10353880919119225	0.094584763794366	33
204	0.16786154470940207	0.07262322599744389	33
205	0.09814787745511858	0.07303853263663107	33
206	0.018663812244444432	0.03385755042677656	33
207	-0.10356303176276282	0.045744909296148197	33
208	-0.024627854059285175	0.0649254270574018	33
209	0.013828475849618237	0.016526255659566065	33
210	0.03561515547526392	0.07742761441515657	33
211	0.22455728926765947	0.052836576462432776	33
212	0.003250421033376693	0.014035271589683459	33
213	-0.26003612285766503	0.03622913225456951	33
214	0.15003989450731367	0.0867354180833721	33
215	-0.040264993701219734	0.07256721999289882	33
216	-0.23561597856232747	0.030963044838252483	33
217	0.30023154710437494	0.09390973981613907	33
218	0.10787981033981114	0.07238692683327544	33
219	0.33489235847755267	0.06172084045950687	33
220	0.14089655797096473	0.09323815724524613	33
221	0.1441227639461217	0.07742383564700742	33
222	-0.176862137211155	0.046518630378640465	33
223	0.0027471917199087476	0.017503131241525926	33
224	0.059877997707326075	0.08611136811705791	33
225	-0.03196343752839355	0.063050142014159	33
226	-0.038881484421105394	0.05084293470468739	33
227	0.16089767794825705	0.0853233833066589	33
228	0.016455644791877735	0.021616083038663678	33
229	0.3137995602337248	0.08906985122082457	33
230	0.19365082085940932	0.05858163104222662	33
231	0.06510625062611877	0.05811567805705497	33
232	0.13537523462360515	0.05275540115967149	33
233	0.0892800166464302	0.05693616179455478	33
234	-0.34349291401845267	0.03056681597239182	33
235	0.04906724167567524	0.03471424929201366	33
236	0.1327532727204245	0.07868462080677228	33
237	-0.12297023049533796	0.027426224357085558	33
238	-0.0106893480467376	0.06945770655083268	33
239	0.11705111182318795	0.06504636790295745	33
240	-0.039025862546440526	0.025094402107474826	33
241	0.03447621110382194	0.09895593958496642	33
242	0.03486474607295177	0.07739239828059413	33
243	-0.038943328080252054	0.024277409271035034	33
244	0.08616098338495151	0.03749456861213898	33
245	-0.18530310391018381	0.030694388688029976	33
246	0.2988543506107603	0.06363552853038598	33
247	-0.04879247740456546	0.062293421847685305	33
248	0.023005409102865273	0.03722226263711228	33
249	0.07632036133899948	0.08383082983919601	33
250	0.01208280467757177	0.052582751228084146	33
251	0.04540702533360929	0.07805218636937057	33
252	-0.15164704403837037	0.06071668477443896	33
253	-0.08732176328380449	0.028609750770599022	33
254	-0.29181570127466705	0.05857142629496051	33
255	-0.05205251133888968	0.047860801663879085	33
256	0.09703782566490081	0.02363706075296237	33
257	0.15168084847648586	0.09684395860281254	33
258	0.11049481196386551	0.05574015280431067	33
259	0.009745680951076433	0.0317563962912773	33
260	0.0662264774523187	0.09748428335130488	33
261	-0.009762698344025924	0.037792627734239276	33
262	0.2113224354139333	0.09627507334464815	33
263	0.07621459991625111	0.08082208365472962	33
264	-0.0505729364286725	0.044403208355116824	33
265	0.15422368814711276	0.06430324317595328	33
266	-0.031115231721934207	0.0684364564792023	33
267	-0.17125487701658523	0.05831796527892795	33
268	-0.0014713774569784363	0.05010205611496411	33
269	0.1639617506083454	0.07913699194544684	33
270	0.08514795052938497	0.0363088864780738	33
271	0.20502211588049435	0.0874749481807804	33
272	0.12155649073297005	0.08054095248139194	33
273	-0.13262471037250337	0.05239432055042136	33
274	0.0034378391277667293	0.09530242014695603	33
275	0.08054752566209128	0.05566218260121256	33
276	-0.18891809203828858	0.05639120307498806	33
277	-0.031822261522488945	0.02729278963041327	33
278	0.2275905655015575	0.08977425375767849	33
279	-0.024273535423012915	0.05601662503518749	33
280	-0.07985945975264047	0.05521854866743841	33
281	0.08172439598604674	0.042168593720912646	33
282	-0.28781892149481636	0.010090148129310894	33
283	0.19176728421987407	0.10602388296842458	33
284	-0.05900141763034946	0.05456334697434933	33
285	-0.2068955179215969	0.043530695255857725	33
286	0.03066849173875418	0.09123662824086008	33
287	-0.10352515159482166	0.03132681515483527	33
288	0.31224800578628814	0.10022380697309372	33
289	0.025434241090489747	0.05383635628917427	33
290	0.0473366370340582	0.03223505293778503	33
291	-0.21470407129655694	0.016127686131439566	33
292	0.0043287541530516544	0.05351588528835858	33
293	0.15045982534643546	0.06950499632366194	33
294	0.0910150778877141	0.06907358914283263	33
295	-0.2641151073449475	0.044081221126748296	33
296	0.059826860956392794	0.08812086552573745	33
297	-0.08534265077548572	0.03465999605857966	33
298	-0.06116131425166373	0.061119642409017634	33
299	-0.10009064588476188	0.041104156809570115	33
