# Supplementary material for: High-level cognition during story listening is reflected in high-order dynamic correlations in neural activity patterns
Source: Nat Commun. 2021 Sep 30;12:5728. doi: 10.1038/s41467-021-25876-x (PMC8484677; doi:10.1038/s41467-021-25876-x)
Supplement: Supplementary file 4 — Source Data [file 41467_2021_25876_MOESM4_ESM.zip › results/higher_order_sims/random/16.csv]

time	1	2	iteration
0	0.03278081594517136	0.025950157356790404	16
1	0.12338952405855974	0.08553237129240147	16
2	-0.08631035345622155	0.04284391690058171	16
3	-0.11691577680010953	0.032155077509686304	16
4	0.054853257505543915	0.07517288108369664	16
5	0.07107368868287904	0.06616423493506933	16
6	0.08494189111121066	0.08228078996774062	16
7	-0.15430252915663448	0.022454821336038253	16
8	0.17239281701077358	0.06194449766197894	16
9	0.03350421955414345	0.05323326299280922	16
10	0.08793865188967133	0.0395861186188305	16
11	-0.08396498706191129	0.029930837279102337	16
12	0.10007352328717807	0.049982969192174466	16
13	-0.21694226214760287	0.030306136064924563	16
14	-0.04538988144009843	0.06602644812782403	16
15	-0.03914091997607495	0.06813365096245536	16
16	-0.2238868123779645	0.01615887570444762	16
17	-0.020787047208623444	0.07457306198490107	16
18	-0.13632408941855617	0.07988715763435647	16
19	0.1334043394668827	0.08593019307888343	16
20	-0.34705942699309983	-0.007715955065384196	16
21	-0.29082396485639095	0.02062219723102562	16
22	0.03778470268237862	0.046862383868868325	16
23	0.12433512701380896	0.09206713063699046	16
24	-0.06925988582650577	0.046022914778261655	16
25	-0.09658708304299929	0.05320457092871113	16
26	-0.10857968388252212	0.0625798616687827	16
27	0.07746454629099414	0.04175068510679298	16
28	0.15220544629798333	0.08971630100571333	16
29	0.20441049709854392	0.10427775930963269	16
30	-0.179187816304173	0.04453568916848619	16
31	-0.033083661866721244	0.05344148264435643	16
32	0.06020493228137085	0.07542709423555359	16
33	0.2630251713456325	0.09057581029850527	16
34	0.04549127165411402	0.051939247569435604	16
35	-0.05892664937884837	0.06207646725833428	16
36	-0.0210281445366802	0.036848874570712724	16
37	-0.1756937255520487	0.030808536475680152	16
38	-0.03855350554689864	0.06272218256878977	16
39	-0.10997099108225665	0.05920461410614648	16
40	-0.11605657761851343	0.050770763562929415	16
41	-0.21560690287767212	0.03335115782555715	16
42	0.041312805495602276	0.0819810294566671	16
43	0.25083364526418256	0.1119015504181551	16
44	-0.058792229997762076	0.023711290621173366	16
45	0.07462605392182137	0.0898909058879583	16
46	-0.01802256123612302	0.041019649388173735	16
47	-0.18150223695596296	0.0527360598602384	16
48	0.05407823905184149	0.05549442771475189	16
49	-0.14232952922433545	0.04088685420433601	16
50	-0.3112459938629825	0.0519423987259802	16
51	-0.1514878267291968	-0.007256098139923942	16
52	0.13138277120635555	0.0608598949124759	16
53	-0.05934220312393844	0.050833241034602274	16
54	0.09479544557854419	0.07372265354284468	16
55	-0.014103147189123227	0.074274347115102	16
56	-0.14122260031245334	0.05870200136002228	16
57	-0.06154676297182148	0.0597224512749699	16
58	0.09299614914405897	0.07962356812382253	16
59	-0.15747104664547662	0.030340543132790478	16
60	0.08899311980157737	0.08002640744800733	16
61	0.16630397488758564	0.10345798909419988	16
62	0.1904770934908528	0.09506503047977616	16
63	-0.18305299979694323	0.03787981546948014	16
64	0.039356972321124326	0.09967388725908471	16
65	0.06408613304636944	0.0803546911688357	16
66	0.23115155951912997	0.07551311051149115	16
67	-0.08091734216472593	0.034281714169223515	16
68	-0.05072428020196035	0.04907238460301071	16
69	-0.005911037918050837	0.03972265428020812	16
70	-0.11902070445819103	0.05064868073301548	16
71	0.037515145483966214	0.06186717365698127	16
72	-0.09267101325891049	0.04670496101665006	16
73	-0.07557360821262095	0.05175211933283158	16
74	0.014412844219271328	0.08351247850435059	16
75	-0.18985143493040788	0.04796042846653577	16
76	-0.006308081273607894	0.06826341431452133	16
77	-0.033458815300730804	0.012808686926306025	16
78	-0.04577018129367777	0.03133549641249646	16
79	0.23877717463040288	0.08253946174796878	16
80	-0.181184472551721	0.05499988933669	16
81	0.04675921350776006	0.06638071896795898	16
82	-0.16986616661062443	0.02403249172491457	16
83	-0.06499297660852602	0.054646143863550566	16
84	0.03647038893743309	0.032209158163653065	16
85	-0.03881001722999265	0.02796949332661909	16
86	-0.06088646910466475	0.06344124657860209	16
87	0.023153472654123635	0.03351417720143284	16
88	-0.13584992372642699	0.04220481651994376	16
89	-0.035981653066975774	0.05081489133553562	16
90	-0.0684686748253508	0.07640431635363744	16
91	0.17012707463250384	0.08669743144291012	16
92	-0.1550832092945969	0.058995233183237926	16
93	0.13200325473283647	0.10011406064066027	16
94	-0.20430546564117658	0.01599721085441705	16
95	-0.266234401604533	0.05612025246015615	16
96	-0.0018853410940056613	0.06556068668109152	16
97	-0.10336468163339703	0.036556211881856926	16
98	0.09781913130789932	0.09356817429413979	16
99	-0.19046072134862527	0.07364634098725016	16
100	-0.08334752985390065	0.053856401682996755	16
101	-0.25551344378137675	0.03734747246449975	16
102	0.21816879401218378	0.07169055269731768	16
103	-0.18873426725738396	0.029002453504594728	16
104	0.04182680075469273	0.08450711204930172	16
105	0.2614704838191471	0.0859702027776047	16
106	0.24330838312084796	0.06574931725822697	16
107	-0.1404409521993194	0.027668379837635742	16
108	0.19488132711592918	0.06687335029067269	16
109	-0.1786779223263514	0.04571854829083874	16
110	-0.07035188036492991	0.048904429047797696	16
111	0.0825734532866479	0.06044225700097656	16
112	0.291320148831186	0.08154597704663223	16
113	0.09051086019709759	0.06159068782255947	16
114	0.0706958392311676	0.08611479430313383	16
115	-0.2812794765219695	-0.015465589727544629	16
116	0.13640597313431546	0.06729009484827615	16
117	-0.21064559668322355	0.01601576870016566	16
118	-0.045836017884828203	0.0476293554776144	16
119	0.27050070108343893	0.09165813720096896	16
120	-0.17470165352178746	0.0419722832051085	16
121	-0.04733237845637335	0.05651254222078763	16
122	-0.14965372134786828	0.067710166803449	16
123	-0.19484775767891124	0.014865229447149138	16
124	0.06658359517263628	0.044704900716083275	16
125	0.08406247051926763	0.05209771936865242	16
126	-0.0901983426675288	0.0662111911687201	16
127	-0.092340683780768	0.02419413132614028	16
128	0.32372394324097103	0.05960199087275052	16
129	-0.17137865027045215	-0.011650939634833367	16
130	-0.022287851811266725	0.09662408951031533	16
131	0.04492110657642795	0.05081012845583804	16
132	-0.08784870809326736	0.0655228178187727	16
133	-0.12797473512416463	0.043381076364689866	16
134	0.0988480388378558	0.04684926054651889	16
135	0.03378926677499471	0.043974782507408605	16
136	-0.0555533245238355	0.03532304694313995	16
137	-0.186163787228066	0.047166786436992555	16
138	-0.18350666214838185	0.05670934931591937	16
139	-0.21743211243395885	0.023254350009660245	16
140	-0.103632844109728	0.0777305289752445	16
141	0.08455765526586609	0.07630814334459758	16
142	0.18691306029965057	0.05488310289248656	16
143	0.29522923877463925	0.08936809978224591	16
144	0.07826692756045239	0.07008430947490689	16
145	-0.03735122365347562	0.09615541999021388	16
146	-0.22838352828158284	0.043301896808391194	16
147	0.139101063598692	0.05856914805763297	16
148	-0.09713572333019717	-0.008751472184112026	16
149	0.0068638919314272006	0.04958375707733414	16
150	0.13979783329182677	0.09568823560583639	16
151	-0.09602439735099742	0.053230458900044506	16
152	0.19499102389170467	0.06287709704655065	16
153	-0.0955844388177752	0.02305411227929053	16
154	0.12721518225803297	0.07012407073581016	16
155	-0.19059451157569482	0.052105609668144516	16
156	-0.09082463609888315	0.052322743044590614	16
157	0.08704041449393489	0.07784907541340047	16
158	0.2871618326282464	0.06309318298476543	16
159	-0.25467634781789433	0.046046415835601026	16
160	-0.15353384517511937	0.017926399523480095	16
161	-0.08537371500297505	0.04600085385556779	16
162	0.09508083843703141	0.07553234815574562	16
163	0.22127743461575425	0.06182147774725851	16
164	0.30458007075050525	0.060564694593021974	16
165	0.22267759377947077	0.13663665949794349	16
166	-0.03374085655837069	0.07669939165461395	16
167	0.08467035780959535	0.08818634364417087	16
168	0.0746792441875952	0.056056011049892204	16
169	0.04993841424327202	0.08311084940724561	16
170	0.30114921731060784	0.10300999265707354	16
171	0.05514247359998521	0.0745075486031426	16
172	0.013648588875560011	0.052672532890111	16
173	0.14245862521372576	0.07401162303828933	16
174	-0.19935622697647765	0.05077459212637177	16
175	0.10746843789506279	0.07440567631517217	16
176	-0.08745235607708256	0.0270688672629944	16
177	0.013349876794260928	0.06901519595807316	16
178	-0.10433555422298083	0.06941817367717179	16
179	0.22396724113444752	0.06895825031302633	16
180	0.022165666934890655	0.05520469238351979	16
181	-0.1854199398714337	0.0014761399124019988	16
182	-0.059019715968095736	0.033665845864023755	16
183	-0.06815229550951234	0.042014480450331106	16
184	-0.04696263421752274	0.054554187350516696	16
185	-0.0739139057980135	0.04529329227148958	16
186	0.04467025822993383	0.1120526446347317	16
187	0.01765818318713334	0.03501882913698426	16
188	-0.022100590127849488	0.04795077814534814	16
189	0.05999878972640641	0.06657119467158587	16
190	0.0909454139831739	0.07215831241810611	16
191	-0.11805505699510022	0.03854740127187273	16
192	-0.07050161100626795	0.06136917518749147	16
193	-0.13639402211615012	0.03782551816550877	16
194	0.2318705690854832	0.06426518969266982	16
195	0.20898124626854417	0.09883527328425974	16
196	-0.040094200003207896	0.041961395811588066	16
197	-0.02987725354056594	0.0477643596609104	16
198	0.15770317831193428	0.06691465922819484	16
199	-0.24226472550419575	0.022951225550477343	16
200	0.31020667072055225	0.05612373748151572	16
201	-0.29649683825332657	0.01596122882419427	16
202	0.07644610265530383	0.04534511422335917	16
203	-0.0617924799294797	0.05024334514151369	16
204	-0.26758483029080443	0.017632074704329724	16
205	0.2947646480883257	0.0385026986188391	16
206	0.025533556371006766	0.036404231703455296	16
207	0.12136879477373076	0.08224427009842757	16
208	0.24850341990878175	0.08245174534465016	16
209	0.09899242089174268	0.049148924088078985	16
210	0.012654416112597319	0.07251027199941187	16
211	0.1044965607750886	0.08514451838275126	16
212	0.01836014123451289	0.051522090788055704	16
213	0.007851004226241106	0.06227248370330882	16
214	-0.08884715763622711	-0.0030202670879769422	16
215	-0.007058873427800985	0.06904366720892532	16
216	0.083151635197988	0.07453235842503113	16
217	-0.13125642461677836	0.045696587896244	16
218	-0.09825199383238177	0.06065017339688209	16
219	0.18735319447207432	0.055515571362137674	16
220	-0.24686558712479204	0.03537821741076245	16
221	-0.04209282958240289	0.040182588323129945	16
222	0.14933675367534768	0.04515396150468582	16
223	-0.24393642616138128	0.004797690282438221	16
224	-0.0915633214299331	0.06552258332860052	16
225	-0.12580435825907565	0.03790407827193193	16
226	0.003843598836892764	0.027723706357280296	16
227	-0.06382639009958557	0.06701836913428544	16
228	0.06659837128171484	0.04803368385305946	16
229	0.14805520562058938	0.10504433046173493	16
230	-0.10569371615479312	0.032507039327071975	16
231	-0.009763005677303517	0.06059580582644355	16
232	0.012322557820315676	0.02982069734730687	16
233	0.03943139509009489	0.09357543421762274	16
234	0.38513245273524155	0.12563421085474089	16
235	0.025274825221239673	0.03431569877779325	16
236	0.0020686598675301975	0.06399856179942981	16
237	0.03012491079908576	0.07818925942720328	16
238	-0.031170180547740022	0.05726072841856585	16
239	-0.0648254104705463	0.04965372052784772	16
240	-0.014934342317355782	0.07612857751130085	16
241	0.10665212926147136	0.08147513995080059	16
242	-0.054180422865886674	0.044070349025597644	16
243	-0.13432071405058488	0.01508324901380858	16
244	-0.25523035947946643	0.010845514751577585	16
245	0.12916114621666508	0.05803836198760729	16
246	-0.07104103406825793	0.039912571242375024	16
247	0.1240078518198545	0.03128472428359593	16
248	0.12823278604011418	0.0223371421602356	16
249	-0.06625312655171577	0.05578329495879655	16
250	-0.10109080426988794	0.05986250778836805	16
251	-0.13534366968273862	0.029431544165207896	16
252	0.04027605396692292	0.09265815784710717	16
253	-0.338979534604335	0.009950855837244565	16
254	-0.22217245177383008	0.04218393157534919	16
255	-0.1724305839124797	0.06645341425206347	16
256	-0.1710684632811114	0.0218765521589598	16
257	0.07202979919021803	0.03978173907869336	16
258	0.025121592057995162	0.04387611671005971	16
259	-0.05248925249537967	0.04865833498248116	16
260	0.08565558009446762	0.04996238123398706	16
261	0.058236183355693756	0.07220544920608271	16
262	-0.1596149970083555	0.04531830837117842	16
263	-0.21770006357626556	0.04560969399970056	16
264	-0.010690325345877362	0.04525718103395349	16
265	-0.07667571893904078	0.06828737337309791	16
266	0.11837541863398968	0.09639094669181139	16
267	-0.03706288067345511	0.04819814568074305	16
268	-0.0438003222402022	0.08427045217346359	16
269	0.05707360031813502	0.07361354186518208	16
270	-0.028020170375001083	0.06306121338298971	16
271	-0.007425625763792308	0.03274439993890009	16
272	0.16298750075189794	0.08670208058806685	16
273	-0.08066722175702344	0.0752605281209296	16
274	-0.07818732989472053	0.04763441884484997	16
275	-0.1680730739496703	0.034800729019539366	16
276	0.06173800781654005	0.06258133171288197	16
277	-0.14604051599554713	0.05197462250946418	16
278	-0.057287658225900304	0.05270618934783304	16
279	-0.013997352213662221	0.0381911053483289	16
280	-0.005397186262879822	0.05918032913351672	16
281	0.1153141603227188	0.047727286324442106	16
282	0.0028921764083201375	0.07393574888855216	16
283	0.22384868043404157	0.05841559231464048	16
284	0.1251130684998387	0.04810554368586565	16
285	-0.0811072985781262	0.05404880761354074	16
286	0.0786260955271782	0.05332784688936802	16
287	0.1560754739286089	0.09186539272117114	16
288	-0.3469055924160831	-0.0011276392703300228	16
289	0.07540220164415119	0.0573551820452454	16
290	-0.037427386099238694	0.06738884937943211	16
291	-0.01364593715739027	0.06483847376255451	16
292	-0.23139365661832573	0.011490008284172152	16
293	-0.3400876003425069	0.01029761831137963	16
294	0.006600602346755294	0.05714496016182877	16
295	0.14817314281977328	0.10767188933336565	16
296	0.1112528791315313	0.11481179972696756	16
297	0.206094948230595	0.03696506030392777	16
298	0.25794548764571695	0.1310116498939653	16
299	0.4011184195915942	0.13288674702028871	16
