# Supplementary material for: High-level cognition during story listening is reflected in high-order dynamic correlations in neural activity patterns
Source: Nat Commun. 2021 Sep 30;12:5728. doi: 10.1038/s41467-021-25876-x (PMC8484677; doi:10.1038/s41467-021-25876-x)
Supplement: Supplementary file 4 — Source Data [file 41467_2021_25876_MOESM4_ESM.zip › results/higher_order_sims/random/17.csv]

time	1	2	iteration
0	-0.015830162043698297	0.028465194631808813	17
1	0.014075820290269705	0.052547477234178505	17
2	0.04631143469753765	0.08441689854946499	17
3	0.09547365736583846	0.06007473505951581	17
4	-0.01278503623127295	0.058233497815686985	17
5	-0.20143071182842467	0.045363129219601346	17
6	-0.053141599914469914	0.04084698783777148	17
7	-0.2283864351175953	0.011902335668946544	17
8	-0.1264553186118312	0.0556903092685584	17
9	-0.08561119155303	0.06492615739595682	17
10	0.13103729048143864	0.0712559448373674	17
11	-0.096191826730353	0.01006626387157558	17
12	0.08620074934662209	0.06961166144105199	17
13	0.15586416651100649	0.0882048308674418	17
14	-0.14352436159620482	0.032480172266391154	17
15	-0.04941832238770529	0.03238078762247986	17
16	0.056603814615627475	0.06172230527656952	17
17	0.2756458775832187	0.07339681809100276	17
18	0.10065826307887676	0.03682598557306763	17
19	0.01161329058956798	0.08617160473054267	17
20	-0.05980192666360081	0.03689730277121648	17
21	-0.11358323814209319	0.006349835885995511	17
22	-0.126964642832219	0.011180119462691193	17
23	-0.04225774577597749	0.051828092773235204	17
24	-0.10583896363980591	0.06726231565922032	17
25	-0.18226028669855648	0.033657157111567595	17
26	-0.21880854823817292	-0.0028979247278073223	17
27	0.040928914492027485	0.07997715820905466	17
28	-0.1737543243022125	0.06517280170340817	17
29	0.01999647833798748	0.022500594216589585	17
30	-0.03856601881544542	0.0552963721741771	17
31	0.06698957914507143	0.05665003780826562	17
32	-0.08121535342439506	0.06766754922937744	17
33	0.05306917009355034	0.0435188259114684	17
34	-0.03855791802095163	0.028058202467303468	17
35	0.21179501820515167	0.06476683398555276	17
36	-0.20619004147272596	0.017834466929825734	17
37	0.052734570203483204	0.05282368673043688	17
38	0.07098650110844976	0.09689246688428461	17
39	0.31271248503803645	0.06719144738668716	17
40	-0.05059492169763462	0.04685796069848405	17
41	0.17394749381292574	0.03443343570736645	17
42	0.19648471151515148	0.11275757325754635	17
43	-0.15408727686580775	0.07923961762921687	17
44	-0.1794169319853416	0.07739735251286647	17
45	0.1559011006987728	0.07647640281188167	17
46	-0.0938244858979004	0.05236566890983664	17
47	0.16515075536932894	0.03423771206029679	17
48	0.18944653080998483	0.0971039233657306	17
49	-0.26284751659190686	0.016216651990402956	17
50	0.12203536469568475	0.047868676484530276	17
51	0.1838646117646694	0.053214090117038315	17
52	0.14884264057699406	0.06650570307630295	17
53	0.01561081842510133	0.058302021181018036	17
54	-0.0013881672474841881	0.05841617273380941	17
55	-0.05411275732685968	0.03979373953878843	17
56	-0.05041243354872848	0.059618236171310554	17
57	-0.0816242491648753	0.06266266609431956	17
58	0.05117200733107432	0.06865494450760525	17
59	0.14273945674469593	0.1021026529165333	17
60	-0.04137041117819266	0.045458669060387695	17
61	0.05148812565184565	0.04911786425198376	17
62	0.22027023523494885	0.07684493078508618	17
63	0.054599885447538854	0.051022389864342904	17
64	-0.11092699527990507	0.017927854598324976	17
65	0.003531336075951232	0.09229528729211742	17
66	0.05938026787634133	0.07240757061255128	17
67	-0.011696642574007099	0.08437515427151492	17
68	0.09535780641691767	0.06404183883792762	17
69	-0.0055523912367688045	0.032463103575078034	17
70	0.05224932852771074	0.025102815422657784	17
71	-0.05663331193162213	0.06321810781420627	17
72	-0.08035192667992097	0.0516161483187657	17
73	0.03795639299574703	0.07990479532217833	17
74	0.004392146695061696	0.07632176499293357	17
75	0.07359838482525137	0.07294583383989911	17
76	0.015331404271970233	0.03958314383935484	17
77	0.24838334296054126	0.08283451579454917	17
78	-0.08481572746476415	0.03422923429191382	17
79	0.14841307614067137	0.08657735176434092	17
80	-0.08958717690952682	0.06618572601015357	17
81	-0.04089622681455178	0.059178834184157786	17
82	0.0055811904177140775	0.037608067657906946	17
83	0.044744862154066214	0.07505348468336556	17
84	0.1481935813103076	0.03805205157068021	17
85	0.24328340497631573	0.10402999412839627	17
86	-0.2886084074065826	0.04512940878688663	17
87	0.04457454217921744	0.05003911144715638	17
88	0.17757410747017643	0.07499757962782751	17
89	0.10303337589246299	0.0877460083758455	17
90	0.09989418976960605	0.0702112385809553	17
91	0.16769941298233473	0.08721336125752799	17
92	0.23550738600462814	0.08990571120715035	17
93	0.029082790195016084	0.031472649936480544	17
94	-0.027025583105709298	0.03894394953095384	17
95	0.015360909328816456	0.04272300452272892	17
96	-0.2598760085461017	0.030667960382261758	17
97	0.006211657281749234	0.05898865192850206	17
98	-0.14100911976163757	0.011173203194012724	17
99	0.047840629768739706	0.11168413244367345	17
100	0.01631462561160683	0.04602008362892088	17
101	-0.13930254972109693	0.026196749615935863	17
102	0.061458779376214495	0.04360971169948784	17
103	-0.2548157604873009	0.051442094100071396	17
104	0.19689114897096782	0.07655381051895457	17
105	0.24699354330613424	0.05767612773315906	17
106	-0.021058592368063914	0.058117909283680554	17
107	-0.10147187071805025	0.0769614875102656	17
108	0.019421687014443564	0.05851248945959264	17
109	0.008034316295268015	0.08907245207186176	17
110	0.0896449921303255	0.07590643293072535	17
111	0.2552243123238306	0.09276848764363682	17
112	0.192965833409976	0.06867945255930995	17
113	-0.1802353080395224	0.035430201390563666	17
114	0.28934998825950775	0.07907751484069092	17
115	-0.07411086389657594	0.06253329074770844	17
116	0.024150306225762634	0.04798246951903438	17
117	0.09050590110932728	0.04644917610070393	17
118	-0.19277904319722428	-0.005063955715438298	17
119	-0.0486603490504346	0.0427264132755036	17
120	0.1008977405403932	0.07346659034235152	17
121	-0.11441783720512273	0.055094951284223335	17
122	0.09600843636966444	0.08576489757466421	17
123	0.12828075304144443	0.08087343339218452	17
124	0.29962755850638656	0.06333106200591566	17
125	-0.20675870978530594	0.03290323319197453	17
126	0.025381331756406146	0.015331572133912189	17
127	-0.052188834087744475	0.003662710775614525	17
128	0.027067457427076343	0.0596130269046309	17
129	0.012315509494892839	0.047784092778268575	17
130	0.18506660937202463	0.07542384162097324	17
131	0.037868185600626623	0.07536848538014411	17
132	0.09635639651222477	0.05163245213827384	17
133	-0.15011673285223523	0.08151982788459369	17
134	0.007912614901269537	0.07129435366639762	17
135	0.1663589779692491	0.06704766757847945	17
136	0.01652172516707548	0.08541161229571491	17
137	0.2722528258559102	0.059220605445586716	17
138	0.1979491433069918	0.04169947413451535	17
139	0.012447982838978373	0.05998199737132597	17
140	0.10317993917682708	0.058443137568750275	17
141	0.0204135955577547	0.0719585080009361	17
142	0.03167129457067637	0.0500466630471923	17
143	-0.10802856983199523	0.007595343069511862	17
144	0.1023696331527057	0.0667318471358565	17
145	0.14358486791246158	0.06280110046287322	17
146	0.17511922637737729	0.07554612774698304	17
147	-0.024354239575878175	0.09782908698957604	17
148	-0.06782654739620837	0.05423784063313721	17
149	-0.025309383406790946	0.07592718114979041	17
150	0.06678471089130888	0.03995953138248216	17
151	0.16455192165652813	0.05431456385649759	17
152	0.08205003894690918	0.045082720834646525	17
153	-0.30269415482368683	0.052310035388961264	17
154	-0.0248929937112621	0.016836590651428018	17
155	-0.1037000372154043	0.05825796487383149	17
156	-0.03787730767147919	0.034589683105040896	17
157	-0.03776613488629408	0.04314254662702606	17
158	0.15842821152368533	0.09094418472432154	17
159	0.1142405288808947	0.01251642258513129	17
160	0.0890540117411455	0.08140313368607151	17
161	-0.24889759376289033	0.04566881616206203	17
162	-0.017295401779294124	0.07212974175593408	17
163	-0.04742094138912313	0.06744868550777405	17
164	-0.37024467516055914	0.03347529556132211	17
165	-0.04923605966071117	0.05506589763817181	17
166	-0.06564638352106628	0.05792436825175673	17
167	-0.1346698959620607	0.05265840083272957	17
168	0.06724836953392935	0.05630168934454567	17
169	0.005049065989990776	0.058234243383729956	17
170	0.09098701006976057	0.07692050310462184	17
171	0.011344753135139276	0.06997694097632794	17
172	0.1383239214518879	0.03654933084287445	17
173	0.15849547647740475	0.07629942391691474	17
174	-0.22509229997767982	0.022205507908984193	17
175	-0.062335024970249925	0.028492411157939327	17
176	0.08869412328102884	0.07205332772875324	17
177	-0.018947981144629967	0.05402047833078533	17
178	-0.062403003138508086	0.008454736364781269	17
179	0.19049076095126966	0.06412675806906876	17
180	-0.25499847290829825	0.037769102063796155	17
181	-0.010803087148843595	0.08992749086507662	17
182	-0.22133223075816835	-0.015400123062917196	17
183	-0.031028524955677126	0.019622429641396554	17
184	-0.018721141531746893	0.054175797046920764	17
185	-0.04468132680710118	0.01424228284299227	17
186	0.275739015409107	0.08332593421261011	17
187	-0.139943059185887	0.004572471844257928	17
188	0.12734964166270366	0.06281263680396566	17
189	0.005709909294224388	0.056586440370138054	17
190	-0.13306065243941706	0.035360304197299096	17
191	-0.011885752218242562	0.05425525277361852	17
192	0.04559054148157114	0.03927005716696946	17
193	0.3146385878784756	0.10695817779171972	17
194	-0.10821016319374759	0.05590625851257012	17
195	-0.07879274545767316	0.06928177645996218	17
196	0.10501903899489971	0.06387469241971307	17
197	-0.0033016262707719337	0.05725006015245953	17
198	-0.0936562244157199	0.01977670915348828	17
199	0.13650048168860585	0.0987307738385923	17
200	-0.07400936113669987	0.0337125847532764	17
201	-0.14037782029797183	0.015787927394346472	17
202	0.022171528332874026	0.04188290754244357	17
203	-0.052275671041564734	0.05434393037707884	17
204	-0.21478167716280755	0.08161234739565074	17
205	-0.026638098085786592	0.03841284306361507	17
206	-0.19075550474237662	0.01734872897050706	17
207	-0.17178378570371156	-0.002850705165746475	17
208	0.2140050052955934	0.09670548756311556	17
209	0.07414142886876483	0.024905841727189723	17
210	0.03601393865460888	0.05920576229731249	17
211	-0.025152888545904358	0.038498021446401735	17
212	-0.095501939914741	0.045498289572519716	17
213	0.29595713690815323	0.0452354499853327	17
214	0.26394531230009305	0.08378504842726821	17
215	-0.17413787667699898	0.06910284420722008	17
216	0.03833276176580882	0.04171926497661507	17
217	0.14555938101559138	0.08241854646286835	17
218	-0.1934953281470252	0.05384307259262351	17
219	0.0552873306958552	0.05386174687680842	17
220	0.021892448144555314	0.04653598901407849	17
221	0.08191654066572436	0.06276015277039389	17
222	0.05708967254084418	0.08551095360054699	17
223	-0.02945185604547322	0.03854174752994694	17
224	-0.13727965166883224	0.06890626991723252	17
225	-0.13414943404589957	0.05849337607243563	17
226	-0.008881968937482278	0.07407064640390626	17
227	0.1846489675531067	0.08066516329679609	17
228	-0.13501909372492715	0.024886325819501127	17
229	0.0554769934123889	0.07247498115676987	17
230	0.11394546446095485	0.03293368476962053	17
231	-0.06504972888833117	0.05971909599761226	17
232	-0.08685996631566577	0.07362126193794785	17
233	-0.23977583277735715	0.011680398146071781	17
234	0.14159165570676413	0.06553445679280633	17
235	-0.172137240025276	0.0435772626874325	17
236	0.13001584939775693	0.059509760694448126	17
237	0.22793935212850294	0.0846415789990031	17
238	-0.15737189700421003	0.006301060548981943	17
239	0.19274702590344212	0.09324402347631379	17
240	-0.12246137200684223	0.046472111255299965	17
241	-0.041209911426464046	0.08029310788266181	17
242	0.15253891030316333	0.05633465537951966	17
243	-0.03604933707011339	0.06813522467177381	17
244	0.10925700715506763	0.053477471825162416	17
245	0.24358657868063635	0.09571970708345524	17
246	-0.2880548677689896	0.017411033184900143	17
247	-0.2961284260083146	0.060727085495014675	17
248	-0.06426855969056303	0.0862596408303002	17
249	0.2756312851146661	0.09280215134318658	17
250	0.19166241826848582	0.058927990020780266	17
251	-0.39400145229818645	0.02184189061654802	17
252	0.05360123941972369	0.059214178993337016	17
253	-0.1726262513840126	0.07957321331057436	17
254	0.015066279225930365	0.0965920172930555	17
255	0.056778870668033526	0.08843362875607647	17
256	0.012530081586221258	0.0616095609681348	17
257	0.044243560022887964	0.04876567231324403	17
258	0.14316340445257275	0.07264590262729503	17
259	0.027295695545641752	0.08348851298450839	17
260	0.1884027975097212	0.0775026914827634	17
261	-0.1557213409232076	0.058471791200449916	17
262	-0.03548630278015458	0.060723262753193806	17
263	0.12883924980456754	0.06307619851530535	17
264	0.1599685799494581	0.060197944759959196	17
265	-0.022245022532616326	0.016506345990708608	17
266	-0.06746373007701346	0.06918128166127492	17
267	-0.05120244486671585	0.06450056837245731	17
268	-0.19778390281482847	0.0642379109496868	17
269	0.31262010011013824	0.09715189346221917	17
270	0.04475355012915143	0.0585492296764366	17
271	0.25152330861778494	0.038665073782085446	17
272	0.3055360264245741	0.0966332105755671	17
273	-0.009801487394778135	0.0714437488499201	17
274	0.2482886461553494	0.08010597059508466	17
275	-0.01755740426017919	0.036779436941621696	17
276	0.0680560205670909	0.06079961222894519	17
277	-0.0681134593965772	0.08843599953353506	17
278	0.028620071349899818	0.09319627042377059	17
279	-0.14821256267946428	0.07197594800393436	17
280	0.034089550926364426	0.032283769800167623	17
281	-0.1453464061344556	0.05537683849419893	17
282	0.09433700865608213	0.07883159033944347	17
283	0.14040836795636635	0.049651136437499126	17
284	-0.12862773822679652	0.04771990628922096	17
285	0.2178147571870521	0.03893293217789693	17
286	0.0486461822497338	0.0691171778270162	17
287	0.22214427496304065	0.06490667706278638	17
288	-0.056114332108086196	0.06391641185403338	17
289	-0.021123375627668393	0.05575331553763566	17
290	0.22849779022731662	0.08021554655654807	17
291	-0.108635587359739	0.044167487857939065	17
292	0.13671110452696236	0.05563523147931842	17
293	-0.08475693131790348	0.049747160033834774	17
294	0.026129141146673272	0.059237640832335264	17
295	-0.052014340397448885	0.017909466222899975	17
296	0.34078553520979965	0.08917572877080378	17
297	0.0306143974031336	0.08593241674594305	17
298	0.27537168567964376	0.09785692011375152	17
299	0.0379064653236139	0.05174670736617081	17
