# Supplementary material for: High-level cognition during story listening is reflected in high-order dynamic correlations in neural activity patterns
Source: Nat Commun. 2021 Sep 30;12:5728. doi: 10.1038/s41467-021-25876-x (PMC8484677; doi:10.1038/s41467-021-25876-x)
Supplement: Supplementary file 4 — Source Data [file 41467_2021_25876_MOESM4_ESM.zip › results/higher_order_sims/random/29.csv]

time	1	2	iteration
0	0.18928061293757184	0.08005966645177687	29
1	0.12462348257444951	0.0757064750232908	29
2	-0.12949340133686457	0.04434396895032269	29
3	-0.08482299875284084	0.05947993653107739	29
4	0.08814926233723915	0.07078589168097194	29
5	-0.11453445486834908	0.055046178290514294	29
6	-0.15391365713504518	0.024887617022906462	29
7	-0.07230835182051085	0.05366660722767297	29
8	-0.09178628941030163	0.01931017722129354	29
9	-0.02293683195442934	0.05216133871848808	29
10	0.005999024734040214	0.05608872990714113	29
11	0.1176721070135707	0.07926755470619015	29
12	0.2664939209467593	0.10172697134048564	29
13	0.16781707877057878	0.0582736490447392	29
14	-0.09259495379952648	-0.004922634896966874	29
15	-0.07007324413257333	0.03590214368814175	29
16	-0.23192969666486452	0.007799936812085318	29
17	0.04198398000515165	0.031139563586223815	29
18	0.193872601894531	0.12759551792870966	29
19	0.011866806314833027	0.035877651757951684	29
20	0.011664853966543674	0.044622197177757186	29
21	-0.24545138817270973	0.018192414512925803	29
22	-0.2647023269515212	0.033468456671688684	29
23	0.20638298217125106	0.08732694259502198	29
24	-0.035289856844567966	0.04246680906507813	29
25	-0.37086785416308604	0.018502445109593903	29
26	-0.22106863702334922	-0.015069075815736776	29
27	0.011629918911940386	0.0857528411691952	29
28	0.1222560641686878	0.06563354825988117	29
29	-0.12241183355188398	0.023221321085493254	29
30	0.1612516941971472	0.0637653177147439	29
31	-0.1768012866412587	0.03951373748802036	29
32	0.016928875229276098	0.07159346797322927	29
33	-0.11439915784931726	0.05110900870949387	29
34	-0.11343911494152079	0.025279838184064554	29
35	0.26124703942914107	0.08916855937045534	29
36	-0.07597386344951336	0.03033536911809861	29
37	0.07742948386081247	0.06398921153970266	29
38	0.2162585443223048	0.07927489286556909	29
39	-0.12035702292661771	0.05009267727547759	29
40	-0.2456973571909594	0.013968771671262935	29
41	-0.061536380019985765	0.07624355678674712	29
42	0.06542944216061657	0.04731484893540878	29
43	0.11320959635855178	0.06607141395797315	29
44	-0.014200446283658588	0.06139046126943571	29
45	0.19595915204249176	0.07832525083357879	29
46	-0.20233740551279952	0.03182755490269725	29
47	0.2184373041254822	0.06917847690046344	29
48	0.32807323629142426	0.08067677021479946	29
49	0.10665108434483667	0.06999595017449114	29
50	0.0019302809625197927	0.041539559394267817	29
51	-0.05967085197643544	0.05383490784181658	29
52	-0.23123055101466533	0.021266089443165076	29
53	-0.12918752022368146	0.079504704711195	29
54	0.10267408558040957	0.09504046032706924	29
55	0.12203582220191057	0.09196160801880432	29
56	-0.16038560756077117	0.0394617243903805	29
57	-0.033831943198179976	0.05838796892380207	29
58	-0.01717232437453479	0.07349909813923633	29
59	0.127597675133841	0.05492166057881545	29
60	-0.13435570145443734	0.035781033156183126	29
61	-0.2240816259279832	0.03981988160877387	29
62	-0.05525882694692907	0.04457072823592193	29
63	0.02608055121887278	0.09883244702792279	29
64	-0.04308346788009721	0.058466713988733335	29
65	-0.052560103256353415	0.04599439129224549	29
66	0.08124147546991206	0.04357673693978702	29
67	0.058746389542205346	0.043069499220059385	29
68	-0.13931149214360877	0.05289505541600773	29
69	-0.3309621348672719	0.033958071180442806	29
70	0.16488623782572512	0.08592115823509731	29
71	-0.018624408606159465	0.03834163322240885	29
72	-0.2034767384642307	0.06549714395877175	29
73	-0.2490037487090235	0.027596104950315146	29
74	0.19012348438220295	0.0853970189670408	29
75	-0.1777196322255011	0.0595127864223735	29
76	-0.03339485242940202	0.05493759514878454	29
77	0.022440415605676743	0.056335572957568796	29
78	0.3228076328659945	0.10627585086792919	29
79	0.05735716315710387	0.0426007052178012	29
80	-0.13832365834381663	0.02988020821763385	29
81	-0.05996833031494533	0.03140005105972797	29
82	0.06779002616539011	0.0686621388751342	29
83	0.09480104391698757	0.06863314674168047	29
84	0.09202650048806121	0.07702378922524669	29
85	0.16328444352254615	0.07702621169590601	29
86	-0.07656824309414739	0.05153467649401718	29
87	-0.05592364557694953	0.042267860371629204	29
88	0.040493428467131484	0.061639165297131274	29
89	0.09363535082303677	0.06170566002397281	29
90	0.09104883509508553	0.03137201823429963	29
91	-0.06436260719752199	0.0334391036274105	29
92	-0.11028336101516048	0.040379371315876995	29
93	0.08993205370398073	0.10096014487718705	29
94	-0.05917392995141728	0.014301365801833823	29
95	0.030180497071827534	0.060456345859059624	29
96	-0.07673717904413398	0.05177402118128841	29
97	-0.19353958209153627	-0.004167844845494583	29
98	0.04353953118814735	0.0776400465929353	29
99	0.28581785679614186	0.1090590021143081	29
100	0.0440572965498459	0.10856797236485069	29
101	0.03898531019715672	0.0911211971681023	29
102	-0.1345561865901254	0.07077756019336445	29
103	-0.13465247589629148	-0.008163213403215122	29
104	0.171788773038345	0.09946884339195383	29
105	-0.09060114423191133	0.029814614927158038	29
106	-0.26115557245873544	0.02010764007253022	29
107	-0.018104274390382313	0.049319264028573694	29
108	0.043659899765253245	0.03509950436639686	29
109	-0.15284113734476326	0.005556082800179194	29
110	0.004198310217925682	0.06908714338912696	29
111	-0.042817260910318844	0.04039816660512114	29
112	-0.060098743738576495	0.04778846657517726	29
113	-0.013091845451974584	0.06955919630335723	29
114	0.2345772147373834	0.10776285550075641	29
115	0.004506504562875526	0.0477332093196282	29
116	0.06063296455883156	0.038897685178468776	29
117	0.2800724766723182	0.10843081535936852	29
118	0.22163633234452731	0.08394903858132582	29
119	-0.14110044950258915	0.07261752229914713	29
120	0.022033948315030562	0.09340215579021367	29
121	-0.21710465398975118	0.01612339053876506	29
122	-0.11168466168603594	0.04889805857200384	29
123	-0.017345414115135536	0.030324771350522077	29
124	-0.027651484284275305	0.03882586314119604	29
125	-0.2175148723285915	0.05926417184069031	29
126	0.10051939315187572	0.08824094210722223	29
127	0.2904509659953966	0.09415499004349036	29
128	-0.18152673074032635	0.03233744209090505	29
129	-0.12729724494279504	0.04221258272935422	29
130	0.032149678591166166	0.06187471721135483	29
131	0.24669935778785504	0.10064793317651984	29
132	0.09160534378421514	0.060124629349078515	29
133	0.18516414377628482	0.1049812838515441	29
134	0.18836260707611846	0.12796877186933842	29
135	0.1890054904302723	0.08295733337625665	29
136	0.07298749103039967	0.062372085335099796	29
137	-0.0517438497414248	0.0858467313654266	29
138	0.14722106345556593	0.06068294738085404	29
139	-0.07906689126337382	0.05208897370108235	29
140	-0.10042920421249342	0.0019177242413382783	29
141	-0.0589040287528389	0.030359126019512794	29
142	0.17996501749469723	0.1096588393794194	29
143	0.0007916417098312632	0.0277375298717299	29
144	-0.1025855445054218	0.034373221425734846	29
145	0.048214930771745323	0.07876515801693035	29
146	-0.08991069643610028	0.05740217867185542	29
147	-0.04348410808657727	0.04228637286903193	29
148	-0.05833522151218675	0.04500915157125678	29
149	-0.1323319999345533	0.0035787979064446454	29
150	-0.005603619824335149	0.044850147326576446	29
151	0.1499439886843523	0.11560658273353638	29
152	0.11736440573667649	0.07583095536277762	29
153	-0.04044762703207933	0.02220703326635618	29
154	0.1256681637182562	0.04212231563748728	29
155	-0.12036228684911243	0.06977491010961528	29
156	-0.2548861505617898	0.027075187884364804	29
157	-0.0398827473586411	0.07306549123266486	29
158	-0.061880381010859575	0.04950196485196635	29
159	0.25371142311871236	0.10322830177171563	29
160	-0.1223738943685427	0.06001725450692932	29
161	0.1779361419402931	0.10228493249173516	29
162	-0.096172749989338	0.039469508174849816	29
163	0.2871002355588061	0.09475578347194416	29
164	0.008319029459060871	0.05537610668059324	29
165	0.09099626802976145	0.07774612479205979	29
166	-0.21777162875230555	0.042750219279659864	29
167	0.22924141989032515	0.10644159808942116	29
168	0.07353050409947089	0.07786216065620008	29
169	0.07543266261002739	0.0723003297355022	29
170	0.13311198590550655	0.05739638824583044	29
171	-0.024895260644119697	0.05096275015773759	29
172	0.020800844326493588	0.0515951701572048	29
173	0.08925355772520803	0.08115466968734487	29
174	0.09147518513895575	0.08908402757019776	29
175	-0.06560032836167985	0.06585028644737435	29
176	0.06760348978956807	0.07094944360742908	29
177	0.12461535618788717	0.04530165473766915	29
178	-0.03440460769170376	0.07528528957090948	29
179	0.15840951362305603	0.08026017792697608	29
180	-0.06669194507911222	0.05044128336802963	29
181	-0.2218847275516501	0.020692875290409647	29
182	0.10383470380789224	0.09874844055890138	29
183	0.13979465418734108	0.07306757535412312	29
184	-0.1236703486987007	0.06856783161203298	29
185	-0.08945498356802402	0.05220385050753106	29
186	-0.3177497962355563	-0.012156134870835682	29
187	-0.15180483960498917	0.022723077244279615	29
188	-0.07600531401978067	0.02639154672901319	29
189	-0.12645998584394869	0.010921215432999393	29
190	0.017606349129087536	0.08257235755738745	29
191	-0.015243199245131378	0.04558731209966177	29
192	0.1989237300109479	0.0889237508627202	29
193	-0.052702003996516915	0.0655395565656404	29
194	-0.3072806552848525	-0.018876540731888037	29
195	0.1119181246139609	0.0464035681329622	29
196	-0.10641868170654327	0.012210930432130406	29
197	0.19094461196005152	0.043632155072767714	29
198	0.08296621115956608	0.07136698354317107	29
199	-0.09220300586088173	0.061053175240163446	29
200	-0.0983836673737997	0.059801175005804945	29
201	-0.014014459973090036	0.06573696285229282	29
202	0.044206847394281906	0.06292425288301923	29
203	0.018663603610170627	0.08954528787073585	29
204	-0.03754884226853314	0.06007841674577559	29
205	-0.1260731080791771	0.017128822006397888	29
206	-0.24446191251456517	-0.010851887883897344	29
207	-0.15783181728352463	0.036059324360664245	29
208	-0.057704460602796846	0.03377751911549546	29
209	-0.051556527347170776	0.05788134806858288	29
210	0.041914808994952056	0.09608270700781314	29
211	-0.15975634195664803	0.03970692663203277	29
212	0.30035338253457605	0.09442074430683972	29
213	-0.25761443260587175	-0.003356382969239054	29
214	-0.16800171652721663	0.016798533259536577	29
215	-0.08218899283946249	0.05306168918966594	29
216	-0.04201371864160131	0.05390714625741243	29
217	0.2023488760139795	0.0756973585845139	29
218	0.08741131388890944	0.06646767279577864	29
219	0.22221163429443833	0.0983431591313717	29
220	-0.03464216099866297	0.03512923910346383	29
221	0.16038731045997423	0.10142552185805248	29
222	-0.024149547170865662	0.08149777998745714	29
223	0.016484899370051237	0.08320351214117294	29
224	-0.034897251310084206	0.049978976330603546	29
225	-0.019480045572809863	0.025011541213811727	29
226	-0.17780421332620938	0.048150504835432345	29
227	0.3518516124473744	0.12785173926760798	29
228	-0.16187955094535056	-0.004493737518864062	29
229	0.04456122168244736	0.0666980762375381	29
230	-0.168240988946597	0.03552457153820001	29
231	0.12793245436908438	0.07190066304611328	29
232	0.268056759884094	0.09729103105439747	29
233	0.23956551827527658	0.08577827789727502	29
234	0.3031996280170949	0.09228399147979714	29
235	0.11606489709377113	0.08291933037533386	29
236	-0.22357277963462008	0.05682624657739007	29
237	0.12637521055664921	0.0615860950591407	29
238	0.23505825917412593	0.07763769672806553	29
239	-0.023194787145370478	0.05174875462930356	29
240	-0.07214461913125934	0.03290303733250712	29
241	-0.15154058361941525	0.007582452577395038	29
242	-0.2780941430422359	0.04158832052933102	29
243	0.1306796404755783	0.0650618274977938	29
244	-0.0021099066309009373	0.06305730035401126	29
245	0.2861754617817534	0.096394991604506	29
246	-0.049389124320663697	0.0036716001677890462	29
247	0.2700864822564315	0.08106636827423912	29
248	0.07927867848112469	0.0921497538125149	29
249	-0.19629457704541592	0.025785187156300272	29
250	-0.07969818397589788	0.05356214338893452	29
251	-0.1498257449421321	0.03859533036426705	29
252	-0.07692898196348971	0.07642034072159189	29
253	0.21931941003711078	0.09048258515913483	29
254	-0.0244698005193386	0.05756223627890991	29
255	0.17544515182917422	0.0372886605844638	29
256	0.06336144155756737	0.06417565213343304	29
257	-0.14086100514940436	0.01548008351311917	29
258	-0.024768662173802657	0.07404532119798687	29
259	-0.03591700646631898	0.03296813306717243	29
260	0.16980760049375768	0.0669464690868763	29
261	-0.11230188080845598	0.015681188377387828	29
262	0.19739032883358837	0.060711593278069076	29
263	0.03310845772083407	0.07564365097728598	29
264	-0.07329777263349513	0.07855123052435124	29
265	-0.06730759503365707	0.016403025557761675	29
266	0.0737601302996374	0.07827877669578275	29
267	-0.09915928950371262	0.08404566910001254	29
268	0.07385863150641771	0.05071240889405921	29
269	-0.0755083528311363	0.05268753321530616	29
270	0.07118216258734783	0.06805409066248781	29
271	-0.13395829289696745	0.04274872719773027	29
272	0.3018038931759727	0.1070195662843848	29
273	0.0044938902391742155	0.037183299986699996	29
274	-0.08022013731964794	0.02286978771137509	29
275	-0.14439652853730794	-0.005312452195330667	29
276	-0.12073468847961788	0.010681345936872564	29
277	-0.11131488865843812	0.04807642184934313	29
278	0.06224877425853961	0.0980604547809495	29
279	-0.04098326165514571	0.040490829348835994	29
280	0.2202317925731926	0.07251443678107668	29
281	-0.009345089655661304	0.0915786038714475	29
282	0.10883095978658504	0.06691952462364426	29
283	0.03513030648025701	0.054552780124567095	29
284	0.15702005060318125	0.0753205671878484	29
285	-0.02423219505799445	0.07264075805734602	29
286	-0.0026574254074149335	0.050696458615684704	29
287	-0.09824384555774164	0.024989204544118838	29
288	-0.04786957681171223	0.05000224516978403	29
289	-0.05639068266726769	0.015123511398712982	29
290	-0.04569171399090172	0.06480052288641278	29
291	0.08455053339974604	0.0787257927374028	29
292	-0.07622172006722884	0.04332860589968856	29
293	0.11019450486459118	0.07823758189182818	29
294	0.11800038789813239	0.11603676491184134	29
295	0.15688314932679617	0.05289602350392011	29
296	0.09011136077743062	0.04963199479132287	29
297	0.045734297199181616	0.02283952448784285	29
298	-0.2938459435339929	-0.020885207717646938	29
299	-0.07471710707672324	0.02372050871210239	29
