# Supplementary material for: High-level cognition during story listening is reflected in high-order dynamic correlations in neural activity patterns
Source: Nat Commun. 2021 Sep 30;12:5728. doi: 10.1038/s41467-021-25876-x (PMC8484677; doi:10.1038/s41467-021-25876-x)
Supplement: Supplementary file 4 — Source Data [file 41467_2021_25876_MOESM4_ESM.zip › results/higher_order_sims/random/15.csv]

time	1	2	iteration
0	0.010703558021012709	0.08996920718689903	15
1	0.2352101230083605	0.05125144898986736	15
2	0.03540304434672384	0.042128055053360924	15
3	0.07071237309570781	0.06376020052627178	15
4	0.05765526133507531	0.05774402934026765	15
5	0.17531090588181883	0.05705155331152542	15
6	0.09113457093115943	0.027896816895985825	15
7	0.28066118089248887	0.10637777729645163	15
8	0.2864018357504103	0.10803787034653436	15
9	-0.059160394529152546	0.02090987067462843	15
10	0.12986609555593023	0.08457476111994007	15
11	-0.3961842047377507	0.0017714342475432668	15
12	-0.144740153984602	0.06099632764908008	15
13	-0.01840022045455133	0.05101400635576209	15
14	0.09582795339186378	0.08779673194741223	15
15	-0.32577109818933264	-0.008389894245321427	15
16	0.030800168803044897	0.05188740910656091	15
17	-0.14908701453576714	0.043827301817998175	15
18	-0.14988255649472987	0.046475456313341795	15
19	-0.2020871409382441	0.040903205243407494	15
20	-0.1270174676315587	0.05980242916700194	15
21	0.22911795307762498	0.08581093318932788	15
22	0.08045777474359528	0.04088763523374927	15
23	0.313246546388348	0.10547109608659914	15
24	0.2270261499100359	0.08166400315086626	15
25	0.16971589358291841	0.05482339724312801	15
26	0.02132162622560488	0.0417221121660412	15
27	-0.1813610025408378	0.01023944210306496	15
28	-0.18602966367168156	0.046327613808157184	15
29	-0.003894148380049031	0.06160449252962163	15
30	-0.05225376306948966	0.03395468473390592	15
31	0.28237908474858636	0.09559508174224639	15
32	0.040591075485838374	0.043952363121793805	15
33	-0.09250296025653965	0.03909837189939002	15
34	-0.07972540874896956	0.05400643290353645	15
35	0.09647195500145567	0.048462421308537444	15
36	0.12000895266049375	0.04856931022327645	15
37	-0.19983801409969676	0.02006395099733468	15
38	-0.28088586661285486	0.04244985328801113	15
39	0.012011559026945182	0.09085851668385135	15
40	-0.0989902621486875	0.0441568614311157	15
41	-0.03989821877108876	0.05777980250540691	15
42	0.14879186762747904	0.06381532957910088	15
43	-0.06139915833682244	0.0038765186721022244	15
44	0.058799770502801246	0.07171405375024582	15
45	0.11450792607777079	0.07708563620887764	15
46	-0.13005903882770406	0.015855724107265	15
47	-0.09938573826594044	0.03556316981230302	15
48	0.2887921806494095	0.11219460340907669	15
49	0.24834482134474464	0.08593615726865167	15
50	-0.016636993594981043	0.03956608005884366	15
51	-0.03836468014418688	0.06277459290996378	15
52	-0.03872341188619027	0.060974246586536454	15
53	-0.07592282120536938	0.045368176203513313	15
54	-0.1697607832364099	0.008305097423598685	15
55	0.07764380621382824	0.042643324879812074	15
56	0.06485367081693388	0.04382016875679129	15
57	0.02885385382158427	0.0795864871477525	15
58	0.11415563821901781	0.08187631260571268	15
59	-0.03200934601858973	0.06164659468910557	15
60	0.049735060017597116	0.060139081955644116	15
61	-0.02961980828117872	0.09907908000648767	15
62	0.11011379212677004	0.05996802428312545	15
63	-0.15783044799758217	0.0018369380391953214	15
64	-0.13126026778619732	0.07394881412995448	15
65	0.2013741199077161	0.11156238179166081	15
66	-0.025069808724707692	0.07160144529525528	15
67	0.3150486943544225	0.1013284152927896	15
68	-0.05836997247375946	0.024589616858091475	15
69	-0.07602064476222659	0.027990346717733885	15
70	-0.04797356667541063	0.03804946687424745	15
71	-0.01354018922716391	0.0683693379518166	15
72	0.015664435641315925	0.036955709658504636	15
73	-0.14549227585016888	0.036255049539546405	15
74	-0.0482472978283392	0.055975104121855024	15
75	0.17520444128089815	0.07544342515580467	15
76	0.1260664014137522	0.07189796952932839	15
77	0.05846948783154939	0.0821097856295032	15
78	-0.17822200703170035	0.06246541437318594	15
79	-0.04676527340633733	0.05632975918709726	15
80	-0.23951729941803293	0.025629671804489017	15
81	0.21509306736707742	0.032252721228059174	15
82	-0.23777062484367112	0.02835252858083007	15
83	0.2555181600044335	0.08150555631302121	15
84	0.08736371637848565	0.06684915394722797	15
85	-0.01650252584232527	0.08289880191881349	15
86	0.30771904190047167	0.0756273159358428	15
87	0.029621806261035406	0.03284545644504576	15
88	0.08341427611509553	0.05382400476429056	15
89	0.09862095126465356	0.04709642019435683	15
90	-0.1915613932218488	0.04686604376176607	15
91	-0.124206867344985	0.06535566124321145	15
92	0.09035851234763884	0.08927083742716635	15
93	0.12472965031233002	0.07650628996699738	15
94	0.04208694029056917	0.04102767106828068	15
95	-0.3818548633058853	0.05183350820288016	15
96	-0.008852977552535468	0.049228505487776485	15
97	0.17337351737361004	0.05401239794647651	15
98	-0.06416557354633305	0.015707682173454123	15
99	0.11021076382659649	0.05681931092240596	15
100	0.036640753015768086	0.07972785656138572	15
101	0.10963823922435935	0.08134862644588768	15
102	-0.0705311307432329	0.050725797440434456	15
103	0.20361636795666652	0.08680067760896862	15
104	-0.0017831120471972694	0.05423096136747549	15
105	-0.015835336205028385	0.05333956340590265	15
106	0.030881421491404274	0.05372514164878072	15
107	0.05337084363161694	0.05256012420424132	15
108	0.13369798242849354	0.08285913985305637	15
109	0.053958288700926296	0.06510950699010232	15
110	-0.15001120249561187	0.035785295247981776	15
111	0.056956352774561306	0.032199290009428345	15
112	0.07103906739644487	0.031065742105524045	15
113	-0.11806654491285917	0.02465912299407559	15
114	0.10322517479762583	0.06971142209392664	15
115	-0.030200596615682737	0.02785185317404309	15
116	-0.2901720064741362	0.016169290355497738	15
117	0.15573506512214863	0.06692691561967526	15
118	0.05732297260293304	0.03619204863797506	15
119	0.30502735443343026	0.0692190435005368	15
120	0.012308772084310875	0.06286609239986443	15
121	-0.10768654663663892	0.0535521740234747	15
122	0.12607409272771095	0.04668725068183423	15
123	-0.043541566154647625	0.0593208606926047	15
124	-0.26170534310364424	0.013338377249031835	15
125	0.05533320647382799	0.08315813333824087	15
126	0.13649617803581832	0.10534633203019096	15
127	0.2999769384491769	0.08649036003939391	15
128	0.3315316208839383	0.11759879616252795	15
129	-0.17560015119808137	0.03523760004455459	15
130	-0.24669983342809795	0.009610450898958536	15
131	-0.1314397430877982	0.051547571114807185	15
132	-0.174650344959037	0.018674032554560585	15
133	0.28897542026872725	0.13030113231963955	15
134	-0.026886595223643218	0.02001681455959552	15
135	-0.20055186291079283	0.046314608945439956	15
136	0.1401746325151411	0.06762871208409849	15
137	-0.049786100258905966	0.0020311099222187034	15
138	-0.05684948457664803	0.08598461092365382	15
139	0.03207860291257188	0.08412171856731746	15
140	0.15436981539938133	0.07378882905567749	15
141	0.023354908875430996	0.06121259804128932	15
142	-0.06049432507804009	0.049836596608187976	15
143	0.4418489545178348	0.08965982228906734	15
144	0.01929590824466538	0.060788627888767946	15
145	0.07311123450580519	0.039817594594966116	15
146	-0.09603941078304962	0.03048500103376447	15
147	0.16071925306195575	0.042316853821440514	15
148	-0.04528946444361628	0.01984934407189665	15
149	-0.06736298417948791	0.07219365112012849	15
150	-0.013630822578493138	0.058986653570101	15
151	-0.2510301334609372	0.018247613901505425	15
152	-0.17906821537049963	0.03141228550680266	15
153	-0.37222944513088174	0.041596132483651516	15
154	0.13236680100626694	0.06828831681768979	15
155	-0.1417745933106343	0.06404001491798521	15
156	0.0855219155612518	0.052428386483005324	15
157	0.14223976927769058	0.08620741322754097	15
158	0.16406570090963585	0.10247905859156055	15
159	-0.07093991428744378	0.05369274084098457	15
160	0.14111975752302297	0.05017199770442147	15
161	-0.18464364348036663	0.045293381310915114	15
162	-0.13577205412776192	0.0882170796229321	15
163	0.1493641291077638	0.08476621758700369	15
164	-0.005272588319173736	0.07936263213893119	15
165	-0.0919859433063458	0.0717320205598829	15
166	0.30577523989453775	0.039227498456756375	15
167	0.06725913666680011	0.08319303614005254	15
168	-0.2694432617682596	0.038405904596475804	15
169	0.07096916988540938	0.03407927853058059	15
170	0.2992287123596788	0.09349999455323854	15
171	0.06925236820437955	0.08434359527655018	15
172	-0.08211491677776446	0.06167614651989221	15
173	-0.03645169154921716	0.0702120270362393	15
174	-0.02103038030006615	0.08151738670793875	15
175	-0.13658012866824534	0.03853323306057293	15
176	-0.06140860398830015	0.0523804130491732	15
177	0.05355732248481599	0.07770598238208462	15
178	0.2298368605684299	0.05322880748409527	15
179	0.10732587332359095	0.09720625288951597	15
180	-0.08154847740335208	0.05141886972247428	15
181	-0.38135338319110257	0.015539485710607023	15
182	-0.026421914962356945	0.08000112155963723	15
183	0.10666074107397273	0.05141571125173952	15
184	0.1923005037594073	0.06118304372890263	15
185	-0.017895914690084922	0.05722467500764613	15
186	0.15510318995651465	0.08512367990106061	15
187	-0.09313629248584243	0.03858597373541447	15
188	0.060427992049948635	0.06225356887450492	15
189	0.16490735365054546	0.06717740491254941	15
190	0.18707706108984537	0.09288296873811072	15
191	0.1456914846275288	0.0801227543280775	15
192	-0.12882716752379228	0.052426139168083516	15
193	0.16874570585919083	0.08588286249144614	15
194	-0.17409273990389093	0.01828189301249409	15
195	-0.06964218170346521	0.05784724577997656	15
196	-0.22158142032877948	0.046180411574451574	15
197	0.20601810685271332	0.10547435758841947	15
198	-0.21287354518429005	0.06833155893091034	15
199	0.15759873189153614	0.09473665726290911	15
200	-0.18266066812352816	0.05264946221099838	15
201	-0.1795706895886636	0.04883157381007621	15
202	0.14898171691418546	0.10857426656648678	15
203	-0.15639875207505674	0.047398315468138455	15
204	0.17351156926962552	0.06360355135787323	15
205	0.04143217072983899	0.06757520155197336	15
206	0.053802522789035995	0.0895553173456244	15
207	0.07358390703114716	0.05761457968642267	15
208	-0.0007138062405001129	0.0487467488946012	15
209	-0.18425952724169367	0.02536844959843328	15
210	0.06676016899748506	0.04268450883358877	15
211	0.05700614918464201	0.0258001265964084	15
212	-0.13235933462531677	0.03440655073691493	15
213	0.14481927460963942	0.08087220304974539	15
214	-0.07721107439375811	0.05059752314505758	15
215	0.10231166426430438	0.048634915418791204	15
216	-0.10730532637365758	0.03062763338763721	15
217	0.21844177724150582	0.06316194118997893	15
218	0.21755640390686087	0.09360471883680707	15
219	-0.08591736024258577	0.07357393038889681	15
220	-0.4220634258380575	0.015466521803343168	15
221	0.12885442710473183	0.06439693846074575	15
222	0.38722549766532766	0.0976655965392618	15
223	-0.10037517973428559	0.061712700164308375	15
224	0.20000309681253847	0.1046531266268735	15
225	-0.07635304843776872	0.03246082695928716	15
226	0.11794277716677486	0.10889410232833184	15
227	0.0727898394556566	0.0728332264115409	15
228	-0.026329085069518293	0.04606930860816538	15
229	-0.06362932646008883	0.04047741623140831	15
230	0.06915978581592647	0.0635897130767739	15
231	0.07243821184614072	0.07947701868710058	15
232	-0.08891924223299609	0.01834007418953951	15
233	-0.07843655718627716	0.03163656486814106	15
234	-0.09083413115042856	0.07163025611122618	15
235	0.21128865379538314	0.08162990808650093	15
236	0.43934455355202817	0.1372247650808421	15
237	0.05717332700083417	0.08588987418768568	15
238	-0.05080520396285916	0.05448839187200045	15
239	0.02905874965051164	0.049618228210229265	15
240	0.11706149099268304	0.01327540153180899	15
241	0.22067934767250177	0.09792936153184319	15
242	0.04714348860581396	0.06427830341757768	15
243	-0.03314801140146766	0.05377589495564183	15
244	0.014477789463603046	0.07660927906534319	15
245	0.17348062911415202	0.10655671098260369	15
246	0.012630826368158325	0.03946301137976596	15
247	0.020066278819988324	0.04269159247186048	15
248	-0.016190001902744038	0.03775509081085743	15
249	0.02840099579355817	0.04893425464268018	15
250	0.1361563126047621	0.06752859507086409	15
251	-0.12978305408197943	0.0313720535703508	15
252	-0.25270151297792254	0.05846060802485461	15
253	-0.2613122148198267	0.01698931988890929	15
254	-0.05425247148895412	-0.01037132732331659	15
255	-0.15231967909905253	0.02130970850563221	15
256	0.3534750573450296	0.11194888021221326	15
257	0.0721073538099676	0.07530184112809622	15
258	-0.05038324779019185	0.0287078961168414	15
259	-0.19951297442283422	0.04162788069776143	15
260	0.04259136491326167	0.06504648434533722	15
261	-0.011195007273631532	0.04240779780362841	15
262	0.02043626184166546	0.05245829795056648	15
263	-0.15091780698712903	0.06908654661739716	15
264	0.07776224213955771	0.09508093593329672	15
265	-0.1482650610036553	0.026485320435362104	15
266	-0.14893226933049386	0.0564377245630531	15
267	0.1196995773740423	0.0854641042725073	15
268	0.0034511229536092875	0.02766299984265558	15
269	-0.18196793104933787	0.02278952480909035	15
270	0.1095386852565183	0.08903516692222757	15
271	-0.03160465453709543	0.04183821172867086	15
272	-0.10674426356916554	0.07318999103417877	15
273	-0.32249971256308696	0.055055722862879505	15
274	-0.04702920139299394	0.0681725646948513	15
275	0.011674636616863516	0.04860051389148156	15
276	-0.028070596898539135	0.044753946796730414	15
277	0.06041970627925558	0.0944683114774986	15
278	0.14435267899798898	0.050645970495336694	15
279	-0.022216397745341038	0.029637305456337165	15
280	-0.04161484096332517	0.05224447275076777	15
281	0.15241013881697296	0.08411672869638852	15
282	-0.059717902802456146	0.04736327466853582	15
283	-0.17642344280538175	0.05784781263201415	15
284	0.11426244762092673	0.06340590122094585	15
285	0.25174596960928114	0.10987117984676183	15
286	0.33313990990139897	0.10467099782320127	15
287	-0.08180095481032673	0.06027890476778114	15
288	0.3326004965322127	0.10418694211052003	15
289	0.08879527201008618	0.07976912195203265	15
290	-0.1074215749028005	0.04816120295311114	15
291	-0.04111450099206849	0.06775415830684828	15
292	0.19485967583861258	0.10788892394830533	15
293	-0.2599053371414984	0.03817860445839084	15
294	-0.25020355142948775	0.04134037341772963	15
295	-0.28133173465133005	0.012656605984240088	15
296	0.30552691309185337	0.10364249525355382	15
297	0.14528205595214147	0.08177771055655707	15
298	0.1949202699241056	0.08527061656493179	15
299	0.020083167075940656	0.08608740746555282	15
