# Supplementary material for: High-level cognition during story listening is reflected in high-order dynamic correlations in neural activity patterns
Source: Nat Commun. 2021 Sep 30;12:5728. doi: 10.1038/s41467-021-25876-x (PMC8484677; doi:10.1038/s41467-021-25876-x)
Supplement: Supplementary file 4 — Source Data [file 41467_2021_25876_MOESM4_ESM.zip › results/higher_order_sims/random/14.csv]

time	1	2	iteration
0	-0.008349226294477806	0.04620419209361618	14
1	-0.2095952715112871	0.026747954580358568	14
2	0.09923673154717774	0.06510513034076039	14
3	-0.0321768455615072	0.06638000929187116	14
4	0.15516015068248443	0.06377499305108046	14
5	-0.1897502068664749	0.033298707493292765	14
6	-0.05456629078726842	0.0312896711623115	14
7	0.08064648090905487	0.03535003439567431	14
8	0.005293955344063832	0.043358160015817666	14
9	0.21980226120071708	0.025560803760865943	14
10	0.12188310776311162	0.07056706523621352	14
11	0.015048180748158169	0.0485092084412309	14
12	0.04822726066521625	0.08839705016235758	14
13	-0.1495997505451482	0.06510929232609519	14
14	-0.10181977902351141	0.07183021225356644	14
15	0.017779308946968945	0.03171286246810977	14
16	0.17516897691278652	0.075137543595874	14
17	-0.016199238427081906	0.016746229817575425	14
18	-0.039599658836830816	0.0452396238431399	14
19	0.19420832881201752	0.07400621672500587	14
20	-0.17744921201950148	0.04995974211920613	14
21	0.23355089906485121	0.048983564368193754	14
22	0.08893276035147057	0.08460244120467322	14
23	0.22044334891400771	0.0921781578954555	14
24	0.31946733489635487	0.11719032835797702	14
25	0.15295445062457558	0.09723542422655197	14
26	0.09457863715880692	0.04022412784314398	14
27	0.1596512530292499	0.09868826968797659	14
28	0.07082370450401178	0.09034048086812677	14
29	0.07659799566546895	0.0689101048539426	14
30	-0.13609948588896592	0.05611482683997689	14
31	0.01074632854224352	0.05089287890756308	14
32	0.04681211784502625	0.06846557298842927	14
33	0.001529807707639719	0.05184580382767924	14
34	0.06445693855910865	0.008584921272143681	14
35	-0.02994386051246142	0.021864352978370683	14
36	-0.08251507797986632	0.03491848228355052	14
37	-0.2985556143845455	0.033317471865572205	14
38	-0.2548000327482809	-0.0023437717071184165	14
39	0.0746038788475157	0.07328656520303178	14
40	0.08721179417440827	0.08744869132292096	14
41	-0.18634762861539297	0.04082048348644159	14
42	0.14218726365495224	0.08750645629066543	14
43	-0.11141265294605478	0.04345969766992353	14
44	0.02807330011135559	0.03045220961169014	14
45	0.004536738458888846	0.05371033288874455	14
46	0.10396897036288508	0.07025680190896494	14
47	0.24976114009227815	0.0712695182719315	14
48	-0.23855925140678988	0.02541786597750499	14
49	-0.1771549925789984	0.01347366915609907	14
50	0.020715412690131507	0.07866223557150154	14
51	0.15797087460038955	0.057197058862646644	14
52	0.053911142244725666	0.06520342923063042	14
53	-0.032693144385140004	0.09357933713941446	14
54	-0.20484650183110578	0.06576380207882225	14
55	-0.20288161952527853	0.07148419616947885	14
56	-0.13480031346577756	0.053622822312277066	14
57	0.044092658258790184	0.040518387771330794	14
58	0.1365000632344126	0.08648497337853897	14
59	0.09625931462410363	0.04219792450520211	14
60	-0.00688318590226876	0.06160502468381016	14
61	0.04045441319664314	0.0809554158146198	14
62	-0.08767299386237602	0.04115124955297378	14
63	0.32529863285079363	0.1278732789769779	14
64	-0.19873567118937935	0.0418118224957243	14
65	0.12222318437384244	0.08352523538223049	14
66	-0.02023692173429997	0.05556052814088412	14
67	0.3313948235092153	0.08896814316410377	14
68	0.06589523416202858	0.06025302813224829	14
69	-0.08461977494214419	0.0021032919610654843	14
70	-0.28573917044298475	0.013779259258447158	14
71	0.058409580308641254	0.10142269936591698	14
72	0.15635293633261046	0.09933580103971534	14
73	0.2578990016473953	0.09353439379844737	14
74	-0.044118006308618465	0.0834003252065408	14
75	-0.06510688614878346	0.044641432107881955	14
76	-0.005516110041861168	0.06050972105366154	14
77	0.02001317680778754	0.043132357358154225	14
78	0.24865809011995071	0.10039624488988248	14
79	-0.23704250763815105	0.034271429805014623	14
80	0.13286132564760678	0.09679861644725081	14
81	-0.20527693268548378	0.07284812292136818	14
82	-0.2788938541459769	0.02484385395876098	14
83	-0.09048356077271938	0.03132135244123319	14
84	0.1514425616854628	0.08900585833584139	14
85	0.11980420520416843	0.08349581914990852	14
86	-0.06564575655927127	0.06459944663327526	14
87	-0.22443957273698154	0.06539677116209444	14
88	-0.10948793256240759	0.026594588914868322	14
89	0.015078792511065814	0.04504090367269857	14
90	-0.050969555423342146	0.036039460542499874	14
91	0.17063428836197503	0.09610941436712499	14
92	0.11484082043038837	0.048733939551632625	14
93	0.20513196016790924	0.08446249441460882	14
94	-0.19825175122084937	-0.005590310277187447	14
95	0.1469723947808067	0.07646425531136788	14
96	0.06759929988165975	0.06002488620990145	14
97	-0.02385879821154707	0.05193443146388051	14
98	0.2545404163919237	0.08037659882466858	14
99	-0.23227547309994773	-0.0034650471859445637	14
100	0.10093531444081566	0.08013972649856711	14
101	0.06385086867304443	0.08981371470041606	14
102	0.12224782012236467	0.08224811313865249	14
103	0.12789713979309908	0.07683993611561471	14
104	0.020573155856703548	0.07302244184003272	14
105	0.2219341847402604	0.10123425376556232	14
106	-0.06049626684474902	0.051042414983595914	14
107	-0.2581102688016522	0.04232507232779794	14
108	-0.026963360573362717	0.0011091033227657655	14
109	0.007239700096498599	0.06032605032441949	14
110	-0.05326841135059152	0.07836919540032879	14
111	-0.3826534965421696	0.020670293417763518	14
112	0.01815738348415897	0.02191400396696267	14
113	0.030441018434368708	0.049605788195965665	14
114	0.3249250452218619	0.0899401449188474	14
115	0.1041100041425761	0.0680098163793885	14
116	-0.16198867267432218	0.055552343180824595	14
117	-0.12146060173791973	0.05047211810550029	14
118	-0.05429839164500266	0.03897151653141268	14
119	-0.0267151539835731	0.07294139739823313	14
120	0.28979608799146034	0.05955485827888858	14
121	0.20913375888288743	0.10548136753053838	14
122	0.07784208551826939	0.06821405843087147	14
123	-0.04710504245354439	0.013572748910670507	14
124	0.07496765018707373	0.1187444255698968	14
125	0.051703577568683566	0.05259747956295296	14
126	0.00292458434514363	0.07751716216940553	14
127	0.06758727502132184	0.061469656003675634	14
128	-0.13835166092205256	0.014974262691803044	14
129	0.08885819183284586	0.05761223477353581	14
130	-0.1906109114149428	0.016349674265068503	14
131	0.07731269724519574	0.07495942879191521	14
132	-0.11168165566746417	0.07099229950025211	14
133	0.08533654716272082	0.041551640628278014	14
134	0.18885871299335671	0.08101934780938745	14
135	-0.08052521229568191	0.009525814839353582	14
136	0.08340897717834911	0.05466198891833389	14
137	-0.06819920409132381	0.03414627438294606	14
138	-0.31487376871899725	-0.004393641779407859	14
139	0.11195353877128317	0.08720763341295991	14
140	-0.033769837250145686	0.07011238386645122	14
141	-0.11652626845300039	0.07309870298712533	14
142	0.07681192888477775	0.026770405648736943	14
143	-0.410933124609874	0.003502092101538519	14
144	-0.19944983021130408	-0.0006579212110442914	14
145	0.17257351388483544	0.05219015367133575	14
146	0.06422150976720571	0.07154826302771251	14
147	-0.11196162294016301	0.062426207447669725	14
148	6.470368869192682e-05	0.037602089970179366	14
149	0.020787979741470605	0.07688097901411876	14
150	0.22880177680248773	0.05904385893222557	14
151	-0.17711919534115744	0.05815986030760284	14
152	0.17580412763502112	0.08662119225663693	14
153	0.146223190329265	0.10051123402180277	14
154	-0.037780876122704934	0.10783852590742854	14
155	-0.2701570868278668	0.0043523756124088245	14
156	-0.07660824562769848	0.040848027699927694	14
157	0.1158616448351126	0.04195802778974905	14
158	0.07040419980530684	0.05246341646233702	14
159	-0.18779614439224385	0.004598948850304053	14
160	0.1714655807496389	0.03362006819466197	14
161	-0.14314887205478335	0.08315337095352257	14
162	0.06359392928952769	0.0703958169030311	14
163	0.2415026846517253	0.10129637506804973	14
164	0.015720024841125547	0.053128171685041414	14
165	-0.04354698527171814	0.024566966797938287	14
166	-0.09770885083846736	0.06177560110306768	14
167	0.07799863624093015	0.0908441705464227	14
168	-0.01705279676368718	0.02601313614791116	14
169	-0.07761221805774184	0.04636303926482014	14
170	-0.14273833918383208	0.01456181158287384	14
171	0.1133121119394155	0.07854628810485603	14
172	0.1895071506842641	0.07641271532644789	14
173	0.2571681352118244	0.08269637005104642	14
174	0.014479255553161286	0.04421306386125314	14
175	0.04674347623657017	0.0705635246290465	14
176	0.140107133226311	0.06648034250503147	14
177	0.1665776245449045	0.06325887260465836	14
178	0.20119750408642126	0.1142262920163395	14
179	0.08832255912016664	0.09734356371026824	14
180	0.012480815087329362	0.07976917877529154	14
181	0.13117632170413998	0.05393038930979119	14
182	0.23918056540670343	0.10165283833224742	14
183	0.03863248854735208	0.06230227747149844	14
184	-0.21833016947825706	-0.013514262664341612	14
185	0.16226042500660548	0.08916971132462115	14
186	0.04178486997156627	0.08323420025797727	14
187	-0.14066236683479352	0.05078454308160598	14
188	-0.15393035409538683	0.03025865069106462	14
189	-0.1419736998693562	0.03696981072373291	14
190	-0.04057327192448615	0.0350624307996983	14
191	0.17779655405333067	0.10738139615381817	14
192	-0.0884487825348158	0.05208459512277568	14
193	-0.018917324966954037	0.06716637451109303	14
194	-0.03512179940372789	0.009171956212730304	14
195	0.06752815908345575	0.07918153967784063	14
196	0.2010835873979349	0.1181929609761544	14
197	-0.045010113996858864	0.008585099594979136	14
198	-0.03432604292280712	0.03166917627029398	14
199	-0.10848132516901418	0.017078168859890594	14
200	-0.010080573382914109	0.06607338600189289	14
201	0.028448207575878064	0.06931032118127353	14
202	-0.06352418851303991	0.07678383979527696	14
203	0.05617126928800106	0.0473505698189221	14
204	0.11101699150743795	0.08743839914339806	14
205	0.21880513542442995	0.12905994803251353	14
206	-0.06119370379659011	0.06155896509649318	14
207	-0.019862744931924414	0.0535025768824823	14
208	-0.29025962421401413	-0.020159998322812487	14
209	0.13824663917686586	0.07977571765172711	14
210	0.09976348162482558	0.07059785541284629	14
211	0.17308498124378993	0.05578998633714849	14
212	-0.0553689329691884	0.031120767113555253	14
213	-0.16130098835490347	0.05040452321974281	14
214	-0.08863712344897658	0.07005078626774229	14
215	-0.16263639266979807	0.039855808868702894	14
216	-0.03456413396284689	0.07755977741874052	14
217	0.0692374811983234	0.07484744597019653	14
218	-0.01281450590312557	0.08107849794750634	14
219	0.1269224906520714	0.034244256280636216	14
220	-0.09152815107640845	0.03840711998609917	14
221	-0.3296624656757522	-0.0036573984760091497	14
222	-0.047919814001227135	0.012172444980194737	14
223	-0.06759686869808283	0.034053038355564155	14
224	-0.015871073610760227	0.1029406295493424	14
225	0.06778934554293493	0.07733257352716154	14
226	-0.13086633242915263	0.029580920397142565	14
227	-0.21678055242889901	0.039633554008299855	14
228	-0.03822043209670851	0.06949443500905635	14
229	0.09599788597991522	0.057326881015483486	14
230	0.0698649948962	0.07497881363215293	14
231	0.1968982195392599	0.08863837739595688	14
232	0.06965831205796787	0.06293810260008685	14
233	-0.1995823356171701	0.047728226366279186	14
234	-0.10989578784184853	0.055087046291694176	14
235	-0.05247074924497697	0.06156101155169066	14
236	0.09596321485237704	0.05438199725189176	14
237	-0.13083064809488795	0.037071778516789826	14
238	0.07950741063247777	0.044128801280055654	14
239	-0.020405787590677568	0.08602169207330332	14
240	-0.1849386807504795	0.05222403286046588	14
241	0.09312324177230331	0.08437200115404417	14
242	-0.13106449498375228	0.04467039039706054	14
243	0.1817118388760172	0.09764587813493592	14
244	-0.04130868137826467	0.042847983566752734	14
245	0.11707890128153899	0.10590406533057777	14
246	0.1655655363753837	0.07143455064075944	14
247	0.22426941178884685	0.08830822109118934	14
248	-0.15908371434888036	0.04431326712977024	14
249	0.044844885360975285	0.04080881338477948	14
250	0.06955116795763648	0.05272159026292635	14
251	0.01979700436072133	0.059727189748312655	14
252	-0.07797332082327288	0.08377115731532156	14
253	-0.2728948430827141	0.009418473460530364	14
254	0.1108451284486124	0.07510896378601342	14
255	-0.3494772025238449	0.05229870943998175	14
256	0.0829738637054268	0.039386866485429856	14
257	-0.136560406422626	0.05038657177566719	14
258	0.07303530084520887	0.04815161600159571	14
259	-0.24381503291864717	0.0034235189103998223	14
260	-0.04759896460961073	0.017537196892963382	14
261	0.07987895472263978	0.06259889822863281	14
262	-0.13000662699260815	0.021593356287957437	14
263	-0.02769219934087794	0.03289726676795008	14
264	-0.3035807095455379	0.026360654476126105	14
265	0.09120896820737734	0.03179702312628705	14
266	-0.0039496200887108295	0.01691345735839614	14
267	0.15265176607010622	0.05485609106724394	14
268	-0.12091609652738501	0.05021489281459716	14
269	0.05958285399145904	0.07157776683914546	14
270	0.1375441138202458	0.06579643875809695	14
271	-0.10739889465380424	0.04747340794030583	14
272	-0.2196527405596679	0.02122076529689452	14
273	0.08650602056192656	0.10204589640150952	14
274	0.011544703188278008	0.0900212229649732	14
275	-0.14836270394599993	0.004225054789942876	14
276	0.0699367733015178	0.05121250017440081	14
277	-0.01162294478647675	0.05550450960324966	14
278	0.22310354763883739	0.07727722393874638	14
279	-0.035468097571738084	0.06352773519727295	14
280	-0.25564247677187185	0.03886310450624232	14
281	0.011879717972717179	0.08145901407231376	14
282	0.07361979955112759	0.04364673548963159	14
283	-0.0531548294107945	0.03295748415173574	14
284	-0.13842638415217812	-0.0016703868758067581	14
285	0.3723026069301713	0.12236122452882571	14
286	-0.0786138501648882	0.050562238494044946	14
287	-0.133982625364441	0.03847753238408025	14
288	0.24777618051851863	0.08957079200624099	14
289	0.07598125588494917	0.07696138008907324	14
290	0.035019331262530005	0.030647836276675403	14
291	0.11821796096889171	0.08320792392845298	14
292	-0.0074013039628829	0.062177785111660624	14
293	-0.02131820647528123	0.04452883697254045	14
294	0.16202267894881778	0.10304152893371063	14
295	0.22512693945825882	0.10841463625500727	14
296	-0.002465744064312447	0.07286049177659053	14
297	-0.007882001229456762	0.03503303942136467	14
298	0.049406008411874876	0.04348925761809899	14
299	0.23414045298647046	0.09215991308915523	14
