# Supplementary material for: High-level cognition during story listening is reflected in high-order dynamic correlations in neural activity patterns
Source: Nat Commun. 2021 Sep 30;12:5728. doi: 10.1038/s41467-021-25876-x (PMC8484677; doi:10.1038/s41467-021-25876-x)
Supplement: Supplementary file 4 — Source Data [file 41467_2021_25876_MOESM4_ESM.zip › results/higher_order_sims/random/28.csv]

time	1	2	iteration
0	-0.21199938457935172	0.0010863859516802297	28
1	0.06463447666123297	0.06502484423339476	28
2	-0.16603790914392247	0.041009211652112895	28
3	0.3089338579038237	0.09447944425489348	28
4	0.03670269015054582	0.06493072534191163	28
5	0.004195523217585979	0.07325096589293159	28
6	-0.12246195045304242	0.0294997748466112	28
7	-0.06635805751297534	0.0569949508096005	28
8	0.031050935069777713	0.04384589143024645	28
9	-0.06084901596464471	0.002522629587215948	28
10	-0.14329116565299485	0.034796317477860154	28
11	-0.06658912307394921	0.04011043806697937	28
12	-0.060839527444918676	0.03835296539693081	28
13	0.022794904354722617	0.05487741147867434	28
14	0.254787833329486	0.07159853544747716	28
15	0.04889529785377076	0.07375904606760458	28
16	0.033725660488634686	0.08011265533321422	28
17	0.04095509671972663	0.06310130768907914	28
18	-0.0013266492857478879	0.029135960031922193	28
19	-0.023059805559363013	0.06710544885835491	28
20	0.18464306584264786	0.1071758757456051	28
21	-0.21181975404180328	0.03476920642657404	28
22	-0.0578358375447322	0.021184895282740764	28
23	-0.11726233335826314	0.03321605154661385	28
24	-0.029639653574052245	0.05048428643420696	28
25	0.24274897099924442	0.11142805092992684	28
26	-0.15539694509583438	0.011143038912437507	28
27	0.025188193227801352	0.06575099977465204	28
28	0.0018479950985640882	0.08311906455650127	28
29	0.09057064085407336	0.06723491142461231	28
30	0.04928065305205604	0.03688908197196117	28
31	0.041554946798583764	0.07106904793317763	28
32	-0.11872983069853907	0.028958614076532937	28
33	0.06621282345796121	0.021378967991035034	28
34	0.1652746554078523	0.10377324973728931	28
35	0.06542237236264133	0.05791559281308775	28
36	0.35250812534032083	0.12454035778356594	28
37	0.03618271770528499	0.059638076954988455	28
38	-0.04172268761529425	0.018140045589111902	28
39	0.09888935733495711	0.0826368180624187	28
40	-0.28624982456638354	0.03749701012764622	28
41	-0.12813808356634818	0.02730819331574756	28
42	-0.19765367931666958	0.006665824575123648	28
43	0.20515341090413752	0.09552397585899924	28
44	0.15060300037958185	0.07931530294745232	28
45	-0.13166703476244698	0.06898177092382869	28
46	-0.18828716052195765	0.0013191601858077813	28
47	0.0888510142897153	0.08627782404972453	28
48	-0.0044523241241123425	0.030711963402702915	28
49	0.0364890898685755	0.06794549814156162	28
50	0.0969696028055707	0.06909375080919089	28
51	0.10271359141155001	0.10985345663402597	28
52	-0.13117214640581273	0.08782658513772398	28
53	0.022256316017849522	0.08001589298905869	28
54	0.03507773960183276	0.07494065394880921	28
55	0.14660353408332943	0.039501830525379214	28
56	-0.007131400737609305	0.05829137100602158	28
57	0.0962185168989453	0.05509071216514845	28
58	-0.056081648699730015	0.06852955965572649	28
59	-0.023521909353388527	0.08096518837295573	28
60	0.22177739468597515	0.1069416539170209	28
61	-0.14542599978178802	0.04221254004082704	28
62	0.23150667367496844	0.08205089220402935	28
63	0.08355214053718844	0.08180972949253634	28
64	0.146138952185772	0.045699178276511855	28
65	0.16104594128675043	0.08004478370398538	28
66	0.06223144032285945	0.06575744328059674	28
67	0.16036956903271152	0.0642521209240684	28
68	-0.16600199890044467	0.060347771162941335	28
69	0.3110991294221265	0.0489934408607742	28
70	-0.10310920940262627	0.03062880548973588	28
71	-0.1925148401446525	0.05463837933104044	28
72	-0.04182057897842713	0.03166341077567977	28
73	0.14068238416963272	0.11561482567879709	28
74	0.29803112603957693	0.09541832752873075	28
75	-0.004188444178705577	0.027915329521436796	28
76	0.11953220510709556	0.0723241886210159	28
77	0.021656305620725666	0.10331479831490685	28
78	-0.2555369730515048	0.0015226737253687562	28
79	0.13254568535290231	0.07233052742121641	28
80	0.04423793222850763	0.09121378475365816	28
81	-0.046366202543610326	0.07027837073264193	28
82	-0.1806650160797576	0.03034886163621938	28
83	0.07224324772745586	0.07831326041973345	28
84	0.27797026160018734	0.08649660558268323	28
85	-0.05231063821224669	0.06910530831381569	28
86	0.1852260533171433	0.09132943276005748	28
87	-0.12464629478949553	0.10000069058576226	28
88	0.05793918344128616	0.03385738307653071	28
89	-0.0026195307056639055	0.024772446532855038	28
90	-0.006359396726522449	0.04845258469080072	28
91	0.15874523200624285	0.052746539490354356	28
92	-0.27527592265229184	0.009646378299111002	28
93	-0.28796048061904234	0.009035188348087073	28
94	-0.020627982716284257	0.03594636506757516	28
95	0.11278109868139874	0.07840878072235752	28
96	0.12907879551760362	0.054992176667504826	28
97	-0.15805089394632568	0.043577917956393146	28
98	-0.015247300700932671	0.05379006187642293	28
99	-0.0215196884644343	0.027094761176756518	28
100	0.08551320095526391	0.051029867383573804	28
101	-0.045916982665165154	0.05620865741213027	28
102	0.1348013147119005	0.07853166622226494	28
103	-0.12036799914005933	0.01644287383183816	28
104	0.3487616507339446	0.10099312087071247	28
105	-0.06539650679009655	0.05423849059817446	28
106	0.06025456921321101	0.07833861559160671	28
107	-0.21032385998896316	0.06653948679950455	28
108	0.1293848438664026	0.04339960300662757	28
109	0.08823037797123637	0.08480160530715963	28
110	-0.2543468510849814	0.014691259745440097	28
111	0.007481275100895537	0.03821968888000016	28
112	0.18423306625774932	0.11740197367857091	28
113	0.0392717084248204	0.07552906210974757	28
114	-0.1251157077219137	0.05738783761184697	28
115	-0.13442163978813507	0.06420165209177674	28
116	0.030824323328501383	0.04537777071580327	28
117	0.04919286992104424	0.08155252696932445	28
118	0.03744334139477904	0.09947218745626725	28
119	0.13724551888913245	0.07555736086239648	28
120	-0.0800904843680399	0.0177243565910237	28
121	-0.2505581970887451	0.049274580525664836	28
122	-0.014164462317990137	0.08285044723406454	28
123	0.06166210674457087	0.029071053797665097	28
124	0.019022131812256357	0.05518826670547509	28
125	-0.17196820582167727	0.039222641842386774	28
126	-0.10731516435834804	0.05150031843563189	28
127	-0.034256203431210865	0.05567910083726406	28
128	0.040425696811080596	0.061124303563975975	28
129	0.3471723302547615	0.08920838409688309	28
130	-0.07046785052656526	0.06761587701680094	28
131	-0.1203049775763484	0.06253986801081748	28
132	0.09484477112137957	0.08015243948283665	28
133	0.29444916831633067	0.10052858032363662	28
134	-0.1753381001252972	0.04369010400214533	28
135	-0.17746513996238178	0.023295152751900396	28
136	0.17303196007247096	0.0813084084801927	28
137	-0.1449826348050357	0.05130448463864767	28
138	0.29151454714746466	0.0950782360717196	28
139	0.02434053487705678	0.08538792331888226	28
140	0.24370078571877327	0.07462743131371885	28
141	-0.1735878705986698	0.031907754453962024	28
142	-0.22841524805184252	0.036199750589944506	28
143	-0.12777096280483327	0.01996372343044361	28
144	0.21751154123264643	0.08293569298071865	28
145	-0.2997151448281031	0.06989571757330411	28
146	0.3044939163268813	0.05181488290561892	28
147	0.15890064701749712	0.03940840368872284	28
148	0.30670787796983895	0.10202882776193478	28
149	-0.2219518963478519	0.05644403203877267	28
150	0.08069395956102036	0.08843084724277557	28
151	0.11525887010983744	0.05965615637428049	28
152	0.0709603819955631	0.03366578559019181	28
153	-0.14343518528486987	0.07049067112068778	28
154	-0.026960437707112078	0.08233406495028876	28
155	0.1551159674224633	0.08974740360359121	28
156	-0.05265711882158664	0.024032956865806508	28
157	0.03929240559716076	0.06662951827195492	28
158	-0.01888102846081741	0.07152730090451904	28
159	-0.13099994990113295	0.06176592287814112	28
160	0.14310202795813617	0.08514694506632138	28
161	-0.13450900445487204	0.057978806007626636	28
162	-0.06508543300908685	0.020889972645896312	28
163	0.11926306051404083	0.05502165441931185	28
164	-0.002716469318192155	0.03586133946080807	28
165	0.004992405061369552	0.02306017887519417	28
166	0.5959904315599265	0.12583884168759654	28
167	-0.022305685599532207	0.03877426527650315	28
168	-0.18668025463546786	0.027872405210339856	28
169	-0.14524591523358266	0.02544119281730823	28
170	0.05305645940826133	0.0684847467666586	28
171	-0.17287842971630232	0.045393441811873825	28
172	-0.31442678598690876	0.013271040418275152	28
173	-0.15401434951765333	0.0570389491094704	28
174	0.047988960358704466	0.06248760079994843	28
175	0.04956466909577036	0.08364129055611595	28
176	0.16578694686419593	0.07833872646201133	28
177	0.0745514463407455	0.06628807034189492	28
178	-0.06039898408692717	0.062068103512554644	28
179	0.20384702246065037	0.0811478508237768	28
180	-0.4048637798408133	0.03918314330703711	28
181	-0.31524718065236995	0.04521457401131632	28
182	0.07603555344706199	0.11410445305454975	28
183	0.06695503730328232	0.04920575547479609	28
184	-0.1122433061144785	0.05871662951472948	28
185	-0.29344384479803337	-0.00019463341784690098	28
186	0.06756173064002649	0.09833461310661629	28
187	-0.01197301588578472	0.06213150062685577	28
188	0.05846513232030816	0.06943827705747914	28
189	0.19448067908063446	0.09713734779638325	28
190	-0.13963190843679246	0.026353078311573085	28
191	0.04303497584061934	0.05065288363350629	28
192	-0.2314690656241558	0.026847939257510934	28
193	-0.03640889922380057	0.019937975354074794	28
194	0.05255286110818115	0.0838456487953482	28
195	-0.05495047590822024	0.02619363891954088	28
196	-0.23307767801191412	0.024759719409228914	28
197	-0.10111684184496088	0.07467607007551852	28
198	0.018697865068644973	0.060932456929572686	28
199	-0.12112164378786631	0.06253159463101554	28
200	-0.19700177784493025	0.003183186082230795	28
201	-0.02117479923355837	0.009304593429190317	28
202	-0.0774282215545074	0.06152276808173706	28
203	0.2281690929177784	0.08761324435179078	28
204	-0.022106709671758935	0.061281816945222285	28
205	-0.1349378270962433	0.05140106303737091	28
206	0.054690184495718906	0.04804821263505365	28
207	0.24562282694066712	0.06278697791055707	28
208	0.1667604334067183	0.07632177578901969	28
209	0.08019753165191432	0.059438841818809665	28
210	-0.1039146920795234	0.045083556800582285	28
211	-0.10484759676033259	0.03419523496011489	28
212	0.12045319304328363	0.08217635791508575	28
213	0.06267107469697321	0.059989744780251264	28
214	0.12304209884205632	0.08586143970002189	28
215	-0.3118066597787879	0.05963452409434833	28
216	0.23407075383122639	0.08665200053602685	28
217	-0.05017413703413004	0.044754931307464316	28
218	-0.01315024867463013	0.048228404616335284	28
219	-0.014592690938224222	0.05594444821854563	28
220	0.2491506455800586	0.05395961217946289	28
221	0.04827480024587279	0.0802892052567859	28
222	0.2622113755811503	0.10841714012690999	28
223	-0.012248383454117462	0.06250797328147946	28
224	0.06002375262195745	0.02916912861684323	28
225	0.09446244314305549	0.03875575930867517	28
226	0.08219201650476264	0.029745794642324172	28
227	0.29765859369955966	0.1074586763638509	28
228	0.1199690165078717	0.05856281050427736	28
229	0.065456400327911	0.011829753854751946	28
230	-0.014174830926798387	0.06593448729909689	28
231	-0.0004084969012211817	0.04937641711261971	28
232	-0.000806079464658198	0.04806535351638531	28
233	-0.10636567486273114	0.06033759389687428	28
234	-0.028639638898110404	0.07085604241369346	28
235	0.2028270717351987	0.08372494650590087	28
236	-0.2480141536198273	-0.001907187580896888	28
237	0.28283858207189394	0.08919661603544972	28
238	0.1573039348125658	0.07971874200724806	28
239	-0.0016750512154341153	0.05219669949665268	28
240	-0.04982581679461533	0.0440594643167592	28
241	0.1177161601688784	0.07887583750876404	28
242	0.14335419077834588	0.06924024617351648	28
243	-0.011981418052021669	0.08509229512263923	28
244	0.11221420398297752	0.03869585925013292	28
245	0.08556773363341144	0.059591469589444335	28
246	0.20358618081759577	0.08684092260554382	28
247	-0.029833647009220237	0.05138776661649982	28
248	-0.04315282500498851	0.046405450217580746	28
249	0.001151464881277416	0.05550232125280249	28
250	0.031939878966006294	0.019615103720390624	28
251	0.056802152971884276	0.010458876561089988	28
252	0.15092323024332596	0.05798396550087389	28
253	0.20547423275589238	0.08419361551634177	28
254	-0.28319944275707953	0.04217078143616165	28
255	0.14486435706235823	0.11363367979195152	28
256	0.17412826147184524	0.05337056167400932	28
257	-0.04670747174614685	0.09194104792246031	28
258	0.17269596916910257	0.0462578092544931	28
259	0.16004065970516035	0.08415139623917241	28
260	0.1293981002816085	0.022093869182459185	28
261	-0.030686761154055192	0.05758218029402021	28
262	0.14729754622770858	0.11604562792088353	28
263	0.022319302305979727	0.07492503042667172	28
264	0.05444209212288153	0.07340774854665842	28
265	-0.12613853034252206	0.058874446891626284	28
266	0.01511454152106924	0.0552619587518227	28
267	-0.09664813165154613	0.06894663600371952	28
268	0.11483781764948829	0.07807347033321087	28
269	-0.14418616413069435	0.004640384049466023	28
270	-0.00332929908156909	0.07047224189044164	28
271	-0.0015689412715049998	0.011295818690151983	28
272	-0.15622794261655779	0.07171700999537946	28
273	-0.13282874025388589	0.0608524643890975	28
274	0.16221842227104483	0.08392329512398995	28
275	0.05197035990980811	0.055013444456355844	28
276	0.12790388444415893	0.08474548829103595	28
277	0.18137251160900159	0.09980055192155123	28
278	-0.21061470247052522	0.04072210445414409	28
279	0.13013710778958662	0.07422262465597883	28
280	-0.23443299391426553	0.023632619008599507	28
281	0.15902081426900916	0.08912557152411764	28
282	0.03484845409374005	0.052243473829540685	28
283	0.09552457917767529	0.057288819366745916	28
284	0.384932423566115	0.06978991549066756	28
285	-0.031085846755511036	0.07834138510174057	28
286	-0.13574298968087609	0.04508960007194531	28
287	0.05118478870895016	0.07920739244294793	28
288	-0.05113370499361159	0.0453051330302542	28
289	-0.18187593487373593	0.025251840200996065	28
290	0.10909079490637695	0.0766154575981918	28
291	-0.24887615827384307	0.06548026192643869	28
292	-0.05023778624854985	0.06779778746869645	28
293	-0.05994317685453743	0.03808496646036573	28
294	-0.008596323360649819	0.08804605931359609	28
295	-0.022996773375292285	0.05838314197239698	28
296	0.0964088109483451	0.08935564111033192	28
297	-0.14811619989799094	0.046414553127290134	28
298	0.2919424751006998	0.07870137136390315	28
299	-0.16969246911117272	0.0308888908664565	28
