# Supplementary material for: High-level cognition during story listening is reflected in high-order dynamic correlations in neural activity patterns
Source: Nat Commun. 2021 Sep 30;12:5728. doi: 10.1038/s41467-021-25876-x (PMC8484677; doi:10.1038/s41467-021-25876-x)
Supplement: Supplementary file 4 — Source Data [file 41467_2021_25876_MOESM4_ESM.zip › results/higher_order_sims/random/10.csv]

time	1	2	iteration
0	-0.04647712413586527	0.03565331820354822	10
1	0.2422968613595365	0.09949111836921878	10
2	-0.13354869905613426	0.021901617617027722	10
3	-0.15333596378385786	0.028824298312660406	10
4	0.013685670725837177	0.060317361919032184	10
5	-0.020070208613057222	0.03363938521836202	10
6	-0.17443382907907995	0.014790196873966986	10
7	-0.15712589050607603	0.015222677621462392	10
8	0.19965863872845233	0.04594991642306924	10
9	-0.24889716150251615	0.028245285876389335	10
10	-0.1659005684793614	0.05035077482115668	10
11	-0.04022457108717789	0.02104931714708261	10
12	-0.04955055141383787	0.07462120989867657	10
13	0.16882268526694022	0.08059632381168759	10
14	0.02810969997123755	0.0779549069311177	10
15	-0.12338920692680999	0.008991532439035296	10
16	0.050589397628799326	0.09199279367826636	10
17	0.036220520116225334	0.04952258034088463	10
18	-0.290047080348004	0.01997780077330316	10
19	-0.23800372251081953	0.023243882041257206	10
20	0.017648600537877812	0.04780522015810715	10
21	-0.016609674799367424	0.057896338662322695	10
22	0.02669073471139945	0.013280346679612276	10
23	0.14637380893876992	0.04726432999154685	10
24	-0.07865124584830951	0.048133650082577056	10
25	-0.00738615534346107	0.08448225165144461	10
26	-0.050969822046540464	0.05534400160385154	10
27	0.057776451434844764	0.04924435339422379	10
28	0.07356128727229953	0.058995075034207235	10
29	0.2946668040961325	0.054855400807282635	10
30	0.22341658304407927	0.08183186165322888	10
31	0.04167258167918163	0.08121950013261564	10
32	-0.35321859625944	-0.04328288965785532	10
33	-0.02973386242729704	0.06193770252640553	10
34	-0.09739517508130628	0.04775606656538534	10
35	-0.14854792692632202	0.05271992650400882	10
36	0.03625608024314304	0.05743294030861742	10
37	-0.04675923624550809	0.04276145599261623	10
38	0.13784356747376939	0.10010745393865979	10
39	-0.044053921738610884	0.04468428603529613	10
40	-0.30831133080959844	0.03230717478022513	10
41	0.20416714936461555	0.06307294749106714	10
42	-0.027170322848789164	0.05160290574910445	10
43	-0.14355729547605695	0.029781826352753407	10
44	0.3422746444921866	0.07051360785096512	10
45	-0.12375151207664525	0.016850605678736377	10
46	-0.06502992897347946	0.058204253635795324	10
47	0.15126696403151627	0.09285063229935091	10
48	-0.1327812856609554	0.07660127046702211	10
49	-0.14006500677210926	0.05078539885784614	10
50	0.17388641389220963	0.0930821594609979	10
51	-0.09285269661296877	0.03134474664963802	10
52	-0.2633683963192474	0.00797382333685879	10
53	0.340465962857086	0.09298471401488116	10
54	-0.06293515626138647	0.04903117194620527	10
55	-0.06962770799182845	0.050705333140037605	10
56	-0.0692934360833425	0.0806999985812069	10
57	-0.10970025407738292	0.054536900137937966	10
58	0.14898197267950386	0.03789184152176008	10
59	-0.08547248073949047	0.0525538231937242	10
60	-0.22356035052959733	0.0016688597793366943	10
61	-0.14477648906437152	0.01705047483849242	10
62	0.1400008043330538	0.10656119466647121	10
63	-0.020182865715179413	0.04794711688284574	10
64	-0.042370426730676154	0.03238850430692766	10
65	-0.07479827703640676	0.05338197064669824	10
66	0.3006091130975005	0.112670283957191	10
67	-0.08617776968370632	0.05254215983428488	10
68	-0.1660272838099405	0.04039531409878331	10
69	0.04805530384338519	0.04954660528522035	10
70	0.049928368412425615	0.07897283694934562	10
71	-0.030461413954936883	0.08258671116211119	10
72	-0.09917379050664758	0.03924565253210722	10
73	0.3006782000287982	0.09225411137269385	10
74	0.14179961557819687	0.07380656699257243	10
75	0.060761899698294014	0.08443337987576868	10
76	4.536484354849999e-05	0.06585030356386337	10
77	0.255448904914008	0.07441952522359552	10
78	-0.14811340864798755	0.02746552243594914	10
79	0.05139518546244118	0.06624552176693543	10
80	0.005380426636017365	0.05583404464074734	10
81	0.004258749321982051	0.06605639897472271	10
82	0.11398796912461276	0.10937986643959884	10
83	-0.017611431843484807	0.04432405212672981	10
84	0.048396053438757004	0.06415656783527722	10
85	0.1306035319828636	0.07563884216276458	10
86	0.18513342952267067	0.059064755483281654	10
87	0.12927599909407197	0.07361940384911451	10
88	-0.03492654867311189	0.07866732634683106	10
89	0.19904521167770636	0.08074081791035155	10
90	0.1135922766985576	0.0723752955660759	10
91	-0.12244107662878467	0.01344748814551741	10
92	-0.001195251431432505	0.03714910998042452	10
93	-0.12456660966425781	0.006931777501943578	10
94	-0.11551202309459613	0.05601165986215536	10
95	-0.31718249558144845	0.03306010042637072	10
96	0.04023345792250984	0.05586184486644223	10
97	0.23189322686195452	0.07656534039232366	10
98	0.21623079391608957	0.059641320510796104	10
99	-0.1557422678443317	0.05421250702645512	10
100	0.1675155725119308	0.07247642266934733	10
101	0.11734467601035672	0.044151133423374296	10
102	-0.0910312285550959	0.05399729449374945	10
103	-0.03447847548937387	0.04224842728788451	10
104	-0.24911091606594826	0.02254147695705426	10
105	-0.04910669199433437	0.07000481199298494	10
106	-0.09379119895252074	0.04427301845637456	10
107	0.33035389847371055	0.07066095138791602	10
108	-0.14655532402421828	0.029202486286998845	10
109	0.2778967142393531	0.0762837991006189	10
110	-0.2039042532363818	0.023937924148978156	10
111	-0.03869714978653057	0.04164608532216503	10
112	0.2305510180571826	0.07730325679121008	10
113	-0.2157433323670536	0.05356485255566085	10
114	-0.14259351423769032	0.03303539051151661	10
115	-0.259280881209203	-0.0034044893718460263	10
116	0.173816158372756	0.06237184367548323	10
117	-0.27829830975536923	0.06514763045070715	10
118	0.12115033167164625	0.08867607539320131	10
119	-0.11153823326214761	0.02910082753313496	10
120	-0.0821342506016434	0.05028253179272703	10
121	0.04571601904071984	0.03619683974401659	10
122	0.1606279363945678	0.06103594478228724	10
123	-0.08046067320737772	0.04282493579908329	10
124	-0.10531872980986752	0.05054168008466195	10
125	0.1494523866037921	0.05720383899795709	10
126	0.21112308201501587	0.09451420266137502	10
127	0.01888158512254515	0.06314844913608227	10
128	0.0645348640959183	0.0670323990972835	10
129	-0.002652124456495426	0.05941230695537846	10
130	0.09484915470276847	0.10371244487633129	10
131	0.030128857259952308	0.0308333341470173	10
132	0.007036043473345817	0.03922496289108268	10
133	-0.0320224678529315	0.06394489710842687	10
134	-0.17263174162234407	0.054889414029702675	10
135	0.04476426234783712	0.10004432451159498	10
136	-0.16139831694039466	-0.007265278378394757	10
137	-0.20611285098105336	0.026798930033891978	10
138	0.03441229051055411	0.07472135004428951	10
139	0.020221879115502977	0.030810526130361674	10
140	-0.10297440889907888	0.07054327453754437	10
141	-0.05727465088398237	0.0676276764862471	10
142	-0.07631367533338988	0.015521541665097213	10
143	-0.12005104461372658	0.06345558190414227	10
144	0.1609002849644676	0.09111550994443773	10
145	0.10383610308244536	0.05220934668289147	10
146	0.2328881708169815	0.08472950477598225	10
147	0.5147979351676186	0.10669248660022884	10
148	0.18367066281042277	0.08327516367794004	10
149	-0.03792704435281898	0.029617674529968857	10
150	-0.15384254308518056	0.02249979901465489	10
151	-0.3103757774110552	0.06638727150352816	10
152	-0.029539428363984176	0.04273162909236384	10
153	-0.08498886571154389	0.09651856179027447	10
154	0.15485551218074567	0.0806864267917239	10
155	-0.03449086021221716	0.03520273827783807	10
156	-0.34925527480654683	0.02453067403859661	10
157	0.03289660611014101	0.06876808085205058	10
158	-0.10707892140659975	0.048931092427044375	10
159	0.22303927820116512	0.08713279556487556	10
160	-0.0147225856485823	0.07286126641938127	10
161	-0.035107253858349195	0.0297299505680299	10
162	-0.27935921132119307	0.07031959760137954	10
163	0.0048550772544192836	0.056507908395198356	10
164	0.19314462700284885	0.08592724438925754	10
165	0.1294593106527594	0.08698452627179068	10
166	0.272544561378004	0.12713326299845099	10
167	-0.02012201071665538	0.02062047507337125	10
168	-0.13299045685252972	0.0338252292463052	10
169	0.10689525510411976	0.0874482261893437	10
170	0.12300212482872604	0.08545613721089482	10
171	-0.003817451581484761	0.0426280565475821	10
172	-0.1140444736934739	0.06403257724953221	10
173	0.2926559678349596	0.06556493349224729	10
174	-0.11646434678844038	0.050220096574142566	10
175	-0.04336601978699848	0.03352737015242736	10
176	-0.10793915019476025	0.06730586898598534	10
177	-0.07786494894534728	0.06784953709456093	10
178	-0.08363545544824748	0.041904760268165024	10
179	-0.21814268629707637	0.07151181422623891	10
180	0.009338744487878246	0.09278499101617954	10
181	0.01780249837898356	0.049605513904158904	10
182	-0.24017551339550247	0.03391362101214246	10
183	-0.027795742432664604	0.05641430595372351	10
184	0.053034777373242095	0.06671854190600318	10
185	0.08188482535629893	0.06922186558751463	10
186	0.031090175207180663	0.0738175634291388	10
187	0.09820999779638884	0.07782525890232198	10
188	0.07123015114540943	0.09848490407864907	10
189	-0.004106899854462305	0.053250415094156726	10
190	0.11960958162073937	0.03322973813645482	10
191	-0.09786190425583943	0.022644702912282853	10
192	-0.022275642468489565	0.09876982277285347	10
193	0.026686286167135642	0.05181138972232681	10
194	-0.040134310216215684	0.04714492786051423	10
195	0.19216561588699713	0.06838753806144164	10
196	0.1352701936132734	0.06325595944063729	10
197	0.07274898552361295	0.09524139488244367	10
198	0.008556333276597782	0.07952711559434854	10
199	0.15764542062518616	0.07882619560229003	10
200	0.25693134360885334	0.10340911021031662	10
201	-0.0975945713520144	0.03940380368604007	10
202	0.2502795507831226	0.09020701083131621	10
203	0.13239735707925634	0.09115700759896057	10
204	0.17769397911461707	0.07761748647374235	10
205	-0.002771932780988549	0.08755506523215446	10
206	-0.09645853531190941	0.04940260578344763	10
207	0.11098997803590374	0.06050811072512462	10
208	0.12496648436767625	0.07177352465481776	10
209	0.09682366915810842	0.0592642164601785	10
210	0.04252532904448072	0.07340809575484866	10
211	0.16043790142180087	0.07954697773529497	10
212	0.15554148563284473	0.04209437979822065	10
213	0.17761987909188723	0.05498911086007959	10
214	0.11296568713976937	0.058733778297599924	10
215	-0.25153349133074543	0.03508917592737065	10
216	-0.21715637204414237	0.0380366279164745	10
217	-0.015137858520540856	0.05122763752353673	10
218	-0.011525633830139843	0.013386186806378911	10
219	0.22934970478447889	0.08173917541531717	10
220	0.04016550256347461	0.06151621223421562	10
221	-0.10964512746202595	0.031409195947198834	10
222	-0.09139346246580173	0.06713179085753371	10
223	-0.163887871813423	0.02278133603973452	10
224	0.09597749479591558	0.10749579533606712	10
225	-0.11163784171306487	0.0943516971652494	10
226	0.06277948055151199	0.03699115156385472	10
227	-0.2065545144335698	0.052334448827951914	10
228	0.11933203006449714	0.09203894873595518	10
229	-0.05521141457794309	0.06723564590666313	10
230	-0.09361084186971523	0.041579742010967216	10
231	0.04114664114701195	0.11028365013739312	10
232	0.001087449777675246	0.05479111582602906	10
233	0.15933318933216853	0.05856778003508582	10
234	-0.12814871884719806	0.018202374967193558	10
235	0.013997387685038831	0.06970036329377059	10
236	0.08725227411581418	0.07472122435026786	10
237	-0.22604699552333865	0.004163876208416982	10
238	-0.07985230839123998	0.06806909296209976	10
239	-0.17195470722762463	0.07480430319959631	10
240	-0.2034283850652862	0.028678538549717362	10
241	-0.03502140438382721	0.04431888648380253	10
242	0.10251121625392189	0.05207499871828331	10
243	-0.08992365133779433	0.04701011885841959	10
244	-0.014393648990399528	0.08922994185714984	10
245	-0.014704752277801129	0.042435795647133415	10
246	-0.22912967221633618	0.016015683341376034	10
247	0.19789841111270917	0.04965617434479288	10
248	0.18328636139117127	0.07979786466870642	10
249	-0.23440735982223238	0.06103769102256265	10
250	-0.04782560148147488	0.03899794904576167	10
251	0.012557666975461934	0.07174479867580537	10
252	-0.11858281359087805	0.03696906693826344	10
253	-0.14494239114091986	0.06609527765510341	10
254	0.05741769537286794	0.10352589225121132	10
255	0.27168150326803947	0.0815321307337904	10
256	0.4014356106445918	0.1239187341567892	10
257	0.14402197278952847	0.07568970589918898	10
258	0.025372112547558407	0.04669180666881696	10
259	0.009349737039448063	0.036567802650958686	10
260	-0.013668316862148247	0.07042013232222973	10
261	0.4484822229327253	0.11490027744331609	10
262	0.12900634061032945	0.09096093202745875	10
263	-0.1928877149546721	0.038059413355433704	10
264	-0.314690947048537	0.02113936222687012	10
265	-0.0357078588299084	0.0441459969172774	10
266	-0.17138022795941227	0.0549791931734905	10
267	0.07805302253702204	0.06638678821966634	10
268	0.0779954592026991	0.08358432303472547	10
269	0.08606535394123066	0.07996220253762873	10
270	-0.2548825044137356	0.0629001529729664	10
271	-0.10447349084452552	0.0706649237389107	10
272	0.04270577154477908	0.09389941465044266	10
273	-0.08369077650776238	0.03717015541368691	10
274	0.05528870054946541	0.06815233097399923	10
275	-0.15332931722925724	0.0378447717930321	10
276	-0.060213974996905166	0.04736359191384086	10
277	-0.06740382181929679	0.04100866696462243	10
278	-0.12345570578602906	0.07954828799491158	10
279	-0.08587703023446633	0.015417372942077949	10
280	-0.08807470295554032	0.047608010955828714	10
281	0.03630345272542804	0.08226727458818682	10
282	-0.2963395434792654	-0.002061043563894818	10
283	0.053943224757227404	0.07297452066759416	10
284	0.050006646659220846	0.03592855837501915	10
285	0.11210534542158423	0.06058971764597222	10
286	-0.42707174109345014	-0.0029984425578436975	10
287	-0.10820946906134929	0.03568747422910317	10
288	-0.08629817461146602	0.0645141717938259	10
289	0.0721891792437042	0.0864409104255392	10
290	-0.23702054241196885	0.033512706373132604	10
291	-0.20729961956547752	0.005671454327601781	10
292	-0.20623272126002756	0.018642290919772243	10
293	-0.22337372435112923	0.02847713280942157	10
294	0.10013955911987095	0.08946147959565733	10
295	-0.010463231856962291	0.0335755661104736	10
296	0.03373414603781104	0.05691609474919615	10
297	-0.27881063599237615	-0.015562407482872366	10
298	0.0921493788105022	0.10300159939251151	10
299	-0.023111858004907043	0.08180270520666989	10
