# Supplementary material for: High-level cognition during story listening is reflected in high-order dynamic correlations in neural activity patterns
Source: Nat Commun. 2021 Sep 30;12:5728. doi: 10.1038/s41467-021-25876-x (PMC8484677; doi:10.1038/s41467-021-25876-x)
Supplement: Supplementary file 4 — Source Data [file 41467_2021_25876_MOESM4_ESM.zip › results/higher_order_sims/random/38.csv]

time	1	2	iteration
0	-0.16561277319186427	0.0268607742365913	38
1	-0.28628467616229486	0.018258282372381147	38
2	0.2891754345165993	0.09855667248807955	38
3	0.019207225699148206	0.0563013588858419	38
4	-0.03868944118912981	0.07235039328629683	38
5	-0.08414398298348362	0.023304346400184778	38
6	0.05293694452267302	0.06460602454625672	38
7	0.12125822125638325	0.06544727621517052	38
8	-0.07903396560720849	0.05305558233072224	38
9	-0.12881459295470304	-0.005123357175744996	38
10	-0.031214210443564414	0.033142926283736406	38
11	-0.1761319317381184	0.028149720806507197	38
12	0.04636072944329513	0.07123627024242268	38
13	-0.10321753193177734	0.052511405642796716	38
14	0.32155206432130223	0.12219524550641617	38
15	-0.021325048773008747	0.07052984683359564	38
16	0.32115387678976004	0.08952395622214551	38
17	-0.36930405242259406	0.027544203621226573	38
18	0.19313340598837814	0.061606075862032754	38
19	0.059370174624773564	0.04884401634064526	38
20	0.0774763654258439	0.051949595102692064	38
21	-0.03601880237480597	0.039337318811093265	38
22	-0.05725006577034713	0.037077827876344734	38
23	-0.10603637209813775	0.04255009646521089	38
24	-0.17385251277699187	0.03353915905371181	38
25	0.08511166083793252	0.06977800429829553	38
26	-0.3426714084569808	-0.018017535713313333	38
27	-0.096897839284432	0.0561282623821331	38
28	-0.15236192314325944	0.054170898900545716	38
29	0.23193618187941836	0.07114891672222147	38
30	0.1475479451569209	0.06722475037208414	38
31	-0.018333437105296738	0.06106623271095123	38
32	0.22554496092546675	0.09434661801010331	38
33	0.2748743445300116	0.07491261882612152	38
34	0.019109785225598995	0.09688693992278176	38
35	0.022750390866789476	0.03140228898311389	38
36	-0.16058232608258993	0.04439186388928032	38
37	-0.07694170709716931	0.06828690835630498	38
38	-0.06265290548887002	0.07179693534425015	38
39	0.09504791875200039	0.04497679929040794	38
40	-0.0207029869708191	0.06259354399883456	38
41	0.01851208415709207	0.07665518783150846	38
42	-0.14290265745859385	0.06111120281677128	38
43	-0.06946212416549187	0.04703118782810902	38
44	-0.10925757908250115	0.026369752637174382	38
45	0.15972043904208455	0.05259298598500981	38
46	0.2523767435002308	0.06093992276713859	38
47	-0.012985753911398841	0.04894158796572526	38
48	-0.1500621126959632	0.017484682620702203	38
49	0.3710099324565087	0.048245833709603204	38
50	0.2340481308061098	0.08404128854720695	38
51	-0.05744578366697397	0.030130463545425572	38
52	-0.17634957265392626	0.02337021496848426	38
53	0.2141634126415436	0.09127484596114434	38
54	0.18724549906908927	0.07300850391521801	38
55	-0.1910116903734982	0.05767490458167973	38
56	0.20919159335767903	0.11723112396908682	38
57	-0.063094879012098	0.07543298816426648	38
58	-0.07637760286374162	0.04452328705105416	38
59	-0.13279232573119057	0.04861018086528272	38
60	-0.022897700865252113	0.056039450473181256	38
61	0.02215070269248574	0.05355540513135025	38
62	0.09799254130017063	0.08017838596690711	38
63	-0.04488513148783518	0.06800318278263397	38
64	0.17909308859049786	0.05878462790248018	38
65	0.10881321028608379	0.04074733664500694	38
66	0.05610338967549567	0.06128365855383334	38
67	0.25597492048126147	0.07044363892656463	38
68	-0.16802647604469845	0.05191905587333164	38
69	-0.2449134569350685	-0.01827182441841489	38
70	0.11086752693234862	0.05041283432225457	38
71	0.12319672986956703	0.05934737052744095	38
72	0.14359387883531446	0.08488510238241592	38
73	-0.06594087750901088	0.0491517191825804	38
74	-0.3962906032421182	0.06294070528779921	38
75	0.2071719020000434	0.09245945374530921	38
76	-0.32619646384937734	0.041469964115327745	38
77	0.03740800699267543	0.06134220850306348	38
78	0.15165025222122158	0.06496068811160959	38
79	-0.04147105882764849	0.08055086427497217	38
80	0.07007141980491474	0.07682977446685381	38
81	-0.028498819596533515	0.07896385052430145	38
82	-0.04874343107997522	0.09743509176873145	38
83	0.12440006298773484	0.07222617432901916	38
84	0.0012845872959245234	0.0656232786583247	38
85	0.0414441094374427	0.0856405300453047	38
86	-0.05155254188980062	0.017549357662608806	38
87	0.0466189242430898	0.09451246278756718	38
88	-0.002247808181066748	0.07732375565593447	38
89	0.005685132740249801	0.08476955183004531	38
90	-0.3309938885278977	0.04164889628916526	38
91	0.057076151515152024	0.031850435646520375	38
92	-0.20882762212481834	0.06509599345509763	38
93	0.3819279784758413	0.10366833962486333	38
94	-0.005407638289411786	0.06717471797233719	38
95	-0.12246759467386913	0.05697389422293355	38
96	-0.3764442782539616	0.03418775623758195	38
97	-0.017936480480077687	0.07188544343861758	38
98	0.17561515948657228	0.03643195091006738	38
99	0.29132886008880277	0.10242177662343352	38
100	0.0458240001493296	0.0676495478271817	38
101	-0.16335474797559227	0.0773529670938244	38
102	0.18475358781957035	0.07600058683898726	38
103	0.0561960939282006	0.07231262235613878	38
104	0.03447140199384089	0.029225110629898046	38
105	0.03334657552916471	0.05818428818186627	38
106	-0.13068405490964255	0.06587901793660071	38
107	0.05760552519439563	0.03604663020490009	38
108	-0.0636327132908918	0.02637175169121721	38
109	0.10724450772924617	0.07224151345770799	38
110	-0.1404027258260575	0.025236453337601196	38
111	-0.04671895848843984	0.040513778701676335	38
112	-0.06805329943069659	0.0640392641175045	38
113	-0.09064691243797839	0.08106740077899828	38
114	-0.14662532331460612	0.028294095335693204	38
115	-0.3179750908574612	0.00910289674938637	38
116	0.2153381399328223	0.04373563019039521	38
117	-0.09668596901353628	0.06711517181608581	38
118	0.19205762752264638	0.054920391640104635	38
119	0.2390901422293865	0.1205041706257421	38
120	0.16716562864403897	0.07166330090990862	38
121	-0.05415196733749138	0.04621920205524413	38
122	-0.13917905371206776	0.015279845025997784	38
123	-0.11708148672543392	0.07282291139332102	38
124	0.23987460653695103	0.08218527196419517	38
125	-0.07366982999227417	0.05125058578537271	38
126	-0.043348458653950636	0.07464697133887141	38
127	0.1678596534614778	0.05958948625474011	38
128	0.03090068622843466	0.037275903378052776	38
129	0.08312038724276172	0.08085779702330737	38
130	0.0030355595205880806	0.03860312343280891	38
131	-0.050477439710745954	0.03793502078773267	38
132	-0.0009500359098902757	0.06173579047646673	38
133	0.15306661994092888	0.07718891755585552	38
134	0.12008979762678453	0.050222637500375686	38
135	0.15237317447151566	0.06813530211079721	38
136	-0.16352741837910678	0.055479261722775064	38
137	-0.16607632035883343	0.0072005204361754085	38
138	0.19571848628586103	0.07127065684837247	38
139	-0.10068763742678935	0.03694534368538628	38
140	-0.20452414717758868	0.036337409234230275	38
141	0.050577383677456365	0.04661257559998966	38
142	0.18752227359537982	0.07602977456915692	38
143	0.09468896178299904	0.08903026192017682	38
144	0.005913664575938383	0.0985869649016637	38
145	-0.015134781134988699	0.06775184523750927	38
146	-0.3119387624747236	0.006460495033402089	38
147	0.08269638736732189	0.05172470208074363	38
148	0.017755015061488445	0.044016035777196476	38
149	0.05427304941894902	0.1036801709729657	38
150	0.09620198092091446	0.052069651370140906	38
151	0.20248433438796645	0.11966243219233628	38
152	-0.012534826957091506	0.07327549422774243	38
153	0.016016792035843785	0.03193372689319235	38
154	0.009102345790776485	0.047674394212257096	38
155	0.002324240441503506	0.09128041220113631	38
156	-0.20527011134565448	0.01673996451312882	38
157	-0.011751481833077403	0.05780987034820811	38
158	0.034398639476610926	0.1050636689202271	38
159	-0.016730606446117607	0.07758068927547514	38
160	0.2769990369064779	0.0635541732364941	38
161	0.0627533845122827	0.030080012700326928	38
162	-0.08281780707633532	0.02039331092818352	38
163	-0.00934708215927828	0.06466729329376286	38
164	-0.010681370374849345	0.11434827610078695	38
165	-0.15759157045237973	0.05227193069890386	38
166	-0.05559554046817386	0.04453764261919273	38
167	0.06964988694858311	0.030855952072562535	38
168	-0.06938850978944698	0.046336716439087926	38
169	0.00496032849833953	0.06493642529697752	38
170	0.03554450036948672	0.0839558882703171	38
171	0.1252069060411047	0.038510479179840594	38
172	0.003824872684259251	0.03643882089632062	38
173	-0.2070279187161469	0.01773856741242126	38
174	0.2239911571877616	0.046982795210516105	38
175	0.07744303901081517	0.0479636657121106	38
176	0.015734281555152562	0.05336834502709256	38
177	-0.19732044159535114	0.06538987743502311	38
178	-0.10515959959251064	0.07268909670930196	38
179	0.10508921547724935	0.07674971788567708	38
180	-0.00035126679923774693	0.056362566740710524	38
181	-0.06523109285691289	0.0812713394199802	38
182	0.054247633625520285	0.08572218448800666	38
183	0.1332503579886515	0.060460577888082644	38
184	0.261684154433066	0.08742043026632851	38
185	0.14536876889699135	0.06352671849295742	38
186	0.25595061798135527	0.06942600533291494	38
187	-0.04194223664689354	0.03815129818655395	38
188	0.20035411226634767	0.09513061754716956	38
189	0.0847305822197465	0.06948244143740107	38
190	-0.15213394264182922	0.07246993718158161	38
191	0.3854079394263515	0.08131386885787562	38
192	0.03470906651707176	0.05732052276473144	38
193	0.08493313056165837	0.0641430684377302	38
194	0.185193928523236	0.08156694338613397	38
195	0.15852099091378927	0.07610746350127848	38
196	0.20877302104441242	0.06655438696074054	38
197	0.21665151726515275	0.07443959139796785	38
198	0.19518524491034606	0.10017108369125878	38
199	-0.17350132148976405	0.04848715071284236	38
200	0.13831629173957288	0.08419161900440067	38
201	0.059667736447858964	0.10831485018568572	38
202	0.1620255337608515	0.06665402852761973	38
203	-0.06852337881925077	0.0650599804622442	38
204	0.1202070971542606	0.06531819214263544	38
205	0.07511654736269377	0.08509378132763296	38
206	-0.20323418512258232	0.03028724675780426	38
207	0.005234616566613159	0.059341465106460545	38
208	-0.23244973071447642	0.04617157682197387	38
209	0.03647965508121546	0.03045767369714323	38
210	0.14159774582333387	0.08210216957994733	38
211	0.239095317746157	0.07836393872874717	38
212	-0.019690019833767305	0.07417322658324524	38
213	0.1721838040636807	0.10816728827971726	38
214	0.045467467169283585	0.04508751277496192	38
215	-0.06989172333564195	0.05484692005680323	38
216	0.0032601056391626483	0.05198322558916785	38
217	-0.006201083950462749	0.06120655227978528	38
218	0.024037596164775483	0.07441863354755276	38
219	-0.2035823438052508	0.001118857374616143	38
220	-0.03059713158265167	0.06669278461326122	38
221	0.1896055408912248	0.05961009609117455	38
222	0.07163108011124775	0.07997721157379993	38
223	0.09542767698492127	0.023096267536882077	38
224	-0.1733884793467249	0.08414564994938485	38
225	-0.015481582428810876	0.08296401531042853	38
226	-0.3445501176110061	0.030901299271770204	38
227	0.2327573644628215	0.06890480968960505	38
228	0.20887281909953276	0.08973579487310783	38
229	-0.11756466551799054	0.015337375302552749	38
230	0.13488740873879262	0.08019610285029619	38
231	0.1459202428784926	0.08164376119131869	38
232	0.04442031749665781	0.05659849633314654	38
233	-0.013197697237664107	0.050220452932878995	38
234	0.0805268058108756	0.07423505042804648	38
235	0.08182046899740116	0.10019947737693123	38
236	-0.14413578918074377	0.0731475711054022	38
237	-0.1165870352486931	0.06320479314672144	38
238	0.14567467799577855	0.0731337389110607	38
239	0.09401482551994232	0.05774676827896055	38
240	0.11955455029625808	0.05009739269452316	38
241	0.029459695914177575	0.044919148004608	38
242	-0.1905020224437208	0.024080188565569823	38
243	0.03412846885120626	0.04971239249724346	38
244	0.20034776992707456	0.06818809491032861	38
245	0.0029656754871946844	0.09723023570321672	38
246	0.12824285862964127	0.055753260276516156	38
247	0.049599426416278625	0.046421010367865764	38
248	-0.10518378451609278	0.0438627985385042	38
249	0.08073033046325284	0.07181207544200417	38
250	0.03969446807484269	0.08851058403225162	38
251	0.01747297384922607	0.027547745405075885	38
252	-0.2026400166748069	0.03359979977661242	38
253	0.1400533467791968	0.08562581390080726	38
254	-0.026397422488534075	0.051154462834914816	38
255	0.07710322772407052	0.08506021290542996	38
256	-0.11689995481537716	0.02836154864003426	38
257	0.4023369463152116	0.0936393742337125	38
258	-0.010953436252181724	0.07607531473470054	38
259	-0.08622174223197246	0.058434005874608064	38
260	0.06811629858012651	0.051710195943081794	38
261	-0.1886852571543961	0.04337264800563893	38
262	-0.021413468414468322	0.054669949065774236	38
263	-0.02495088981570738	0.021374337038325725	38
264	0.07567780473376777	0.08610525914768638	38
265	-0.07528611670081521	0.08929251485292534	38
266	0.1624549065593585	0.05422222555577344	38
267	-0.15702878134931078	0.03207427294177117	38
268	-0.0620095869175902	0.05850770697644883	38
269	0.060353465914398045	0.05841825605970036	38
270	-0.03132993078810768	0.03952645351721478	38
271	0.07659350523144771	0.019824536726684362	38
272	-0.027995848885793626	0.0659944185770724	38
273	-0.31015418857651594	0.03298762329182151	38
274	0.08830735478662328	0.09324941353653884	38
275	0.05324389358516191	0.04095588844522505	38
276	-0.11638484319931638	0.06586688022566785	38
277	0.13782742138595447	0.05138540754781096	38
278	-0.027678431334551477	0.011903067670658355	38
279	0.0264072765973148	0.04882713332792635	38
280	-0.043413340026386846	0.05650068175042871	38
281	0.10650780440320058	0.08750914863591298	38
282	-0.05525074937501388	0.05807101568567836	38
283	0.35150901024185055	0.10605370446451425	38
284	-0.09704915824618028	0.02437046374507286	38
285	-0.03930767787281284	0.05347304276855688	38
286	0.0621807208011637	0.06012482881526113	38
287	-0.11771278124661601	0.04021155076869221	38
288	0.06903467974293956	0.018828229820884505	38
289	0.16123827314728628	0.056168389521550274	38
290	-0.2325399162316293	0.06843308175231272	38
291	0.19569111238035602	0.06390735426237461	38
292	-0.07862256462467632	0.057485289598300605	38
293	0.40908248299536004	0.12435914289310505	38
294	0.25819546699197815	0.07272067323713625	38
295	0.31041479146218814	0.10595010572397767	38
296	0.13985573049387406	0.11834368046184977	38
297	0.05594710730693346	0.08461729888036755	38
298	0.10240166690767517	0.0913460529272768	38
299	0.15401270484991092	0.05875655944681732	38
