# Supplementary material for: High-level cognition during story listening is reflected in high-order dynamic correlations in neural activity patterns
Source: Nat Commun. 2021 Sep 30;12:5728. doi: 10.1038/s41467-021-25876-x (PMC8484677; doi:10.1038/s41467-021-25876-x)
Supplement: Supplementary file 4 — Source Data [file 41467_2021_25876_MOESM4_ESM.zip › results/higher_order_sims/random/39.csv]

time	1	2	iteration
0	0.2693266196868939	0.15880270651965678	39
1	0.15367639366403998	0.07472755876448257	39
2	-0.03633183508033255	0.04035412632014361	39
3	0.04012001661623136	0.07014468603421571	39
4	0.1368229862227974	0.08379494383723876	39
5	0.26983954979709474	0.12863765863680943	39
6	-0.03351439501516435	0.024717707717416455	39
7	-0.15512933837263815	0.06416547760443497	39
8	0.01824772637968452	0.1097688041601374	39
9	-0.09648305061953884	0.038389591163690805	39
10	0.04230586295650862	0.08302942179509011	39
11	0.1848527374374707	0.08201747906353732	39
12	-0.0068312003345241245	0.050754288910019964	39
13	-0.008697326681864351	0.10390072226388006	39
14	-0.1865871397028957	0.053692177217383154	39
15	-0.08735484766798546	0.05222926970963528	39
16	0.3558729210338574	0.11935322755777124	39
17	-0.2794559632728794	0.03284192322073167	39
18	-0.0059185313945485036	0.06534027017551268	39
19	0.0649587851333919	0.0808561551702008	39
20	-0.045418679065086856	0.09642002208446813	39
21	-0.2713715019958787	0.05356450624806524	39
22	-0.2057440712932169	0.04341973152057362	39
23	-0.01525949253078984	0.06064851826969911	39
24	-0.3107647502780433	0.027141399791286592	39
25	-0.0776054992228991	0.00965329647490662	39
26	0.2104320492561882	0.08488193849086793	39
27	-0.03793570686068776	0.06955408689081834	39
28	0.047906867566811874	0.053520385382275285	39
29	-0.29214670931186254	0.01220127868337627	39
30	0.1362484173020695	0.07920729920855679	39
31	0.13908281682406215	0.053865048498884315	39
32	-0.1208974425015514	0.008131886727589535	39
33	-0.18008943934044094	0.028486191379967184	39
34	0.09403275344354048	0.06154900110707831	39
35	-0.06773946778925545	0.030656603973351584	39
36	-0.18163956459333735	0.05788050222634122	39
37	-0.0021321346072276136	0.08100326326678586	39
38	0.04940733950553961	0.07960633768061576	39
39	0.08117085650134877	0.0343644936724949	39
40	0.017886476040500834	0.0171212396632828	39
41	0.11337325570084449	0.06831999122525989	39
42	-0.10633783484888643	0.03026692266514481	39
43	0.03819520949838772	0.09553665364033964	39
44	-0.04899011713582584	0.042616742280385894	39
45	-0.29315820413852306	-0.01200403604628831	39
46	0.19882274292176358	0.08963451050722432	39
47	-0.32264770733406267	0.00530884827259032	39
48	0.1817882075441791	0.07099874471386906	39
49	-0.21335000742524157	0.06519537339473278	39
50	-0.10200555417180096	-0.0004690526696202019	39
51	0.15090996580823807	0.03933119875803789	39
52	-0.20263752896350642	0.011551749882749453	39
53	-0.06599550297416498	0.03609106965486242	39
54	0.29730578182852363	0.07223829565776264	39
55	0.0688211975306881	0.050183794414404084	39
56	0.012266349008670773	0.07515381310283609	39
57	0.20179321020412838	0.08637055062073414	39
58	-0.18803185051892218	0.0010933010606534537	39
59	-0.026380860245504855	0.07891346042685997	39
60	0.1376892863834096	0.08310140214526753	39
61	0.25605826914778435	0.1090881652139636	39
62	-0.021370057885377724	0.06279431655409531	39
63	-0.061429609796225186	0.04895662501703647	39
64	-0.019879847841443594	0.039259616157692856	39
65	-0.09276154777104871	0.0672495538256087	39
66	-0.04676263838344477	0.06147895608466002	39
67	0.3019818460181397	0.07980788723299455	39
68	-0.08749288026233627	0.050715347582365664	39
69	0.16450009213557834	0.06061259874448613	39
70	-0.03841120673828053	0.06016168701974837	39
71	-0.13872299719857778	0.08477523191350761	39
72	-0.041206387700779	0.04595962679408814	39
73	0.15120618692573998	0.08527457185008049	39
74	0.043590863546409335	0.0664406892322575	39
75	0.2463785143471929	0.07668469678236983	39
76	0.30303441915813517	0.10807633408881054	39
77	-0.06695802361444447	0.03917379456575163	39
78	-0.2018376376262691	0.023604111552349007	39
79	-0.15848623878237322	-0.00832921306339463	39
80	-0.012908625637050187	0.035981588885166074	39
81	0.0001947605629982552	0.07171242503098336	39
82	-0.08875012016562463	0.038971086867797294	39
83	-0.01894099558443557	0.05082926948671727	39
84	-0.03845966897311577	0.06713921304847946	39
85	0.09770029699561956	0.06280257317374202	39
86	-0.07685799715832821	0.056506088642817365	39
87	-0.007771562790191569	0.06499294566659186	39
88	0.37986599144583094	0.11648354270676219	39
89	0.18283128144690655	0.07622954356343724	39
90	0.17956111510369846	0.08869259709538424	39
91	-0.08184527447399825	0.009886295554409303	39
92	0.06647236354950918	0.06678114671856927	39
93	0.13354361642544976	0.07145839460588446	39
94	-0.032419148580972286	0.035751843972840244	39
95	0.08025165162449972	0.07917932933847342	39
96	-0.11506026882935103	0.02451250373820725	39
97	0.31299652404499706	0.1254872018841248	39
98	-0.06639704596418355	0.05462733152075673	39
99	-0.18866882216363606	0.017260594084126314	39
100	0.18876144732055028	0.10277850402952605	39
101	0.033144671858491646	0.05294690456597062	39
102	-0.18855336804038128	0.03039440339072228	39
103	0.03078504829122226	0.03197841914361847	39
104	0.11733308682215772	0.07779256921650421	39
105	0.09291607389659705	0.06427961103859399	39
106	0.11514742905006939	0.07487610224383177	39
107	-0.06706941792400456	0.00308538557662264	39
108	-0.12216578270455665	0.07932500280969118	39
109	-0.2385022119197655	0.05894550155999202	39
110	0.06488096668931737	0.09005248863495245	39
111	0.3504362824197273	0.09168929267999143	39
112	0.4804660984056245	0.09854394527420762	39
113	0.314754537964617	0.11972760298674169	39
114	0.04387144861820656	0.08159680389401543	39
115	-0.33782734671840653	0.08087543388156179	39
116	0.021723283695211357	0.08087593470595271	39
117	0.24321015917341962	0.08157525073590628	39
118	-0.14771553250627503	0.037531210129427825	39
119	-0.16626914873997103	-0.0059574858442492185	39
120	-0.20568928840649542	0.036579888674460624	39
121	-0.10505533463501314	0.050438222149601114	39
122	-0.08549520209611298	0.058520565592532665	39
123	-0.24781656156949095	0.020966327403697468	39
124	0.07344599842210174	0.027307543961405046	39
125	0.1345157361072802	0.07951462520782163	39
126	0.05865635044429059	0.02457491748024415	39
127	0.2678955452432857	0.08456021874734823	39
128	0.17864991241896927	0.06765733000358876	39
129	0.16601450545598814	0.09192483825334846	39
130	-0.05348134075305859	0.0601187584153218	39
131	-0.17810655275197892	0.036068109445897875	39
132	0.22680603213029246	0.07215088710228502	39
133	-0.08891119224643207	0.05272423504467666	39
134	-0.04129683685903317	0.028153278336924856	39
135	0.028456021238925183	0.06147210524063627	39
136	-0.301288743448276	0.040068772076898844	39
137	0.05514091754363159	0.026111684739842954	39
138	0.1134142479754591	0.07238797114381176	39
139	-0.03796898060955957	0.028972497617654684	39
140	0.11833238565937457	0.07028506146763253	39
141	0.018495314113407546	0.05926546582547697	39
142	-0.0322557742174402	0.07321813710751841	39
143	-0.07435247572374908	0.0445534984564557	39
144	-0.010308427563352892	0.02991212196304082	39
145	-0.13497485741772233	0.05233997387739548	39
146	0.28808767130496105	0.07832685561611068	39
147	0.10996073954651935	0.10103286126271016	39
148	-0.04297610801985819	0.06698885754585042	39
149	-0.24602118708130832	0.03770090307072835	39
150	-0.18936905975195006	0.05324947046767858	39
151	0.08968384769325397	0.05154685351964911	39
152	-0.32074942621842384	-0.017198184382265735	39
153	-0.024406064687238	0.07711570615241355	39
154	0.026994900339558633	0.05110772474546481	39
155	-0.13240719288047606	0.08057219932744825	39
156	0.020260649286466047	0.03148463054150807	39
157	0.10654338208414645	0.0455331634170137	39
158	0.12182496804792076	0.04547672298869933	39
159	0.3881689340359812	0.09117913243741976	39
160	0.23689210182176437	0.05349414095577811	39
161	-0.07743770963665064	0.04570019866003524	39
162	0.10930694605002735	0.04955049900524447	39
163	0.06714508660406986	0.07799906392873626	39
164	-0.10579528876563206	-0.024025226786420533	39
165	-0.02397997916735076	0.03263605133357516	39
166	-0.13919873769539182	0.0438265697320344	39
167	-0.17605090945839783	0.02939267781321363	39
168	-0.3433849292399631	-0.007616020210850814	39
169	-0.00957858026606416	0.03323503170294054	39
170	0.04769143756467982	0.020764781944018894	39
171	-0.2603041439909224	0.034037515737584775	39
172	0.07804035188676453	0.016440318898800016	39
173	0.12796981287809756	0.06504905870625025	39
174	-0.15095260721443887	0.053146554513435945	39
175	-0.08500649117547052	0.050316646118483875	39
176	-0.11705808373460774	0.004466140610195098	39
177	-0.20337693463782938	0.0448290344256247	39
178	-0.1018910557148392	0.04400354108593412	39
179	-0.10064298270040337	0.001676986310503494	39
180	-0.1772568584078224	0.03986316057393444	39
181	-0.24100879183010757	0.055469781602057566	39
182	0.2018828191169698	0.05750012788917573	39
183	-0.036635027406793585	0.06259756931113179	39
184	0.07602858761383857	0.03763083089851487	39
185	-0.0049061545942606765	0.05915465344042342	39
186	0.2205902502482106	0.06684458495562935	39
187	-0.058650156880993044	0.055172444902575564	39
188	0.20726325892458794	0.0732211962225193	39
189	0.16431052259558984	0.062391452088862404	39
190	0.029087247788633096	0.06891625855674394	39
191	-0.23320624693754763	0.018032941667488846	39
192	0.006232852138569641	0.09491267495236597	39
193	0.22469122128786312	0.1111564309015962	39
194	-0.2568017368391124	0.06015469104459773	39
195	0.17087443353229606	0.10785043378250134	39
196	0.05241340743727043	0.0871428593234564	39
197	-0.020358077483692887	0.04001482502632713	39
198	-0.07302965625319302	0.06185100051273423	39
199	-0.12252539134622678	0.04310624551748382	39
200	-0.08602972698077167	0.05738206858104797	39
201	0.06045748660328268	0.04251889276894821	39
202	-0.0714062907735404	0.06768439134367936	39
203	-0.17250977235764403	0.04087762374113126	39
204	0.21434263730256062	0.05849743427492085	39
205	0.014704763075358977	0.05805425661523749	39
206	0.033101974901817606	0.07534621877033856	39
207	-0.03499595832857157	0.06435337748102757	39
208	0.15932854944295108	0.07849760711956749	39
209	-0.07043400014956881	0.06726891733467905	39
210	0.018402833812626813	0.0511082224377251	39
211	0.055892941891776855	0.04117827477473587	39
212	-0.09628646571424399	0.042172646658836195	39
213	0.08763093904222763	0.07199701751170388	39
214	-0.05775096586191476	0.06483115905266865	39
215	-0.02692630042659562	0.030769716006464304	39
216	-0.04065483003035752	0.049303895334941165	39
217	0.06153493346321107	0.04048728713027764	39
218	0.02485577126233878	0.03793731361861389	39
219	-0.03939160816205165	0.06566337434667761	39
220	0.04426843866658923	0.036836560065561956	39
221	-0.01674374157145906	0.033022518479406036	39
222	0.16587506911570335	0.08814419651560032	39
223	-0.1802040912526282	0.05090545958861764	39
224	-0.018547420376053052	0.06545018911457677	39
225	-0.22656839750290472	0.035078981085957826	39
226	0.2317937903638315	0.10383648586633168	39
227	-0.2600101963083536	0.0341387944129535	39
228	0.048477217744080654	0.07625062892586083	39
229	0.32614401277106736	0.05955391225546297	39
230	-0.1547649847356308	-0.012500828801784752	39
231	-0.2799973404564873	0.029438554152274587	39
232	0.08138489067973771	0.0324040255512373	39
233	-0.08413176586659629	0.05189124576334801	39
234	-0.1507735845583231	0.015000824353140062	39
235	0.059991390525020435	0.08893913735225603	39
236	-0.14217856567368764	0.05232122966911601	39
237	0.004976558687814086	0.05769165411725642	39
238	0.1055486930064834	0.09448816755772271	39
239	0.10768969136955639	0.06631293605089718	39
240	0.1612580280455915	0.06140713306295061	39
241	0.15531433000028444	0.04704194152392747	39
242	-0.03982173375694294	0.051506994396996984	39
243	-0.28777016225377877	0.01710036616809972	39
244	0.22404211505865657	0.08334126249720178	39
245	-0.1837056003919696	0.03805968930020737	39
246	0.08376232817411182	0.09994542729992797	39
247	-0.1505553699256291	0.03281386389372077	39
248	-0.13663538879162862	0.07637324404279174	39
249	-0.09804860719138417	0.06329028033544139	39
250	-0.12842479427422773	0.01992001967739449	39
251	0.31572622872420664	0.06767557846900511	39
252	-0.08378807848843214	0.03280609890116266	39
253	-0.12162168012717388	0.05522770827168367	39
254	-0.16026223718279578	0.029107268152386023	39
255	0.09035713857595688	0.08947220632549265	39
256	0.09050507158740348	0.033378460757135596	39
257	-0.12301145672853682	0.01412355345098423	39
258	0.2796497597415658	0.0777852010274718	39
259	-0.04607689278251447	0.059953588746926724	39
260	0.03735459246590741	0.08839564284487854	39
261	-0.039928307457929926	0.022225932002310718	39
262	-0.11819453772203559	0.09128987467307757	39
263	-0.18447895851041327	0.07242905689857061	39
264	0.07661376953415681	0.08816807012422906	39
265	0.09015754522897576	0.08062644133216258	39
266	-0.05046670461085186	0.04790912859213146	39
267	0.01760857535964115	0.06653671548843196	39
268	-0.2852773660187882	-0.0031244163015538883	39
269	0.06681906816031609	0.05322692271959355	39
270	-0.046939168837504715	0.06527581573816803	39
271	0.13248672019903623	0.03789772800567224	39
272	-0.017433441649915612	0.06071155697451311	39
273	-0.02408365210791547	0.07913472550607746	39
274	0.03961270132949017	0.07328165751231032	39
275	-0.08530029966319164	0.02745833875539817	39
276	0.049986581883539855	0.06307713908948423	39
277	0.18151569726780425	0.03632848668901282	39
278	-0.05788783638815867	0.06602307518354511	39
279	0.14005118195375355	0.07275813476345257	39
280	0.2026143985512291	0.06392417355813419	39
281	0.2869601184991424	0.1259723070789593	39
282	-0.20350596375955046	0.009254356885065687	39
283	-0.1424156669133009	0.008595057784056125	39
284	0.007947881630303973	0.0601606188811459	39
285	-0.08541091922017847	0.04662083253390453	39
286	0.17592190690898116	0.09097704499430381	39
287	-0.026219356794720594	0.04331048670855744	39
288	0.021032113299419068	0.0672803725257519	39
289	0.11515983189055404	0.08478437848616278	39
290	-0.16623239503194828	-0.0024874446894310813	39
291	0.1838743060863503	0.06393817240992246	39
292	0.07246123173058114	0.09103676556648672	39
293	-0.22375317668884995	0.007676726794063965	39
294	0.1361166957787918	0.09765407087236412	39
295	-0.05874175220128168	0.05183770579313922	39
296	0.06081081267626239	0.09300226343299028	39
297	-0.3238475527992496	0.013292923123346819	39
298	-0.18582223359575195	0.025986480796281308	39
299	0.18904687269570872	0.07468310762224688	39
