# Supplementary material for: High-level cognition during story listening is reflected in high-order dynamic correlations in neural activity patterns
Source: Nat Commun. 2021 Sep 30;12:5728. doi: 10.1038/s41467-021-25876-x (PMC8484677; doi:10.1038/s41467-021-25876-x)
Supplement: Supplementary file 4 — Source Data [file 41467_2021_25876_MOESM4_ESM.zip › results/higher_order_sims/random/11.csv]

time	1	2	iteration
0	-0.039704648601363766	0.07732146304908723	11
1	-0.027651465708599693	0.03879289731111383	11
2	-0.02833344369608038	0.057047254632574804	11
3	0.189223089222293	0.0888328172596671	11
4	-0.13437014887853854	0.04409519713696653	11
5	0.122186554051647	0.09228713248123686	11
6	0.0073198977919254875	0.0674088588570162	11
7	0.01265650378471526	0.06334826252773128	11
8	0.0656489052439903	0.06433096955623346	11
9	0.16128924832604477	0.08352044814457692	11
10	-0.002266764253553629	0.034040545135794964	11
11	-0.019187731137146224	0.05120582536468955	11
12	-0.4636762515602805	0.0030743186861841437	11
13	-0.2412965157608554	0.004585122027914736	11
14	0.24663961776078394	0.046822298571530356	11
15	-0.015408381473597027	0.039739734498661444	11
16	-0.049107455563065276	0.04967866674695862	11
17	-0.09623462928259385	0.06400716630544949	11
18	0.29986271545093474	0.07944006508336204	11
19	-0.058521986087176	0.08158422189908138	11
20	-0.16003121600569958	0.04535400895891332	11
21	0.11846362783305067	0.11044371645267732	11
22	0.014691963127316871	0.034858031179492294	11
23	0.023978146195682264	-0.012231087778987921	11
24	-0.22838197911518734	0.020246049270629302	11
25	-0.23808379346113195	0.04388661265760507	11
26	-0.13976337330055455	-0.02688763709314096	11
27	0.07459904530626092	0.05830619392528141	11
28	-0.004703984725893041	0.03116744035618752	11
29	-0.039359362462129115	-0.021235830510917268	11
30	-0.023978771509771582	0.03268791203051542	11
31	0.1174381891209989	0.06888381053204742	11
32	0.11747009683887669	0.06348610069669643	11
33	0.2111606121360657	0.07932352817241305	11
34	0.2366573343281613	0.08958030816450047	11
35	0.07994404431509437	0.052384158353536055	11
36	0.04028835380470665	0.051011103968950096	11
37	-0.006699953180245045	0.05657026345949405	11
38	0.020440734076817253	0.03915722460890025	11
39	-0.06819167794873444	0.016610735403152613	11
40	-0.06974839833246707	0.07369185380407982	11
41	0.02883785439108702	0.040334393100078525	11
42	-0.14415465301076008	0.06179170812711308	11
43	0.17086736779515252	0.06552525097450367	11
44	-0.08096698829720159	0.017916588539412116	11
45	0.1337280125460157	0.0604156662423005	11
46	-0.21648436249836456	0.059410737069858	11
47	0.1951230604057548	0.11873494477590349	11
48	0.3274850059418591	0.1256746778758878	11
49	-0.030036648845918966	0.0678313182496365	11
50	-0.19236359451064705	0.048936470930752964	11
51	-0.19348530121999427	0.014572494637552745	11
52	0.0961720366116375	0.10799530985900634	11
53	0.20691970067304208	0.07035467359307689	11
54	0.13918960040524597	0.0589433136283683	11
55	0.016731663483739	0.0373553167236769	11
56	-0.22288225844362616	-0.007657636395904315	11
57	0.08766352957441666	0.0786416293780275	11
58	0.1530355520860288	0.11027151144689672	11
59	-0.21501188839546678	0.04684123247343245	11
60	0.010382908015650822	0.036767179586816086	11
61	-0.08877339006094072	0.06034933242923139	11
62	0.28258356618342817	0.0729294591327299	11
63	0.16438990167613254	0.060765506668651256	11
64	0.018366211814363154	0.041803272515574245	11
65	-0.015013904623638542	0.060921391201845886	11
66	0.32017159185048094	0.08800862985958086	11
67	-0.16679227180756745	0.02800292632402505	11
68	0.05718820286273374	0.08239374000192275	11
69	0.07169078384766057	0.07963363088164843	11
70	0.16847814326932814	0.09265871548427702	11
71	-0.10747036692452928	0.017278427867125853	11
72	0.24105201226178993	0.10278610652807832	11
73	-0.049283591669305404	0.056997777598802146	11
74	0.16608745195025884	0.0939747702046162	11
75	0.05970991925489921	0.07174833684165173	11
76	-0.2249177993428742	0.036576983698666576	11
77	-0.05492407887942826	0.07423614458090132	11
78	0.05597869958989712	0.06933410429900089	11
79	0.14341012502610745	0.09609329504593775	11
80	0.1289764333239753	0.07382027261009359	11
81	-0.0582564065984698	0.04611953600142285	11
82	0.056858378796562775	0.09103590893300491	11
83	0.18169907516854297	0.07408615485700473	11
84	-0.35839095331844184	0.011819460613488863	11
85	0.09136976894913337	0.06337097819128056	11
86	-0.05394119590667752	0.013191482199515677	11
87	0.0751722410161607	0.06400538884721865	11
88	0.047291820204602035	-0.025686218284711473	11
89	0.11086762229615989	0.06697582434416705	11
90	0.035572227077641634	0.09974211035970547	11
91	-0.01273426481143819	0.008957347122589538	11
92	0.225508079162187	0.06186901086189121	11
93	-0.08482653067062994	0.018371967416786972	11
94	-0.03755459064625581	0.06220329946556259	11
95	0.03973820720883667	0.07050159800948681	11
96	0.20326915920842417	0.08202252700593068	11
97	-0.04732932715912162	0.043803318968158325	11
98	-0.07655939985235521	0.02864696053395375	11
99	-0.01614790220902688	0.05245550427025847	11
100	0.23846892450029059	0.05922188226052283	11
101	-0.19255284369989947	0.0584592993050325	11
102	0.019654581431405114	0.06840401014842173	11
103	0.1040855413470249	0.08077878114460224	11
104	0.08488119017444383	0.0829398606328174	11
105	-0.14795465687342493	0.07068281349166183	11
106	0.020683193091992458	0.005468012948839477	11
107	0.05657751762469175	0.07213476455330234	11
108	-0.05967163973504031	0.038086797962243714	11
109	-0.01537926193637319	0.08659570374331377	11
110	0.21411787579974303	0.10599732547597102	11
111	0.18909696803059364	0.0894574669410898	11
112	-0.008235899299802424	0.016270138458639057	11
113	0.1572976664611311	0.05660763610655593	11
114	-0.22089488856888834	0.025798600885963602	11
115	-0.06517527995297984	0.05815806506831846	11
116	-0.3007775953735353	0.04907977209326083	11
117	-0.13476579684783827	0.08327916406999139	11
118	0.013377121572131298	0.06247014588166833	11
119	0.021885165800726865	0.06770543235820647	11
120	0.022815531490041476	0.050381676336615513	11
121	0.044279977821910295	0.051446472167313635	11
122	0.08628735073781678	0.05633650030611603	11
123	0.04397498838885328	0.060165923027467254	11
124	0.015013146960411596	0.06574299645012059	11
125	0.18043982147501536	0.08932609292037481	11
126	-0.2215724112791376	0.036320402277723984	11
127	-0.1127774862269504	0.0376033295945456	11
128	-0.10691064082206658	0.002589829212397238	11
129	0.007316781002457825	0.08025998484771586	11
130	0.06820950535861094	0.08429307252127786	11
131	0.02366615931109183	0.06000415213124563	11
132	0.04539295829921974	0.09109810194919504	11
133	-0.16371025817342574	0.021574323158845832	11
134	-0.09749140042697346	0.045879463869733676	11
135	0.01005721676619861	0.0785451470256011	11
136	-0.0867571864322411	0.02304046430381481	11
137	0.06586190047862023	0.07413198229305243	11
138	0.03215895363113027	0.03295117720164102	11
139	0.0959737390093062	0.04076669059595886	11
140	-0.07342209444904234	0.04794969131732185	11
141	-0.15933139674001456	0.07119153716521838	11
142	-0.21012266041270852	0.05701584904516749	11
143	0.19512100577061087	0.08042620504716406	11
144	0.08420990261283719	0.05955276130098935	11
145	-0.02587724232046288	0.0554869557223413	11
146	-0.07405307053837225	0.08741273044405519	11
147	-0.22645848610542893	0.08685336078884244	11
148	0.27958691393201546	0.09435350650614403	11
149	-0.10535710365186692	0.03194088557333974	11
150	0.06805644861523867	0.07709006282144994	11
151	0.024368329912400597	0.06670295082563422	11
152	0.00433397709759645	0.0418349150040391	11
153	0.11385447038036216	0.06873631810359042	11
154	0.20605476295046943	0.06119040253538083	11
155	-0.2514028501064836	0.03966858945315624	11
156	-0.011137177768040449	0.037862949616884085	11
157	-0.24608663631753314	0.028412736450130652	11
158	-0.00021505814603365442	0.05198965301528807	11
159	-0.031949720403448956	0.058713002133697234	11
160	0.1027267946853205	0.07945764869945367	11
161	0.1685183371858632	0.0879273478860471	11
162	-0.18730283077770377	0.03990009399485979	11
163	-0.2292618772046566	0.04878666609820262	11
164	-0.049248208420257705	0.06844602658594702	11
165	-0.050614014086848236	0.03940420915046719	11
166	0.13104553501111504	0.06522717452479661	11
167	-0.0541721802442206	0.026568202986004635	11
168	-0.1321057077239478	0.06834000683235472	11
169	0.136778271569978	0.0911677479046576	11
170	0.13310044256313164	0.05058690532584034	11
171	0.019992394506926137	0.06866998788328042	11
172	-0.02001271830587901	0.06394779297127758	11
173	0.028574956949479303	0.05990581394442627	11
174	-0.07998415545675926	0.08113050960929398	11
175	0.1377399880738708	0.09504860989938994	11
176	0.17461119232910846	0.061170892829166996	11
177	0.06890127198090047	0.1062407357459267	11
178	0.021332468332167297	0.04802208271723584	11
179	0.0777935806639177	0.0554966998918874	11
180	-0.24163008093428717	0.03422882777055865	11
181	0.11034968154392105	0.08137410490107859	11
182	0.022327759396244068	0.06491661230036556	11
183	0.182239395009884	0.07599767944871882	11
184	-0.07715990476546859	0.022920357448757468	11
185	0.10689892860287535	0.06674669055608655	11
186	0.016782275250002882	0.05347626968106908	11
187	0.10614648967936482	0.04341689342496798	11
188	0.15456890099872822	0.06545051180226633	11
189	-0.11822449330707488	0.033062055273953346	11
190	0.10364659818513966	0.04730508730598959	11
191	0.15381797395636201	0.0824485351548932	11
192	0.01141483985753839	0.07133640051724943	11
193	0.10400013001228499	0.07268669612383491	11
194	-0.05530197106854526	-0.0062536909450272744	11
195	-0.11203212728067762	0.07507334949948395	11
196	0.08980779338195477	0.051071074309032065	11
197	-0.07219994006458816	0.07771001300303769	11
198	0.027176924255175462	0.050813780467284214	11
199	-0.15017374253701718	0.054691217814776226	11
200	-0.1495400316893527	0.03679362533091508	11
201	-0.1707800326681093	0.016392407757659086	11
202	0.13617738625500642	0.0862821823152825	11
203	-0.041413067179668715	0.05486853206841175	11
204	-0.12619463649615154	0.0210681018577651	11
205	-0.0059967909595522294	0.03960846464535412	11
206	0.09841348716313726	0.06778534007987612	11
207	0.17886379854833628	0.06807686247902031	11
208	-0.23517994898977657	0.05564102528975768	11
209	0.08625490318443665	0.035654002916933235	11
210	-0.03049350047596621	0.04975908935346751	11
211	-0.10207512215719346	0.046478014845112485	11
212	-0.05831826468312168	0.013112525434246621	11
213	0.07630839568248707	0.028312623731964033	11
214	-0.2100730466255447	0.0497594191280416	11
215	0.13839500898284532	0.06425284694540136	11
216	0.17513365313368529	0.08446446151810863	11
217	0.021943355786604658	0.07702970999523459	11
218	0.05522441915292377	0.042179207936013124	11
219	0.0492275632799518	0.056981453709459874	11
220	-0.3463932468493848	-0.0036960815698516324	11
221	0.11606270586994055	0.059864013190706486	11
222	-0.030587526875857123	0.09204602775774225	11
223	0.44060059211821917	0.1311613327525261	11
224	0.11765450027942059	0.09021266857883595	11
225	-0.42231790637052635	-0.009395132925427426	11
226	0.14308449331243137	0.0942953090280571	11
227	0.1365765558374315	0.05669043632200534	11
228	0.012205878462533175	0.061952337035863246	11
229	0.009691791559312608	0.08492216742034484	11
230	-0.14888723435361495	0.04289525851374263	11
231	-0.0342860157729022	0.04598329261457281	11
232	-0.2674060593033479	0.04466827446018634	11
233	-0.003125063327799554	0.05167101586230351	11
234	0.2025450350748883	0.04986487131331019	11
235	-0.11672850644904158	0.0485426470156989	11
236	0.2390789275424693	0.12066769481980344	11
237	0.19021844585954262	0.08814985684800734	11
238	0.12906236778199023	0.05798290701077941	11
239	-0.060777868341442165	0.018917975810337436	11
240	0.14247757840772007	0.0605392159765914	11
241	-0.1304095187720058	0.058154053534215946	11
242	-0.051987908643619775	0.03734097586020606	11
243	0.13357933149041265	0.09981217091378898	11
244	-0.15564204895662478	0.033232543777331904	11
245	-0.0090659989148642	0.020459942873641418	11
246	0.1883901658058586	0.07750614609412775	11
247	-0.26110439139595476	0.03473415743631153	11
248	-0.07139781915368981	0.03471827894872089	11
249	0.02054738613348984	0.05925174023699703	11
250	0.003851734629188	0.06722571063480424	11
251	-0.06997183154806388	0.03870858200434524	11
252	-0.010273608898261247	0.07483700198199394	11
253	-0.22391570608494707	0.01079887567900832	11
254	-0.22078001511878317	-0.023154970280543506	11
255	-0.13388824038646727	0.06361786552973844	11
256	0.11944153999694161	0.05731119441117064	11
257	-0.07091741380312676	0.05275335723604923	11
258	0.12140111592610489	0.05464513432709687	11
259	-0.0034205346998561685	0.02280133316014857	11
260	0.049302974245956616	0.0671315235405541	11
261	0.29837607208032546	0.10030846251544508	11
262	0.009199696120649813	0.03251473127464	11
263	-0.2775960592047878	0.05756024099230403	11
264	-0.0009466421485817841	0.10924745463722921	11
265	0.1985748886978226	0.05400383212285927	11
266	0.273287459901736	0.09466360028138288	11
267	0.2494714094583379	0.11039625845049084	11
268	-0.08277218378065973	0.006199777254564016	11
269	0.025443337684656835	0.07011433018967128	11
270	0.0762170442726782	0.02450068575466261	11
271	0.1095994967983552	0.05838204981090251	11
272	-0.19642514155755172	0.04684449055120192	11
273	-0.07059002935107454	0.043211717917411595	11
274	-0.13072044790875276	0.056756647109676546	11
275	0.020694055777544167	0.06587175592069855	11
276	0.036542442405330874	0.07431040539449572	11
277	0.11738220476603302	0.05999219426886291	11
278	0.013652514755669434	0.046956823552167876	11
279	-0.04373419952047283	0.06409890082440955	11
280	-0.3025732640504284	0.017183781300634898	11
281	-0.22929397284627356	-0.017379613121453464	11
282	0.05169042207287824	0.06764622030927037	11
283	-0.18081431804544273	0.013750955932291739	11
284	0.03985212148223551	0.068046202251088	11
285	-0.14283306770014703	0.050334223267062765	11
286	0.08939709511163496	0.08409630026535904	11
287	-0.09955644991137627	0.060445181969623916	11
288	-0.2666807626669961	0.046489040605134604	11
289	0.20894263986196562	0.10177519828093479	11
290	-0.10416130513462186	0.027793576880320876	11
291	-0.019537663734192596	0.04207530845934081	11
292	-0.08791944211643157	0.05069752411485219	11
293	-0.08472460784976511	0.055144180317954844	11
294	-0.05303103069652113	0.028243678399155127	11
295	-0.05539925099019261	0.027496540098651618	11
296	0.057570825229501486	0.06380583342573863	11
297	0.15238266171873813	0.11631724143149756	11
298	0.10859517341483987	0.08659630754247552	11
299	-0.08607454622079548	0.04087624940275597	11
