# Supplementary material for: High-level cognition during story listening is reflected in high-order dynamic correlations in neural activity patterns
Source: Nat Commun. 2021 Sep 30;12:5728. doi: 10.1038/s41467-021-25876-x (PMC8484677; doi:10.1038/s41467-021-25876-x)
Supplement: Supplementary file 4 — Source Data [file 41467_2021_25876_MOESM4_ESM.zip › results/higher_order_sims/random/13.csv]

time	1	2	iteration
0	-0.00745443111996974	0.08140366835577716	13
1	0.2817869203303529	0.08876762252903772	13
2	0.10996909199953384	0.09880122824567855	13
3	0.06911553912417692	0.07362474396839286	13
4	-0.30277574398904866	0.03394230573022575	13
5	0.14019764933800444	0.09821780628337863	13
6	-0.12088624055473118	0.06396016402985757	13
7	0.07163739831789925	0.07177620525858126	13
8	0.08907310628180524	0.06490536329129572	13
9	0.07856149361287554	0.0733677143488395	13
10	-0.08765629480411884	0.024855924441101723	13
11	0.26757717769947875	0.0961057664304093	13
12	-0.19045962872418537	0.01297701386598861	13
13	-0.04986516702627462	0.03716139479572555	13
14	-0.19771435311403032	0.04553396898197624	13
15	0.09324625373951677	0.09263545752573624	13
16	0.14997691236707547	0.037386615607810376	13
17	-0.10515206344052767	0.05191581355038057	13
18	-0.11287721167424253	0.08505432546933812	13
19	-0.17602428947985727	0.016867252638330492	13
20	0.2652953294508362	0.10389967613282106	13
21	0.23535951280657025	0.06836012127135162	13
22	0.03052124437744267	0.033254325686553225	13
23	0.17865673219463013	0.09631115441642549	13
24	-0.10855197095654544	0.03844176106241246	13
25	-0.10219779839808987	0.06330195451968966	13
26	-0.0978153538431439	0.06219136056979411	13
27	-0.2192753780688188	0.05387728591845095	13
28	0.20844549770217596	0.08797836266286112	13
29	0.16362706842016225	0.06504195324125929	13
30	-0.17311867740131984	0.07701209135130824	13
31	-0.19001438265985496	0.04994424038176786	13
32	-0.027353128783002334	0.04497491498733387	13
33	-0.3465030862530739	0.08383489141046471	13
34	0.13543876122898763	0.048972717408078875	13
35	-0.0645535773580284	0.06248101457816414	13
36	-0.3105533087404499	-0.0012167451497163064	13
37	-0.0009343603709408717	0.06995127932166906	13
38	0.15556560476571013	0.09416902635436787	13
39	0.07033833275192973	0.06351631366222582	13
40	0.11347033432555134	0.06722443472155613	13
41	0.019272829285867044	0.06674356499098504	13
42	-0.017842836038220542	0.08218568590580778	13
43	-0.24517063578235412	0.06350858130463516	13
44	-0.062197400431239544	0.08964898349548946	13
45	-0.01258029517278713	0.045391941851697495	13
46	0.2053939989037227	0.06581133442453811	13
47	0.07350538831034012	0.060196374286537846	13
48	0.19426067436296782	0.060364470215949956	13
49	0.16481782510353768	0.047181641875188154	13
50	0.197601719333121	0.07102238518416247	13
51	0.03801411629945154	0.054689335973990685	13
52	0.0016113936932387143	0.08108355644681702	13
53	0.07383063654530142	0.06836408144515421	13
54	-0.24248436091130082	0.05623450624013201	13
55	0.035888016801027885	0.04807932193905167	13
56	-0.10655135021210745	0.03658427535987915	13
57	0.010791538997360047	0.08740068753076603	13
58	0.16632034217448974	0.08546590419912346	13
59	0.0741248334165902	0.07012878467334929	13
60	-0.3554124795116602	0.01792257706755445	13
61	0.08654497579809534	0.09135688175894748	13
62	0.03009797810709429	0.09834251952618746	13
63	0.032429967472015125	0.07145007720107907	13
64	0.05226011472358928	0.04388289971341007	13
65	0.11030366574167441	0.05156793957531658	13
66	0.12379521016425371	0.06004750825357902	13
67	-0.2578564589649521	0.026140222387654392	13
68	0.04978837015230725	0.07898139624147432	13
69	0.03338547266102922	0.09069026098263783	13
70	0.13133817242139997	0.088786087555632	13
71	0.004522582773295583	0.06952209027200645	13
72	0.29440251607303397	0.058197153119226276	13
73	0.029361960669784373	0.04512079378668962	13
74	0.21332353840926432	0.07766401911120957	13
75	0.13608692002813866	0.10323138119403169	13
76	0.1815970282260118	0.05954552158509452	13
77	-0.07650153808127436	0.06499961637153533	13
78	0.034011656807433024	0.05939126668557777	13
79	-0.00892442773553157	0.06365135966390928	13
80	0.006388369436790196	0.04936730364626877	13
81	0.00031402787345943557	0.0620443527747141	13
82	0.02536733406583274	0.04670704670306215	13
83	0.058995148233051034	0.07159805598017063	13
84	0.36596795683408073	0.09375744626385937	13
85	0.12884455517144192	0.07083384981233243	13
86	-0.03886758956027393	0.04113721092035996	13
87	0.11433678541886712	0.07801824607006681	13
88	-0.04427335665628162	0.029137084675987013	13
89	-0.015909415018677476	0.057863461103356786	13
90	-0.06631266661919008	0.013355261017454562	13
91	0.08803802012279384	0.07789598798119272	13
92	0.22473003741042477	0.0751595313915106	13
93	0.036744634327038714	0.046819426536626754	13
94	-0.22658287472611335	0.007842470879445453	13
95	-0.018860932511345525	0.03077816617389718	13
96	-0.2992056657658662	0.05984919034542648	13
97	-0.3295275427098832	0.06736633222101496	13
98	-0.11999235842683495	0.04241749259385039	13
99	0.21005939443117513	0.09102641927937659	13
100	0.0527361359968953	0.051122712953297435	13
101	-0.23868529472048147	0.014749119087403503	13
102	0.0011195904593121978	0.05188955297638229	13
103	0.2257726649478021	0.07977921237963094	13
104	-0.12284733121195283	0.033425486717993516	13
105	0.14965958551236386	0.08788062167435894	13
106	0.12939311531552375	0.10354372349260464	13
107	0.1694837800613966	0.10651388787776335	13
108	-0.06014485647890106	0.07909316359661013	13
109	0.026227954769966436	0.08402396176076776	13
110	0.1339741258053068	0.07064871239522326	13
111	0.09887817891495729	0.09270305660580236	13
112	0.054120081918002716	0.07015708413143547	13
113	0.22916892242680015	0.08373889370467301	13
114	0.055376043944359216	0.079659374911693	13
115	0.2436847754770335	0.03504037708751997	13
116	0.37939923604156534	0.09006170538416967	13
117	-0.04756016129920486	0.045653506994868046	13
118	0.1051664476751469	0.07310677120051945	13
119	-0.13975695079466594	0.0600343355211531	13
120	-0.020328349405732256	0.08352803359263374	13
121	0.1685668449815333	0.06964081599784512	13
122	-0.12740449084552571	0.04149573160261482	13
123	0.12328076599106819	0.08214094826219193	13
124	0.2550960201891528	0.10502563954483511	13
125	0.09445136035993715	0.060494081951441736	13
126	0.0057570793043651555	0.05680538447193476	13
127	0.10707917855621536	0.07142013899610616	13
128	0.0074541093394291475	0.09446653125499198	13
129	0.08712318649195148	0.07005818400136037	13
130	0.14220280152621279	0.06850836046731133	13
131	0.16974944466744674	0.06663056286917579	13
132	0.20024574913375662	0.06560428731419565	13
133	0.09082534943400579	0.058169626416515144	13
134	-0.11611855392832329	0.054560560622791264	13
135	-0.04282435518726484	0.07051017247046758	13
136	0.017725950162978094	0.04480209513218251	13
137	-0.09527860118200232	0.07043325804448419	13
138	-0.13350384632390203	0.03988381131505269	13
139	0.010135822477101642	0.0692801196101916	13
140	0.2931707467568994	0.08753377702875853	13
141	0.1611249575673582	0.07863558478586055	13
142	-0.06560679038606748	0.05162190132249077	13
143	0.024863533295074323	0.0020424244400523077	13
144	0.15453786457254423	0.08122997643094751	13
145	-0.28102832864111493	0.03589736058665106	13
146	-0.18807337706956936	0.04071224090681655	13
147	-0.07058057056192507	0.0520021299072458	13
148	0.09473298138842705	0.031596265416578305	13
149	-0.07159706569649228	0.05862408017454255	13
150	-0.1320788189787345	0.08393358787684345	13
151	0.16939104959939344	0.11578543635936064	13
152	0.13407383769443318	0.041924072206416654	13
153	0.030739394895263474	0.06897995332642579	13
154	0.17524318328141786	0.07340638984323879	13
155	0.03821553312478152	0.05059641856857772	13
156	-0.06748437692581225	0.04077042152003275	13
157	-0.09554332670663118	0.07986793339795445	13
158	-0.055760375652361	0.06413282179461596	13
159	-0.07762917212374706	0.07654724818290107	13
160	0.07955561661691284	0.0855133036716272	13
161	0.23027502738288147	0.07228859343133623	13
162	-0.09408902232297926	0.06559469639306055	13
163	0.14813662498337285	0.05581725301450092	13
164	-0.0950366601187071	0.013062367411955482	13
165	0.14554494908170265	0.053692594414900194	13
166	-0.030564093512615124	0.05557356018168715	13
167	-0.10717715483931303	0.03629164958662507	13
168	-0.021972395106128494	0.027508122245251128	13
169	-0.12434220099858921	0.04917092481210463	13
170	0.12372156637168134	0.037848224509588	13
171	-0.08573250471235941	0.03992400016142813	13
172	-0.017389585253994696	0.0467482443585024	13
173	-0.22818221020492196	0.06450399839861537	13
174	-0.11759816751337379	0.013942775516138156	13
175	0.0836284084627351	0.04918079771991412	13
176	0.11276924746474311	0.04839566050282312	13
177	0.05453441467570159	0.049469436092894725	13
178	0.18474441079961487	0.09441088493155399	13
179	0.15155454608587207	0.08172406439617831	13
180	0.034134621091454355	0.06804545076236194	13
181	-0.040031298046951894	0.06250632655396113	13
182	-0.16444501472677198	0.051970260936184245	13
183	0.19115726267972868	0.06927231373197569	13
184	0.13172191074784814	0.08986024070954922	13
185	-0.1197824053936778	0.058432609304989926	13
186	0.1476621058874025	0.07117862497160427	13
187	0.019878162645840056	0.051901896731075564	13
188	-0.23518014855061278	0.043702394944864775	13
189	0.021612523350800855	0.057127404309615264	13
190	-0.1707238011051886	0.04705642236127345	13
191	-0.3386117008606419	0.02992860102301125	13
192	-0.10110398534050392	0.0684174655915515	13
193	0.16469681565616756	0.0553605412260574	13
194	0.06609381668595316	0.06914529516505313	13
195	-0.08671819083671807	0.005799126306097806	13
196	0.017594100997916032	0.022025480283167885	13
197	-0.09861490070901531	0.06621777750290829	13
198	-0.026021121321437947	0.05821632586915086	13
199	-0.006663815580499058	0.01920287841546147	13
200	0.05241152234723553	0.04546964968525725	13
201	-0.028971630587758243	0.05687143335693433	13
202	-0.11595884272355074	0.04859321837005019	13
203	-0.08955450572792226	0.04767062085398753	13
204	-0.2869899797246525	0.011305149187958071	13
205	-0.08808745154981275	0.008381698229401761	13
206	-0.06964296276900654	0.03236185842240656	13
207	-0.22409954736090776	0.044580852830584286	13
208	-0.057984220703785394	0.03029890326242734	13
209	-0.02119854462868624	0.07284538341951255	13
210	-0.2735753275713465	0.0426476123087774	13
211	0.0009416425895071967	0.06449472805771221	13
212	0.050131341975335406	0.07383695167883057	13
213	0.21707180567308748	0.07623143473359033	13
214	0.023982473066705975	0.045699054550424355	13
215	0.1902041517134785	0.04038038563442702	13
216	-0.2850042483996539	0.057246033293837754	13
217	0.08395693777377039	0.09274961649340707	13
218	0.13433467140693056	0.10400893098375626	13
219	-0.19509786288600126	0.037000977178260765	13
220	-0.014944051053487797	0.07817599451696375	13
221	-0.07974400388471427	0.05398817109432809	13
222	-0.010917829393220311	0.10101670974506471	13
223	-0.10375571862033123	0.0537076857384521	13
224	0.20671752120913686	0.07159496681525657	13
225	0.3184536833654847	0.11042389771013794	13
226	0.16016913441480127	0.047707176131938166	13
227	0.01893289551097202	0.060254372054933295	13
228	0.07718088091231816	0.056335077375678645	13
229	-0.2283529666678622	0.052665577993847884	13
230	-0.0268515751837582	0.07669056945605379	13
231	0.17544831685297518	0.05252019571732547	13
232	-0.15873939293509057	0.04105480225010954	13
233	-0.12174583245021206	0.028107673723513183	13
234	0.037013194888825346	0.020503275640218508	13
235	0.09810846275972533	0.08306828224364803	13
236	0.23862799891370465	0.05184176927664248	13
237	-0.4215055488022532	0.04167899818306275	13
238	0.1498022128375063	0.04650929842722025	13
239	-0.06598739232900544	0.04920603979380326	13
240	0.32791698790555807	0.10629602679751662	13
241	-0.029864992760580588	0.04265834567011045	13
242	-0.2569284177779995	0.03691925668297976	13
243	0.0014485008373288967	0.035959899078102056	13
244	-0.03820464314714939	0.041472638152842176	13
245	-0.04369377206694105	0.07445590428730263	13
246	0.03742690133877496	0.05552498955427873	13
247	-0.03345389222713631	0.040197289286798187	13
248	0.05361651291604825	0.08355703298582132	13
249	0.19115384067621582	0.03923641446770751	13
250	0.13967632044017828	0.042565836263768225	13
251	-0.09773928610669669	0.07565894808394769	13
252	-0.17595073639187506	0.030499792982138528	13
253	-0.4226720635939115	0.019322382581527516	13
254	0.05293619266690236	0.09248538515974875	13
255	0.207087376193592	0.08079212009380261	13
256	-0.18333389001859227	0.04338619407052968	13
257	-0.04078877741633745	0.07962597433316457	13
258	-0.14494066882807521	0.001491897495328101	13
259	0.0797133179935769	0.06611240226464139	13
260	0.407308566190689	0.07842956063163375	13
261	-0.24487776353831936	0.060992234593267323	13
262	-0.01157858930486489	0.03663928546106391	13
263	-0.0021352262137757337	0.07435792998253513	13
264	-0.07122305364307746	0.06996183535234214	13
265	0.008236887535985627	0.06799519184982022	13
266	-0.11873206330159561	0.05665863567178073	13
267	-0.04449264307032919	0.03861795603199643	13
268	0.051265319899214054	0.042980784717104085	13
269	-0.06701780685878467	0.0830365890514111	13
270	-0.045954507484636066	0.03951697295497135	13
271	0.1271439153031961	0.07879443025124816	13
272	0.19379723724900572	0.05320949626214017	13
273	0.003154769325624752	0.0462245283392348	13
274	0.10329552415112286	0.08135560786841435	13
275	-0.1060426120053684	0.020015530481876355	13
276	-0.16542249785416072	0.04676700568431783	13
277	0.0055683998865846225	0.08210638687059368	13
278	0.16009607453272323	0.07486590584396652	13
279	-0.08864179445453234	0.02975065700442097	13
280	-0.08053766888418275	0.04228800002942793	13
281	0.10868179089777374	0.07212562993265845	13
282	0.13576739832234755	0.08964875122661585	13
283	-0.09571957402035121	0.003949192591292224	13
284	-0.09591946900016574	0.08076072218893265	13
285	-0.10501090330129341	0.08743573319026626	13
286	0.038816640860954044	0.08960807656519469	13
287	0.12464005483930853	0.07019607555466147	13
288	0.07241756045815141	0.09113730348531139	13
289	0.049057586310800934	0.07101584401484745	13
290	-0.24755357477332013	0.04498384706718007	13
291	0.056744456517366586	0.06026189589323477	13
292	0.018416124793771194	0.03990564500024482	13
293	-0.1532773266434327	0.004082650415250292	13
294	0.1819685386185692	0.050257587049245114	13
295	-0.5021075743948219	0.013567145770811516	13
296	-0.2885811978019091	0.04924370797935716	13
297	-0.09701064882271923	0.08182004240270278	13
298	0.28187204111180336	0.06956912733120196	13
299	0.230838935281591	0.08710219877288466	13
