# Supplementary material for: High-level cognition during story listening is reflected in high-order dynamic correlations in neural activity patterns
Source: Nat Commun. 2021 Sep 30;12:5728. doi: 10.1038/s41467-021-25876-x (PMC8484677; doi:10.1038/s41467-021-25876-x)
Supplement: Supplementary file 4 — Source Data [file 41467_2021_25876_MOESM4_ESM.zip › results/higher_order_sims/random/12.csv]

time	1	2	iteration
0	0.1860013381411797	0.06390886266281444	12
1	0.10658596294909663	0.060099744445302694	12
2	0.26663874455311315	0.062306413145011286	12
3	-0.14896419065392935	0.024802847789989577	12
4	-0.2903948539183077	-0.0028251011764751843	12
5	-0.09355107203159428	0.016239747568973204	12
6	-0.08586129846277372	0.052456711029946805	12
7	-0.05721389916980927	0.04040045668008308	12
8	0.3376772860956446	0.09352440650968524	12
9	0.12013050195284634	0.0735065514721059	12
10	-0.15790382763125702	0.05196054549788444	12
11	-0.09614196672950918	0.07788153854066064	12
12	0.1251658098808027	0.08293934032766426	12
13	-0.030208974106283114	0.08577408415113381	12
14	-0.0661395930060665	0.061610170413818575	12
15	0.2526957227300739	0.1028858478203188	12
16	0.0757088597926686	0.10937851891628933	12
17	-0.1971755379972492	0.04308772774116509	12
18	-0.03317441750973813	0.04681482524779188	12
19	-0.16007244270338664	0.03484527848087159	12
20	0.19633054833935557	0.11447510887303546	12
21	0.21990712786199743	0.0991216410003828	12
22	0.24379968996360485	0.05576006437591326	12
23	-0.15748449116690622	0.05797593547006445	12
24	-0.1889678569021639	0.02334666392694891	12
25	-0.019159020127625315	0.026263568719121614	12
26	-0.134349795019936	0.054603776565724266	12
27	0.014033968135622977	0.07323152869457678	12
28	-0.3056461479284639	0.013117741355119514	12
29	-0.028052907744582765	0.014425348195395038	12
30	-0.09835219069158725	0.03107993723752286	12
31	-0.055901025214845454	0.04664510151141948	12
32	-0.13757201380166992	0.0032216892939601577	12
33	0.2810914821404719	0.05442220952368898	12
34	0.13137533303911714	0.06351875030294474	12
35	-0.21260099545499356	0.06235495944048806	12
36	-0.17112745401526291	0.050645541388123896	12
37	-0.05403227449430645	0.06504678821957378	12
38	0.15138432498244195	0.08905095550025023	12
39	0.007280556287341	0.05482317877253761	12
40	0.11553460672079911	0.04227473116880481	12
41	0.1409614563390528	0.07279720987732596	12
42	-0.020242827085643723	0.04434697418272906	12
43	-0.04282565665164061	0.024671748792436114	12
44	0.07294496785980463	0.045792798817870316	12
45	-0.22562128063165027	0.07693455834435178	12
46	-0.07218039667412453	0.059020553302697	12
47	-0.006703050098271039	0.020607121597318343	12
48	-0.196460538919558	0.04436687297960023	12
49	-0.024700430629353908	0.03553271843901669	12
50	-0.09939937761324097	0.06172910525325946	12
51	0.21944988885260422	0.06006352743916033	12
52	0.03107444499041834	0.06501973387176156	12
53	-0.0741462796415664	0.0414694095180573	12
54	0.21045379476900716	0.10163977797497603	12
55	0.08152428461757905	0.07489293055271905	12
56	0.09419202895313698	0.05970015617269956	12
57	0.07845170876312067	0.08351542295486332	12
58	-0.2619539764929867	0.05601014091770915	12
59	-0.11304866855495437	0.07833904867977028	12
60	-0.25144132362201765	0.041276647210584584	12
61	-0.12560585586515238	0.029084232433362493	12
62	-0.16531450674857415	0.09421679229172975	12
63	-0.19180765794246507	0.062115872896309494	12
64	-0.04507485525868388	0.03565059132892561	12
65	0.12830699069778567	0.08695649908351631	12
66	0.051613453932930264	0.07717756168428751	12
67	-0.15378627668632627	0.05310020183359376	12
68	0.0024953785481579985	0.03510281384267107	12
69	0.10768919238101034	0.10049847845522163	12
70	-0.23204481414765205	0.08584136110608925	12
71	0.08771385099097528	0.05934600859509982	12
72	-0.003380543350559388	0.06840736053838471	12
73	0.07946210937516239	0.08282713008744176	12
74	-0.006454715655943498	0.09063278485364294	12
75	0.17305519120722337	0.09274842976249649	12
76	-0.05258202825415691	0.07824873920003785	12
77	0.2721972015186521	0.07628124675336632	12
78	0.24773230852141362	0.0758205773225678	12
79	-0.005372357599694353	0.05134933558975217	12
80	-0.1426628370526283	0.03687604457184731	12
81	0.0868649095680876	0.08474667371854212	12
82	-0.24909172150650222	0.0647862400346013	12
83	0.1472792590414458	0.08435106489841736	12
84	-0.15868438292168544	0.059402060307581335	12
85	0.07954783733260387	0.09603155797484482	12
86	-0.04341768378666639	0.027346012254401978	12
87	0.11645461597177469	0.0634213664559168	12
88	-0.2500417108979906	0.05237370931108502	12
89	-0.006623662846382793	0.07606449765085023	12
90	-0.21886483752045593	0.07517631038360388	12
91	-0.007409349091151217	0.023287015634637066	12
92	-0.03764152142457397	0.0683385000400664	12
93	0.2255668738989703	0.05602979335250186	12
94	0.15663504517787857	0.08595003757107901	12
95	0.2572560590715493	0.06583346660520314	12
96	-0.19444622181601237	0.04280916528161921	12
97	0.08435691382226251	0.0595161512254695	12
98	0.17857767571177513	0.029077455135471917	12
99	0.17383572924393872	0.09836118719154703	12
100	-0.15207249529989852	0.054735931338302124	12
101	0.3391653108744161	0.08126722116037667	12
102	0.1099591857769232	0.10025930357872924	12
103	0.09257610427600517	0.06499469067274853	12
104	-0.13724080868867006	0.08874490291462551	12
105	0.024133858308265966	0.0656316809071836	12
106	-0.13223774646979358	0.026597015360912947	12
107	0.15706408411426415	0.028708306148925156	12
108	0.06924780604402903	0.03074065569363241	12
109	0.06471979062369355	0.03516676823691848	12
110	0.3001871783365211	0.06179035935340439	12
111	0.018900673493772262	0.03374641952583194	12
112	-0.09543754505805135	0.07781219003219464	12
113	-0.21075195215351267	0.05259632752480589	12
114	0.01970054888330336	0.07404323893852463	12
115	-0.11990972950759687	0.06746465484050118	12
116	0.1796778225976952	0.09435755657025044	12
117	0.0591847624994609	0.02690894033777103	12
118	0.07305518195994544	0.05764758630978634	12
119	-0.2059827067436721	0.033248472767587904	12
120	-0.07321321294348218	0.04882236598228218	12
121	-0.17329909547396916	0.06488346008010028	12
122	0.1833676717470592	0.079190468449365	12
123	-0.2928179142285534	0.00045018276213038846	12
124	0.17898964257395222	0.08209325881836323	12
125	-0.20001116171810063	0.04013297756964847	12
126	-0.07635925881863793	0.02580328241757203	12
127	-0.043898897287880344	0.0295856814033702	12
128	-0.1947736796697588	0.059953333037206236	12
129	-0.1616589862535822	0.06475680002459484	12
130	-0.3260981726908596	0.04800989829161453	12
131	-0.2580695467546222	0.026055472214058094	12
132	-0.37117929196843696	0.053489926860654215	12
133	0.0690392076420099	0.05405891183383026	12
134	-0.19231149108428733	0.05081667021199971	12
135	0.30255026670332175	0.09800827165323724	12
136	0.05078903281437493	0.061549682573800064	12
137	0.32908011191187836	0.10726171922388635	12
138	-0.10646855400329386	0.059771286695477335	12
139	-0.1481365213293497	0.06663281309147023	12
140	0.24479347096551304	0.08979525885282202	12
141	0.1853660614761951	0.05464026165391746	12
142	-0.13225378911562125	0.019885373588793488	12
143	0.12037539359595315	0.052019848352518445	12
144	0.05778894464593829	0.04539002550621087	12
145	0.14359146700091552	0.07070887785785676	12
146	0.1834957115437761	0.07487759318134066	12
147	0.13623248965146229	0.06628644126516639	12
148	-0.15905760825290804	0.045182759171192806	12
149	0.027631041424114603	0.04736256313895888	12
150	0.2102190312459356	0.05638772287613664	12
151	0.035925188805621594	0.03297130706155607	12
152	0.10071803043963637	0.07554710443316276	12
153	-0.07917546086267761	0.0514998596590325	12
154	0.20330236141373442	0.05620472900799072	12
155	0.0564116899202505	0.09126023439746654	12
156	0.07795986936201356	0.06733561492071591	12
157	0.12766008293390227	0.07298765231608653	12
158	0.02174309828045115	0.052105111418908695	12
159	0.1949037277326375	0.0712856222597633	12
160	-0.1398578258536483	0.04909673672838988	12
161	0.01562836505857994	0.09119836783451074	12
162	0.3732986461997963	0.10445995444167833	12
163	-0.026271229012464484	0.009539096520650128	12
164	-0.0278846464035039	0.07863879938802353	12
165	-0.23668453886473248	0.02097457024516364	12
166	-0.030133889890783364	0.023682682001139654	12
167	-0.018306010555456612	0.06760535918019388	12
168	-0.19116488356101594	0.03673703487006938	12
169	0.36273394907983175	0.0802738721363837	12
170	0.005624672108985085	0.053342186681376864	12
171	-0.24983250701980297	0.07965911348693361	12
172	0.0799322264538756	0.09067153305688827	12
173	0.21608434836092266	0.09702229148132734	12
174	0.23120434089821268	0.09175639552028983	12
175	-0.11547045939110809	0.07978592149341832	12
176	-0.2110461656768704	0.06821044538140539	12
177	0.17110384318173474	0.06647090247303389	12
178	-0.1291175409507861	0.06593029819661078	12
179	-0.16033398198413543	0.06751574967546298	12
180	0.06118833970377431	0.04608702292403734	12
181	0.23007741870920614	0.09009536602980954	12
182	-0.06412735610139148	0.06297568537732723	12
183	0.26229923823442847	0.10436891160329821	12
184	-0.11719579000563538	0.06674197884920383	12
185	-0.15354010489456338	0.0844503356486744	12
186	0.28715804554725777	0.07639479930773119	12
187	0.02539096818554158	0.08798052532580326	12
188	-0.12817844489864919	0.050122601413095644	12
189	0.21821634026896128	0.04772055197625654	12
190	-0.305613267826964	-0.01963653211733529	12
191	0.07330748525813524	0.028533460713698687	12
192	0.41869080580194185	0.12172790356644021	12
193	-0.08196119538610125	0.05337387520479799	12
194	-0.2054004364878537	0.08927052866200688	12
195	0.09529495403266167	0.01926506765962729	12
196	0.18158876701554755	0.09219418398524448	12
197	0.06979729216980778	0.05647975515075881	12
198	0.18983700471645903	0.06854166143010566	12
199	0.07451926148980453	0.09914474925798245	12
200	-0.35458849191824976	0.025864469412812972	12
201	-0.07504679580394744	0.0415546557040821	12
202	0.029094440034891377	0.026423249019706097	12
203	-0.0854576048011557	0.0365361663952556	12
204	0.13604706402896724	0.04199573747690245	12
205	-0.032469762328389475	0.04835318869646695	12
206	-0.054330874598467686	0.0671369895116899	12
207	0.023995424509858716	0.039404072631619366	12
208	-0.19834522780980446	0.060661939559576855	12
209	-0.10545770643420556	0.05578623751533212	12
210	-0.012502159415626954	0.07050558708136632	12
211	0.3157952617139385	0.10926495879079526	12
212	-0.02905616624858661	0.04202967748207432	12
213	0.14519499289301074	0.0845295217285231	12
214	-0.11641399516428387	0.06298598382215193	12
215	0.1988929428566912	0.04784221179507805	12
216	0.1713545113856555	0.07474452005796409	12
217	0.09910742401856136	0.09410912791828338	12
218	0.060439474978126205	0.08167694511120104	12
219	0.0575098795837983	0.09514735743339434	12
220	-0.1663091331519219	0.0571315309197281	12
221	0.11049964455302695	0.0793533618361138	12
222	0.20055392642018272	0.03680691390311882	12
223	-0.005103315812423095	0.052662071792600025	12
224	0.12264003688994403	0.07949526607766917	12
225	0.05532492602608532	0.0685471097951511	12
226	0.05765420635154653	0.07761786234509327	12
227	-0.024838572438139604	0.026137434995040648	12
228	-0.027660633646501814	0.02794400175906106	12
229	0.09881395885760941	0.07386927530948216	12
230	0.19992204452215318	0.06270809891407718	12
231	-0.09915419248524697	0.07151826201174305	12
232	-0.12793994140930087	0.022101522840722112	12
233	0.03949425018948286	0.060775482157867905	12
234	-0.046538491364437495	0.06700165755588627	12
235	-0.12461606889590657	0.011002180602523339	12
236	0.10404508142091584	0.027576386338051918	12
237	-0.10538471554791602	0.061874523454825844	12
238	0.38108212036575595	0.09131462977696152	12
239	-0.09113640687450125	0.035065182897048026	12
240	0.12906916017561584	0.09907458377052336	12
241	-0.15947931547710983	0.08463381329608832	12
242	0.2733921184025807	0.07082754014346343	12
243	0.07068675307942325	0.04936323309925365	12
244	0.21884039746359596	0.08579095504512085	12
245	-0.1683384681998508	0.059500138358735195	12
246	0.2066331085453146	0.08014912040407147	12
247	-0.09139299864654496	0.07061272708628394	12
248	0.0014762497294691945	0.00443814848717655	12
249	0.10403009692334617	0.058060311304800896	12
250	-0.03479136580978595	0.04850220752353285	12
251	-0.09495658912731492	0.07830821477512875	12
252	0.21087691897850122	0.06943400330813779	12
253	0.2644021391955188	0.0931806517966073	12
254	-0.2311705793374495	0.009320065364981001	12
255	-0.1352923353601097	0.029196140926763932	12
256	0.11683714406896595	0.030811570876812314	12
257	0.3090073209488678	0.048487581057613555	12
258	0.0593854856052416	0.04683189919556956	12
259	0.08768591338510227	0.0952189478330727	12
260	-0.01673113141243046	0.0679409417570561	12
261	0.030527962089650546	0.09594476042717451	12
262	-0.011751682221009077	0.038507666022052564	12
263	0.10893906319707455	0.07480223136271341	12
264	0.10878245362208092	0.09038848665055109	12
265	-0.29771104433177675	0.04157756728928001	12
266	0.16613693588775663	0.02508910863433364	12
267	0.04728404360261388	0.07093732881777866	12
268	-0.04550995393024329	0.051144289669011175	12
269	-0.12810820725170674	0.057243646935052	12
270	0.20533947151460988	0.07468715302969399	12
271	-0.04301061767587264	0.0621415566088043	12
272	-0.10374002226650028	0.04903709707569287	12
273	-0.269364674664165	0.04415544358573991	12
274	0.03279278986938358	0.10522179346178384	12
275	-0.0034979850895621254	0.055784386200422836	12
276	0.17892235859482114	0.08319908367065025	12
277	0.353792012193306	0.07860851582508502	12
278	-0.062040813891757925	0.07218951117543779	12
279	-0.21960812842918467	0.03950409028083392	12
280	-0.18520232247906687	0.05938679126711213	12
281	-0.06035117558851979	0.04621991166111054	12
282	-0.02268676201070281	0.07865206049741448	12
283	0.004571387378229833	0.030094632169777973	12
284	0.14895746443254337	0.0379527607387629	12
285	0.00667247539548664	0.014754397813347656	12
286	0.13790978281827043	0.0781255165922893	12
287	0.22371802217442485	0.08576984343391421	12
288	-0.08602081324881843	0.07713761351288058	12
289	-0.02336699410621505	0.07076104714974685	12
290	0.07933719840982838	0.06326293055683099	12
291	0.0019967090192833745	0.06371399496123334	12
292	-0.07962102588499645	0.025726193966319977	12
293	-0.24131358495150979	0.049114255297214277	12
294	0.1289444502504094	0.06788159965953651	12
295	-0.1962875268814845	0.03956463326741269	12
296	0.05441563233997339	0.06435327131561723	12
297	-0.11403764216166912	0.011913411392247933	12
298	-0.09514750293066236	0.03862059703781952	12
299	0.18396472678516704	0.08044181282446204	12
