# Supplementary material for: High-level cognition during story listening is reflected in high-order dynamic correlations in neural activity patterns
Source: Nat Commun. 2021 Sep 30;12:5728. doi: 10.1038/s41467-021-25876-x (PMC8484677; doi:10.1038/s41467-021-25876-x)
Supplement: Supplementary file 4 — Source Data [file 41467_2021_25876_MOESM4_ESM.zip › results/higher_order_sims/random/49.csv]

time	1	2	iteration
0	-0.10635509049984411	0.04315925945307059	49
1	0.05128525873397526	0.0785681819713698	49
2	0.1220979398520862	0.07294826437060485	49
3	0.04883755234284694	0.07620911683924926	49
4	0.11315252753309295	0.10486316283887204	49
5	-0.09467463503428002	0.024184579478239255	49
6	0.17329114019682254	0.06703331973195448	49
7	-0.02477751348577208	0.08299836170925315	49
8	0.15020046239755427	0.10223930963526934	49
9	0.01157207822838325	0.06285173791846274	49
10	0.023272381585477075	0.05138833473675178	49
11	0.07838518332164662	0.07749759304055213	49
12	-0.22349971141855798	0.014958646273950884	49
13	-0.294881618961703	0.04261445702051634	49
14	-0.08117938162986389	0.040505626931992764	49
15	0.02536329363949877	0.05825439959842097	49
16	-0.12788827861021526	0.025046091177551067	49
17	-0.03765445511892144	0.029763900896677128	49
18	-0.039449203629666654	0.020672843106798545	49
19	-0.016945343518873845	0.05665533172008882	49
20	0.04578125898234485	0.06477061200842744	49
21	0.16971102816660796	0.0741269411968683	49
22	-0.04165612899406795	0.0732516636168393	49
23	0.08413266646321708	0.10421037413030049	49
24	0.27944337638198596	0.11542944901833314	49
25	0.2025169970847606	0.10106709718101163	49
26	-0.013305164850031562	0.02163248626391355	49
27	0.14589975726981208	0.09699139818760295	49
28	-0.03766793315861147	0.0692355330409448	49
29	0.23388921030304735	0.0871671288632923	49
30	0.08603199643701195	0.043624938224865656	49
31	-0.03700221622920296	0.024899350835667442	49
32	0.2713326871271534	0.09697213661416458	49
33	0.18250793865476495	0.10180119956972511	49
34	-0.10635503571123844	0.021872322122077174	49
35	-0.08071959953470645	0.02113778930226267	49
36	0.0194407241019258	0.07563831782000653	49
37	-0.06348080263410388	0.06344976706358152	49
38	-0.10419195078834413	0.0547951265818139	49
39	0.10666134641046912	0.06635835628138506	49
40	0.10986824055026483	0.06794897690189146	49
41	0.10295650392622198	0.07384826107977784	49
42	0.046295509165480614	0.07248520512078313	49
43	-0.23205726622812242	-0.022322490011311716	49
44	0.007677813715119914	0.09736485089272504	49
45	-0.11894195254770486	0.04308308971369147	49
46	0.22876976641290972	0.1238206212568828	49
47	0.1212789746476864	0.09384134218912507	49
48	0.3308441287161761	0.06731129281166283	49
49	-0.07177733527863635	0.08429470716522369	49
50	-0.0003005761725928232	0.03607016231573725	49
51	-0.05615128695910497	0.031661624874156656	49
52	-0.11499458893093206	0.04681217413633175	49
53	-0.22678628382885063	-0.011180604770201207	49
54	-0.1346426723476891	0.012183529871708534	49
55	-0.12248832205490093	0.010241995922268278	49
56	-0.11865629276768067	0.005813932747963724	49
57	-0.04417416863871029	0.06376776916190001	49
58	0.13047397259823953	0.0795156496129716	49
59	-0.3308792608290491	0.03743599718228559	49
60	0.02737307007647884	0.05308385002123672	49
61	-0.1118554734817581	0.07515260643953997	49
62	0.09934416251791145	0.03603772106711642	49
63	0.06976092102301744	0.08090837504196556	49
64	0.15706174923635807	0.09464883559493278	49
65	-0.03564868919886189	0.06769747807318456	49
66	0.0600126586418486	0.07972292832453516	49
67	0.44222051037709437	0.12968443199603888	49
68	-0.47104743113769004	0.023527529239863166	49
69	-0.1177224510383355	0.04337172468957118	49
70	0.11756447136269185	0.08517839174575524	49
71	0.08862414272913789	0.059049205337691126	49
72	0.09529580666755018	0.09316906486094663	49
73	0.10166074744029126	0.07921305251554471	49
74	-0.013178994472931553	0.07922449342721204	49
75	0.23834242359719826	0.12766801984249979	49
76	0.07813006993709136	0.06689462400469472	49
77	-0.07923284660469458	0.06398703157080204	49
78	0.07323566378600693	0.0667147637150294	49
79	-0.09591520306545882	0.043095375834757456	49
80	-0.11195353146712597	0.019681703744831452	49
81	-0.2771612433232025	0.031998203114447454	49
82	-0.013167053678916622	0.05993679952728603	49
83	-0.01936548213406578	0.03296994389913544	49
84	0.18746609470194786	0.09798634694094116	49
85	-0.3503185653902136	-0.00821916279453971	49
86	-0.16915136726724767	0.0439272416531438	49
87	-0.10130880582430736	0.07715699583951405	49
88	-0.13564487381539136	0.04290887233112697	49
89	-0.12205266206110263	0.05684834419701612	49
90	-0.003623389058704162	0.023984593903511073	49
91	-0.045076093267709304	0.02259089504311062	49
92	-0.008275541694568338	0.08253437879963324	49
93	-0.06489209158013853	0.04011095240876049	49
94	-0.003057653963587478	0.06501249842644008	49
95	0.13965504185805835	0.08354516482909223	49
96	-0.07828957742657662	0.05136051069794035	49
97	-0.0112062536120304	0.07074119031584065	49
98	0.008741327532836483	0.06260064773235846	49
99	0.23188082185900144	0.08664731177007466	49
100	0.2709072130657066	0.06796441475068135	49
101	-0.08195620850414985	0.03315455155095153	49
102	0.09227412851640293	0.09399300836159949	49
103	-0.0066410313497936	0.07943335337357416	49
104	0.11339521480103894	0.025182219142113143	49
105	0.03649687973127527	0.06804408504278628	49
106	-0.06379569684478398	0.02712914833605882	49
107	-0.11719567024541788	0.05678218352169075	49
108	-0.024603453829871617	0.06777903771389164	49
109	-0.03011726398950404	0.04645529804731225	49
110	-0.0747628274352794	0.07182902276309679	49
111	0.11152269384424941	0.026440811694172502	49
112	0.00799999156670613	0.07473733766037498	49
113	0.126948851243531	0.09487268460851839	49
114	0.06229100884354192	0.08473868273362727	49
115	0.28698761652996374	0.09253411836670389	49
116	0.11619068198611196	0.10547209784085307	49
117	-0.11392249366280624	0.07623520782035735	49
118	0.1654287254570898	0.06416242177811432	49
119	-0.04870275583086318	0.056477429323786785	49
120	-0.17441602613280824	0.05967679267269393	49
121	0.057826370837638745	0.05774216803862794	49
122	0.03333720755658467	0.08025795517319281	49
123	-0.17879015357702047	0.011813925905549584	49
124	0.22925199421852288	0.07521458271162727	49
125	-0.02709617900931096	0.05458387636897225	49
126	0.06601420539197587	0.07047416056237527	49
127	0.09961104863370132	0.0637653788428406	49
128	0.022163390740098127	0.05151687708177885	49
129	0.06635556839887144	0.04808564056905561	49
130	0.10486438076777362	0.05384982207868744	49
131	-0.05503732311230589	0.04946989978494247	49
132	0.1224758434746466	0.08652173128353895	49
133	0.0016781732996790878	0.030365819731829204	49
134	-0.20809938686013463	0.047599656783245216	49
135	0.028625868368740776	0.07535434287400827	49
136	0.020917777785252348	0.06801322717739412	49
137	-0.10817476876918407	0.055149404054784704	49
138	0.17996462845326522	0.07383630217181335	49
139	0.28067390394681857	0.06044944057522033	49
140	0.10942518997150641	0.0570365088108003	49
141	0.09874111928733317	0.08854667962748444	49
142	-0.04426898404605122	0.06407432456406505	49
143	-0.021921094198580578	0.032913546589555615	49
144	0.04931277686219376	0.05604499066055708	49
145	-0.16759602705247156	0.05223503147730367	49
146	-0.2735272682700721	0.03473263759853366	49
147	-0.012475155491685043	0.033339924627618006	49
148	-0.008441367857524444	0.056063084571387575	49
149	0.03239364193082747	0.0413056176720213	49
150	-0.2988174881449347	0.0454555850811113	49
151	-0.09069201425982092	0.04564069806089186	49
152	-0.04595164080530684	0.021485134361295646	49
153	0.033335798097153334	0.05288778549483825	49
154	0.12190440389551421	0.06634695376428276	49
155	-0.009105032415885016	0.057944294569637095	49
156	-0.09968839042826136	0.019828746058770927	49
157	0.21335462775709504	0.06601642065388852	49
158	0.02098725882109163	0.06857068444856239	49
159	-0.29608041822427755	0.03836707270372752	49
160	0.289952236753355	0.10213724654082706	49
161	0.11522275110576	0.06668808993352303	49
162	-0.07887547071135828	0.05257838454824946	49
163	0.25408192959303255	0.08638414060995164	49
164	0.010310142649634695	0.03070428933870868	49
165	0.10545915990564823	0.08101491025670221	49
166	-0.2108168810476482	0.025252641193865076	49
167	0.17349868687881348	0.06230138740453592	49
168	-0.20142198527544145	0.037532560445154954	49
169	0.1327803371116652	0.08130114299786821	49
170	0.13699946683821168	0.08601656969967798	49
171	0.05411694219881355	0.04478107903549664	49
172	0.03410719785397424	0.05465518479994767	49
173	0.06618583980242043	0.06066195009223904	49
174	-0.15762570161425124	0.03859753246971072	49
175	0.12422606190485676	0.06574631584328557	49
176	-0.18489614072558552	0.06357440954687536	49
177	0.16640182445685528	0.07756312073207121	49
178	0.19716101834252842	0.08338498152667559	49
179	0.20142161803180056	0.07780295597592572	49
180	-0.11610390859501507	0.07511107568601541	49
181	0.1337189062502982	0.06842616934935476	49
182	-0.02041062258994583	0.03769969702904159	49
183	-0.06973135495303331	0.05764212050816881	49
184	-0.40911857827143117	0.03161322849393945	49
185	0.08877478687035226	0.07516301683544532	49
186	-0.06879136567932259	0.07463239081259639	49
187	0.17049817143112464	0.0573587508938527	49
188	-0.0389690218282617	0.04828807549847864	49
189	-0.026832458182658975	0.06176040229470632	49
190	-0.23010723287511198	0.07654910187194801	49
191	0.17880916411279701	0.08097153862263541	49
192	-0.05109033908946897	0.011591568736873779	49
193	-0.02596721003038023	0.07040022065203763	49
194	0.10811035770223561	0.050212313516314264	49
195	-0.06383549293564687	0.04322609210179728	49
196	0.09490412320889502	0.08504986271383509	49
197	-0.16395695876695265	0.07066625219671782	49
198	0.1461764238059979	0.10086690713013953	49
199	0.24457796331925297	0.0635689696819896	49
200	0.0396822508332008	0.04487788943153921	49
201	0.0013180043949377281	0.05780176562368959	49
202	-0.11225453697401554	0.04672147225121288	49
203	-0.08976632546249426	0.05337549011077313	49
204	-0.023478117941791183	0.057252888287384666	49
205	-0.020808027693330514	0.05426817447507519	49
206	0.17478855487214315	0.07043422790961577	49
207	0.05500103063872235	0.06914327203526628	49
208	0.012853580837840467	0.08463950361410849	49
209	-0.06569023540632396	0.03427216390702104	49
210	0.08124521831150147	0.05458891529057162	49
211	0.1872255955450719	0.11439691236932086	49
212	0.04002733828437475	0.09222950659644394	49
213	-0.12196287477248297	0.055301960138069914	49
214	0.11351147504326278	0.06443395397778003	49
215	-0.23947996730345503	0.03625356675924949	49
216	0.02840815959379124	0.05531935408196646	49
217	0.1762420095783688	0.0693069755232205	49
218	0.09073271477817166	0.05928891619837888	49
219	0.13807545039209518	0.08832371519485391	49
220	0.046613084932322434	0.09374976856349844	49
221	0.010336421076894727	0.08729443916668682	49
222	-0.028464833403324633	0.03888422442873783	49
223	0.06151413064337327	0.04596864709120763	49
224	0.07278316771513835	0.08292563429650973	49
225	-0.038155172937235235	0.06692695046411086	49
226	0.21015216798914702	0.08964756998995597	49
227	0.03972234910017332	0.03367285374451762	49
228	0.003193088719105605	0.07696302098605674	49
229	0.11310585566167854	0.0620122694964303	49
230	-0.27871879809538364	0.0062076964392589855	49
231	0.0850284754648871	0.06493148534996072	49
232	0.12967741851400438	0.048294492696599765	49
233	0.07874872483204312	0.05040784761689913	49
234	-0.018172189718237152	0.07837755568962697	49
235	0.14661898656849456	0.06753546595969043	49
236	0.16181462800228744	0.08111982460915225	49
237	0.24466400882690478	0.07581943102897942	49
238	-0.116439670388975	0.025454729267940453	49
239	-0.10120974334515183	0.04250904018318758	49
240	-0.1641908679869604	0.06624034910627925	49
241	-0.2246187768300495	0.06999918424619794	49
242	0.03597173971986573	0.06587237475778092	49
243	0.2124047709748015	0.07311946862816004	49
244	0.2512393763543387	0.07506167311686328	49
245	-0.03629954167677781	0.05150949895935559	49
246	-0.03454417999677652	0.054917236391652594	49
247	0.06846819359562953	0.06653108713479128	49
248	0.17550350658512792	0.09438524202989175	49
249	-0.010463166295843367	0.05873745809213925	49
250	-0.07220392419364967	0.04156052733033504	49
251	0.10445376851312053	0.05154279430202073	49
252	-0.1659388983437664	0.03202059581321872	49
253	0.0018122091687185597	0.06029068990907521	49
254	0.15120270942265857	0.10686658175735667	49
255	-0.029278822103379742	0.020330383190986023	49
256	-0.49620194632174885	0.016958102422264483	49
257	0.21741310514370843	0.08261147791286196	49
258	0.1988810304513778	0.08981602906321369	49
259	-0.2064659208359966	0.004669086781487531	49
260	0.1481848903229487	0.07365021874158167	49
261	0.020134547446093373	0.0724232148977596	49
262	-0.18462591720999846	0.055231280275043024	49
263	-0.10239506434301586	0.07252177214500362	49
264	0.26123291893693845	0.07689933207620107	49
265	-0.0987893383337731	0.04333016702239268	49
266	0.019581334072922014	0.06127355639019783	49
267	-0.06172047513457376	0.057549371479595726	49
268	0.02345641156035671	0.04645646601571383	49
269	0.06371513506163769	0.05279735212904058	49
270	0.19278188831842405	0.07008244800947913	49
271	-0.22237060506007922	0.04001329955242527	49
272	0.07050980469452231	0.07381921515984184	49
273	0.05333924996913525	0.07760619161015898	49
274	0.08200834804108756	0.07759016762527117	49
275	0.19003553353776995	0.09850105560609122	49
276	-0.0002584665646996723	0.04967314170204201	49
277	-0.007393450899169698	0.050205974362443284	49
278	-0.1408228832787707	0.025657112512881036	49
279	0.06758143537170917	0.04252241614354723	49
280	0.11139455195382589	0.05696107770379889	49
281	-0.291264920585683	0.02733071291100689	49
282	-0.11826992077655385	0.05920125401584709	49
283	-0.10268511290117727	0.03614735959153774	49
284	-0.04235412477182309	0.04135393933544286	49
285	-0.12016797335988728	0.023042433715750456	49
286	-0.06196958124149848	0.07167333690843837	49
287	-0.0028740744842307778	0.08090891462399259	49
288	-0.12568932927918425	0.013826854530638491	49
289	-0.0295746830101166	0.055849039249892304	49
290	-0.015192364340645075	0.04979884620951721	49
291	-0.17585761406372472	0.05474504858283942	49
292	0.025792684681881447	0.03775066945358185	49
293	0.04858470778769429	0.08623595579095367	49
294	0.19436344590826182	0.0892393301479515	49
295	-0.26897192414354404	0.02914128679409486	49
296	-0.12310329259766832	0.016353747307262627	49
297	-0.05867942639207602	0.025176258559633933	49
298	0.12046333130084619	0.0707470858824112	49
299	0.05102838310198841	0.05332823704136898	49
