# Supplementary material for: High-level cognition during story listening is reflected in high-order dynamic correlations in neural activity patterns
Source: Nat Commun. 2021 Sep 30;12:5728. doi: 10.1038/s41467-021-25876-x (PMC8484677; doi:10.1038/s41467-021-25876-x)
Supplement: Supplementary file 4 — Source Data [file 41467_2021_25876_MOESM4_ESM.zip › results/higher_order_sims/random/75.csv]

time	1	2	iteration
0	-0.18966752268714035	0.043085046277505	75
1	-0.2511524999875892	0.014278341415951972	75
2	0.21504566281912463	0.09368746678022395	75
3	0.045580815952089904	0.05115102400510334	75
4	-0.04231963133444209	0.044491300375000674	75
5	0.14659699545621424	0.04229153299635648	75
6	0.04799263502020345	0.053698207836010314	75
7	0.02480637838911935	0.04955711316363769	75
8	0.199787972731144	0.07437217091115743	75
9	-0.12834436579582004	0.02345519392576962	75
10	0.1258798082075287	0.08861247402321998	75
11	0.14857120768753226	0.09238839998965773	75
12	0.06010036122400931	0.08732349147708857	75
13	0.1993411559865897	0.07855862894411773	75
14	0.10005465423606406	0.04626827472396734	75
15	0.04640485934578948	0.036035393712178586	75
16	-0.2720728138464974	0.003519287132298561	75
17	-0.1305851522225789	0.06055438471501384	75
18	-0.14875803051751432	0.06240359203151979	75
19	-0.32016492248891926	0.011181373777483097	75
20	-0.1640260044153422	0.06985896389762042	75
21	-0.22345636336800132	-0.004423004080148839	75
22	-0.12230076330674144	0.05644780947973902	75
23	-0.11779764669518988	0.038497241850445126	75
24	-0.04251134199948452	0.05926691759155741	75
25	0.02236833557648578	0.047505240854484335	75
26	-0.17073840781877822	0.04149322655850134	75
27	-0.05210259349497795	0.026886100320692014	75
28	-0.03377286050902077	0.09037973562736304	75
29	0.08042885322931685	-0.008505953168799395	75
30	0.1268907676488461	0.06847483211724756	75
31	0.04748391892695989	0.07301850637730949	75
32	-0.08651523988119202	0.0025817285955648766	75
33	-0.15085014968413757	0.0533994378406897	75
34	0.02380472467487954	0.09399417426245466	75
35	0.2667561958578989	0.07956115969012117	75
36	-0.40359986134194326	0.03176382801331748	75
37	-0.18579301200158768	0.0212259375394858	75
38	0.22885366634551615	0.06869633583370505	75
39	0.005599974327831943	0.052806384283581476	75
40	0.42759076933258733	0.09492935126481208	75
41	0.3000307191502908	0.0827475449889174	75
42	0.07967888272437669	0.06442152587574046	75
43	-0.1780561248025847	0.04524416432844796	75
44	0.1857329036615166	0.09482922535472856	75
45	0.0212217676506454	0.08818124659357719	75
46	-0.28968315617446755	0.012856994161173035	75
47	0.004425427189317712	0.07613854094244675	75
48	-0.30641529545455953	0.046396013413122404	75
49	0.2725596072877091	0.0998281120199438	75
50	-0.12648059470282844	0.07473392919247945	75
51	-0.04782171570151141	0.06456654461859328	75
52	-0.1861157034761161	0.03320822932047835	75
53	-0.23318745884615788	0.03860434255711951	75
54	0.15367962009895977	0.06376807050714679	75
55	0.38983259709834217	0.10892545256826403	75
56	0.1206833455674166	0.11662491437107009	75
57	0.20371338850860002	0.08016727790542075	75
58	-0.130963325466111	0.04524553673612443	75
59	-0.31811752235667035	0.03763270278834866	75
60	0.01608850035439224	-0.005262929535112654	75
61	0.28515476457481237	0.11787152555101033	75
62	-0.042627028392796765	0.04515590437179642	75
63	0.089680303731005	0.05241293782870795	75
64	0.13853613706648982	0.0599038664346706	75
65	0.09615602998847878	0.06331648175480904	75
66	0.21626308061235627	0.07150539586896618	75
67	-0.17274871654004	0.04495725541547128	75
68	0.3091586633279885	0.1314790714850849	75
69	0.28932795507148557	0.09822449480173036	75
70	-0.08072967346390465	0.06747068037718999	75
71	0.011666542656486038	0.06832733956717414	75
72	-0.09342385287188827	0.08817978845720045	75
73	-0.15892928501739967	0.05650542949770925	75
74	0.04378803732838429	0.06679615849002762	75
75	0.1735261971282943	0.08606764065865632	75
76	0.037018165074854795	0.07368059654530452	75
77	0.10986820015503043	0.08953784203130638	75
78	0.036606667561924176	0.05400109613307149	75
79	0.30824465231798254	0.13129422411865457	75
80	-0.10768998636598913	0.04618478520053394	75
81	0.2671550158605417	0.1131320660915583	75
82	-0.24362864727138794	0.034816117185634536	75
83	0.04880289239374988	0.10265906861559035	75
84	0.04680497075773198	0.07758452865482819	75
85	0.20989207958007916	0.10406609587737035	75
86	-0.1300683470466873	0.03495910472257169	75
87	-0.1012679883565209	0.07275040423622041	75
88	-0.07868923450830653	0.06237237566094753	75
89	-0.27574569317347974	0.016490242310063734	75
90	0.072817965153673	0.06677044951885162	75
91	0.24810250307508502	0.10089005359392085	75
92	0.2696003657274776	0.06813582886750097	75
93	-0.08226501547969223	0.08065631638720101	75
94	0.17313602019897475	0.021969395372156735	75
95	0.22323264013488706	0.10011029437200136	75
96	0.11784690183222678	0.08347496538377275	75
97	-0.24658899899454903	0.043996829484161434	75
98	0.13152613372672997	0.08841351642577375	75
99	-0.21848368007653404	0.038841323504770035	75
100	-0.11183477250036673	0.05906572379730449	75
101	-0.11551666310770609	0.0035601341453332263	75
102	0.053696029415886366	0.03083948845037861	75
103	0.23070069698640444	0.08990302100453827	75
104	-0.08016910243407763	0.05011656074460287	75
105	-0.006212911284687878	0.05173953546348842	75
106	0.14459062246110252	0.07175359946552347	75
107	-0.052876948070055295	-0.003852826076929948	75
108	0.13363508768970836	0.05629870475142103	75
109	0.1571258548838804	0.055591164697838404	75
110	0.07106511370799361	0.062266780738257935	75
111	-0.15718032664808126	0.07232197484986208	75
112	0.18206848837089043	0.06066793816998077	75
113	-0.05894409398062184	0.05860797505694536	75
114	0.19687597282818187	0.05325253067169298	75
115	-0.1446133136827485	0.051831908568436814	75
116	-0.10900208963288596	0.023828136299360893	75
117	0.00314162030867588	0.07327681675048246	75
118	0.020478426509266217	0.06399702316519756	75
119	-0.19565001236194882	-0.0016612758353688215	75
120	-0.18823177293027316	0.05239511011331212	75
121	-0.23297439716105298	0.04179335707704248	75
122	0.17712908892715382	0.07913446489048322	75
123	0.013671715496029855	0.06153694146886802	75
124	0.0353786943386263	0.07172062520150488	75
125	-0.2810713416222171	0.03384501808736178	75
126	0.15253018012012573	0.03208265211360861	75
127	-0.038420352612013466	0.028076439629815743	75
128	0.06424138205711252	0.046778556552803746	75
129	0.10573057536189791	0.10781233177265313	75
130	0.030697835423584164	0.02672501835446729	75
131	0.021612693663861145	0.03823774943815421	75
132	0.11764047833050074	0.09871976710288177	75
133	0.16810212730839894	0.0816243316491149	75
134	-0.0999915296995277	0.060386541732953304	75
135	-0.1998388374075039	0.05636499893125785	75
136	0.12633903285888	0.07142222866263725	75
137	0.24018390265511463	0.08530888208859508	75
138	0.21347769793515975	0.0754263065410845	75
139	-0.18631010313662058	0.06506084033701647	75
140	-0.08031857740329049	0.03174746539891575	75
141	0.11693134025589177	0.06968554963613541	75
142	-0.13509785564327678	0.03186959013804569	75
143	-0.1222535254297948	0.06530729301706995	75
144	-0.058088878939380466	0.06550630050897178	75
145	0.09475515724768542	0.0723787400589308	75
146	-0.15899804888631652	0.025297615829307656	75
147	0.07055309034780853	0.03752891388427951	75
148	-0.14823011371391048	0.04824199433796349	75
149	-0.02352293526172049	0.053150190572276816	75
150	0.04490832090223291	0.06293789358041756	75
151	0.021673436675107252	0.05576136151836678	75
152	0.4185747100242729	0.08225187129775152	75
153	-0.11906738184645643	0.0569203350842673	75
154	-0.1272442137901564	0.05361375784442716	75
155	0.2009244845847202	0.07512403285276606	75
156	-0.02582973882233559	0.03227994912499977	75
157	0.0878946789334022	0.014005646439159723	75
158	-0.048512352266542616	0.04912111826860913	75
159	0.2395464115025312	0.09909802348860776	75
160	-0.10356284433506417	0.04426820189038762	75
161	0.2221320831858085	0.11607794827885844	75
162	-0.045915045501921464	0.05768305840099915	75
163	0.18676320775621208	0.09475208369590779	75
164	-0.05835663513776602	0.04665791378165639	75
165	0.09524577531052958	0.020122175908743517	75
166	-0.1265742053443349	0.01585700446193162	75
167	-0.15785282319060384	0.03190618414152898	75
168	0.18267557528477874	0.0602912090423388	75
169	0.13939114509862693	0.051648237728822176	75
170	0.05556991056837805	0.06198828930543042	75
171	-0.09867540287119965	0.06945806308842	75
172	0.011827208400901056	0.07575510267172995	75
173	-0.019194849457524876	0.044434765914337815	75
174	0.07828850307287076	0.0716708855174734	75
175	-0.10688192958903882	0.07198239346649675	75
176	-0.04352981356676168	0.08512039389347884	75
177	0.030773506265919896	0.08415689767284	75
178	-0.1379442632352451	0.0664259726176503	75
179	-0.08089577506772189	0.03877465699424661	75
180	-0.1712060879108064	0.04831524393644787	75
181	-0.18431493457041673	0.029839323613675844	75
182	0.09768176434082092	0.06465442259724036	75
183	0.14186310695977508	0.08588251994005931	75
184	0.2374873676168752	0.05282622111863061	75
185	0.09528314107355228	0.0691612666700593	75
186	0.24589292950357078	0.06976280204088328	75
187	0.12832720700429623	0.06320507119969433	75
188	0.1293361662821214	0.07910772305657858	75
189	-0.19319106597436217	0.05094236782303362	75
190	0.056748637730948175	0.05342792674444303	75
191	0.17142124419371674	0.0941626272969834	75
192	0.12568135331100294	0.10361180884087084	75
193	0.001047733730454357	0.043058048601095814	75
194	0.15201267182662445	0.06715674549410383	75
195	0.11289516739276464	0.07325217827564733	75
196	0.01921505708894536	0.051024590433018435	75
197	-0.2998424810676031	0.032676199838464856	75
198	-0.07599641717508415	0.0642923065394154	75
199	-0.19153405635886356	0.055264131952964105	75
200	-0.027526046684614603	0.010673677190941127	75
201	-0.012236783075987332	0.045185818620339505	75
202	-0.1541119561399536	0.07303666645384725	75
203	-0.14750138732391316	0.06054594502220867	75
204	-0.03294835016546409	0.051963744976191224	75
205	0.138078036421528	0.05054872808067023	75
206	0.19148450764355093	0.07498416130616947	75
207	-0.08237707779376738	0.07005467461320043	75
208	0.08924600251383358	0.032068624082656545	75
209	-0.05742229415801302	0.030609159762633047	75
210	-0.1975221074829131	0.026213556016460804	75
211	-0.26569467564511023	0.04937294117167545	75
212	0.09326295275356256	0.048947037438863694	75
213	-0.037141634436950004	0.054761672147684105	75
214	0.3807915712475917	0.12073246603468413	75
215	0.12770432211043034	0.05002572799491555	75
216	0.1612784454967861	0.10627124471672614	75
217	-0.026634225631795662	-0.001999151524834964	75
218	-0.135774755311192	0.061644111127600855	75
219	0.2672617936332999	0.08750677182267777	75
220	0.08171991856533904	0.045790287291772425	75
221	-0.12248947277176661	0.07459563105419005	75
222	0.12041018360885139	0.06756471339478823	75
223	-0.017151092192847252	0.03187176356089868	75
224	-0.16794859260340778	0.05328339368454846	75
225	0.07580203055607403	0.09472392959438174	75
226	0.19247156323471581	0.05999602785549654	75
227	0.09030490973156813	0.05014374546506803	75
228	-0.1183108825671838	0.019413267153615733	75
229	-0.056681670940067444	0.058357858590819635	75
230	0.1869440344792588	0.03513639625827707	75
231	0.022500488685227332	0.07046224070677994	75
232	0.08676055652049441	0.09435444332209682	75
233	-0.0060311450909341854	0.061542841962556584	75
234	-0.09711070552711684	0.0636480759749011	75
235	0.163194434642628	0.08662811339777123	75
236	-0.10090934866988624	0.09633326073414746	75
237	-0.1365075256313226	0.012102014998311898	75
238	0.09921148876840985	0.0656885995273129	75
239	-0.13326529918677085	0.0045631080651020875	75
240	0.020545586561736617	0.08032756454665929	75
241	0.14005881111084276	0.052417893581402836	75
242	0.11851185352464937	0.05887383426143579	75
243	-0.13617320665544977	0.04644104596178942	75
244	0.032981809876753726	0.023586135645778213	75
245	-0.054321079857130916	0.06973355620140408	75
246	-0.11462264879978695	0.044747881720708295	75
247	-0.14482980671847503	0.055210076448857635	75
248	-0.24415613798025043	0.047950558960500246	75
249	0.18044907833409882	0.03930798404458325	75
250	0.054712186796268956	0.09508597294280237	75
251	-0.14529994991049802	0.034605587053354585	75
252	0.06722890362642221	0.048749307065723745	75
253	-0.1828709374151328	0.0013651918577301696	75
254	0.086604384563609	0.031861510104476715	75
255	0.15632277471236317	0.06440643208850592	75
256	-0.1987927336367122	-0.013074818736305947	75
257	0.06907920907660646	0.03303541274812573	75
258	-0.0947174469861653	0.0512061762446257	75
259	-0.24520377185144934	0.009685488462157119	75
260	0.07435630178777683	0.0242179656492862	75
261	0.11763655305585462	0.012036305524505703	75
262	0.019370861011169548	0.052685201295531205	75
263	-0.11470382268739936	0.08178802911442257	75
264	0.11339838658846887	0.07370526557338546	75
265	0.07899521745643068	0.10188186606843426	75
266	-0.12733667796446257	0.010041851188286134	75
267	0.11518356040025668	0.04544873830135306	75
268	0.05716776006462935	0.06276765368415925	75
269	-0.1274705600207297	-0.005727996724590821	75
270	-0.2508631516968991	0.00255709835245786	75
271	-0.01727983102851786	0.02250108044745534	75
272	-0.15417327679153006	0.08301488200488336	75
273	-0.1931731701331364	0.040584458426538246	75
274	0.07829616829589861	0.03303200608458762	75
275	0.25747102726343396	0.08611205901953732	75
276	0.09278254496398479	0.08903227239631892	75
277	0.06639443013905659	0.040914764731549945	75
278	-0.16663669941905168	0.05069124727668783	75
279	-0.18343032041425247	0.051843434193833436	75
280	0.3326092236010355	0.11250228446729767	75
281	0.045535889598862796	0.06967649707860615	75
282	0.008233069108063585	0.0001272888486404511	75
283	0.1945935370648972	0.07581161855830104	75
284	0.21114875160186794	0.045399221843934724	75
285	0.06898792858136414	0.04241800021156581	75
286	0.1113369741791171	0.07007911533621432	75
287	0.191344561547993	0.06729913121077787	75
288	-0.10235546396555704	0.02671003565179408	75
289	-0.0804140522543261	0.040915597055915284	75
290	0.2584444091299487	0.05764766983328471	75
291	0.3125029105359408	0.1003156631540356	75
292	-0.0870751192836629	0.03871815341082987	75
293	0.25726539612048677	0.09207513747976573	75
294	-0.03448399461923259	0.04824066372896393	75
295	0.16921336041939858	0.05967966111324726	75
296	0.17829948068175758	0.0680572617513878	75
297	0.07370982393363809	0.04904683468954454	75
298	0.16246563057645416	0.07922622845264936	75
299	0.08214907550510023	0.0683393016598122	75
