# Supplementary material for: High-level cognition during story listening is reflected in high-order dynamic correlations in neural activity patterns
Source: Nat Commun. 2021 Sep 30;12:5728. doi: 10.1038/s41467-021-25876-x (PMC8484677; doi:10.1038/s41467-021-25876-x)
Supplement: Supplementary file 4 — Source Data [file 41467_2021_25876_MOESM4_ESM.zip › results/higher_order_sims/random/61.csv]

time	1	2	iteration
0	0.05372782678314554	0.05583124584540673	61
1	0.32231958502983976	0.11756843949145192	61
2	0.04298353697982011	0.05705084520341068	61
3	0.08674287275201539	0.09660678475836244	61
4	0.1199805631069753	0.10464236237563343	61
5	0.06562318268684965	0.09149070828724268	61
6	0.0928269996950269	0.0994601562611642	61
7	0.09867135001457085	0.07347898938730496	61
8	0.022635960272885246	0.08490974340778237	61
9	-0.0020793447976113376	0.04195607194909512	61
10	-0.13113928081110346	0.028797780551410124	61
11	-0.2141568231744289	0.04549309927419977	61
12	-0.14070996732577992	0.046179396829959016	61
13	0.10646336789808027	0.07501171153858119	61
14	-0.007644329387062185	0.08513305044841049	61
15	0.22106276317013768	0.11028816740384047	61
16	-0.19441612397843627	0.04506268569796105	61
17	0.0672590804546725	0.10148896364822586	61
18	-0.13618693178149502	0.0240768599235994	61
19	0.07482911924868298	0.029682255281227213	61
20	0.14866798935146155	0.08746617321413501	61
21	0.3071161625190489	0.09582714306846556	61
22	-0.006850693866455612	0.05078939384384015	61
23	0.17702180829841083	0.11300558496908492	61
24	0.24637536676185803	0.09638649585607696	61
25	0.10887107535585981	0.08406937149993891	61
26	-0.12261682071036666	0.0584381377593666	61
27	0.012109348972175539	0.09362005988399481	61
28	0.049553128637564225	0.06054957203149586	61
29	0.15929989171609807	0.09319940225392155	61
30	-0.006039024582665829	0.07558397192446288	61
31	0.07673262945062836	0.06334252746634202	61
32	-0.2928170639674021	0.01889185137576099	61
33	0.14755226785566827	0.061495289581122596	61
34	-0.24592332673385556	0.014050682510065478	61
35	0.02427216571993731	0.0684377585586245	61
36	0.28899549627093685	0.12752022742679212	61
37	-0.24721356693777788	-0.0020165212128196337	61
38	0.16057965621224787	0.07243512371320783	61
39	-0.26058982453032153	-0.004088814417979976	61
40	0.07573249426840582	0.07632608159852276	61
41	0.07174553779347985	0.07588069152884108	61
42	0.05399658708661633	0.048485542956522285	61
43	0.054770318517500444	0.0740256155640943	61
44	-0.1466671787842911	0.05502128882672395	61
45	0.06896982002159596	0.05549469557438546	61
46	0.020645960272836505	0.04589783235224219	61
47	0.36779719850075604	0.09987631183140751	61
48	-0.16514265904162914	0.023767353422106483	61
49	0.01731578602699738	0.05381901606761608	61
50	0.14653893032185156	0.01988466273566261	61
51	-0.032101551211014955	0.06607100963129	61
52	0.14116051878647942	0.10018275289580636	61
53	-0.09484152278862619	0.05288646623188731	61
54	0.009178192036867015	0.08307026023903678	61
55	0.05577422734282887	0.08278337366353551	61
56	-0.04653103087992299	0.07405510768047951	61
57	0.07597352194278156	0.035757226449747034	61
58	-0.09974567268461917	0.050893983186719484	61
59	0.06926170430672228	0.0625954597405806	61
60	-0.06345755469352919	0.02199354800824395	61
61	-0.2599716014508782	0.017741038746021825	61
62	-0.11584286666968636	0.06692709512814793	61
63	-0.09070373383897835	0.027699110034239006	61
64	0.21651024084604195	0.09582318550467153	61
65	0.1436089535819313	0.0832389748438389	61
66	-0.06199802921777437	0.011575145766004087	61
67	0.058748033780706005	0.07842365401917843	61
68	-0.13545232247913358	0.01588199500750573	61
69	0.015169304955228282	0.05192060294339185	61
70	-0.063753931316389	0.04175374445170819	61
71	-0.2588909545812475	0.05416937282767874	61
72	0.11257553151639181	0.06711485709076834	61
73	-0.25257352587929277	0.050906973750994275	61
74	0.03510457463880426	0.05276842774293399	61
75	-0.06279169441667806	0.042426877075000397	61
76	0.020031114222889525	0.08639677734040783	61
77	0.11393760652745202	0.07153678883493393	61
78	0.05337014952355867	0.08452378416865991	61
79	-0.04408759466744716	0.06461976605664407	61
80	0.07514878728835636	0.08650335377249975	61
81	-0.029625772851966076	0.05251092070637553	61
82	-0.1947785215229897	0.07099195446285965	61
83	-0.13391823148091964	0.03864551232859125	61
84	-0.015150691287185991	0.09647158455719768	61
85	-0.0878360086561555	0.06288983084775797	61
86	-0.35823548856078213	0.030211533933424135	61
87	0.05145440289779341	0.04975512078542168	61
88	-0.013988099922071973	0.03718485164073984	61
89	0.17474140637953625	0.08133456290933172	61
90	0.16982175128413463	0.041909788664991676	61
91	-0.043071987205693184	0.07059090028290499	61
92	-0.07011758576643047	0.0660221856030034	61
93	-0.20856183753488203	0.01656414370426451	61
94	-0.3637168391839353	0.016883509572097215	61
95	0.44238787569136967	0.14379860079970389	61
96	0.03948666813189016	0.056748226416988456	61
97	0.010324923587591725	-0.00095341133339609	61
98	-0.047110429869950045	0.044113719302611716	61
99	0.055929206614162785	0.06096342109041073	61
100	0.3847972057509143	0.126881396804455	61
101	-0.1172883725751566	-0.0035433084695398807	61
102	0.18109726428902148	0.08548092362204629	61
103	0.2306637525856234	0.08740800998323946	61
104	-0.13937954050559268	0.027258205045720383	61
105	-0.1997743871536265	0.005233122212680815	61
106	0.0625925668177756	0.08483545397308812	61
107	-0.0159647547824816	0.013445731784642884	61
108	-0.03645377944562218	0.05475498755800416	61
109	0.0698703559478883	0.07091165280861372	61
110	0.19458614931916862	0.108595118317496	61
111	0.1033320567480472	0.06018501359028843	61
112	0.23585092132316804	0.07544249126433328	61
113	0.08319687568263186	0.04333360558868327	61
114	0.134564238570061	0.03747009242568483	61
115	-0.04741507778164918	0.026194702192268726	61
116	0.08132211207955364	0.0546215408746154	61
117	-0.03777142083207756	0.014125300718502924	61
118	0.17522472306491335	0.08744176556914024	61
119	0.06898542344783584	0.0642547700033782	61
120	-0.2101683031471868	0.03838526719868844	61
121	-0.015751032042165165	0.01868811906889055	61
122	0.13424208703819593	0.09116336728243578	61
123	0.10123784585352383	0.05960871840345308	61
124	-0.054174453625202845	0.02329740661463642	61
125	-0.08282954903257225	0.05852379964350131	61
126	0.08377047815798877	0.03171176191952248	61
127	-0.07779238754688884	0.023441135500786227	61
128	0.0962027584005568	0.03199381684333826	61
129	-0.15416949940072597	0.03429305633255528	61
130	0.254286630035666	0.1214030051875313	61
131	0.30248919364745064	0.11624080176830937	61
132	0.24975889629034814	0.1097650051937944	61
133	0.04001502439217484	0.07174019707826979	61
134	0.2082733162706198	0.07582162544761598	61
135	0.14397836036715447	0.06241704821360658	61
136	0.2795714353049654	0.10574342755320565	61
137	0.06787401668940761	0.09138496644104645	61
138	0.0003085911049375751	0.06206729823000987	61
139	0.19614009792238382	0.07926462258571755	61
140	-0.2264455794085449	0.06256182566536311	61
141	-0.08669507218460525	0.04297032628539147	61
142	0.22347207780164205	0.08644788000306261	61
143	-0.3790956878818231	-0.021899749217994105	61
144	-0.016158914571392083	0.07721031551859517	61
145	0.03761041022436287	0.06437185179581745	61
146	0.039007598109475336	0.059576286928430436	61
147	-0.007006122082267092	0.03233588914070879	61
148	0.154500226538211	0.09303514329737146	61
149	0.24981856162029023	0.10201603339458457	61
150	-0.12288996771661535	0.018336935096131508	61
151	-0.07368524942079445	0.05529075337045407	61
152	0.10137029709930301	0.0513886314142018	61
153	0.24786862904792187	0.10501593292444256	61
154	0.13996721299884723	0.09309168614199581	61
155	-0.033007877373321726	0.055765702744405	61
156	-0.11278765933281158	0.06948603061892047	61
157	0.17119207449334878	0.05790659292922504	61
158	-0.048703023355773305	0.08496664584385193	61
159	0.26361749137663026	0.09454865443539373	61
160	-0.06861354408362895	0.03623957557260072	61
161	0.08963743806883995	0.07369664629941396	61
162	0.14839287445112526	0.03126629853621358	61
163	-0.06387820907718196	0.03460938761309823	61
164	0.07658028421992706	0.08405354918241141	61
165	-0.16463607269858413	0.03978935105539954	61
166	-0.1312065165870382	0.060849087604809844	61
167	-0.012404220773688239	0.05199270313096646	61
168	0.26060782989045195	0.09647030292583238	61
169	-0.2350486112349787	0.03603675855860214	61
170	-0.2574878318743802	-0.007096922518161887	61
171	-0.13741293908339594	0.058049601003760984	61
172	0.20403205423581375	0.07823871866022775	61
173	0.27240139148863785	0.07381384832352944	61
174	0.09379645573595714	0.057735596254803366	61
175	0.09387183086182077	0.06403971394680817	61
176	0.10047210135966327	0.06311029974856465	61
177	0.21874459575012528	0.07323650365281367	61
178	0.03205841850257717	0.0625158049754026	61
179	0.10250881011423367	0.05762637708930233	61
180	0.003416761151755279	0.07127211435880093	61
181	-0.09614871177403418	0.07336682091800524	61
182	-0.03125909811500298	0.08511269681568584	61
183	0.1062421266408949	0.06959327429780648	61
184	0.01810777442174521	0.08083766883417694	61
185	0.09495881267481958	0.08339708653351427	61
186	0.18045444034330407	0.08458455013457283	61
187	0.043800230228159376	0.048730286833359795	61
188	0.179985038318938	0.08296907656838746	61
189	0.10177625219271633	0.11094291971137922	61
190	0.0019732979069062647	0.048426367449086925	61
191	0.48144853966567774	0.11466352957991496	61
192	0.10855264235509889	0.07029087064576951	61
193	-0.18933870399608177	0.0007174782720917694	61
194	-0.23964855914223443	0.003635350460959254	61
195	-0.07882096430248715	0.0634129401887963	61
196	-0.1534373060355111	0.0331195365689374	61
197	-0.17544362453836665	0.037340270589171894	61
198	0.2587204103524099	0.09037061075045003	61
199	0.0837871909306321	0.06931840231619245	61
200	-0.27701885081096805	-0.016030712692116592	61
201	-0.10798750382476842	0.004653005673266244	61
202	0.10236110944236221	0.06668162238772486	61
203	-0.07602330215095966	0.05984028265284998	61
204	0.23544961869539938	0.10968856418560327	61
205	-0.2844283836484088	0.037762064278998204	61
206	-0.2543443943621859	0.05033113451686473	61
207	-0.15737730869133176	0.035532525434216734	61
208	-0.008661752989520207	0.07151201896047106	61
209	-0.13910273231337972	0.05313943662787287	61
210	0.3398090943332659	0.1366903564156648	61
211	-0.03538214116026115	0.07206389604219147	61
212	-0.1023111910964484	0.04326595112958604	61
213	0.16662889273512155	0.05546318833596845	61
214	0.13426005999991236	0.05016819435845077	61
215	0.1714562079053096	0.0969894819483234	61
216	0.037575018029848486	0.05605740057593648	61
217	0.2935894673467132	0.08025470140678448	61
218	-0.016202033144933604	0.047916851853574915	61
219	-0.05202264670712725	0.06516025250654876	61
220	0.03889422264265838	0.040838844146819604	61
221	0.1753812460418898	0.08804385920979843	61
222	0.2166263640346303	0.09084396812513042	61
223	0.07288034567843953	0.0964855488923179	61
224	0.15498387716131812	0.08904661366139298	61
225	-0.03061127024186375	0.06656721203011268	61
226	-0.010987901698780238	0.04191959044941544	61
227	-0.2052427082921396	0.021385904453032997	61
228	-0.12996171290952693	0.049949244355690925	61
229	-0.18554769923103098	0.0018401280690929975	61
230	-0.019814532847750217	0.022903128280770946	61
231	0.10474911451832401	0.07480662833341753	61
232	-0.049387371574486486	0.05017893718949745	61
233	-0.038496259222512534	0.049987855962791955	61
234	-0.04513560159332736	0.06066428834286089	61
235	-0.11125314241373253	0.01938461797328473	61
236	-0.0837921064741622	0.06728611230298658	61
237	0.05159054180856507	0.050691360253494494	61
238	0.1112820621078677	0.0719926897417678	61
239	-0.1156016467821095	0.027055402533498772	61
240	-0.042096700738286884	0.03083118731962255	61
241	0.02195212711158101	0.017036801711223744	61
242	0.22076353901610102	0.08139300338848451	61
243	0.057227239841926986	0.0611491073011338	61
244	0.11065482963610189	0.09916490545206144	61
245	-0.12108014664564158	0.07625728185493992	61
246	0.07372511995006141	0.06906049417387407	61
247	0.10422453816362558	0.08647302759533661	61
248	-0.07590823917199416	0.005187053517454483	61
249	-0.027114927649708864	0.10361037700410453	61
250	0.012584224165676193	0.06662017526523893	61
251	0.02050437569556601	0.03001742065833043	61
252	0.04526112562524617	0.08713805121983405	61
253	0.04050071782466306	0.05316509785733265	61
254	0.20492752406034484	0.06832046333890474	61
255	-0.12147956203899737	0.06915593249845281	61
256	-0.10308689501504696	0.022515079925114832	61
257	0.15316441199598332	0.10932426196007035	61
258	0.15953916257681885	0.04441523502798368	61
259	0.11197028040356098	0.10072267250054276	61
260	-0.011667716283988947	0.0894953605816401	61
261	-0.04398216297479589	0.010492299603489266	61
262	0.006724432061294273	0.06419048680856497	61
263	0.1083482829098148	0.057284364782296156	61
264	-0.03142881042773318	0.04185911421073899	61
265	0.04540549994118045	0.08259339373521012	61
266	0.025806143950723157	0.003612715414197945	61
267	-0.061422732844443044	0.020928466483263245	61
268	0.0033757778750724476	0.09533215692826423	61
269	-0.05722580246186067	0.057733048520787984	61
270	-0.1893884348870158	-0.006492197581484353	61
271	0.10206405563726459	0.056790556138127626	61
272	0.003543217197969548	0.0997979578908108	61
273	0.15573628761802186	0.06033846236404352	61
274	-0.2205980305100829	0.0353242827017166	61
275	0.22791815942824062	0.09776698049236704	61
276	0.18737584888252748	0.07295762644954834	61
277	0.30430759927998313	0.10743990407147014	61
278	0.1149903505769448	0.09938391497543572	61
279	0.14113478737701887	0.06955535445178114	61
280	-0.10238964165182489	0.04394934596086867	61
281	-0.09951149837456877	0.026923045115442152	61
282	-0.19785778470234633	0.01874364229920163	61
283	-0.021548619172266144	0.012850889775182091	61
284	0.2535435833700909	0.09308917818422721	61
285	-0.3978074133075058	-0.014521952820813396	61
286	-0.1456849837508596	0.05016607335019857	61
287	0.4051007054097668	0.11697886620000354	61
288	-0.009686199760699227	0.06709048199787802	61
289	0.05620463854792757	0.050774100631144486	61
290	-0.12310551270103642	0.009415158089636742	61
291	0.17265479012834736	0.09258812974777215	61
292	0.022512649426225766	0.09463926896633056	61
293	-0.18320392891664322	-0.011936409005263042	61
294	-0.10174460372253719	0.007467846162657834	61
295	0.1628233839552046	0.0806540625442247	61
296	-0.12678033893389784	0.040965235497636865	61
297	-0.10931709496973101	0.03229444640156245	61
298	0.012701066779029454	0.08884889354968123	61
299	-0.12277401987660293	0.047860658043399354	61
