# Supplementary material for: High-level cognition during story listening is reflected in high-order dynamic correlations in neural activity patterns
Source: Nat Commun. 2021 Sep 30;12:5728. doi: 10.1038/s41467-021-25876-x (PMC8484677; doi:10.1038/s41467-021-25876-x)
Supplement: Supplementary file 4 — Source Data [file 41467_2021_25876_MOESM4_ESM.zip › results/higher_order_sims/random/60.csv]

time	1	2	iteration
0	-0.21632598849108156	-0.010624329207097208	60
1	-0.23477584544057478	0.022641949173596302	60
2	-0.0022650570577077943	0.07076741988933234	60
3	0.17339841941019574	0.10973804014788581	60
4	-0.1145260483206524	-0.006950520380865868	60
5	0.07486949672009724	0.03875422539326664	60
6	0.060204807240700986	0.09944344770202715	60
7	-0.41128268354946734	-0.012709423527221982	60
8	0.09079974004196353	0.047982480123267446	60
9	-0.09323409569339373	0.01979922209083957	60
10	-0.27458164130317586	-0.028033432544271385	60
11	0.3701427371360021	0.11108105139198304	60
12	0.10778418780636145	0.06831221262259037	60
13	0.06257038273718914	0.01837707314515964	60
14	0.2156202106889864	0.07882232087731486	60
15	0.316718547806241	0.09243726112549569	60
16	-0.09021518372914167	0.05960744876331151	60
17	-0.17396131932993267	0.05615755051751243	60
18	0.09161104559879814	0.08610897819753661	60
19	-0.06492064321034771	0.062456885312108676	60
20	-0.14033076886343554	0.028934771736285732	60
21	0.13638995390377315	0.06574361292396612	60
22	0.06337918469457142	0.08506040291703555	60
23	0.17215450756802456	0.08302381578217813	60
24	0.07540792493353975	0.09102079488919138	60
25	-0.0262194203840226	0.024024575690447754	60
26	-0.11084949995811073	0.030547886963444203	60
27	0.05209233479919011	0.06711460773078971	60
28	-0.07434392729474648	0.03905426203157812	60
29	0.04241106333706996	0.04543026679449498	60
30	-0.20720657754370325	0.031144894214586247	60
31	0.0731102635708631	0.07314242082940972	60
32	-0.022013258645331612	0.04904633001658115	60
33	0.31977785926339947	0.1194527776145877	60
34	0.05453631341578353	0.09365398562444295	60
35	-0.20902836966275268	0.014867773071381873	60
36	-0.10072539780995052	0.04543004336303616	60
37	0.013692517387997911	0.09184251749227186	60
38	0.07315886125317815	0.07457034106702307	60
39	-0.03621732286252916	-0.017488473082150905	60
40	0.07161777135720174	0.06826743710240367	60
41	-0.018439616616892678	0.07108663566389117	60
42	0.1282496376646109	0.09707281808807175	60
43	-0.0854892409527846	0.06905252370786147	60
44	-0.02089812792948696	0.06972039575974642	60
45	0.039687879254742445	0.07727259768179744	60
46	0.030664846818040496	0.06899262103371265	60
47	-0.020504123341440066	0.024822957785966753	60
48	0.20645812001523234	0.07806637219679244	60
49	-0.08163781994478692	0.04058733804347197	60
50	-0.1714487289811951	0.06813727233290774	60
51	0.042788325289474585	0.060086437808963084	60
52	0.040191914756462624	0.05097909740753149	60
53	0.3201428855926507	0.11866539543437486	60
54	0.029851839693433684	0.04229800132921396	60
55	-0.0357472998437639	0.0318033524205859	60
56	0.06798893039823685	0.06808596270114481	60
57	0.1943270562164012	0.07055208728029573	60
58	-0.1429730805645498	0.016656813045410272	60
59	-0.0737918114480984	0.022258124017409436	60
60	-0.06691108672737328	0.012887258498102747	60
61	0.030641526969214503	0.04302268548856699	60
62	0.08760748842249366	0.06599098589126234	60
63	0.008965798870959395	0.054969892844155405	60
64	0.24459773632817908	0.0776344855450087	60
65	-0.34157607754136715	0.0036710301905331037	60
66	0.033639664741795576	0.06104790936446339	60
67	-0.3032567006639792	0.03377385392365345	60
68	-0.2940051521451092	0.007591318048849685	60
69	0.0844183986254122	0.05931152665978716	60
70	-0.025743796245399974	0.0421625495080028	60
71	0.23630257923863135	0.03689356101743856	60
72	-0.12878856863453	0.03772926496619684	60
73	0.18042223050744216	0.06638173677274843	60
74	-0.019629227453772696	0.10830296578734182	60
75	-0.1122219806552844	0.05729088119210387	60
76	0.20717438039133387	0.04346355714338926	60
77	0.05107169154097943	0.04319782009289751	60
78	0.17405458263529192	0.0642707054624638	60
79	-0.006087765160256949	0.05964841776032121	60
80	-0.0077424226831321365	0.10175033212795515	60
81	-0.16209184185950226	0.015387119328571014	60
82	-0.28757861704809673	-0.022908866724339005	60
83	0.021789022135515788	0.029779827793223856	60
84	-0.008739948908323636	0.10542160961912919	60
85	-0.12308579984295162	0.06933691792397308	60
86	0.25342766807628797	0.07537592779837583	60
87	0.03456158797074316	0.06287084392278303	60
88	0.19534164541871993	0.07703962652169284	60
89	0.17083085671510628	0.08589021498608002	60
90	0.012747590999861143	0.07816675964893699	60
91	-0.0746451242741631	0.053005646061281234	60
92	0.013867389056989251	0.0878784209247195	60
93	0.06958001144135123	0.05843586926457214	60
94	0.3895563528250896	0.11112241455725247	60
95	-0.11204490813005824	0.09404483416232512	60
96	0.12380556805836605	0.08025802648738088	60
97	0.14873629661272963	0.0968186214770188	60
98	0.0064880783014303065	0.022761341833167532	60
99	0.00597114040227872	0.03643988091966281	60
100	-0.04134878807926753	0.03458936957049578	60
101	-0.13176197786762203	0.04790048822371004	60
102	0.14752387917540496	0.07566448655353898	60
103	0.1648475781173579	0.015630471713215497	60
104	0.19154172802549221	0.05986756695879838	60
105	0.13986789283531875	0.0592602141026338	60
106	-0.10162196225146795	0.04845202397793077	60
107	0.026449842703752502	0.07991582816437069	60
108	0.06986876809793115	0.06605524566869303	60
109	0.0074007806908902435	0.07910887862572363	60
110	0.07432759617656076	0.07240163064052246	60
111	-0.14757486694261127	0.004902801841212638	60
112	0.19428391316817803	0.06555407245579652	60
113	0.01277809619745519	0.06288048628512824	60
114	-0.13651861885097502	0.008153664904147246	60
115	0.03450410659840624	0.03514435433570298	60
116	0.01963072331464812	0.09683364164542604	60
117	0.13538642403008425	0.11028112157079865	60
118	0.01379238916622752	0.07663755054120451	60
119	-0.010206455558709263	0.04605305266694335	60
120	-0.07652297972062361	0.03589527851367265	60
121	-0.09492724161273812	0.027123065693755416	60
122	0.1531657605626412	0.03659669837616772	60
123	0.1173846835420575	0.05208754590766755	60
124	-0.0003156247054175315	0.03148089483822163	60
125	-0.13845295502760835	0.018844081132519754	60
126	0.10314943133578129	0.080436649656728	60
127	0.09382074825426112	0.06399650835229968	60
128	0.01154776953692508	0.07069895481426362	60
129	-0.16597875121898217	0.05235678782051511	60
130	0.09762593933071269	0.039497812193273495	60
131	0.12280846741383886	0.05161667862171609	60
132	0.24480272540548095	0.09080664344327175	60
133	0.10938360099549602	0.05550472608808474	60
134	-0.33702140135173514	-0.010918575221555054	60
135	-0.06101321737114433	0.08495943500814912	60
136	-0.07575965171170809	0.08860369233233283	60
137	-0.22050190561322028	0.00852582581192493	60
138	0.18812905754096537	0.049878631135407546	60
139	-0.07900658336314315	0.04487530088132407	60
140	0.12910913526896692	0.10267434149440512	60
141	0.10376128939199217	0.07471758484396268	60
142	0.0290506514612997	0.06404229917476696	60
143	0.06268354231643954	0.040887666783127614	60
144	0.12033838631215785	0.027732644866243546	60
145	-0.040911460097299374	0.08309131970566586	60
146	0.024576009798668464	0.013454118698119372	60
147	-0.17429108352255782	0.04490707409823344	60
148	-0.09525572973722442	0.01094620731259319	60
149	-0.06530171868276864	0.05727501400183378	60
150	-0.18229119745294442	0.03959573162508554	60
151	-0.1488713959640817	0.05629377193345458	60
152	0.14473670966883279	0.07479105147572332	60
153	-0.08246300205920631	0.07256538913438035	60
154	-0.03136041984231438	-0.0016021892219315532	60
155	-0.06854417384439443	0.050469066976229535	60
156	-0.1040797131811835	0.04273652333859226	60
157	-0.021515067358225663	0.022460403677739126	60
158	-0.2951636052347873	0.019742375270046922	60
159	-0.021662713246289718	0.07391226495209195	60
160	0.2065926081424825	0.11452131961106266	60
161	-0.06263337272681903	0.0493278312415493	60
162	-0.02016017530903909	0.06793024310666766	60
163	0.05076423767585775	0.07087255722979924	60
164	0.038422496166160613	0.030630528895088723	60
165	-0.11239731326267628	0.04253761918825049	60
166	0.17968366934113053	0.1082972255575486	60
167	0.1326703817055075	0.0935101835516302	60
168	0.17762633500957614	0.06863659686015128	60
169	-0.20233795833063017	0.03940160784049872	60
170	0.11547955926955979	0.06901267041104649	60
171	-0.13568134600033877	0.039380912837553864	60
172	-0.21032862586749143	0.033708707319757926	60
173	0.15232508873083536	0.07933135426185947	60
174	-0.14830056049527102	0.03117600799492713	60
175	-0.2287479704297916	0.04889705414446368	60
176	-0.17892212982434466	0.04252802367691809	60
177	-0.04428161811525702	0.04162996175883617	60
178	0.20375217021958547	0.09007971553531978	60
179	-0.028449404303209084	0.04987517317371598	60
180	0.009724149706692517	0.06926136872773293	60
181	0.15761679558645553	0.05588884727482275	60
182	-0.17419345556437335	0.012664424410387832	60
183	-0.04103987606094184	0.07096872889930127	60
184	0.026409853375214523	0.04559630883529964	60
185	-0.027044688742759497	0.08130124631020107	60
186	-0.03797903216651408	0.049981328057016466	60
187	0.1880600050313171	0.07549045653638434	60
188	-0.08746104297436566	0.02615442348781266	60
189	0.08750403421674341	0.07595101904530226	60
190	0.1253984157402559	0.08995052100842076	60
191	0.12800462638670052	0.04030162745084782	60
192	0.2410602089377213	0.10073817976277497	60
193	0.0359661310325494	0.07118019699038017	60
194	-0.054632687175301446	0.0669302135827778	60
195	-0.0006867892960273754	0.030051621557148602	60
196	-0.05831224965951074	0.010944650533864694	60
197	-0.2890894864656244	0.020783460755419845	60
198	0.03471242382914049	0.03524339355758391	60
199	-0.12031147045198873	0.03885080499332769	60
200	-0.17897595339429292	0.019732013651707823	60
201	0.3703826772740906	0.09759114631289575	60
202	0.16870936867434352	0.08288401631630482	60
203	-0.08562978036878545	0.033224929425741644	60
204	-0.15856298006890635	0.01657182170849753	60
205	0.05627787978384548	0.038174470435083395	60
206	-0.1658347468607571	0.03588009116938389	60
207	-0.040103787512800936	0.008817274878670636	60
208	0.42246148290378877	0.13607452982705898	60
209	-0.04671741360109757	0.06272060215859358	60
210	-0.07098668109626782	0.0346837614663538	60
211	-0.041600994844626954	0.03237419415838726	60
212	-0.25242388209024663	0.035338256036274725	60
213	-0.12988381122617024	0.023453502140050674	60
214	-0.24531666828254828	0.034767117688113296	60
215	0.17247443327487635	0.07530603708531737	60
216	-0.10817391977026847	0.022615429102150825	60
217	0.1626297095256305	0.08009043508625588	60
218	-0.06307477563326253	0.03977408784960096	60
219	0.06080198120699003	0.10424079379411963	60
220	0.023304261131545143	0.033547431967192155	60
221	0.021442632320847154	0.08029713832617863	60
222	-0.16756455135119847	0.006574833448644787	60
223	-0.2303819255190639	0.042784585081198305	60
224	-0.133767472639942	0.056210825243972744	60
225	0.053726969210905244	0.06081882345507107	60
226	0.03797016610351219	0.04527552329296412	60
227	0.18604461240589806	0.10984286969260044	60
228	-0.12970719629198985	0.021653639792712162	60
229	0.04577022035017059	0.039163991174808004	60
230	-0.1230734462526249	0.057847495888130464	60
231	-0.04795990802534527	0.061634509775829835	60
232	-0.11149399925352164	0.0603215704580161	60
233	0.11560740555519813	0.06855360227341174	60
234	-0.0326458432719923	0.03560286218346226	60
235	-0.051961305711139556	0.07129453726598563	60
236	0.20618268566556366	0.10292599114462746	60
237	0.22012887863374128	0.11825167932270171	60
238	0.04230997512839837	0.08611607702984346	60
239	0.10676648369031853	0.07017703955739754	60
240	-0.06211928864073039	0.06620716792605175	60
241	0.028324209255824608	0.08267282634601046	60
242	0.14398379388094434	0.07898662684336945	60
243	-0.09789331940594959	0.06255867826840927	60
244	-0.19858504666256127	0.05898819287603882	60
245	0.20207410087647915	0.06992419489662877	60
246	-0.3330771336617295	0.0555591214008252	60
247	-0.051942596478850286	0.0676445421465086	60
248	-0.13942443994230583	0.028241285646487896	60
249	0.25370444892883237	0.06997938122822576	60
250	-0.0323469561736004	0.04019095731195133	60
251	-0.2216545966691486	0.020267188458852656	60
252	0.11823492810340606	0.09460413412011827	60
253	0.22623250749233018	0.05983013563838519	60
254	-0.14244963490365106	0.016156220955089475	60
255	0.10456642534441135	0.0956232872569881	60
256	0.14445188862688987	0.08609050447252607	60
257	0.18526508644137596	0.06186239422405333	60
258	0.07042090749214419	0.07744587003669758	60
259	0.09837018694680803	0.05541665893337976	60
260	0.07695589134979043	0.04137155483881383	60
261	-0.1525290990448512	0.052048169092168174	60
262	0.0668155902242063	0.036574176400270234	60
263	0.10018522591975244	0.10921795735610056	60
264	-0.1738124151634455	0.012946104928676958	60
265	0.19269166807968605	0.06288286110379113	60
266	0.1578704811538622	0.041850984067469656	60
267	0.157703793235216	0.06114231312969462	60
268	-0.2202092129106075	0.04233866290678837	60
269	-0.1406372889262756	0.036542264332017536	60
270	-0.03792177871192459	0.08586362684939271	60
271	0.06441394321198508	0.04532895754086551	60
272	-0.04257985588281372	0.026343810560889434	60
273	0.11914878215011913	0.08851323780737629	60
274	0.11041594932135855	0.08880562300503317	60
275	0.14683190000887827	0.09666409208020832	60
276	0.279018108330252	0.04360600101898615	60
277	-0.17496476938008543	-0.012731827324050062	60
278	0.26713996027647513	0.07702309922823043	60
279	-0.26164536548315864	0.0068374187412400065	60
280	0.11044975495333033	0.04650106788639579	60
281	0.16061679295184378	0.06560096650074819	60
282	0.037644434793940244	0.07276383503979394	60
283	0.32004522212931485	0.10953739905521442	60
284	0.15236180601348406	0.03791928182030805	60
285	-0.16821459481888637	0.027385257456815342	60
286	-0.0016339040144924505	0.027410203423321934	60
287	-0.03662764616340255	0.038704598347583455	60
288	-0.24762010280994384	0.026629149901188927	60
289	0.19606873263780422	0.08657111204155656	60
290	-0.14002980629153688	0.059357144615377014	60
291	-0.21983906058857744	0.03012521646202608	60
292	0.13722115706361318	0.07601036931962764	60
293	-0.1790401041195001	0.023689905195121586	60
294	-0.29260074820184845	0.034791730797315464	60
295	-0.16817958790066648	0.010870838056488138	60
296	-0.19432976145611136	0.03126272271576951	60
297	0.08642714077405816	0.06771509594743391	60
298	0.07375280516067896	0.059340916245409076	60
299	0.22774265591992102	0.09479175713955601	60
