# Supplementary material for: High-level cognition during story listening is reflected in high-order dynamic correlations in neural activity patterns
Source: Nat Commun. 2021 Sep 30;12:5728. doi: 10.1038/s41467-021-25876-x (PMC8484677; doi:10.1038/s41467-021-25876-x)
Supplement: Supplementary file 4 — Source Data [file 41467_2021_25876_MOESM4_ESM.zip › results/higher_order_sims/random/74.csv]

time	1	2	iteration
0	0.10717492610436537	0.07749477836990183	74
1	0.24808418496628945	0.0711364515461947	74
2	0.00281973207614697	0.054852999021088485	74
3	0.16375319601934188	0.054350191239581166	74
4	0.13437761843369228	0.07413146676395088	74
5	-0.14533385661218495	0.0421081675934919	74
6	0.12722181617618322	0.05914276603187555	74
7	0.04730974952509454	0.04044407784927821	74
8	-0.19087072625404197	0.025320968895734288	74
9	0.021766556650014066	0.06349601487595677	74
10	-0.1879670389700339	0.0638383738963205	74
11	0.08760483549036256	0.08709898185341852	74
12	0.04353645839154501	0.11819568920408428	74
13	0.31475166781636843	0.10703288077506229	74
14	0.24328590646219253	0.0939161985997622	74
15	0.05472707598315061	0.0697490390667961	74
16	-0.11677543369534757	0.03627367124412941	74
17	-0.06608049679515318	0.050057946512837265	74
18	0.2753665442645328	0.09715708476275452	74
19	0.3140524659919034	0.10984277467573042	74
20	0.021701575919348088	0.05476028933703709	74
21	-0.1178251488284165	0.028043681316087393	74
22	-0.07443240694293668	0.06017985547042586	74
23	-0.037285725330332774	0.0566139281089181	74
24	0.20416192139364966	0.056977576138464194	74
25	-0.11678206587390651	0.04593983512165452	74
26	-0.23559806342566053	-0.0032522959804527607	74
27	-0.18223924435753588	0.06514776677484808	74
28	-0.05707799951225706	0.04829909877275478	74
29	0.09131456122611273	0.09538381236858207	74
30	-0.3142557460371363	0.04557904807238165	74
31	0.2586070594391203	0.07397122521737975	74
32	-0.03484284366350353	0.07097469251269618	74
33	0.1097340839474415	0.06072049632857269	74
34	-0.17677703340913828	0.0250694887333003	74
35	-0.04356290354669431	0.11040488654175994	74
36	0.2460811960251413	0.09252942405255288	74
37	0.34431470879643333	0.06849308205428327	74
38	-0.22972832014199532	0.04107108834262228	74
39	0.09671530627245088	0.07644323223804075	74
40	-0.17396532994907013	0.05490811394398435	74
41	0.03844354852096123	0.014640148236923204	74
42	-0.19810826357011121	0.033415920097517565	74
43	0.1320443995848388	0.05171606953759546	74
44	0.17457559196949146	0.07474938175309061	74
45	-0.07909443951019805	0.059783738537717394	74
46	0.30778162778878293	0.09583548314284161	74
47	0.11416241969464459	0.0580468221954205	74
48	0.26004229382950184	0.08624831330629859	74
49	0.056730923275664896	0.052388000013714686	74
50	-0.3406934132193966	0.04089047933476898	74
51	0.14643278037916926	0.06990744805033648	74
52	0.03239428385572599	0.04484888672535331	74
53	0.19805601962449684	0.07538605309651145	74
54	-0.4484750271515142	0.030425923546528698	74
55	0.011166831629253002	0.0820289324148407	74
56	-0.0401027005801768	0.0715225991908608	74
57	0.0562660228404082	0.08629328230149788	74
58	0.20401481959911605	0.08421101685613389	74
59	-0.4468355486264457	0.02693415221987732	74
60	-0.0730733252284514	0.032827623872382826	74
61	0.040240852631455125	0.03908834645982912	74
62	0.1698876135520092	0.08305029585082158	74
63	0.0932857618009797	0.05843725558761842	74
64	-0.06893439695741262	0.053472703588796	74
65	0.12680464527934035	0.07608576775567456	74
66	0.31082927323009363	0.09245791313820273	74
67	0.05798077636585983	0.06453856948555577	74
68	0.13597380758557523	0.07750740189865096	74
69	-0.007376752116220741	0.10248667878705264	74
70	0.18481101686615523	0.07506228075841635	74
71	0.07636706659783427	0.08517964049863501	74
72	-0.0667447521804699	0.06337805290077546	74
73	-0.08192683347663184	0.02190519736637603	74
74	-0.028550005600817926	0.06994455566292782	74
75	0.10846875250761676	0.057036579027767646	74
76	-0.10285925354680173	0.03867720518004527	74
77	0.001136244750426987	0.0338925042432108	74
78	0.15000400554463417	0.013103080647226291	74
79	0.1588075703992561	0.07626332408719096	74
80	0.021284624554285574	0.058744483461938585	74
81	0.09759724032697742	0.0582495004783774	74
82	0.10570402427611565	0.06637304169684924	74
83	-0.26500032323327943	0.02652863031718564	74
84	0.10807330546699154	0.050783954493869916	74
85	-0.024250773500934106	0.07981521419326713	74
86	0.030234763500291174	0.04874536741342408	74
87	0.1418180471091935	0.08860491351531902	74
88	-0.018699824131334888	0.03226570099303506	74
89	0.1406384085580128	0.09095579331706377	74
90	0.015690857977932404	0.07175934215518483	74
91	-0.16907531546754334	0.07924456848761854	74
92	0.12717278144097324	0.05083336700790632	74
93	0.1867823752536689	0.08079651633125247	74
94	-0.0462361968105277	0.08757432707579646	74
95	0.19638049548696118	0.08994366210224695	74
96	0.07474788963318067	0.08198719727949537	74
97	-0.20707196435361125	0.0808337506423984	74
98	-0.13913000941105044	0.06728128443618576	74
99	-0.1345488931324165	0.033429470342141505	74
100	0.13198105334162463	0.08239264226866258	74
101	0.08018406494681193	0.04175091963156128	74
102	-0.025921835992477712	0.019862572710205074	74
103	-0.0752182160904611	0.06889456463279953	74
104	-0.06659889978501835	0.08590132555677175	74
105	-0.1739437925441079	0.014240567757729866	74
106	0.22945126484530665	0.0516506446815748	74
107	0.024165850719772616	0.05953887715921584	74
108	-0.09353412747769534	0.049625258413303994	74
109	0.12696811868964025	0.07498644589437677	74
110	0.005542050803492547	0.047760603103186	74
111	0.0035262741010843577	0.0316993489651672	74
112	0.006127105634320857	0.07030614637876176	74
113	-0.1971829139625675	0.0461210314095295	74
114	0.26562589723225694	0.08658847661505777	74
115	-0.053090363034096394	0.062284627365061115	74
116	0.006194508382656591	0.07583251714007379	74
117	0.19927379219361863	0.07639914831151269	74
118	-0.27078790170307593	0.01889890881468743	74
119	-0.007082691434538137	0.04050676862385947	74
120	-0.018865705930669854	0.0625868230882678	74
121	0.1944508281131692	0.08094948763742482	74
122	-0.24911097801652696	-0.007217643065607899	74
123	-0.05838902971801773	0.0322260815931122	74
124	-0.1183137925606895	0.05213513255734719	74
125	0.24706347444797244	0.08106713555783662	74
126	0.02356869212195086	0.061443031604592496	74
127	-0.07809599084050332	0.08741095797966018	74
128	-0.07952454421492025	0.07760169296092845	74
129	-0.12404349270983211	0.037584981032008934	74
130	0.18826524792075183	0.08231979123031175	74
131	0.4607827709583419	0.08794701146514909	74
132	0.2510058284365926	0.1055340134579766	74
133	0.1465115783653866	0.07152459160766082	74
134	-0.06759667966514943	0.07190686865672612	74
135	-0.16549627766440514	0.027391526032323893	74
136	0.20375945453239105	0.039909590073992716	74
137	0.04257601259562809	0.056068048053125825	74
138	0.075746796083369	0.039801795456467996	74
139	-0.05531865544936641	0.08663881662534592	74
140	-0.20248107683492858	0.04273605991621852	74
141	0.2634516273135389	0.08140901379049904	74
142	-0.17588476158803762	0.0503598495836635	74
143	0.026210064122258035	0.07103902597108855	74
144	0.2554552156762662	0.05785399383213861	74
145	-0.033718812303677605	0.07557281727832808	74
146	-0.17135573123270612	0.054629549006324	74
147	-0.03710720057518315	0.06733906055816409	74
148	0.048786324437531614	0.0931742028783618	74
149	0.06100043916858514	0.061327720174193405	74
150	0.016335304127962396	0.021387500798215338	74
151	0.006653030959603677	0.07829410059276537	74
152	0.15504256663175078	0.04656439576112014	74
153	-0.041354439218935474	0.08906765907027747	74
154	-0.2367078265150192	0.044413044255918806	74
155	0.03533835900166045	0.06899988418775324	74
156	0.11600683498111344	0.08420279960663822	74
157	0.07671536122628698	0.1032353961939923	74
158	-0.02007764110330016	0.049132377323504346	74
159	0.035439642333604304	0.04041079802968364	74
160	0.017263606962231462	0.0643021631821959	74
161	-0.041619981056687204	0.0732421085632221	74
162	0.10655014267548184	0.0603004051219231	74
163	0.2034361589608751	0.05031257453627479	74
164	0.007833732359196502	0.07598678608865021	74
165	-0.29103512368536066	0.005101909936163093	74
166	-0.21612903599714828	0.04416237694592666	74
167	-0.06087546185816589	0.01640000541806666	74
168	-0.18149791206641852	0.05403824928192692	74
169	-0.05320559568017528	0.03780332323490415	74
170	-0.10996889585905298	0.08125238141033886	74
171	0.12766013386180364	0.021508465450455	74
172	-0.31742162414831826	0.007235258254851131	74
173	-0.1990210982785042	0.05966777478435641	74
174	-0.035112776887281226	0.05326951803942692	74
175	-0.08919847005158606	0.059451415848750584	74
176	0.15872908075736208	0.06838090636599456	74
177	0.3232924051984892	0.10572683411671802	74
178	0.06639837060738674	0.08998609487629695	74
179	-0.10969110418372885	0.05795234438756494	74
180	-0.31678620013330866	-0.008650817503759567	74
181	0.06637632826259568	0.07101420669421082	74
182	-0.24116440268636022	0.050114815427757795	74
183	-0.13968983749056482	0.0304736476727029	74
184	-0.25725232091015565	0.044639396578350594	74
185	-0.07344190819916185	-0.002510991634203033	74
186	0.10449916772811511	0.0841932013716615	74
187	0.014991740218831614	0.07853741060316974	74
188	0.19943308459398967	0.07966165904422308	74
189	0.1478473307879987	0.06178422116553767	74
190	-0.243509827396944	0.006568574997915908	74
191	-0.14519511663413587	0.07845003768518086	74
192	0.008532928808029406	0.07588715121266033	74
193	-0.09547497651702398	0.03953368978855189	74
194	0.30677719414361715	0.07953074359772405	74
195	-0.08746773935095067	0.0339017028129	74
196	-0.081853340975723	0.03712675133650272	74
197	-0.21529659552806618	0.030986937627337466	74
198	-0.23080844341992826	0.008742195229434162	74
199	-0.04511281040221397	0.07023302684349242	74
200	0.20882671889314952	0.07284505298749219	74
201	-0.12501032207896634	0.036272418282670756	74
202	0.052267211303437595	0.06260049246071463	74
203	-0.17741773800733593	0.03756290928857927	74
204	-0.00694725077504926	0.06395929076549789	74
205	-0.05725426395201002	0.04708434438290822	74
206	0.1209976114133045	0.055266750297215055	74
207	0.06675970001746687	0.0640607318816703	74
208	-0.1127076680959116	0.05083161773281771	74
209	-0.10330102466475387	0.05488295663651546	74
210	-0.16467673326806836	0.0798412963672833	74
211	-0.07505741367248582	0.05199694974980747	74
212	0.10927167447944354	0.06803610147139234	74
213	-0.019097784207109884	0.04291506104559464	74
214	0.34225999244996963	0.10988037100777824	74
215	-0.06977590975123397	0.040429684729421184	74
216	0.01872090569827859	0.06817082070760762	74
217	0.007557962975974274	0.02661069350279386	74
218	0.14399043755221	0.08902829911979236	74
219	0.13712158806683908	0.07724842760899392	74
220	0.1719348035932633	0.03865136689615622	74
221	-0.03295323669124369	0.03411817945395371	74
222	-0.01595688346914487	0.062029500197851486	74
223	0.07119513957224353	0.0806318412583739	74
224	0.10863239165555746	0.09350376989700443	74
225	-0.023547002237368796	0.05516833536259077	74
226	0.09693969781795525	0.08969582975520501	74
227	-0.14128616013606587	0.03356106110279809	74
228	0.03782441622135614	0.07008415616387509	74
229	-0.1956348232844119	0.0406420554099287	74
230	-0.20284705633621994	0.04266908237775595	74
231	-0.013909149391295644	0.04660010156620812	74
232	-0.03781252331587861	0.05255937978589115	74
233	0.11479455878295704	0.07686926868029038	74
234	-0.08447776152859574	0.013521632966289313	74
235	0.33022465082655794	0.091783784294947	74
236	0.15176473037212507	0.07822737806707038	74
237	-0.24254449851438975	0.03144433800781396	74
238	-0.03794052432295879	0.047254465004782524	74
239	0.29642914388725267	0.06519520917912379	74
240	0.15133836170621376	0.10355707288349018	74
241	0.13764560749574234	0.08235839195786276	74
242	0.20581263527513138	0.08661990041974352	74
243	0.0916632655584684	0.05917101818343105	74
244	-0.14152110461142298	0.06693423868154731	74
245	0.05299228569329101	0.06991671203562506	74
246	0.26204746239602306	0.05639932767158086	74
247	0.3345530373282949	0.09672550567249977	74
248	0.029893668599217573	0.06780594285647394	74
249	0.17155538130742098	0.07936224470773247	74
250	-0.14306769070526396	0.05335797021096742	74
251	0.2429031168280429	0.08709052161555075	74
252	-0.19191947328710346	0.051426423468942634	74
253	-0.008518543787247678	0.0769015510388679	74
254	-0.2839412601874838	0.016206689036035584	74
255	-0.14683118162762704	0.04875631511864582	74
256	-0.04801476400324235	0.06902387962587297	74
257	0.1518713413600021	0.10412397378934797	74
258	-0.18251532688439975	0.05741641686431622	74
259	0.21117693887519925	0.06195476856088892	74
260	0.26877300528209946	0.09489637714848732	74
261	-0.15314147718746218	0.0666401861090144	74
262	-0.049542324332723375	0.07844986284960784	74
263	0.09132076788102582	0.06951727483291058	74
264	0.17804384135751075	0.07109054054508751	74
265	-0.023470637782204384	0.055442017668028795	74
266	0.2525785650382943	0.07669486844834009	74
267	0.3503458614203723	0.09369945966219319	74
268	-0.14415410687772687	0.005757086919741255	74
269	-0.14946122307431106	0.041314531385285375	74
270	-0.042622456394809695	0.037647023651850894	74
271	-0.13955204489900902	0.07581999173871294	74
272	0.16081748206706453	0.07723996622621787	74
273	0.23075513322960844	0.0696952288509378	74
274	-0.03824141780806616	0.05769085499909911	74
275	0.0010897880472106247	0.04826676730909531	74
276	-0.07946297302226932	0.0453507721536527	74
277	-0.13577481294838084	0.040333561510599726	74
278	0.15019586428361	0.016565448793191946	74
279	0.1334028089373547	0.0815777710765658	74
280	-0.13968120714274554	0.0074486637885909915	74
281	-0.16258295645063883	0.09120758149000352	74
282	-0.18816424117702063	0.062435507856611124	74
283	0.10931867723254475	0.040160110093521544	74
284	-0.21901981880290952	0.030488178982068195	74
285	-0.1563911448697798	0.01721634119863713	74
286	-0.07204011623512772	0.08844727999997956	74
287	0.2520554355846099	0.10968719961721678	74
288	-0.09378877322408517	0.06389867694531119	74
289	-0.09504800943441324	0.05802542305744745	74
290	-0.2865098848535316	0.0131979569858899	74
291	0.2338000440487436	0.07947030034779075	74
292	0.3044114643277056	0.08769460590359651	74
293	0.12116365735632335	0.04974261606535175	74
294	0.010634946707816074	0.05187624926278088	74
295	0.11707622464226435	0.07100624107353792	74
296	0.02848385204755456	0.09905262224801382	74
297	-0.24816837804245723	0.046873639202341666	74
298	0.09764549111276116	0.08646839856152098	74
299	-0.0035851384716429624	0.07773256540193103	74
