# Supplementary material for: High-level cognition during story listening is reflected in high-order dynamic correlations in neural activity patterns
Source: Nat Commun. 2021 Sep 30;12:5728. doi: 10.1038/s41467-021-25876-x (PMC8484677; doi:10.1038/s41467-021-25876-x)
Supplement: Supplementary file 4 — Source Data [file 41467_2021_25876_MOESM4_ESM.zip › results/higher_order_sims/random/48.csv]

time	1	2	iteration
0	0.1031902799898741	0.07998011004637769	48
1	0.09503895389757995	0.07745383115211642	48
2	-0.27065640279905806	0.009220706030286362	48
3	-0.028913685631095917	0.060951900200586204	48
4	-0.0512355937205789	0.0567183536273635	48
5	-0.02271909316076408	0.058178483273468695	48
6	0.09784238357255987	0.07980541067321945	48
7	0.032905162259011966	0.05957148912957375	48
8	-0.011871883955805787	0.06694277718036178	48
9	-0.16988100915864254	0.018821808728836955	48
10	0.010365464748381544	0.03626878806456967	48
11	1.5906849505708447e-05	0.06556476095427413	48
12	-0.026113578906060437	0.034552063721180235	48
13	0.01396213952648638	0.08539329511574675	48
14	0.09276704099488782	0.06893279824016077	48
15	0.23290752554176827	0.05270788125963869	48
16	-0.1393319620416159	0.03378140578409224	48
17	0.0859717453196494	0.06544088388939098	48
18	0.09425470126551938	0.0825769923247969	48
19	-0.037661033840770894	0.02325642926072722	48
20	0.13246279887541007	0.04677053397823792	48
21	0.1581748312510781	0.10255617997902455	48
22	-0.22570889533744715	0.05704419550903804	48
23	0.1528012614239523	0.0643469224582497	48
24	-0.23679800183894548	-0.044414007228920936	48
25	0.09242094991757772	0.06867912067285582	48
26	-0.21608207812473149	-0.0004842633858698717	48
27	0.24547834482675435	0.12258589757433501	48
28	-0.12289892183507495	0.02226734020748196	48
29	0.21169735923140895	0.09982897771051845	48
30	0.1763254712783473	0.08601187196183976	48
31	-0.12049589735457744	0.03161681374058701	48
32	-0.08081914535185931	0.04429935908502635	48
33	0.17507165270406752	0.06365254502686424	48
34	-0.33381120333561687	0.04614478892679849	48
35	0.19205171870535076	0.10445502800816914	48
36	0.08922591176712373	0.10053882099153669	48
37	0.15450635281491787	0.03100386736952594	48
38	0.1273070684417615	0.08143722295849551	48
39	0.1609554413175611	0.0647399171859543	48
40	0.06885884628605173	0.06328950104801004	48
41	-0.05767667091494753	0.005959365568340236	48
42	-0.0737349282760642	0.0633660554418886	48
43	-0.09331824496485155	0.04521387607561193	48
44	-0.04950657547405067	0.04963721269587048	48
45	-0.08213621095931294	0.06673908796551901	48
46	0.060099534886780666	0.021732812266663907	48
47	-0.066837306255199	0.048839439702015	48
48	0.02244580636819982	0.05738849968171044	48
49	-0.09983493973583946	0.04136084308558251	48
50	0.021211953142532082	0.04216016970054169	48
51	-0.12954320620613846	0.018146763092142013	48
52	0.15164851666059673	0.07725315336115028	48
53	0.07352673390617952	0.10054118359244063	48
54	-0.07681762390407573	0.06440468032982946	48
55	-0.12259304330254492	0.011297120196673088	48
56	-0.11228231435994315	0.011748975059582514	48
57	0.010571303196864765	0.07992124097529095	48
58	-0.08317642198563985	0.03771257141521813	48
59	0.08672582792938485	0.06901207936934414	48
60	0.004113622370208572	0.05709880544054258	48
61	-0.05002559347832734	0.015430921586310832	48
62	-0.1404332861441693	0.054366187974799175	48
63	0.10445617863333242	0.038070002121176796	48
64	-0.011456467322239972	0.07581731950756819	48
65	0.057160807510812706	0.07342749157104628	48
66	0.3200131558423795	0.08397975239486838	48
67	-0.06577166289495545	0.04265633899639625	48
68	-0.11775080853227318	0.047191243563469515	48
69	-0.15700735161744783	0.05934259595532057	48
70	-0.2747206190709963	0.023993984624568834	48
71	-0.09744597601065032	0.01578431587629207	48
72	-0.37574247428138186	-0.0037260958641467013	48
73	-0.043535740200367316	0.04611495584920076	48
74	0.23867100651951886	0.09840558993655771	48
75	0.360279201088207	0.0719282913112216	48
76	-0.11600424593506739	0.07199040075074017	48
77	-0.24342271676743313	0.03161555397317705	48
78	-0.09986008774423305	0.013301506244455235	48
79	-0.03432758160726506	0.03611541174303792	48
80	0.036222630429172106	0.04740039994640339	48
81	-0.17924711302582738	0.027984145085019597	48
82	-0.008110042809266442	0.03553637401719606	48
83	0.3856057333216365	0.11041015385716368	48
84	-0.24662249262860528	0.022139786659952927	48
85	0.19567966293863984	0.07051519168736665	48
86	0.015304884053896205	0.10803607185196454	48
87	-0.18380246859189311	0.04382298219250408	48
88	0.085319302972891	0.08211053528002558	48
89	0.017260709942927388	0.08095501294024905	48
90	-0.013054259224991552	0.05228240856810853	48
91	-0.05110780151010066	0.034448952426432713	48
92	-0.08721311424414707	0.06177122594786252	48
93	0.13339294885387737	0.05326937931908234	48
94	0.0018340336420309092	0.05899748429082444	48
95	-0.060516900709265735	0.024537015623719044	48
96	0.22423921577307984	0.10695745581531615	48
97	0.08495251728279406	0.05954106858213581	48
98	0.20638744308126292	0.06747981257075455	48
99	-0.042200915286702056	0.06256285186773526	48
100	0.044161699393469346	0.05500795766205836	48
101	0.00019048194497250665	0.06221800249545879	48
102	0.03185162323591459	0.03934159822298239	48
103	-0.14575558422308643	0.059891639681564905	48
104	0.051775863702476325	0.06853908054288785	48
105	0.03719624663691141	0.0351983551250663	48
106	-0.13715888494555142	0.06452910302442116	48
107	-0.2256623957955135	0.03278465514747443	48
108	0.3231293996567014	0.07056321755020485	48
109	0.15383285182274453	0.08297794766551607	48
110	-0.1159207824506644	0.07749178490179771	48
111	0.1627223915825679	0.04070451309521468	48
112	-0.011075892500927836	0.04226139188986579	48
113	0.19162706885632463	0.09569412617258312	48
114	-0.08839328850880382	0.06889468279347706	48
115	-0.01371464848690654	0.0038569402793704843	48
116	-0.05802893159918837	0.047048723969490884	48
117	-0.13420794270507352	0.014895493620704928	48
118	0.24624798273779983	0.1058303023544653	48
119	-0.04489429490034544	0.026901152112101114	48
120	-0.03861600124327183	0.020273128956031037	48
121	-0.07254818621612374	0.07141459548675395	48
122	0.03530121305625727	0.07044010371707284	48
123	0.08096465253508947	0.0759302962073128	48
124	-0.17834501438495368	0.031141576729659646	48
125	0.04361639120376481	0.07519074374547279	48
126	0.21476658611126115	0.07082058608075566	48
127	0.05123094866384271	0.0690565618197205	48
128	-0.07384816037324612	0.02791413812804905	48
129	-0.06276500423262747	0.04853331643022239	48
130	-0.08766926124692043	0.040467855176621485	48
131	0.24526228493326407	0.10278499393952013	48
132	0.32201762003869955	0.10002203793451526	48
133	-0.17481582236111454	0.07555460583896113	48
134	0.01372818276723732	0.03823757873582464	48
135	0.07947582616763127	0.0421586993298207	48
136	-0.04733237337850472	0.07443461671987227	48
137	0.048723815477365415	0.043358181598765595	48
138	-0.06145303650048585	0.04830303810986728	48
139	0.20661960008156885	0.09821951410020689	48
140	-0.10313523234252588	0.04922150332469011	48
141	0.06304893160987822	0.06516360421382635	48
142	0.26307242364281047	0.09995413636509975	48
143	0.18026492657002213	0.06927388939497266	48
144	-0.1921128235985099	0.0507541251463319	48
145	-0.001991051639085399	0.06051973873392108	48
146	0.1368654108526206	0.0318486315224151	48
147	-0.25478214487959044	0.020158638869381445	48
148	0.03597791125755778	0.056129054883884984	48
149	0.2188508674476458	0.06498273130108886	48
150	0.356411037317272	0.10574822610254213	48
151	-0.06620763977105334	0.07851628532060408	48
152	0.0883856460939185	0.06212273091289774	48
153	-0.1924439378097922	0.031639304527021295	48
154	-0.023680379609533668	0.0726435966932493	48
155	-0.016911939650445865	0.053236759276543436	48
156	0.2930636672202718	0.056675921321712376	48
157	0.06936104961114835	0.0805197902042948	48
158	-0.07895972622395289	0.03867181434701185	48
159	-0.229374555602699	0.040211509794193	48
160	0.3753901216024909	0.10278283618953912	48
161	0.17709362644131244	0.07807347195892808	48
162	-0.12433045316082114	0.03512322643766657	48
163	0.11209852961431692	0.07263633217832813	48
164	0.18303827766184813	0.05796687107855937	48
165	0.24102984052790558	0.10206902633978213	48
166	-0.047640437095298006	0.036842777492840574	48
167	-0.0208069530412467	0.026926737282131047	48
168	0.1477603290779084	0.055299570371018666	48
169	-0.12153844478075412	0.05919258251154501	48
170	0.11192278878926085	0.07156851420292792	48
171	-0.04777068194144662	0.038134996428790584	48
172	0.08866520120627647	0.060455945377982365	48
173	-0.011670760980278548	0.0522305528147548	48
174	0.017246826614705585	0.08992140094416194	48
175	0.011825454433640779	0.04679929732392438	48
176	0.012599114379137919	0.05539680671249629	48
177	0.19307054072470528	0.09310762854336388	48
178	-0.23103341259030066	0.07298844714794853	48
179	-0.18699857819532356	0.04774124633305322	48
180	0.1304034542329361	0.05729779209221267	48
181	0.17828864066136058	0.04932199561219651	48
182	0.18494362885714818	0.06837324679362988	48
183	-0.02705202072326735	0.048704036831323835	48
184	0.255972703247569	0.06142719466248962	48
185	0.2245652040978376	0.08305648636792852	48
186	-0.3529510903047186	0.01915079634638884	48
187	0.01852944897704844	0.058188589132260736	48
188	-0.04666294032303661	0.06864796402919593	48
189	-0.07022326285436599	0.03582955022387675	48
190	-0.17149851472260697	0.04682228426385644	48
191	-0.349363889106051	-0.004828104222240261	48
192	0.185218524736154	0.0955076853714566	48
193	0.04558851322999594	0.06757399419679204	48
194	-0.06229836798611686	0.020598068278053674	48
195	-0.1633822987232167	0.05955725598271089	48
196	-0.0011053664978733628	0.059785272128293085	48
197	-0.12726369970092494	0.060200192235629904	48
198	-0.1981506806431022	0.034510809066784505	48
199	0.1465017864677486	0.04675207287533167	48
200	0.15983453676664822	0.078418189613306	48
201	0.16049084690571294	0.055001761513219664	48
202	-0.1814004055018887	0.05674343979385062	48
203	0.16037896973006907	0.09868289199317451	48
204	-0.1516704067260611	0.03617654801172557	48
205	0.20748659888435048	0.07242397062421344	48
206	0.12693198033856315	0.08060401056659366	48
207	-0.15238589174236397	0.05125597112839408	48
208	0.21291869741262825	0.05044777922694696	48
209	-0.21115583042657265	0.04932927893454244	48
210	0.20023789524708066	0.05145795669023918	48
211	0.23699499803489193	0.06979745320956675	48
212	0.09749322150985583	0.07729365082063742	48
213	0.049905472023714814	0.07122174872463105	48
214	0.15828588169045832	0.11414352417115588	48
215	0.3003218489070444	0.059417278808399476	48
216	-0.1118341320490086	0.07235111931097689	48
217	0.14382821037789595	0.0830743299112246	48
218	-0.03316364718300992	0.03286291675767733	48
219	0.26362055232473425	0.08093820590333156	48
220	-0.1764660035503122	0.038192656709301394	48
221	-0.3571848818279695	0.010761156169130412	48
222	-0.04609197899069051	0.06907835651533967	48
223	-0.03154005049281148	0.05711757088201453	48
224	-0.039207974737172586	0.02783782828010297	48
225	0.14290722796959837	0.09295896139453147	48
226	0.07464012062429193	0.04861494853169174	48
227	0.08768373413090064	0.09016059445615787	48
228	0.10037088258212981	0.10361689830331536	48
229	-0.1306493426236749	0.04129911824168965	48
230	-0.009778754104107784	0.05182171696356421	48
231	-0.04646178194369763	0.06867536754279248	48
232	0.025997294247226698	0.06783037962557599	48
233	0.3325088196193429	0.060966112413648195	48
234	0.2775036450726737	0.06958569569153027	48
235	0.0929774692692022	0.09542587457689991	48
236	0.07367053070070027	0.07679648407963105	48
237	0.05887054234339416	0.08571613281080345	48
238	-0.45925013015632954	0.019268842674588973	48
239	-0.2824325008570038	0.05879964029283972	48
240	0.012862207329199052	0.027709360577621068	48
241	-0.26601637525976607	0.042450446322403294	48
242	0.23909060238345287	0.07061256328681592	48
243	-0.2152109242187797	0.03109849681719014	48
244	-0.046905818014630576	0.05159065849089522	48
245	0.2183900463062393	0.0745325093163397	48
246	0.08578693309819768	0.08183669334437813	48
247	-0.20196707737908123	0.04049214760458012	48
248	-0.31138155205643364	0.016977750588302695	48
249	-0.1704922652252044	0.03981409584986834	48
250	0.031738122315497226	0.030123352459743867	48
251	0.06644329163797065	0.041814122553753684	48
252	-0.25649303605084206	0.011704979326386483	48
253	-0.03912456628005675	-0.0016801776859279491	48
254	0.010568439102498042	0.04682285972757788	48
255	0.05837537793825227	0.06446990554171197	48
256	0.35049827739274814	0.05878507802814345	48
257	0.1286970018939315	0.08616149911764662	48
258	0.1759201155957399	0.09727295046713962	48
259	-0.08182908312797639	0.04413416031334106	48
260	-0.08970132502262244	0.04769904918403602	48
261	-0.13560389948600143	0.018831140124411585	48
262	0.054102132731012345	0.04488598481868762	48
263	0.17181208171635473	0.08869478685029017	48
264	0.3076281362741657	0.07851149849479339	48
265	0.09159272417713732	0.07684496011111316	48
266	0.32367359213741065	0.09110541554026509	48
267	-0.1908560660868531	0.014021473713034943	48
268	-4.396849523522856e-05	0.02632495495967915	48
269	-0.10377170619553057	0.019979002171865275	48
270	0.005974494700357481	0.05710886670394885	48
271	-0.06206888812286591	-0.0022027033404542614	48
272	0.27117486301170557	0.12029411480953595	48
273	-0.05399086799755943	0.03404258457872716	48
274	-0.11916379180399599	0.06785438685425292	48
275	0.2570145708009016	0.1037878187053125	48
276	-0.2199447260633301	0.051924308035298086	48
277	0.0002699822511233596	0.0777688171894251	48
278	0.018429711490484436	0.09301462048749522	48
279	0.19065131675430283	0.06183328635543536	48
280	0.03155394387154263	0.055288844352802305	48
281	0.3036754923196194	0.06995214664951492	48
282	-0.06589015975572517	0.06503387922153651	48
283	0.16389764381830102	0.07089606841970983	48
284	-0.013688071236045853	0.10520636848413256	48
285	0.034601285258185906	0.08295456724941784	48
286	0.17575765411645364	0.10430863200714349	48
287	0.13572800092373585	0.027780074723769182	48
288	-0.0046794365324910325	0.033090930768697985	48
289	-0.07683942717547845	0.006412922376687153	48
290	-0.15385850405732313	0.057324397443802806	48
291	-0.07741851303626718	0.07494574779835173	48
292	0.18847622943365744	0.09649544760976674	48
293	0.01003923112303918	0.061840266848883885	48
294	-0.04408891209473873	0.020933812023858578	48
295	-0.07493159564929515	0.06998615785394106	48
296	-0.08806934953310706	0.0540518589704757	48
297	-0.1115652689464845	0.02227567457379794	48
298	-0.006730838166505207	0.061013975498190307	48
299	-0.11146269251122747	0.0398951505094228	48
