# Supplementary material for: High-level cognition during story listening is reflected in high-order dynamic correlations in neural activity patterns
Source: Nat Commun. 2021 Sep 30;12:5728. doi: 10.1038/s41467-021-25876-x (PMC8484677; doi:10.1038/s41467-021-25876-x)
Supplement: Supplementary file 4 — Source Data [file 41467_2021_25876_MOESM4_ESM.zip › results/higher_order_sims/random/89.csv]

time	1	2	iteration
0	0.11779987484832327	0.0793506842008792	89
1	0.15830477526745607	0.04368992177731465	89
2	0.04192121121708776	0.05258810766605413	89
3	0.022938246474931964	0.038567626714523934	89
4	0.16131019095501856	0.08822816751829553	89
5	-0.0037305028708218596	0.04030295410590419	89
6	0.07642304698477786	0.06971777253312214	89
7	0.06311589555866126	0.08505957099740054	89
8	0.12310166016892189	0.07025216342508235	89
9	-0.10821671596947216	0.02843467387427552	89
10	-0.04424154184542461	0.038030497641482974	89
11	0.11446879755486096	0.0741796311390315	89
12	0.02941609697009714	0.06792639531455714	89
13	-0.2827348231873472	0.057283063647420876	89
14	0.09412784441145321	0.09595325293980883	89
15	0.2676316177829898	0.08473901067362623	89
16	0.042054526712308755	0.0011714921278122284	89
17	-0.1840274669939294	0.07759828830519325	89
18	0.13402841682758443	0.058049814444860036	89
19	-0.1729667755984049	0.032977090512781866	89
20	-0.11417279359340991	0.03883395924547947	89
21	0.03143962802858488	0.06927798696232525	89
22	-0.14177297364720692	0.04846716099353179	89
23	0.005176923502294865	0.08745138665206861	89
24	-0.03451196335179112	0.0662410630867725	89
25	-0.01392129233966278	0.027851207160408696	89
26	0.09823538872623797	0.07912493376845715	89
27	0.024656808735595333	0.09355916353923224	89
28	0.00013788117240071275	0.08356104473335285	89
29	0.026756203478940966	0.04917256931920773	89
30	0.07553291242121123	0.07298224049116943	89
31	0.050545878449694256	0.07490681301434284	89
32	-0.013204551184325354	0.07775646384081718	89
33	-0.05524377573221304	0.08228951309275058	89
34	0.15166852353215304	0.10787846601042894	89
35	-0.15614828024622937	0.05353491179030246	89
36	0.15593814348829846	0.07787843648583045	89
37	0.04886872592916274	0.04485040126724111	89
38	-0.03233007753623194	0.024262969768727032	89
39	-0.08468993859317779	0.0767917611859782	89
40	-0.0348249426575137	0.05978201944601319	89
41	-0.23500474829442974	0.050739824992806465	89
42	0.003636040294582169	0.07031305946325762	89
43	0.0630075006870062	0.06924971687189545	89
44	-0.1926551419386123	0.036322589845044426	89
45	-0.04622214846603918	0.042056845017233	89
46	-0.07036339558480291	0.06405365680064602	89
47	0.020775614778938092	0.05966710899027015	89
48	-0.15958750933792665	0.02373742788729048	89
49	0.19751799060475875	0.0912161935325614	89
50	7.47480739466696e-06	0.043626323088350454	89
51	-0.0015167520432637553	0.04395345372955648	89
52	-0.10239420632140511	0.02834332819388484	89
53	-0.26328821852790313	0.07460554829151855	89
54	-0.15234559978793902	0.034277102519730714	89
55	0.15038724020709732	0.08294582838000226	89
56	0.132582725810849	0.01863764466911412	89
57	-0.061135882593437836	0.04334182122814412	89
58	0.22553107614269333	0.10982122707820835	89
59	0.24462362828314838	0.10953699705221315	89
60	0.008773179149370454	0.08316259935158034	89
61	0.046691740552376806	0.06704243235288973	89
62	0.31142388777042607	0.10636888858501056	89
63	0.05064822031023679	0.056957400522581095	89
64	0.015238110649150318	0.060068617093515506	89
65	-0.0076677964224820564	0.08075450985795757	89
66	0.12025334443040245	0.07255327584034935	89
67	-0.14694816656449186	0.05739392014431975	89
68	-0.02820698213140093	0.04528450387020801	89
69	-0.24119207009919494	0.040849953430123924	89
70	0.20544197206442386	0.05696590990424338	89
71	0.0031149415822058057	0.05204029082322222	89
72	0.05100429129541973	0.07957019446379553	89
73	0.06606715560149583	0.06379688552760328	89
74	0.17142735457693575	0.07420536158638386	89
75	-0.17024160620087586	0.024948861541070472	89
76	0.03758421089826683	0.0682099347204527	89
77	0.19068103587325116	0.09044822921299332	89
78	-0.2388987623578889	0.012470436271362876	89
79	-0.31627558207509987	0.011941910123315067	89
80	0.033872866014034816	0.08573817128171385	89
81	-0.0396013592233321	0.043930662464876834	89
82	-0.212380454283182	0.03902098366290962	89
83	0.14727766353166186	0.08386678106534383	89
84	0.11260765958512196	0.06932849916722067	89
85	-0.1153532510536114	0.04227379923914182	89
86	-0.23001908776483615	-0.017907996284881336	89
87	-0.04553025165313689	0.0727828865372202	89
88	-0.21895013208472547	0.034122081560676754	89
89	-0.07377482059951725	0.0651405224392269	89
90	0.1201514497683411	0.08683265393131694	89
91	-0.14375358844715302	0.06482753719894922	89
92	0.008813313746392493	0.07412588607053079	89
93	-0.10248612787133336	0.03645381306803839	89
94	-0.16493177148159885	0.02097572800476988	89
95	0.27791186690427483	0.04320354704973403	89
96	0.20247920702293123	0.05554042285559828	89
97	0.03247950485384502	0.05303572164236767	89
98	0.11488609300502774	0.06978791817529811	89
99	0.13109456646725606	0.07155591871370463	89
100	-0.08591281518821396	0.015330362289831735	89
101	0.12644549068803554	0.04227932438092286	89
102	-0.04243868547515038	0.07923021163517553	89
103	-0.10464244470080306	0.07542993747247352	89
104	0.24760229565637792	0.09967327412499466	89
105	0.02330787036322193	0.08465890454143256	89
106	0.052879515296263516	0.05021585427175513	89
107	-0.1936258639238409	0.042966458014729016	89
108	0.047052001029100024	0.08966327687538674	89
109	0.06352099769354251	0.0857411546246121	89
110	-0.12667765313236976	-0.006549453829138368	89
111	0.12015315703569916	0.070634674988705	89
112	0.11708633352794001	0.05808038233620431	89
113	0.12652024267214587	0.09479649890598091	89
114	-0.20591053164449086	-0.00035475763561685974	89
115	-0.036562789486047756	0.05753606397498904	89
116	0.03869159708100565	0.08042571918070353	89
117	-0.07060003265201611	0.04693024416255803	89
118	-0.26936808522778977	0.035631956776315386	89
119	0.207190885066196	0.05731425699819159	89
120	-0.1201095249083863	0.05442382748041988	89
121	-0.1371336988782333	0.06646956641909949	89
122	-0.2652317118833457	0.028876939955055515	89
123	-0.20551421376723766	0.059569467257964345	89
124	0.019951870597461386	0.05026040041782497	89
125	-0.11871084361185923	0.037788976021817855	89
126	0.16252925914574007	0.061062517231388454	89
127	-0.15656806469682052	0.0383874853682653	89
128	0.149227067797026	0.08649023514719212	89
129	-0.12287319825119017	0.011738168277309006	89
130	-0.025772782377103072	0.06390412158400684	89
131	-0.1923166339194905	0.05937256774421789	89
132	0.2763964089670723	0.08517192791756054	89
133	0.08669480050470879	0.07671913987976146	89
134	0.049963095121476585	0.07424464525778729	89
135	-0.32284710836033287	0.03431288691148833	89
136	0.28865552859419896	0.07840423292589194	89
137	0.21061312819187814	0.06449019986925401	89
138	0.13421858205424667	0.0339877247621814	89
139	-0.04331820900558365	0.03221171093275859	89
140	-0.039179706412633325	0.049169743736631986	89
141	0.17217568002392677	0.05246670564774297	89
142	0.039179677548234176	0.07822818319430687	89
143	-0.1697670424535407	0.013826086375734157	89
144	-0.18129432176006421	0.028526649063954652	89
145	-0.35899320337764057	0.02540422919693432	89
146	0.3468966572504551	0.09615848511946908	89
147	0.28899436086744507	0.08814645136521136	89
148	-0.10271898662102213	0.04448154624233869	89
149	0.21970447017277672	0.05103036025369164	89
150	0.03943479585557154	0.06246552921094692	89
151	-0.09332874267273124	0.0343252637996978	89
152	-0.1080532921782296	0.04906982640041601	89
153	-0.10609828835574085	0.01602752705149143	89
154	-0.1572162421816632	0.026604288010460834	89
155	0.09722533853263944	0.051979736249959024	89
156	-0.23114681347809407	0.043074047105971514	89
157	-0.04536599690390268	0.0468285340969725	89
158	0.28405641812409205	0.09816292592856522	89
159	0.06317074764186885	0.06097593314393558	89
160	0.029615935462892307	0.05918612613181122	89
161	0.16667780563081216	0.0653882681891177	89
162	-0.09433391365563683	0.04466713548230184	89
163	-0.39767809008710103	0.03079490434910881	89
164	0.03931656745521043	0.03413454183172822	89
165	0.09087166983910348	0.09643823163788284	89
166	-0.07765114485890627	0.05458647830317082	89
167	0.17741307067331819	0.08167944276269623	89
168	0.08468716117157485	0.08087964252881803	89
169	-0.004199551732616489	0.08698305595379645	89
170	-0.07550200630278152	0.056751390095566775	89
171	-0.0321601540377554	0.025540675107832325	89
172	-0.13076184036339733	0.010328381908675369	89
173	-0.06718780491651959	0.003098520566048268	89
174	-0.12480527271542845	0.04622448914722412	89
175	-0.0994757521773311	0.08872801485376236	89
176	0.12732202343221724	0.058081504039130635	89
177	0.1636537793432565	0.06813078567192986	89
178	-0.3557084068300725	-0.0026634265113756332	89
179	0.003504737034105298	0.06654213960640686	89
180	0.08489283671913055	0.05650858735784781	89
181	-0.07826173472087442	0.02358441355274004	89
182	-0.3241668802695427	0.0063022966846245625	89
183	0.04500245557332047	0.07091723737020979	89
184	0.016137261286610798	-0.013588374918673285	89
185	0.051260054947269165	0.048415831164956735	89
186	-0.11110719290302677	0.03295826839661218	89
187	-0.10297785356190378	0.01264874185531607	89
188	0.06090524789757982	0.02412349162796455	89
189	-0.05719429854071751	0.0531059964191098	89
190	0.13299681102835206	0.10242590437978732	89
191	-0.0879964808172735	0.09067204606976761	89
192	0.054061023344722625	0.0777024638301705	89
193	-0.14095365279085675	0.011968663432473887	89
194	0.012222498104277014	0.07346131266804089	89
195	-0.005022667483032748	0.04982424366638628	89
196	0.028041216699822166	0.00791211751382489	89
197	-0.1279907028745125	0.0603104138670263	89
198	0.1029737086605399	0.05169871772507601	89
199	-0.1395701160059868	0.0242846961636221	89
200	0.2043867411057784	0.10812630835116595	89
201	0.06268950334691548	0.0595737075726215	89
202	-0.1446724689973941	0.05136392497145391	89
203	0.20999729241382128	0.09227921841946765	89
204	0.16212530607832187	0.0802272331672814	89
205	0.0002317005083068998	0.05803371751962305	89
206	-0.24239457298357678	0.03955267224885702	89
207	-0.28608488934829496	0.01872420530411713	89
208	0.01540741592442631	0.08429463024559004	89
209	-0.1759960469218283	0.026381575407978978	89
210	0.14668407566822778	0.04209688674639077	89
211	0.14898934900790015	0.07249883370571128	89
212	-0.23598370486711667	0.042155585222679176	89
213	-0.12712481568248152	0.03815115352454775	89
214	0.11788508161281831	0.06461252198115718	89
215	-0.2216617668453954	0.050056818607518476	89
216	-0.06575498180268786	0.08988420242252555	89
217	-0.1033816728797089	0.063026449729176	89
218	0.07428513265052444	0.06691220871164873	89
219	0.07967368630963233	0.08225587589079117	89
220	0.36413628376568713	0.08948625890080228	89
221	-0.09723253681331621	0.05023235033478516	89
222	-0.03560625497361342	0.050837973270451337	89
223	0.07034125832323058	0.03406340459625131	89
224	-0.00011252137555838915	0.05158108369772356	89
225	-0.12978239236555802	0.02609035121365499	89
226	0.07716612273792708	0.05665100740907067	89
227	0.10689710510671442	0.11118201736614702	89
228	-0.10047767416597043	0.062304619611897885	89
229	-0.057629653323222896	0.09074569892318077	89
230	0.013591409431812829	0.053691800528577485	89
231	0.028158862950643505	0.06508783415521073	89
232	0.2169385964744199	0.06836570495883079	89
233	0.03943187298341301	0.03510255136297496	89
234	0.0932018706306276	0.07860961961326265	89
235	-0.19194169197920183	0.04550239600618854	89
236	-0.04002234226457685	0.04108846138971323	89
237	-0.19891739916314888	0.012016631994434276	89
238	0.04741979430244723	0.0695762730773803	89
239	-0.0002428383403018851	0.04668081417786417	89
240	0.031440987200473815	0.06095741422226431	89
241	-0.06131648906623179	0.06247165951024434	89
242	0.1041411443740987	0.04115507740980824	89
243	-0.02939296989199221	0.04849711374395265	89
244	0.06642727840355972	0.0699950643325083	89
245	-0.009794972118564558	0.06863579563468364	89
246	0.03610442173611188	0.08301930189257697	89
247	-0.20188333889900778	0.07299252005117268	89
248	-0.17363454595354066	0.04583896837800627	89
249	0.07444592674836983	0.08552357802633677	89
250	-0.1509730373066023	0.07343556014179713	89
251	-0.007804321531108312	0.07433924784857524	89
252	0.1710572226790246	0.07223816627244926	89
253	-0.13435203176054902	0.03804422982799723	89
254	0.17476292443892535	0.0733482110490482	89
255	-0.004265748822548753	0.05949886304910045	89
256	0.06258604695755682	0.06252753575318702	89
257	0.44626464385401077	0.0906935397641099	89
258	-0.11105807458128222	0.06173763558736669	89
259	-0.05618158584946027	0.05210951227226649	89
260	0.10763574358569494	0.10810114701478497	89
261	0.06402736914589591	0.05885941925225829	89
262	-0.12954444543035123	0.022459285942428037	89
263	0.01119577550107806	0.08048088127700447	89
264	-0.21663697628918419	0.00977722969562865	89
265	-0.03181091606595061	0.06017287207078853	89
266	-0.05313947760960946	0.05271847149128443	89
267	-0.2925567610096961	0.045062981891166524	89
268	0.1622500579074799	0.09195261400460879	89
269	0.025752766791850186	0.07347281950653438	89
270	0.10423235731418634	0.03133573030205593	89
271	-0.17351639817177308	0.06768609131029514	89
272	0.1426910897291661	0.07160016377221186	89
273	-0.19206467957117124	0.0648021533606898	89
274	-0.06011446586800741	0.05220056677348542	89
275	0.08166925527665185	0.07813788681446775	89
276	-0.07864067732182042	0.05732587466256944	89
277	0.27292447475612325	0.08412084107112111	89
278	-0.08643860506742587	0.06506482555184326	89
279	-0.1917572004852798	0.06250331566295067	89
280	0.1592146701062718	0.0899687120701001	89
281	0.3235182321527577	0.08018131502518289	89
282	0.017799164530560137	0.05746614001339225	89
283	0.11190864884419842	0.07591273002070827	89
284	-0.06553424732178122	0.03029120065135594	89
285	-0.10250532460546283	0.01987805108597601	89
286	0.21489910016418515	0.05103234486059198	89
287	-0.1401064276651497	0.037545526357683795	89
288	-0.03988851282488302	0.03210595632362798	89
289	-0.08166913586601399	0.01628367571686511	89
290	-0.17896119757832943	0.027129851116343535	89
291	0.03980308402307524	0.08666675865545295	89
292	-0.10917134632427733	0.02185678497441291	89
293	-0.01881453048641268	0.08085735906774101	89
294	-0.023271473461232015	0.08119915510446571	89
295	0.26423323269393195	0.11125607167922155	89
296	-0.10627397917078225	0.03478391499864662	89
297	-0.0769481519116695	0.037990734884339995	89
298	-0.012514916856710882	0.07180074458964272	89
299	-0.11825565583048206	0.049239451932883815	89
