# Supplementary material for: High-level cognition during story listening is reflected in high-order dynamic correlations in neural activity patterns
Source: Nat Commun. 2021 Sep 30;12:5728. doi: 10.1038/s41467-021-25876-x (PMC8484677; doi:10.1038/s41467-021-25876-x)
Supplement: Supplementary file 4 — Source Data [file 41467_2021_25876_MOESM4_ESM.zip › results/higher_order_sims/random/62.csv]

time	1	2	iteration
0	0.29784377641347065	0.10641544224265133	62
1	-0.19302201270974886	0.038687003170192344	62
2	-0.06471709653080839	0.05536888501836533	62
3	0.053370764897204694	0.07267103482251203	62
4	0.2159084065000778	0.08461723307548484	62
5	-0.23031253475010025	0.027151493108374627	62
6	0.09895814031610338	0.10003389158057836	62
7	-0.11679942296180075	0.008023723433076722	62
8	0.46629263153849837	0.08378879956923076	62
9	0.04349595681690918	0.028456791524640517	62
10	0.2760342642213436	0.11321656563471427	62
11	0.24134539522346946	0.114882006425835	62
12	0.13227882763541937	0.06774964631322743	62
13	0.10320959177094056	0.07854402418831219	62
14	0.21077159067130422	0.06151394649013554	62
15	0.1573679069182209	0.05086526092916104	62
16	0.18522826935966732	0.07906551441370487	62
17	-0.03852285118495612	0.0851221176429625	62
18	0.10025558054918512	0.03202511123757964	62
19	0.06601630643649979	0.06345851572163645	62
20	0.0420964326047227	0.04483914534973181	62
21	0.04876819792297264	0.04514859945879864	62
22	0.4430492285382978	0.10129086450908487	62
23	-0.057382173596451064	0.03643949192537606	62
24	-0.1876321569771177	0.04310403140166128	62
25	-0.13674162120228406	0.04545860952268982	62
26	0.24243155472307043	0.08950755200702282	62
27	0.13493822664336125	0.08644933596590473	62
28	0.1806401805366537	0.05713616191845804	62
29	-0.03813637694079001	0.053572633087737784	62
30	-0.22836035774529417	0.03937944983698407	62
31	0.15556675263817288	0.09721808582283514	62
32	-0.04632189397633423	0.05310281261224946	62
33	-0.17350857310373577	0.08226409401133966	62
34	-0.061050450162467185	0.06110449347589322	62
35	-0.1004311986359181	0.07945705493942457	62
36	0.09647786932535263	0.07700961760080424	62
37	-0.26770101325019724	0.02611371070155897	62
38	0.00030044886657799554	0.026793150979857898	62
39	-0.045616287443335034	0.045062091810460836	62
40	0.1858464299223738	0.09455644388359273	62
41	-0.002443582063910748	0.08569979291322197	62
42	0.3156071795486968	0.11724476086374967	62
43	0.1627306755293249	0.07894655703746063	62
44	0.10102095915369466	0.08496206987721694	62
45	-0.15973626304659166	0.05092361144920695	62
46	0.062173078138934114	0.07469325758532722	62
47	-0.0960644101736542	0.07706195598653931	62
48	0.17037428827117035	0.0626687339835194	62
49	-0.09582049440881478	0.05827529653023404	62
50	-0.06855573247255155	0.06125235591135014	62
51	0.2341800355263554	0.11505039787757498	62
52	0.11316159270401752	0.09514525278849986	62
53	0.03090650553385099	0.06137352825895918	62
54	0.08770076072290874	0.05418868370284306	62
55	0.05053408545028148	0.06866291967030763	62
56	-0.03812127010437849	0.03483110586522854	62
57	0.02663084764403391	0.07733073326571073	62
58	0.0411845578384313	0.07520333846553769	62
59	-0.2070555478915141	0.015987431331940652	62
60	-0.007782759266069724	0.05464602468269077	62
61	-0.007993876718301762	0.045709398984739406	62
62	-0.041200200193814	0.04891499243366803	62
63	0.23652337807677323	0.08742177636568813	62
64	0.025501284958528058	0.06685073123707301	62
65	0.028261773460645186	0.048593768809451786	62
66	0.14962296119576465	0.08586674604169002	62
67	-0.0008146987584616361	0.06160477144429376	62
68	-0.35223098796982966	-0.0010729271118646905	62
69	0.1944199527526012	0.045645713109054464	62
70	-0.18041276011462543	0.02745439338046787	62
71	-0.11864531053948972	0.028051868431364705	62
72	-0.06958487066323221	0.020682126074559663	62
73	-0.2156171681148759	0.06195764272986186	62
74	0.196495111375911	0.10591353026417834	62
75	-0.14240348478268147	0.013421525234832686	62
76	-0.12458371088051252	0.01294145407642752	62
77	-0.1373554022750087	0.026710945618090575	62
78	-0.041276297144968284	0.02938306777595244	62
79	0.12940058242076005	0.10544049201042269	62
80	0.07592018345470321	0.06868109454569499	62
81	0.31005293312555543	0.0886272307310334	62
82	-0.011613250923873563	0.06615288361877146	62
83	-0.24742934440867548	0.03011544300782746	62
84	-0.136460099988471	0.02946949463675582	62
85	-0.14818315710355084	0.0790395419089033	62
86	0.1656750628377366	0.07519116796007042	62
87	-0.04604999275212286	0.05292314507504484	62
88	-0.018746065110334775	0.09275805542183876	62
89	-0.2602008132191292	-0.03413511089728971	62
90	0.055978236843468164	0.07567328801518974	62
91	0.12582236091429663	0.08513905191414269	62
92	-0.280196947005184	0.04353746569342725	62
93	-0.06968234961515725	0.05060963714172568	62
94	-0.13358274276335497	0.0574465805152654	62
95	0.12251385745154078	0.09750084493478568	62
96	0.27506192534071167	0.035614789135571756	62
97	-0.0645461168614765	0.0732626066493879	62
98	0.17990012722314447	0.051153353409510396	62
99	0.15111376435966917	0.04765560308982014	62
100	-0.1608259995001787	0.06212007164271802	62
101	-0.33048587781856187	0.001520846224813981	62
102	0.08921095267271476	0.04471513345638206	62
103	-0.12497015179025701	0.06180487788606748	62
104	0.020870831069023724	0.06463679084709488	62
105	-0.15751303202458192	0.05098385300561803	62
106	0.10638460117122805	0.044732182409577076	62
107	-0.137296818542795	0.06509891274084993	62
108	0.2061154286766177	0.05052847139676398	62
109	0.039173722569563335	0.03813810485632501	62
110	0.1671565649864368	0.09687618397854005	62
111	-0.08675850152714432	0.04084354993732502	62
112	-0.05404471647135525	0.07385203266224923	62
113	0.276940296577459	0.042951717936673864	62
114	0.10821112607758919	0.0020648146738343844	62
115	-0.17392339219996622	0.021045719782172706	62
116	-0.004925618803485339	0.06899262481292577	62
117	-0.2916406567189083	0.025730638096502167	62
118	0.05560010640299549	0.06378722619668994	62
119	0.25268868979510783	0.07064997415052383	62
120	-0.11110960358417281	0.07822762504047542	62
121	0.12012812498201121	0.08690311279767993	62
122	-0.1335915226592806	0.06663104219643108	62
123	-0.0022210145981042782	0.07309215544188422	62
124	0.18888057827842092	0.04802070970361519	62
125	0.21301121422128114	0.10420116702599512	62
126	-0.20170429906478232	0.03194064639007003	62
127	0.009555586976276774	0.06750213475012053	62
128	-0.1626870895434157	0.05488332924205286	62
129	0.019521354546808794	0.044559035373356315	62
130	0.15286007123974568	0.08237311882879617	62
131	0.014346638513929828	0.07890773034919765	62
132	0.06506485543865528	0.07771982206129333	62
133	0.1921663138917201	0.06167448391750628	62
134	0.006333901587731357	0.044660345305379184	62
135	-0.22295934386700422	0.026299027934491438	62
136	-0.16501939294182408	0.04344870272053546	62
137	-0.18215506334133208	0.06125487839570292	62
138	-0.20161563832838644	0.027010616902767036	62
139	0.21209720738313337	0.05138845711888697	62
140	-0.24086555273982482	0.03255789200977579	62
141	-0.14243324228891038	0.019767294812936567	62
142	-0.04444031702704965	0.04910464625114004	62
143	-0.1330317365934728	0.03498227347287979	62
144	-0.1006584330371807	0.04796474504489955	62
145	0.026128925985823455	0.07636576513349864	62
146	0.20906870866701097	0.0729363577271461	62
147	0.13005320577737278	0.07494991161368576	62
148	0.07258932391114103	0.0798901627716121	62
149	0.0948780422263695	0.08639089181207527	62
150	0.017951729622320823	0.085412468945473	62
151	-0.010854391429729026	0.05906120081895581	62
152	-0.39219030279182177	-0.0175429908743796	62
153	0.1631549600394314	0.07196242673109102	62
154	0.2653769746410902	0.08840736153880242	62
155	0.11380934133754679	0.064884356754263	62
156	-0.14829008692324908	0.06862338516613177	62
157	-0.09384143317612428	0.03296680374449989	62
158	0.045640183126261724	0.05951409180287635	62
159	0.02941673998877421	0.029200606217021783	62
160	0.17155101320238594	0.09192068679417265	62
161	-0.12491541709219045	0.06016301124943326	62
162	-0.23128844287026606	0.08093822706818761	62
163	0.1198340624984749	0.06338201227860005	62
164	-0.004295072545238548	0.040926823181170344	62
165	0.01165910641446141	0.04448231754196742	62
166	0.01503580249125148	0.05094472239470317	62
167	0.23811418014588814	0.07799834653664839	62
168	-0.09882913171513223	0.025150218656877162	62
169	0.10551036604066322	0.08642588649159212	62
170	0.04631589867844102	0.09587042551975386	62
171	0.10632746498497771	0.038229593327316014	62
172	0.009524693398043698	0.06962347585396074	62
173	0.08701038641343659	0.05530384993786822	62
174	0.2968773340080373	0.06854174982379177	62
175	-0.025450814797819726	0.04407049485470325	62
176	0.208857988912553	0.04330461860666729	62
177	0.3351160439466417	0.0710305459648398	62
178	-0.1433100926964949	0.06905770406811369	62
179	-0.1560393527336973	0.052607767393614745	62
180	-0.059769150517353986	0.05225963330611467	62
181	-0.22752765977049355	0.05175535368455072	62
182	0.014172270119394289	0.058696492151835915	62
183	-0.1152002408995002	-0.0020197776886477087	62
184	-0.10884154966073156	0.0723869655661675	62
185	0.15002113597648528	0.09431889523587858	62
186	-0.11725734276079593	0.0558277559762613	62
187	0.23229567679619775	0.07980554777030664	62
188	0.03008303770845054	0.026223450259463585	62
189	0.2416212121499596	0.09465263562622304	62
190	0.14111968870538735	0.04590927850504705	62
191	-0.03701537013632562	0.06962453046245541	62
192	-0.010178284130345694	0.06145274720640247	62
193	0.2590586049336023	0.06862664947809226	62
194	0.07745391239301312	0.05906330461256248	62
195	-0.18374957659912625	0.014977452353528839	62
196	-0.14932868764688542	0.05981265735134436	62
197	-0.11606676671686371	0.032398278208904834	62
198	0.1122604731594577	0.09093898163947611	62
199	-0.15967866531548536	0.05902785096751402	62
200	0.18605336028244873	0.0612431086613659	62
201	0.07874612619321093	0.046517727900211074	62
202	0.06514710509858686	0.077067497622599	62
203	-0.050454439563996395	0.07881044089680052	62
204	-0.017140137607642127	0.07522635839336617	62
205	-0.06472089867236616	0.008174799891857416	62
206	-0.1346604942524438	0.02343186653964416	62
207	-0.12119465525928569	0.052917295374311016	62
208	0.004045326381959572	0.05502492582848994	62
209	0.0012599458952140662	0.0748657485196929	62
210	0.25595849318618413	0.08262682473194755	62
211	-0.0676212177200205	0.02092825712688661	62
212	0.16849155775950359	0.09064316496603089	62
213	0.15118604514722012	0.08185101207756121	62
214	-0.06367265891472812	0.043169487720907576	62
215	0.04432365770711382	0.06048973344750635	62
216	-0.0009825492802166495	0.014878955208504319	62
217	-0.028303756744023766	0.01927348509508741	62
218	-0.01012205343792409	0.05476599141744506	62
219	-0.11913108351380719	0.06652316013704507	62
220	-0.10826862212269474	0.06632662806316314	62
221	0.08610626955754071	0.062025373996947256	62
222	0.14100446510857514	0.05381110451282931	62
223	0.18073631868278464	0.07252571722628309	62
224	0.16344631963761652	0.054401687682203284	62
225	0.0950816669870399	0.049091039659994985	62
226	-0.0008188845091257714	0.06703334901176249	62
227	0.22474215579980453	0.07743535981356946	62
228	-0.1655564630438421	0.026507754934706213	62
229	0.12535114405953282	0.06302105487851446	62
230	0.04701406218983755	0.05234063918556702	62
231	0.08519157544031764	0.0863572903888642	62
232	-0.12819809675657381	0.0620048081770445	62
233	0.0962417682642505	0.06553259397319305	62
234	-0.07961663809879732	0.06100940752393677	62
235	0.1443567885587143	0.09286970718057955	62
236	0.06326161533692728	0.05468487613624812	62
237	0.2581400176218909	0.04518779044490334	62
238	0.13124379278767878	0.0726684579562724	62
239	0.0584553227041312	0.07627452089521865	62
240	-0.19140797626886583	0.010346608214473746	62
241	-0.12343289522456108	0.05810785531584452	62
242	-0.002928947835376331	0.07550118307425639	62
243	-0.17038681775377953	0.02410892182370011	62
244	0.2261059715160623	0.08239182823226761	62
245	0.027757495568635153	0.044458710095139645	62
246	0.08177201801467947	0.057950697387745	62
247	-0.005173155052890445	0.07063828374297002	62
248	-0.019707178764075496	0.07165294133263894	62
249	0.22958415337407756	0.06972704137459958	62
250	0.00018562012116537008	0.05478131119675622	62
251	0.024456271907026438	0.01104624593835575	62
252	0.18580893516673994	0.08418689133342078	62
253	-0.034982749804024625	0.05559958367058023	62
254	-0.04521363449200921	0.06184025094222835	62
255	-0.1695264151914863	0.06579314165363957	62
256	0.03530903187851478	0.028287080918688378	62
257	0.014554151316021405	0.08640069614090623	62
258	0.08548771059012848	0.11431417227043884	62
259	-0.03683699501862085	0.047076573055265705	62
260	-0.07396002498951068	0.04584858418944288	62
261	-0.04606870984989084	0.054274818833688426	62
262	0.019392553670130215	0.087351783699791	62
263	-0.01352909312854962	0.07817410614178527	62
264	0.09725521273461074	0.09903143791774484	62
265	0.17027279311586377	0.08813532174258397	62
266	-0.14396801331984352	0.03306456486584378	62
267	-0.0140219994910507	0.01604626938629018	62
268	0.2775447480521083	0.0733676544019469	62
269	-0.019893696956293488	0.08172893072540094	62
270	-0.025424720156039984	0.04903286845390418	62
271	-0.2069948660941872	-0.01269822601455423	62
272	-0.06518412902791257	0.03516431181093384	62
273	-0.017908071784809187	0.0728248327394713	62
274	0.10933866888579018	0.07687805448293367	62
275	-0.2234809685915475	0.04405562797752282	62
276	-0.30068160498937085	0.02254443908874149	62
277	0.12204708757651415	0.08684687933029593	62
278	0.23014388008283107	0.07528830758547171	62
279	0.2661415439395517	0.08162666156247268	62
280	0.06712695253841786	0.055574085682652624	62
281	0.1352521256605721	0.08816410642519477	62
282	-0.07108023081459419	0.03936372923000441	62
283	0.003927642498263448	0.06995463747544362	62
284	0.2133550355993605	0.04678041051765919	62
285	0.27864366151703746	0.09316334549021804	62
286	-0.12308373938884494	0.054046077350010366	62
287	-0.04141045711455375	0.03470897181364036	62
288	0.01490188518391614	0.06869680547207217	62
289	-0.02966552526697052	0.07456618437600816	62
290	-0.10657923334172095	0.05420642438166371	62
291	0.18833040926506264	0.05489730860750886	62
292	0.27774494651650433	0.08375264587768327	62
293	-0.04410920256424658	0.052742919733873725	62
294	0.11368859331108742	0.07276232145429118	62
295	-0.20156510917464285	0.05460768330217803	62
296	-0.10390094558711353	0.06690467515337264	62
297	-0.14610809913625958	0.0394983744595811	62
298	-0.20296615894802428	0.024975102226834217	62
299	-0.11529300706565043	0.026573892405426538	62
