# Supplementary material for: High-level cognition during story listening is reflected in high-order dynamic correlations in neural activity patterns
Source: Nat Commun. 2021 Sep 30;12:5728. doi: 10.1038/s41467-021-25876-x (PMC8484677; doi:10.1038/s41467-021-25876-x)
Supplement: Supplementary file 4 — Source Data [file 41467_2021_25876_MOESM4_ESM.zip › results/higher_order_sims/random/76.csv]

time	1	2	iteration
0	0.12305078849245234	0.04370738764283076	76
1	-0.18697691483264983	0.04484901981227328	76
2	-0.12197314829306616	0.022718888103036673	76
3	-0.11818204170233185	0.02549985803994343	76
4	0.20336332846556132	0.09935146400051789	76
5	-0.1992961488145342	0.05933813930925668	76
6	-0.028543383537360436	0.053223877536632935	76
7	-0.15064694879373092	0.02381648197879556	76
8	0.11159601692028662	0.05492289295350275	76
9	-0.050334237976312736	0.06724635822542177	76
10	-0.13875328121265298	0.04428663758630629	76
11	-0.04019500222051533	0.03624676071617218	76
12	0.22407105251119092	0.06320783507076878	76
13	0.10180908304065137	0.07838001026521335	76
14	0.20038860169957623	0.08764744033991018	76
15	-0.010263880071497436	0.07110205456915265	76
16	0.10107639754158645	0.07795790552256149	76
17	0.0928116957576828	0.0405361458422916	76
18	-0.14634979663339603	0.02497808180881225	76
19	-0.12862383251489354	0.06255259852578152	76
20	0.040468502588870234	0.051325732888392345	76
21	0.030765764288885868	0.03169743780693604	76
22	-0.07102112542255516	0.06729983786128264	76
23	0.008601883931121284	0.064555415121061	76
24	-0.0880364089570618	0.04882794526172439	76
25	1.2162098361481345e-05	0.07437793482579505	76
26	-0.03577653823235919	0.061599846420969495	76
27	0.03366348132746877	0.08135441636688458	76
28	-0.11814713501761216	0.07348989558711257	76
29	0.003129756556998667	0.02678338150983536	76
30	-0.08295032093340854	0.07830583115631515	76
31	0.02921931484706531	0.07418778874912865	76
32	0.010855393544539935	0.05988975633087274	76
33	-0.06448883309487366	0.057731984202907	76
34	0.00679486875357231	0.011097496734035256	76
35	0.02076555664919694	0.06673685122556199	76
36	0.22502184968182457	0.07888502373857381	76
37	-0.303230575547483	0.02892179422971298	76
38	0.07994791076263522	0.052652341676386084	76
39	0.04047687620120742	0.04729733357698833	76
40	-0.18030515313087742	0.01954635600188148	76
41	0.07108298551134216	0.08181807532047	76
42	0.07339886803920838	0.06346129870609499	76
43	0.12086214420222982	0.02075739877277952	76
44	0.24187541609436633	0.0806204778216416	76
45	-0.009453914142335882	0.0058912466029574515	76
46	0.31466072095092185	0.13448179796045287	76
47	-0.15459095142510615	0.028988819382138244	76
48	0.10264682241853243	0.08877947560673775	76
49	0.20134696751626413	0.10633436909179832	76
50	-0.3014533181210446	0.035392046608841085	76
51	0.07828154168558023	0.10534670139106533	76
52	-0.38073740677103163	0.025739371777981714	76
53	0.15757314988195822	0.10748463212568923	76
54	-0.1372848683624279	0.03229745961548526	76
55	-0.05393498930447662	0.021687980302767505	76
56	-0.10419129817421371	0.04865749626454213	76
57	-0.10301394392798174	0.07847180214481667	76
58	-0.15169970285659945	0.05814640783693326	76
59	0.28302163407425174	0.06980685058456126	76
60	0.15638703009211935	0.040403787590614734	76
61	0.11958319759218905	0.08120313415779468	76
62	0.019463859268467453	0.06145980679758637	76
63	0.15065729984333567	0.08638802150706593	76
64	0.0234006329348624	0.08000584855773239	76
65	0.12913433903010588	0.09873056529131541	76
66	0.051243463199732144	0.03879974535932326	76
67	-0.2690875018608908	0.0592173994587901	76
68	-0.19247935070278674	0.03733281579435032	76
69	-0.20837403269408794	0.06067078715073449	76
70	0.3515284968263085	0.11144451199380366	76
71	-0.07444401867698125	0.05609401983163512	76
72	-0.22685438942257205	0.07751628057591567	76
73	0.22426264500667464	0.057675131097006505	76
74	0.08559649105312861	0.06947584358937825	76
75	-0.0899290161091825	0.029905409004529315	76
76	0.12360570462225022	0.08266185785959432	76
77	-0.11979426402219945	0.0484702811207597	76
78	-0.20266493005477493	0.04843361103283667	76
79	-0.07381400423500917	0.04240749980960379	76
80	0.005529934841575826	0.04245892575040612	76
81	0.07396810195172467	0.060365836697818406	76
82	-0.051818605712600156	0.05152078123183773	76
83	-0.014431759188091737	0.04329024681599062	76
84	-0.00750361661565405	0.068766754982997	76
85	0.16882444153172707	0.10182654915797659	76
86	-0.004447009376886113	0.033799255056145595	76
87	0.14037848078578982	0.045817347408141085	76
88	0.06390034788518958	0.055685077999627026	76
89	-0.1286987750915367	0.035460490994641054	76
90	0.23051817689633872	0.10227783957347886	76
91	0.1144321348590835	0.07351899458867418	76
92	-0.24190406153210708	0.04072796235469352	76
93	0.1509876570123563	0.11551517231986583	76
94	0.01975292156020187	0.027482616739171337	76
95	-0.2633720546017437	0.025553364708259564	76
96	0.010511713758263133	0.05552798790395627	76
97	0.033308813324453804	0.10393883042694774	76
98	-0.36547081935344744	0.02321713908843871	76
99	0.1797460087150391	0.06885120427452765	76
100	0.06991894373888664	0.051719694156637915	76
101	-0.012679930660511011	0.052829886256206895	76
102	-0.21851730736077493	0.05294009365735532	76
103	-0.1494724673302376	0.063859889700778	76
104	0.12184317232597922	0.0728824608152727	76
105	-0.09779837977389984	0.032877606389728774	76
106	-0.0017873266342583122	0.031627152075564505	76
107	-0.2823850621208618	0.027743908620166943	76
108	0.059490014102715316	0.07762591225564587	76
109	-0.03555272165619919	0.07101944601767222	76
110	0.34875144905079913	0.06667663314734659	76
111	-0.09958843473062774	0.025908355672600674	76
112	0.06408682041650178	0.0817593941695478	76
113	0.10412927409008209	0.0892033527491067	76
114	0.16154034591689034	0.040248738166189256	76
115	-0.17254238904011204	0.042672462085163516	76
116	-0.1874719799819509	0.048743554639551226	76
117	0.12137691152373442	0.04667311344638922	76
118	-0.21717331843349824	0.04598664826310631	76
119	0.04671426415098691	0.06320963540346722	76
120	0.21477051644026893	0.11824210970498598	76
121	0.299227269186232	0.10530759590091646	76
122	0.04449473603803419	0.088003411975761	76
123	0.17665002747295094	0.11593787199716278	76
124	-0.259934684114919	0.01688846083809573	76
125	-0.03673326063159698	0.0574934106020611	76
126	-0.018265902556448423	0.08097717673223781	76
127	-0.10232471947013358	0.05701084958290867	76
128	-0.0008815519260864591	0.06868799051805968	76
129	-0.11791328480399617	0.05580693355060441	76
130	0.20243050580834218	0.06949415957989441	76
131	0.13967021733459492	0.07097297134827645	76
132	0.11976618180257417	0.07145612807736301	76
133	0.06696550513130961	0.06965063019897401	76
134	0.07326179248362229	0.04145172438563778	76
135	0.03778973299577816	0.0801724323979597	76
136	0.13978703908345466	0.06803083592868117	76
137	-0.08135759971655913	0.05919297189835657	76
138	0.2204917073259846	0.05734394287320473	76
139	-0.32027748062534794	-0.01847254207311401	76
140	-0.058454226455757784	0.06057840562851178	76
141	-0.046974999909123016	0.05271458966786055	76
142	-0.20958155371337267	-0.031118239111771334	76
143	0.2322533410467847	0.10399700802592042	76
144	0.00644495125430236	0.06643555950905025	76
145	0.2149144109457448	0.0650733390379348	76
146	0.0987962201975482	0.09503472744947031	76
147	0.12977783166694318	0.0607554792797194	76
148	0.10332607450134891	0.07053574340283073	76
149	-0.16357900486387844	0.051210174187071814	76
150	0.05302571825294439	0.03825086939716867	76
151	0.012889663638313176	0.05795369242781984	76
152	0.24751560031136935	0.1024899805015944	76
153	-0.15467248224888197	0.035156181879045824	76
154	-0.2963421193778911	0.02232594250863781	76
155	-0.1317032415620173	0.045869142797615864	76
156	-0.2432370390017058	0.05321341495689523	76
157	0.06485249102099233	0.07237561247217025	76
158	0.048969323238156615	0.05336079388154597	76
159	0.06016554429498693	0.06503840557956346	76
160	0.21564788313187677	0.08552645831801431	76
161	-0.11642709592121224	0.027414936527263435	76
162	-0.22755601392926228	-0.012245674960036765	76
163	0.11833132656969841	0.06760497459340636	76
164	-0.03555391277934161	0.04633383403665564	76
165	0.09017328663849174	0.09906776912461789	76
166	0.06554519920319032	0.04036522319192567	76
167	-0.03505409559872745	0.045900050683313036	76
168	0.23700335386703444	0.09053065021407514	76
169	0.21691336500497344	0.09774931514278537	76
170	0.2033602428452749	0.0475554092996134	76
171	0.20610996937549156	0.07731984974677461	76
172	-0.027442020520848046	0.029512609086916986	76
173	0.05615044988643444	0.05383126710550237	76
174	-0.024066427110151195	0.045314095835021904	76
175	0.15271819186659694	0.09637328630129394	76
176	0.07483529853714145	0.08765199725607985	76
177	0.1155365363597054	0.05932298944768554	76
178	0.28255011635602995	0.09371715531605156	76
179	-0.12533492363860876	0.05436180586153885	76
180	-0.2180755563040995	0.020844198946784832	76
181	0.12999239553819852	0.07455639495042127	76
182	0.2551261127319624	0.10513070001440245	76
183	-0.24351009848374336	0.004535494160864764	76
184	-0.1284934894507315	0.07272562119308879	76
185	-0.029952688977681694	0.052865516143630636	76
186	-0.33860771162960945	0.03473411333558154	76
187	-0.15338713909306237	0.030194973510009167	76
188	-0.23213665153963095	0.03683882099639047	76
189	-0.18111607836557117	0.04135159131961786	76
190	0.21730137476719985	0.12133990652187589	76
191	0.08675882337958661	0.05550157727465097	76
192	-0.18245269994124824	0.026728132034536927	76
193	-0.04683767286069087	0.07459274465730331	76
194	0.2018916409833489	0.06602855530346219	76
195	-0.057632033305549765	0.06575031270787753	76
196	-0.26020871076212637	0.011484454257710183	76
197	-0.09100769609143049	0.06784117803445801	76
198	0.04542998289954955	0.044207511168000785	76
199	-0.09092657227898618	0.07335866122835769	76
200	0.1137737206900795	0.060485579586509866	76
201	-0.1594320522913906	0.08513193279047347	76
202	-0.022394767584278785	0.07768538376910515	76
203	0.062338405138938235	0.050717976015897406	76
204	0.11743752306308734	0.0831964675395645	76
205	0.026977503479187943	0.06466521043236984	76
206	0.09864097703018844	0.09002264760943082	76
207	0.04224930032044652	0.04083701922211205	76
208	-0.25051381071272827	0.0379945470017695	76
209	0.1988014161168276	0.08223571013183456	76
210	0.0032213266062391215	0.01690543881555844	76
211	0.021328924351186603	0.053380400922819864	76
212	0.13394100792597177	0.07775571165192448	76
213	0.18358194238910533	0.09255316664132544	76
214	0.02237153388918323	0.049583278224845595	76
215	0.2470351293715325	0.06910874271683623	76
216	0.21038299155200407	0.07839380628644022	76
217	-0.02011686254975252	0.06420005943557106	76
218	0.08128607811830396	0.0878311082335165	76
219	0.24078833393567647	0.07400266456999037	76
220	0.05170706495894855	0.048386281423702306	76
221	0.08838042960755728	0.09806393206437124	76
222	-0.15045259887344406	0.05526416820136666	76
223	-0.09002329708231627	0.04096712270448916	76
224	-0.033555759418164355	0.01790871864575517	76
225	-0.1823254201720115	0.025391304951492943	76
226	0.27081113904921433	0.10963288013577716	76
227	0.34912634774100443	0.08898399789798153	76
228	0.030919514731686373	0.029151445650028127	76
229	0.13523934805734578	0.06505553445755902	76
230	0.14578114945260812	0.09685804983286508	76
231	-0.2713493664180904	0.032766922212895476	76
232	-0.09040399603043675	0.04111980686115914	76
233	-0.22296037285767495	-0.010480682686924746	76
234	0.29456190830336765	0.09639638767930014	76
235	0.2599862663461613	0.09270683381342312	76
236	-0.10637911006536455	0.048834680243026396	76
237	-0.07272828530194722	0.03567489203554223	76
238	-0.19756430281742962	0.03344593315327122	76
239	-0.14810441920125508	0.02969047266795241	76
240	-0.24152572654905086	0.019027720010696653	76
241	0.15385482422029675	0.05586667385015881	76
242	-0.06204885020911383	0.03402888384068247	76
243	-0.15838985938689418	0.04609784641677591	76
244	0.19601408247911759	0.08071970299290919	76
245	-0.1188482150862844	0.05514730694420362	76
246	0.07381484252355203	0.05062934633741192	76
247	-0.04170429834345061	0.03339624124777629	76
248	-0.18002152995167067	0.02570723039080911	76
249	0.0876123713567289	0.043718096587856616	76
250	0.26324418375710196	0.1043124245514252	76
251	-0.15449937948141126	0.06026626024032886	76
252	-0.23365947175534263	0.045130758495989964	76
253	0.06726283631244999	0.08761911123862981	76
254	0.21667120677829235	0.11420728241899274	76
255	0.0511956747498757	0.07422798258578449	76
256	0.129092086157284	0.07192411264330455	76
257	-0.22506175814423335	0.0318521426330626	76
258	0.014683595721623678	0.05486903320495872	76
259	0.1622534337219466	0.11210983083067705	76
260	0.09698868414279885	0.05004713665921763	76
261	0.1363446364665778	0.08236117000361712	76
262	0.04563009388778095	0.09122448683970406	76
263	0.036859473390085044	0.04488283644218578	76
264	0.06041494499644783	0.07748724928045654	76
265	0.017306015452480783	0.06559345871788873	76
266	-0.05020191369534189	0.0475528279356139	76
267	0.1960309897306078	0.08271442166564918	76
268	-0.16782640260116988	0.016137837707290166	76
269	-0.05499337479366218	0.0652645395579509	76
270	-0.019141700045314642	0.06676987920997976	76
271	-0.04063667096918638	0.05411887271731916	76
272	-0.20630582258755942	0.058901077950079844	76
273	0.008102531889350879	0.031234100303479867	76
274	-0.17763512423754904	0.02742971994059338	76
275	-0.13794585042030014	0.01993338940933046	76
276	-0.15378383948246627	0.027401219611401833	76
277	-0.02772794126236467	0.04154421960625537	76
278	0.15715441429258237	0.09139083398372343	76
279	-0.1824692059954202	0.043160845444422884	76
280	0.1472809745712375	0.10139952775145268	76
281	-0.1699005185044894	0.05109416735392043	76
282	-0.004514551825495549	0.02841961401541987	76
283	-0.02937306280234191	0.04517624033967943	76
284	0.06563513762612212	0.07115015276457273	76
285	-0.14163834195988165	0.08107152823849377	76
286	-0.04693770519171522	0.0371014491396404	76
287	0.07559133604396753	0.09782223884468938	76
288	-0.24500109426861408	0.004685421450405594	76
289	0.07577848082214905	0.08724399968226614	76
290	-0.08409071474002719	0.013110735760852688	76
291	-0.0010826752563018044	0.03654659996863626	76
292	-0.1727162184713706	0.07338827872678898	76
293	-0.239867239038456	0.015223575670695658	76
294	-0.31011360401557403	0.014472446787856324	76
295	0.05657054234049338	0.042609741848677586	76
296	0.0415881683283974	0.07177391784687069	76
297	0.24965558222357573	0.1113285894287962	76
298	0.07180251429373526	0.08374780759948483	76
299	0.022935236625391507	0.06934628659972915	76
