# Supplementary material for: High-level cognition during story listening is reflected in high-order dynamic correlations in neural activity patterns
Source: Nat Commun. 2021 Sep 30;12:5728. doi: 10.1038/s41467-021-25876-x (PMC8484677; doi:10.1038/s41467-021-25876-x)
Supplement: Supplementary file 4 — Source Data [file 41467_2021_25876_MOESM4_ESM.zip › results/higher_order_sims/random/77.csv]

time	1	2	iteration
0	-0.05182600311671327	0.02246932912834136	77
1	0.18672242931605046	0.054180117627345155	77
2	-0.13494249875174066	0.04226136577601639	77
3	0.005857557673687449	0.05828722918433707	77
4	0.0015267504212283958	0.059137311087119844	77
5	-0.08449414404937292	0.03844645632982673	77
6	-0.11878215859644503	0.02566335507174338	77
7	-0.022235159144017972	0.06621028596137903	77
8	0.04217930709112341	0.04803652192234357	77
9	-0.047343163627153594	0.06820323053694378	77
10	0.13660754453522495	0.0706170820500795	77
11	0.2531357221000451	0.08132164273092841	77
12	-0.02642513122960822	0.07907545861481971	77
13	-0.036691262864516204	0.06660980980884035	77
14	0.13335153692404647	0.08307614837753549	77
15	0.03278695253978147	0.0296748425834302	77
16	0.24736563304929537	0.06179899363122685	77
17	0.19283558854723767	0.11280615580998853	77
18	0.1655924840017461	0.047260133710301994	77
19	0.1434572139889999	0.11094838634274398	77
20	0.0637063449428093	0.07402021268744005	77
21	-0.05454236993648661	-0.005318268471356188	77
22	-0.10084692109804964	0.05461969001708713	77
23	0.004606596117313538	0.07278579186436022	77
24	0.06664128256956094	0.016059867284209016	77
25	-0.09253781266251611	0.03893373832857353	77
26	0.13292170581644117	0.04776149508213591	77
27	0.015982204320369422	0.031222245575204133	77
28	0.042437661103422925	0.031965736248616185	77
29	-0.18048111867052874	0.016692471577387236	77
30	0.006787952507463189	0.08623433525513795	77
31	-0.23577588251486242	0.004736203660504657	77
32	-0.13177737844499435	0.06634237079328766	77
33	0.06291860904895041	0.07959751342418836	77
34	0.024763551631175523	0.07007564339345779	77
35	0.002372111131112304	0.07988667892632245	77
36	0.002976702042527357	0.04967584142222091	77
37	-0.10558495790186662	0.03726301853262973	77
38	0.24017350281762712	0.09778813821618208	77
39	0.10199724758037479	0.0820212812682829	77
40	-0.10348786301608605	-0.01151037587443149	77
41	0.05103163223385013	0.04741163487741518	77
42	-0.17605363481852712	0.047643883229910686	77
43	0.013783406739428704	0.05716593561755677	77
44	-0.1037982804609749	0.05120439204713051	77
45	-0.002343468996926212	0.05020873441969764	77
46	-0.292751679838711	-0.012659886306636807	77
47	0.07744995388612956	0.10568530630614471	77
48	-0.05369273036454632	0.04483370280457223	77
49	0.03310189618646788	0.09249238191112491	77
50	-0.1407736226804863	0.05054814232425063	77
51	0.15721079994948753	0.041456996650899115	77
52	0.13111621722979927	0.07732356190305592	77
53	-0.03327155966381188	0.01800476985799939	77
54	-0.15003437627067667	0.061319816568318815	77
55	-0.04136604169748912	0.05777356187672211	77
56	-0.05552953383839753	0.05317493110865515	77
57	0.13001132795575368	0.05268387278688983	77
58	0.16113281466985513	0.08863123987141835	77
59	0.1340752985497019	0.06759600375716938	77
60	0.23256438407897537	0.08539065016257288	77
61	0.11557781521656812	0.04759121465160132	77
62	-0.17592450868019915	0.06273210796999207	77
63	0.23582854550282623	0.07795865742280306	77
64	-0.1571601701447669	0.014599439267323478	77
65	0.11047561249685103	0.016554758211525814	77
66	-0.1416097751719971	0.051901817870999	77
67	-0.01894351149005133	0.06158844890811748	77
68	-0.0431843326569075	0.06189731137049376	77
69	-0.036388117736914395	0.024912609187331645	77
70	-0.021675349561214998	0.04476129879834129	77
71	0.10037859490689688	0.0867006184575732	77
72	0.06959087149034703	0.06334589151633328	77
73	-0.12026402622340288	0.05031151877413616	77
74	-0.23435750312165554	0.02497348553731379	77
75	-0.13974453825890085	0.07457963248754236	77
76	0.11487314897594277	0.09186228932800082	77
77	-0.14117484374970973	0.0298957971833008	77
78	-0.07366036824587043	0.031127577014973918	77
79	0.0803232110243719	0.06337804909336268	77
80	-0.09971594402007	0.005800204653223704	77
81	-0.32555837166674056	0.046281861031863984	77
82	-0.03363577210094838	0.0907873312133731	77
83	-0.11976582609767329	0.015701897168116045	77
84	-0.007017383876147151	0.07114109948064663	77
85	-0.3216828007115126	0.01727199981759746	77
86	-0.061984391124079365	0.061853101735258174	77
87	-0.1378340229355864	0.02065772489523672	77
88	-0.05506021837535195	0.05066703999219294	77
89	-0.30107844569403397	-0.0082467173271842	77
90	-0.08939976800098767	0.06736228697341066	77
91	0.15298187718779727	0.02887849774808634	77
92	-0.3286419856844155	-0.0020794629621688787	77
93	-0.14807828588135055	0.03029421409588999	77
94	0.2359952558132605	0.03956567874771741	77
95	-0.1288105778253473	0.04275084207952517	77
96	-0.12788264910126065	0.03421849086017952	77
97	-0.17458261982948117	0.05194065118234025	77
98	-0.10914855945385367	0.03780531535714336	77
99	0.1584575466847724	0.09634343850631087	77
100	0.027341816977832688	0.015524653724566267	77
101	-0.057182302024434674	0.031262284646183705	77
102	0.1777033785371781	0.060262097279897696	77
103	0.04597688581373937	0.09723321114882867	77
104	0.13274163736670072	0.05121081346853138	77
105	-0.15967435796019913	0.05112471378613018	77
106	-0.21131488915867552	0.028181251583176373	77
107	0.017959181236454888	0.08185980648833151	77
108	-0.05667419193210859	0.045720027979854506	77
109	-0.04072718173507373	0.020947366648001335	77
110	0.13154053430663187	0.05777268904117283	77
111	0.07294327386405237	0.031509889265066045	77
112	0.049757690557896236	0.09049584827882112	77
113	0.48182600112281737	0.12230940923463629	77
114	-0.04071229010996183	0.0680229149498233	77
115	-0.31074512289033385	0.03369958049162896	77
116	0.3717558287332515	0.10781180383142518	77
117	0.07588206779174635	0.07943595815282042	77
118	0.2007970175324508	0.08948344658392243	77
119	0.37749409725796435	0.12994596605017214	77
120	0.07256615076503209	0.105774782861178	77
121	0.02212431481124748	0.0792925476119047	77
122	-0.11698034142345494	0.011493602528272156	77
123	0.16228909245529038	0.06817896439863873	77
124	-0.07657750249420602	0.03602158636925576	77
125	0.14125814764872363	0.07193844177270448	77
126	-0.09942463225913402	0.021644481351611223	77
127	0.01806043693142017	0.07161806856171431	77
128	0.0895540314799969	0.08568347227826922	77
129	-0.09287128226986414	0.0285132418958595	77
130	0.09618464993812512	0.08982551220197167	77
131	-0.16323365223106676	0.03547338288756296	77
132	0.010067500013936569	0.05630785377134777	77
133	0.1269677548952312	0.0638518650311965	77
134	-0.12647910654483263	0.021519552528226897	77
135	0.21577650599293127	0.11873187885506967	77
136	0.2990198063356027	0.046419536278381905	77
137	0.0034996422896534647	0.060859635877258275	77
138	0.058263816828344625	0.002090002171124811	77
139	0.4495502112018985	0.11852592471858878	77
140	-0.10272234225640522	0.07826711159162081	77
141	-0.1577896332345962	0.044738151961533176	77
142	-0.18261038084895295	0.013891277818693148	77
143	-0.06574262917806035	0.032388045627597443	77
144	-0.011355139315341831	0.08125316050770978	77
145	0.17772504891331184	0.05979071068696662	77
146	-0.20007198456721664	0.03073169722502963	77
147	-0.31353612078629295	-0.02957219823334903	77
148	0.229135822935046	0.08999323761803993	77
149	-0.07443552727798716	0.045678847671860645	77
150	-0.17787636324708425	-0.002395833709801002	77
151	0.014898553770859673	0.044651056240503015	77
152	-0.12113317045703903	0.06728744230046953	77
153	0.01899773567717894	0.048658514284051345	77
154	0.03342184187057207	0.04599725499258194	77
155	-0.41029582143491755	0.031608307954194295	77
156	0.07096552579004427	0.04747927625044781	77
157	-0.16530676355167845	0.019326800152038345	77
158	-0.09181484369563599	0.09227218830285554	77
159	-0.003909078533460226	0.09331913794521411	77
160	-0.1590825731521976	0.08110028479851951	77
161	-0.03707826752497952	0.04468567216966204	77
162	-0.02881383591507499	0.057558132684417125	77
163	0.04252291170834236	0.061971865518908785	77
164	0.004095415382968432	0.06480111235782718	77
165	0.03332582597951911	0.029250491219034152	77
166	0.05324705151763056	0.05583084758250327	77
167	0.29960939980102713	0.1260710194646028	77
168	0.3197093490184188	0.09943811058646512	77
169	0.016605606754566606	0.06744357218499013	77
170	-0.2928862667210889	0.0036434426317145524	77
171	0.013506954914813478	0.026389602784418917	77
172	0.040194645845386484	0.04492701440910343	77
173	-0.11956137858914107	0.0633508658391568	77
174	-0.07937846953346368	0.07338896641088444	77
175	0.16695225104251699	0.07332914116439312	77
176	0.1666454161933435	0.09793027825607141	77
177	0.04052622675969717	0.08291609925337315	77
178	0.12378605087167845	0.07345103784514238	77
179	-0.06294054457042136	0.05518909255664086	77
180	-0.05330726558672701	0.028397888566924413	77
181	0.16010862691488206	0.08179172001170405	77
182	-0.008464047544769563	0.029196703930516633	77
183	0.20553876519442663	0.10176187382813014	77
184	-0.08293507434504284	-0.01015337631007963	77
185	-0.1716273571789717	0.04016610809472978	77
186	0.24225177854821114	0.09372503852735502	77
187	-0.15067376294924856	0.030648510993905986	77
188	-0.1897063200150073	0.014810775860617319	77
189	-0.1516514216817456	0.07805698600408585	77
190	0.09038599142726317	0.022936940725794358	77
191	-0.14081170627294748	0.04792761685248848	77
192	-0.14538054272372694	-0.004616964994214061	77
193	0.14970087349876463	0.05896115644326427	77
194	0.079176238983953	0.1073498099100328	77
195	-0.028600302293747517	0.07597313144509515	77
196	-0.05226754685950295	0.03850536114179639	77
197	0.1033554014954456	0.09032330272661133	77
198	0.14291913081548924	0.07621408380301778	77
199	0.19264284043887134	0.08134568080472655	77
200	0.09498243410560646	0.07042380391302519	77
201	0.00022956794718202164	0.10866705879909747	77
202	-0.031019645875709677	0.0497449740973912	77
203	-0.04917927682308827	0.07745424592517303	77
204	0.24250557399522935	0.05575665385509942	77
205	-0.03122325703690335	0.020731611349775986	77
206	-0.1287795796695138	0.05313435078277686	77
207	0.014320266998164986	0.04859093425332606	77
208	0.014278261242639024	0.03696531182060502	77
209	0.052430961288643205	0.07266683648216535	77
210	-0.23020844826119324	0.007593556875577191	77
211	-0.06431743390172268	0.07587620552519171	77
212	-0.05663483743497341	0.0642567084915242	77
213	-0.1617962786484664	0.03453179806410874	77
214	0.14137728299976673	0.07037026827731165	77
215	-0.34461818555618773	0.018238513827469358	77
216	0.21564720520380706	0.051198204246614754	77
217	-0.05177984796024303	0.02877763515589909	77
218	0.036907477449220065	0.06471846862547215	77
219	-0.06478228631604889	0.006875923914925511	77
220	0.16363490451758597	0.07511388364102634	77
221	0.06096367670269237	0.07597968303333368	77
222	0.04950768745367766	0.058286152013023985	77
223	-0.0030225369787414556	0.03368158387091804	77
224	0.18503865405300926	0.06038076933906854	77
225	0.026406691154048156	0.07196897892723329	77
226	0.12538983364281803	0.06002323850929278	77
227	-0.29353507945338886	0.034811829145187746	77
228	-0.10952862376927636	0.03909897884255464	77
229	-0.2109782264659992	0.014500893978754698	77
230	-0.083538151316981	0.056250494668469896	77
231	-0.0509563484442726	0.05171545103726149	77
232	0.012147274359496208	0.058399535118789786	77
233	-0.07895923956976102	0.06555395273033518	77
234	-0.09275392608156467	0.048429816205399864	77
235	-0.09604555256057018	0.05067668080756071	77
236	0.07915904488252423	0.07293389843378596	77
237	0.0231890603349673	0.08518730377547797	77
238	-0.05737411190746533	0.061347543938225564	77
239	0.11066058641404035	0.0936236510116687	77
240	-0.09625154436190668	0.0669453084208949	77
241	0.18604706136643623	0.06359100940467033	77
242	-0.13154707815058886	0.059073696963450203	77
243	0.2717464504742615	0.10284969116372801	77
244	-0.21452000438476498	0.04045093262169304	77
245	-0.008386285985956235	0.0583500909766522	77
246	-0.032261533827092556	0.06019336324142244	77
247	0.21371970128203555	0.08080951674097271	77
248	-0.2951355533603464	-0.029731171050943972	77
249	0.13676724318258346	0.07009092358193862	77
250	0.4004160074176954	0.10117820949702976	77
251	-0.0010121773663716957	0.023389790829023642	77
252	0.08882732666623958	0.09676909216249051	77
253	-0.059569407514674655	0.04479635216857304	77
254	-0.22149395924094914	-0.0026630599885121833	77
255	0.04246111889645256	0.02747718080325923	77
256	-0.010005925877979905	0.04829503712225909	77
257	0.13963430130886795	0.11115764356606841	77
258	0.004817110722164013	0.06684873557570055	77
259	0.21531622474695014	0.06606604514983111	77
260	0.03033335240914249	0.061592493687994146	77
261	0.06027619767982253	0.06580633574914982	77
262	0.18305575309020522	0.03356590761278235	77
263	0.19571446835149045	0.10980435268529685	77
264	-0.06392264081634581	0.07143263998918101	77
265	-0.03574483537709119	0.07698616009905285	77
266	0.029641588166257754	0.06195182201716846	77
267	-0.1935275519403523	0.02511288538609537	77
268	0.03640833650528093	0.08613460983921847	77
269	0.0456489924402749	0.060083392178258886	77
270	0.033893637101579756	0.05731150976288414	77
271	-0.13984952796437009	0.050824152005070546	77
272	-0.06203012995208377	0.01100536112852635	77
273	-0.05559467710925306	0.012832293960696042	77
274	-0.0626269028214078	0.07050807422887205	77
275	-0.1731661657877632	0.0411250390011335	77
276	0.033149229178542884	0.03252001109952492	77
277	-0.06716808487393228	0.0765131781183501	77
278	0.27047521234310834	0.08120991793860634	77
279	-0.1067055714363407	0.11333510899857199	77
280	0.3409806155443754	0.09727858525819683	77
281	0.0544351440826974	0.07253792653905988	77
282	-0.29810089405342155	0.0582666480929828	77
283	0.049222373206123396	0.08798466064855022	77
284	0.050416202102963714	0.09770771992695242	77
285	0.02685666379448619	0.04109423179103578	77
286	0.07297417083570204	0.08434888306442469	77
287	-0.1279326105451216	0.02229840142656542	77
288	-0.19658582979487346	0.04957391875948101	77
289	0.22868414122042882	0.07583888892559182	77
290	0.014621343374325645	0.06130963770527046	77
291	-0.36366361347934434	0.030509645131806602	77
292	-0.03101768047154228	0.05661951526595018	77
293	-0.2361632552466601	0.04229921324262967	77
294	0.145198930076464	0.0764613357481133	77
295	0.05296502275782692	0.029903143180440014	77
296	0.021791084870266552	0.04164264503106994	77
297	-0.06884323615073072	0.01635196250165559	77
298	0.048668201819119086	0.05668235704518791	77
299	0.05808353380999101	0.07744163551793376	77
