# Supplementary material for: High-level cognition during story listening is reflected in high-order dynamic correlations in neural activity patterns
Source: Nat Commun. 2021 Sep 30;12:5728. doi: 10.1038/s41467-021-25876-x (PMC8484677; doi:10.1038/s41467-021-25876-x)
Supplement: Supplementary file 4 — Source Data [file 41467_2021_25876_MOESM4_ESM.zip › results/higher_order_sims/random/63.csv]

time	1	2	iteration
0	-0.05281210965775926	0.03463386279948272	63
1	-0.12459552195658072	0.03692644448730807	63
2	0.22976611220921914	0.07513229385735475	63
3	-0.12754207446656193	0.08207507507006301	63
4	0.0535913487606812	0.10169192056674022	63
5	-0.04282587058917399	0.042857619610519385	63
6	-0.2757766909936004	0.03886585715502707	63
7	-0.09453752374485119	0.08228141781088832	63
8	0.015850615544365072	0.08718980802147829	63
9	0.038822306791000696	0.071373359389245	63
10	0.030569058039926912	0.09018402519577143	63
11	-0.1972499178968635	0.02901754341474136	63
12	0.239563440993892	0.1043670729665573	63
13	0.08652326584634436	0.07381611220332795	63
14	-0.08711782878994687	0.024542246104764697	63
15	-0.2245591937524319	0.045043246308836944	63
16	-0.14430576124787706	0.07644094490800425	63
17	0.04731984912338125	0.06558689801047293	63
18	-0.05244975907296199	0.06114124161039888	63
19	0.19357626238521952	0.1003891522638759	63
20	0.21478492884951764	0.07387278879280416	63
21	-0.19877295042010276	-0.0014616939252137494	63
22	0.025558652133364657	0.042618864410505754	63
23	-0.10710384110701389	0.0650096453571558	63
24	0.09987666799767299	0.05188297956347995	63
25	-0.011003017983046951	0.067657607685569	63
26	-0.16629267161094144	0.014010982970284745	63
27	0.20979812178176818	0.10542293040632336	63
28	0.26014832005601385	0.06504301671519158	63
29	-0.03467851873596244	0.06593485635934294	63
30	0.10012770539855806	0.07093679660235798	63
31	0.16458375918280188	0.08736422965999965	63
32	0.13183626871325269	0.11083000097272314	63
33	-0.14492716151769505	0.01876992714621018	63
34	-0.06606077188247174	0.04290243788037031	63
35	-0.07306344970464788	0.04141177041365616	63
36	-0.0877406526542695	0.07600300627583433	63
37	0.036432474640794535	0.06955524381416928	63
38	-0.010644201876081496	0.06997595403219521	63
39	-0.07226075929669716	0.0214266320663745	63
40	0.0816710639820007	0.09285875782874826	63
41	0.21438019643065032	0.07134555797025117	63
42	0.07102659262824315	0.05168260534586882	63
43	0.17413975552462063	0.09518898312026149	63
44	0.0031178493966157995	0.046519052653000645	63
45	-0.20023847053604074	0.0186557823708762	63
46	0.10979879185365293	0.08111388707226405	63
47	0.09219576525981434	0.03697428380082668	63
48	0.1400801600646516	0.06701812701482071	63
49	0.12968076691210229	0.07254994583166868	63
50	0.1566986007893727	0.054685988690361835	63
51	-0.03243598771814017	0.07298753253190969	63
52	0.41332233291878623	0.11169458858259283	63
53	0.2444497264921308	0.06408827317266678	63
54	-0.1876259382805314	0.043810014668762616	63
55	0.030678217781239216	0.048948045938387336	63
56	-0.02950092847578883	0.05327448835374537	63
57	0.04672910703408546	0.07905960830586038	63
58	-0.3001119116106757	0.03997304749378244	63
59	-0.07708175884587452	0.037719485695832465	63
60	-0.3731417308046864	0.029924221380594446	63
61	-0.0630831435019877	0.07284231571548064	63
62	0.11468677007984229	0.06503455173617224	63
63	-0.22936735634953778	0.04809037039754508	63
64	-0.01564807099591564	0.03145966417538226	63
65	0.08765383067015578	0.06039979867237911	63
66	0.16697374487577352	0.07382080032387041	63
67	0.040530877817307374	0.08540078058887265	63
68	-0.08573379098248014	0.06300996644035993	63
69	0.10994639550296292	0.06954434708675977	63
70	-0.08058262062904908	0.04274574046558352	63
71	-0.1397086038123412	0.03373191009848877	63
72	0.0818882456079621	0.08402199885519203	63
73	-0.0750550360996823	0.024480939169169304	63
74	-0.2278086461579926	0.08268502782493586	63
75	-0.1566443805353933	0.017926909715859324	63
76	0.034513148272158366	0.08490684675674685	63
77	-0.02054162646013074	0.04716822524351113	63
78	-0.22778372589968118	0.03909523973902287	63
79	-0.048955982598617304	0.06730040240068043	63
80	-0.07971700349185235	0.04880865713530164	63
81	-0.05019072170250807	0.0563326538797931	63
82	0.13162575390103293	0.0815054886502707	63
83	-0.04932997917805836	0.06748589870960577	63
84	-0.1206450526197288	0.04189895756881708	63
85	0.1636647587002119	0.07224178812301743	63
86	0.3099685803462053	0.10442734173639483	63
87	0.18026863725319608	0.0938851444283	63
88	0.009673758055349669	0.06163984640968807	63
89	-0.25133834129743543	0.030210812002334633	63
90	0.3123289293174178	0.09708360562858458	63
91	0.09443042954854729	0.07619687459144127	63
92	0.10193053696478398	0.06489068558325703	63
93	0.09000046782720128	0.07952340707953094	63
94	0.11716817731104316	0.0909688706329257	63
95	-0.08361350412259097	0.026228305177090943	63
96	-0.05026346048648722	0.022338732278304067	63
97	0.13814879948474687	0.07251331542659777	63
98	0.004091019113142703	0.05985808312618702	63
99	0.16054887217299216	0.07691511470579289	63
100	0.25337107600647846	0.10556067876205162	63
101	0.19831896185075795	0.09064837944751764	63
102	0.05084723786008621	0.07364083554596618	63
103	-0.05571356229381528	0.057752212273408786	63
104	-0.22119525370395285	0.0020898574639705006	63
105	0.27401947765697793	0.0819749624732595	63
106	0.11972906381228217	0.08892340823540841	63
107	-0.09131429464032825	0.0575269090786753	63
108	0.10545848244138872	0.08025294892477894	63
109	0.19609848918270847	0.07026106104991954	63
110	-0.1364186423020723	0.03769223607086604	63
111	0.280717464641855	0.0896227286381853	63
112	-0.38016282774683896	0.013667030886113004	63
113	-0.033309173909566	0.06155611669397383	63
114	-0.11589032067345316	0.05104336365924408	63
115	0.06961711911444145	0.0840657699812969	63
116	-0.2654033985516772	0.0559802974008874	63
117	0.05545781034830679	0.07198531549434795	63
118	0.023812137252495334	0.04519243340032757	63
119	-0.1840141940141515	0.037883755693766466	63
120	-0.0852121862870086	0.0359459690320668	63
121	0.1665065689673639	0.09174853336024996	63
122	0.2822277321254792	0.10478921327748238	63
123	0.13733277355609977	0.03923834847058174	63
124	-0.18909777050002424	0.05355865692771598	63
125	0.029073755940435937	0.08548216155148464	63
126	-0.062284190829452385	0.0345123603371541	63
127	-0.13766688425880744	0.02864891105586981	63
128	-0.2267778967056631	0.012477658273056046	63
129	0.2629962224279664	0.08323468239744981	63
130	0.13661056422898327	0.08444552154411575	63
131	-0.0790234665350777	0.0472204444530437	63
132	-0.166187147601453	0.04873035707911552	63
133	-0.05694470080728483	-0.006630961487323419	63
134	0.2559087175681954	0.08332599603982008	63
135	-0.32846940018240944	0.030441244524676288	63
136	-0.19405353198568373	0.04793336781802177	63
137	-0.11448523445386398	0.05053495119990966	63
138	0.041663496465257036	0.07886930446705075	63
139	0.2613083897159075	0.03615538568294646	63
140	0.32336156211497774	0.08926870853429322	63
141	0.22137988426532462	0.051013951378533665	63
142	-0.015246442465411292	0.07887116749811027	63
143	0.22509556035958278	0.08436019814254096	63
144	0.0718469696082333	0.05793458081243076	63
145	-0.06736376408737624	0.01121842725960523	63
146	-0.04491442585904256	0.044660792064778625	63
147	-0.18831132514527993	0.04181585397528078	63
148	-0.13395662523267252	0.06210412213650715	63
149	0.2795033382025105	0.03873978447668194	63
150	0.0278362760459923	0.029705930629973735	63
151	0.03319006996073072	0.06767335298519811	63
152	0.005637905298788244	0.053664020355677196	63
153	-0.10640449048929886	0.036858293028551085	63
154	-0.04583779123380457	0.07350573612257114	63
155	0.17154938063600664	0.07870342680472228	63
156	-0.09371791196768756	0.04490383592416203	63
157	0.052648681837201394	0.025925191828051093	63
158	0.137242915362531	0.08404424148318562	63
159	-0.35189989905767954	0.05480895837703319	63
160	-0.04096854400880719	0.07250985774059009	63
161	0.09362974510681686	0.07903825712185693	63
162	0.01831267711299818	0.019841656991779685	63
163	0.08005178870753933	0.07056920782808435	63
164	-0.026843134370166593	0.012700626151344969	63
165	-0.175975325390835	-0.0010488692203367961	63
166	0.11710615924950189	0.04520881633939407	63
167	0.2355905191016064	0.07357996850502654	63
168	-0.09546528940851483	0.024620980002106767	63
169	-0.103422740000488	0.043508647599985954	63
170	-0.05636400562039402	0.06620008997392303	63
171	0.011262367029853528	0.043336761949649145	63
172	0.2177468966304759	0.09728686436370809	63
173	0.002109771291502052	0.050386730720537974	63
174	0.08328674526588362	0.06709457004020986	63
175	0.15328784094489248	0.05554687076825303	63
176	-0.05661919632896637	0.01934971660949088	63
177	0.07431218564403769	0.06654484852702483	63
178	0.02401336653823739	0.06950717953162018	63
179	0.001425778006993736	0.05566800911196741	63
180	0.1366464329673015	0.0705728721082999	63
181	0.07192289156624983	0.07324886922114578	63
182	0.020360001902062237	0.05674174577172503	63
183	0.2470150483399246	0.06518143794827083	63
184	-0.19207034833882872	0.04272913140521553	63
185	0.08686847083213498	0.07677744931462283	63
186	0.060323633255982785	0.06422484518888434	63
187	0.10809015568451803	0.061010552490511565	63
188	0.2816289616005242	0.12807942134509528	63
189	0.09384672813544113	0.0757001009253236	63
190	0.00011461865558580544	0.04276285200577075	63
191	-0.1996049359977012	0.057942934053736954	63
192	0.032525386850157684	0.054715375825347905	63
193	0.05399312102890304	0.08747768931436846	63
194	-0.1101521180478992	0.025515033905086307	63
195	-0.09213043971022415	0.004442146099910464	63
196	0.06080756868735121	0.08100233079765244	63
197	0.04476693699743701	0.09046483309718888	63
198	-0.004510153459084424	0.058356822391546014	63
199	-0.07772337667238197	0.08440156214747732	63
200	0.06913640121724686	0.08393010373171325	63
201	0.009371142569225834	0.053129890670116295	63
202	0.05562008907443184	0.07443889437596177	63
203	-0.019386132522933835	0.09106439076370276	63
204	-0.020882247940131594	0.06963234071775327	63
205	-0.06353880862188871	0.06524349354164928	63
206	-0.005948488787875232	0.08073631592692555	63
207	0.011079268527042715	0.07710103726036419	63
208	0.07440031166726362	0.07192874193963318	63
209	0.059492159719467724	0.08735349507105203	63
210	-0.15436711492833854	0.06910429448500581	63
211	0.027881869472564588	0.08322921838135183	63
212	-0.02996283077041977	0.010131601658709837	63
213	0.05424624981322932	0.03599611743069734	63
214	0.05310701700823679	0.06459345438972273	63
215	0.05494220333851653	0.06228612222121918	63
216	-0.2955064514713278	-0.019801906060396092	63
217	0.3915755540869256	0.12289649643695683	63
218	-0.14656201933162363	0.03270268530625818	63
219	-0.1649577744874905	0.05245734047078418	63
220	0.06713088493195571	0.05795248726681931	63
221	-0.0449072342286767	0.015257324943549783	63
222	0.18038327326571799	0.11061058856410372	63
223	-0.08595104779242464	0.05625566813014926	63
224	-0.0659276792771223	0.04160494959228692	63
225	-0.09285544894598642	0.04780373872747924	63
226	-0.0018862107617409383	0.07072340748004693	63
227	0.2584810845833994	0.08763457783821993	63
228	-0.07588843618556809	0.06708128940511206	63
229	0.07992462232470339	0.07022235673059624	63
230	-0.1089329790005513	0.05905668778392122	63
231	-0.27117657327915845	-0.008578041692276106	63
232	-0.21872418641283728	-0.0013172928167140144	63
233	0.0031354944098272728	0.01986512575467321	63
234	-0.25531142587536065	0.011686537207023898	63
235	0.11119664306169393	0.04579710060853404	63
236	0.2306771376307996	0.09995045419338745	63
237	-0.0915765202036153	0.0540679276017918	63
238	0.0525031644945405	0.04374373336559975	63
239	-0.1749343092487816	0.009441212402394494	63
240	0.1958541323200434	0.05550051500776829	63
241	0.10400000004209198	0.07673351916219898	63
242	-0.01617779817721757	0.05493782283921186	63
243	0.2858992961792444	0.11265861187304942	63
244	-0.05416358843191477	0.03019896433058978	63
245	-0.2851308070496523	0.005549279064623032	63
246	0.002529808588299655	0.07745262285573346	63
247	-0.13067003797591056	0.04667364990288363	63
248	-0.09891580084387303	0.04323455344301008	63
249	0.13135902770085642	0.10140879543418774	63
250	0.17421290585789606	0.09927880366910942	63
251	0.05922699079227741	0.06765771579309776	63
252	-0.03026121301441126	0.03689244123659266	63
253	0.19332622039554992	0.07831209532547798	63
254	0.06622009661609744	0.08083613941806533	63
255	-0.03615284246903652	0.05102802609244109	63
256	0.15960522717376086	0.08436140607939337	63
257	0.2819099685018542	0.07574832552065071	63
258	0.1597421951597573	0.08664427952789136	63
259	0.25998141479032816	0.07109709211790488	63
260	0.038012202489583174	0.04255178906780267	63
261	-0.1782220741168995	-0.00018558727201436687	63
262	-0.26982658010241567	-0.012843485089129754	63
263	0.05029362720355743	0.07567542646397035	63
264	-0.14510613312357323	0.05230582161736858	63
265	0.11467766059541445	0.08198531438186331	63
266	0.0729962274774013	0.06598714375705335	63
267	-0.028899544420132976	0.0650968869709952	63
268	-0.14234489739065542	0.07345079925340989	63
269	0.1767766219504457	0.058547642138153694	63
270	0.00828624648888549	0.08379966412662636	63
271	0.021510483293003584	0.022755733893806872	63
272	0.040991903428072386	0.05239606628537557	63
273	0.31126966860150906	0.0746256126942447	63
274	0.09487226543394893	0.09814117160571158	63
275	-0.18985764751608278	0.042310617662347096	63
276	-0.1498074621956585	0.037058622832729614	63
277	0.09431693696161057	0.06611886479032471	63
278	0.18322280609179803	0.05554618297008073	63
279	0.2655267762601663	0.0951113659338027	63
280	-0.09212923244274678	0.05499504854947543	63
281	0.26101374549373274	0.11230706490413127	63
282	-0.2835376375791335	0.054795508760453124	63
283	0.03752550740677494	0.044757799572089633	63
284	-0.4451667725204816	-0.03238722023877229	63
285	0.10099583780513462	0.043156639972696996	63
286	0.033969692732113595	0.05740232559164917	63
287	-0.09585932989605327	0.05231477702745462	63
288	0.09450141696276868	0.11156375163948712	63
289	-0.0908990868354651	0.03288438938504113	63
290	0.07320785230698425	0.07173624678068755	63
291	-0.012686182391125763	0.07000026001989125	63
292	-0.05267108866217316	0.061727927602832654	63
293	-0.16154727364206142	0.0003932383063370405	63
294	-0.18276232377547158	0.057026585939197905	63
295	0.06654092890757153	0.07441990244707267	63
296	-0.04101477232089011	0.05995470761939861	63
297	-0.26499293131060564	0.03460289570790437	63
298	0.18614927681336937	0.10599978490905837	63
299	0.1082755492878667	0.07637930502157406	63
