# Supplementary material for: High-level cognition during story listening is reflected in high-order dynamic correlations in neural activity patterns
Source: Nat Commun. 2021 Sep 30;12:5728. doi: 10.1038/s41467-021-25876-x (PMC8484677; doi:10.1038/s41467-021-25876-x)
Supplement: Supplementary file 4 — Source Data [file 41467_2021_25876_MOESM4_ESM.zip › results/higher_order_sims/random/88.csv]

time	1	2	iteration
0	0.0005347683906831047	0.07561672664199309	88
1	-0.15282299446792189	0.04825649480851909	88
2	0.07902860873347557	0.04078643879939491	88
3	-0.10766163447231214	0.05893441645716031	88
4	-0.267363023092869	0.00013012750421104136	88
5	0.06366227530479028	0.049055367010374	88
6	-0.035929272350999596	0.017620877661275895	88
7	0.07349348963076842	0.08046164281936918	88
8	-0.11062227966970961	0.04318255546346056	88
9	0.1350794613920277	0.07878091541135554	88
10	-0.2310528433320628	0.019811830859316967	88
11	-0.1017315618785833	0.06060362150641187	88
12	0.05755532558205235	0.08008564355584794	88
13	-0.1564041428029277	0.04115442099723607	88
14	-0.05498810909846667	0.06292304071927868	88
15	0.17490165657547954	0.059710685480529546	88
16	-0.17865727116732827	-0.002162048956252299	88
17	-0.09616384993852736	-0.014712356969058354	88
18	0.09759302715447729	0.07735387810756111	88
19	-0.01737558157349079	0.04278105446663417	88
20	-0.043081882384864566	0.0405711058849838	88
21	-0.34389143374035325	0.055229858311457124	88
22	-0.211218437490767	0.024265060765665803	88
23	0.012601620474999593	0.05597007542680898	88
24	0.1657840594394638	0.063228921704729	88
25	0.13754537453133733	0.06071635726919912	88
26	-0.14699539454761906	0.05349816102885632	88
27	-0.15054309089366552	0.058515364095066205	88
28	0.14390492960121715	0.10278149153082754	88
29	0.04762023699399406	0.04592362333705986	88
30	0.08745356397114783	0.05703928262148336	88
31	-0.21430156119523786	0.06419707948951958	88
32	-0.08749754903041107	0.07198022473905526	88
33	-0.09898640594606212	0.07556971231269957	88
34	0.16049471463501921	0.0682356042482997	88
35	-0.05581201331391822	0.0685255244827768	88
36	0.06727252549811887	0.08033878910169688	88
37	-0.07032923521945803	0.022302684085017656	88
38	0.23113186915164693	0.056787717467361734	88
39	-0.31874216391859933	-0.002236171243301675	88
40	0.17162194478897264	0.10425715408321155	88
41	0.03797023311261168	0.07135028233345699	88
42	-0.08688947776370931	0.057179226860223684	88
43	-0.24001542805719342	0.047258928191685826	88
44	0.12636386325544297	0.05662381024467107	88
45	0.0012218377258213947	0.05869830209221219	88
46	0.1712689677583912	0.0736243009652256	88
47	-0.3052485510697397	0.007095420236930965	88
48	0.018765726719399863	0.06766859964107808	88
49	-0.053405402097371296	0.053848149665719804	88
50	-0.0007752780777788411	0.04755748053106736	88
51	0.039039024725281195	0.09959315664379262	88
52	-0.15255655659840642	0.05786750353184889	88
53	-0.11716871231758393	0.009070100062681255	88
54	0.13167952026669946	0.03681499378220312	88
55	0.005547777295985901	0.04335342029779778	88
56	0.19473827431098914	0.08460936410807493	88
57	-0.18542169893055113	0.01897884474907313	88
58	0.1505419249513836	0.07903281822082964	88
59	0.07134590051446488	0.06365012251954114	88
60	0.014911976834481276	0.03698096968623911	88
61	-0.2132990445208629	0.039108293244909643	88
62	-0.12196392947414961	0.06270594369229622	88
63	0.3291576236244255	0.10540933356259319	88
64	-0.16769005597276584	0.046700817264772716	88
65	-0.12524408017993113	0.03367647226115774	88
66	0.15261771734149007	0.05050925325407697	88
67	-0.2562814820482383	0.0031848949432913116	88
68	0.17598064145472547	0.06714291445345122	88
69	-0.3896406061412788	-0.0019393106313992466	88
70	-0.017052395324364724	0.07294239354760683	88
71	-0.23231362092988692	0.031133381333077473	88
72	-0.03730048152876615	0.043393065210687386	88
73	-0.3411392621747317	0.021210162655314658	88
74	0.21539909480469277	0.09856923999632872	88
75	-0.05611560746231813	0.05371621626589474	88
76	-0.15258325376483634	0.05828237243083682	88
77	-0.09223282930869826	0.019122524672736202	88
78	0.015532454663246828	0.07377951710923436	88
79	0.08367563705299971	0.08624905102918039	88
80	0.029835558175892913	0.09609150305206256	88
81	0.37359589224894224	0.09479307994897036	88
82	-0.023191453514295926	0.06397831470692086	88
83	0.10764920121464433	0.06440016841528676	88
84	-0.2158217510050053	0.022030011467215303	88
85	-0.15194594721072346	0.0537788532985212	88
86	-0.009019822373048074	0.07386180834803473	88
87	-0.014444436787176	0.059618098342232674	88
88	0.04123743774844155	0.07442346294123296	88
89	-0.18743765587283834	0.03487995340317321	88
90	0.09965905917599403	0.061181925582796476	88
91	-0.3071862929924355	-0.022617360106658095	88
92	0.05675803531911318	0.044090533078041956	88
93	0.15434404058380338	0.0633113388000935	88
94	-0.1544402654983209	0.03919843803048357	88
95	0.028172457225547492	0.04767825934234652	88
96	0.0015057982448208982	0.05373939132862202	88
97	-0.38407291009145245	0.004422548739629366	88
98	-0.13780087511096278	0.028074206831374033	88
99	-0.2019441567360755	0.018670073639076107	88
100	0.030452156227953203	0.037783511849414954	88
101	0.031051251573858903	0.08469857437044853	88
102	-0.3555137213517128	0.0358247814964935	88
103	-0.08672213895568376	0.06602570850906726	88
104	0.18453275688513476	0.05500557332996332	88
105	-0.10160853772764789	0.006816876609161352	88
106	-0.123461907281127	0.05419837574587983	88
107	0.2446289187128686	0.09149458436547138	88
108	-0.047871893683132084	0.02014763175097388	88
109	-0.11329896653148645	0.007535375746306687	88
110	0.11355081172144604	0.08513674440470587	88
111	0.0005008996025914225	0.0713795531187123	88
112	0.10886105564127607	0.07294770936156496	88
113	-0.2672503038550415	0.07089959564084268	88
114	-0.2475454888669952	0.024188151201073968	88
115	0.11219226388936727	0.044157883680720274	88
116	-0.09332331847724552	0.008336468718575052	88
117	0.30866713573925497	0.10131114543583072	88
118	0.07232451709145618	0.04991924324443443	88
119	0.08998159548736265	0.05089152560239417	88
120	0.07735926236227078	0.04039241611748391	88
121	-0.2468016459872992	0.05035270454691047	88
122	-0.18405212796097634	0.05531972546432494	88
123	0.09581794922714836	0.11505262177947372	88
124	0.004176278813739821	0.01277222992132362	88
125	0.014811231235668633	0.05912746133964213	88
126	0.07011404552786298	0.06412412963026903	88
127	-0.0974524109485296	0.06628679552936832	88
128	-0.23248018243915808	0.031135230203474053	88
129	-0.013118213545045405	0.08683390078638821	88
130	0.10045499101832707	0.0823082214315699	88
131	0.16545517000361135	0.06655509669855393	88
132	0.07246811442399946	0.052324534857167954	88
133	-0.1565378373071336	0.04131831032660877	88
134	-0.26728946409464766	0.04269246203978895	88
135	0.2247419397136145	0.07864592517225324	88
136	0.282025296384456	0.0981778153315701	88
137	0.01410555739260959	0.05620407127753368	88
138	0.05712286014645743	0.0435884379493419	88
139	-0.20554476565499646	0.051938060083157406	88
140	0.10326612352048044	0.07234999957462566	88
141	-0.05336275561615508	0.03227945608278583	88
142	-0.029533465471404466	0.07317683267972847	88
143	-0.030329379655836028	0.03656183662973951	88
144	0.11142547290600585	0.0634604423008258	88
145	-0.11500185646061342	0.033820815226856954	88
146	-0.004817747722832203	0.06720872112601621	88
147	-0.06363122277315013	0.06734993728224417	88
148	-0.1392345264532936	0.06024705839628835	88
149	-0.13835012685511688	0.06030333379797573	88
150	0.28020048798909664	0.10886089155097509	88
151	0.23057055215172925	0.06028549310308303	88
152	0.20221428730166358	0.05018820258872652	88
153	-0.10707363777585428	0.06438224734581068	88
154	0.09731097575486951	0.08567478525054209	88
155	-0.08431738086672867	0.04113589709145537	88
156	0.024835895392869956	0.03864169452745535	88
157	0.3216252780797395	0.11474394678941778	88
158	-0.03764814352995633	0.033784010913208345	88
159	-0.22739153066908083	-0.004273311463565986	88
160	0.1255390321663764	0.05634280127355035	88
161	0.08260737586862177	0.047122324018431666	88
162	-0.08871260261358073	0.05936914863034856	88
163	0.11930406216581316	0.06141345629844521	88
164	0.0713335011752234	0.06505283650650603	88
165	-0.02370304292391471	0.07009470250098565	88
166	0.042484267348034316	0.0677348112936956	88
167	0.07401053778721269	0.04129643346469746	88
168	-0.1526100743293779	0.033066037597338095	88
169	-0.14749186824014637	0.02518159745807954	88
170	-0.3652830107595746	0.012921018303395307	88
171	-0.1860656998058752	0.059018819181762126	88
172	0.17314301783416305	0.05242507822277975	88
173	0.0749590464213658	0.05524273805662113	88
174	-0.09110804510362595	0.03619921995336294	88
175	-0.01698799056063498	0.04917776849781432	88
176	0.2161768683124413	0.08787389328902707	88
177	0.014529485228594097	0.0292134573895376	88
178	0.23250417452793204	0.06904368648860248	88
179	0.06029876565581738	0.09250532702801097	88
180	-0.2302369066627822	0.023752616383810026	88
181	0.034636561482272274	0.05191980400197991	88
182	-0.0378751241566545	0.04856392858841469	88
183	0.010775426962488423	0.05084232335740583	88
184	0.2298271774999873	0.10143449651784782	88
185	0.3376106381641379	0.09561137212390403	88
186	0.0061388037696219365	0.052383088961152735	88
187	-0.0030141200769273064	0.04076101701968953	88
188	0.10526076976385135	0.07050549283350833	88
189	0.17421034789021472	0.024115385074660305	88
190	0.15428896066439163	0.0931144943891616	88
191	0.046483773990334556	0.0931171593747402	88
192	0.08812992870887434	0.03347298854643951	88
193	-0.20777086574537534	0.013375767272283104	88
194	-0.09377784173729505	0.018312017810850494	88
195	-0.06659240307885303	0.06457388890238348	88
196	-0.20781892664229906	0.03353833774643642	88
197	-0.25470274050322517	-0.003553700229502738	88
198	0.03179988871511927	0.08606822712865934	88
199	-0.035904181088620576	0.03336204985622229	88
200	0.03451415367172893	0.04033542922212913	88
201	0.3749686829578922	0.08001041401563129	88
202	0.11914185098181163	0.06568147739519684	88
203	0.08274956477987346	0.05500477939209678	88
204	-0.14069230996511592	0.020614166251994075	88
205	-0.02278367877733518	0.05419589074954397	88
206	0.16341730035855723	0.09343712265206935	88
207	0.21902353721081472	0.07832229666025889	88
208	0.23227789542197125	0.07800213974730907	88
209	0.17321477302919663	0.10290582244005216	88
210	0.04130404005227252	0.045342860351442506	88
211	0.1542388390354006	0.06851071089716486	88
212	-0.23692410719271495	0.026289990925023474	88
213	0.3561874233997535	0.08880745958530421	88
214	-0.034415925182465876	0.06917926170025622	88
215	0.16025049738775374	0.10101694733109638	88
216	-0.04448661490870133	0.028398236612742926	88
217	-0.1059474461954085	0.04522210600540029	88
218	0.12232947144936081	0.0846867350242216	88
219	0.22438264568908134	0.09547252394252713	88
220	0.018741709175301744	0.048353172230482556	88
221	0.3336321700721253	0.08934677014952784	88
222	-0.00999469235996488	0.027866850945010322	88
223	0.013019750161330229	0.04887836997502246	88
224	0.1397263318896979	0.06469108243771184	88
225	-0.031694484310946645	0.0962024652683193	88
226	0.026080477690097102	0.06978225602475072	88
227	0.11251252595859546	0.04677138545001535	88
228	0.12345840594954861	0.035111433694499164	88
229	0.09801244486234502	0.05856860748667336	88
230	0.29858830793773816	0.09129557058889295	88
231	-0.1102934648553027	0.06650485088002196	88
232	-0.03890230987022624	0.056998752264245	88
233	0.2181718179962442	0.0594043322316032	88
234	0.02303073163521707	0.05268787173387049	88
235	0.032958495154010906	0.04060682463688238	88
236	-0.11758383973079281	0.07389083670982102	88
237	0.21168052530039108	0.09689915607840192	88
238	-0.24148586992293425	0.046339543843322825	88
239	-0.04343415467040702	0.07078400468866396	88
240	-0.058258818549466386	0.07532567677311973	88
241	-0.005408940431703381	0.04077014077052112	88
242	-0.061846538670591845	0.008746170069584813	88
243	-0.10920511545154152	0.0665485732554054	88
244	-0.3858790817739443	-0.011846082093880881	88
245	-0.16939656937981176	0.02099553948846066	88
246	0.13908423547362248	0.09599196701524006	88
247	0.0791530537345997	0.053186149362708345	88
248	-0.11822200751043145	0.047182225372506235	88
249	0.1274683261790431	0.05657876267650815	88
250	0.07775174774540147	0.11213258263131444	88
251	-0.04305929023549193	0.06291211919528801	88
252	-0.09107928048311864	0.032635116846435296	88
253	0.03283657398991203	0.058056054095744755	88
254	0.42945021669346156	0.11130547507422606	88
255	0.040071895170667275	0.09905784178928051	88
256	-0.05929538719551078	0.05227013305589711	88
257	-0.13976789421762384	0.050743427461472757	88
258	-0.008519745675719892	0.051489512177744556	88
259	0.14505763028603322	0.09814489296319173	88
260	0.0034406840134571636	0.08550379565722083	88
261	0.1472133895952329	0.07855853247640168	88
262	0.23547021289786693	0.11077652984921085	88
263	-0.04524305740934586	0.005932364990661093	88
264	0.07281810882520243	0.07223945393326174	88
265	-0.06829994667841677	0.06220871645528423	88
266	0.04536140101028907	0.08899683761838693	88
267	0.08592272253138065	0.06817194167090354	88
268	-0.24139367733675737	0.0470006972838117	88
269	0.2642228094242164	0.07687111819423459	88
270	-0.08032553573597671	0.04047341628323925	88
271	-0.015993947389161788	0.024925626967269087	88
272	-0.12834147200163204	0.015900793222322733	88
273	-0.02762163704695628	0.0660381348527224	88
274	0.06552345358158165	0.06176863013526322	88
275	-0.07479355261643754	0.05238730197701329	88
276	0.033706233837876624	0.06958735505281836	88
277	0.048156157336491125	0.02907797583028561	88
278	-0.06637750773119284	0.027901084374090987	88
279	-0.04427830245032345	0.08360649222678063	88
280	-0.029001779474028485	0.05793360312248745	88
281	0.17658716560710747	0.0871564223495411	88
282	0.18446680201230728	0.08483488543074262	88
283	0.01732399345722576	0.0872762678241583	88
284	-0.03332802685400806	0.06569420330210836	88
285	0.07186965063578331	0.07307272335051121	88
286	-0.021400766663386122	0.03073525679995119	88
287	-0.19016071270887538	0.025883313901759488	88
288	-0.1252964610428054	0.04601987594893762	88
289	-0.14938406381532332	0.06589728792508938	88
290	-0.09081223286943058	0.03991287782937724	88
291	0.0005597127341680052	0.077654449732959	88
292	-0.21923708758511046	0.014402767934357947	88
293	-0.02100397878090318	0.04075803502548081	88
294	-0.20505970012060587	0.009502576167013839	88
295	-0.21029012355110444	0.04063927939737805	88
296	0.12479824351782556	0.08812066964535731	88
297	0.08846607776570009	0.09681797749517414	88
298	-0.093309602577301	0.05760053466909116	88
299	-0.04598604419875528	0.04766638911627964	88
