# Supplementary material for: High-level cognition during story listening is reflected in high-order dynamic correlations in neural activity patterns
Source: Nat Commun. 2021 Sep 30;12:5728. doi: 10.1038/s41467-021-25876-x (PMC8484677; doi:10.1038/s41467-021-25876-x)
Supplement: Supplementary file 4 — Source Data [file 41467_2021_25876_MOESM4_ESM.zip › results/higher_order_sims/random/98.csv]

time	1	2	iteration
0	-0.2120846646217123	0.06700025058138208	98
1	0.0046266220767338575	0.08104236164587744	98
2	-0.06051934276862862	0.050872963669623114	98
3	0.2810489387441216	0.10387355525101179	98
4	-0.18753302393776383	0.04682228606528925	98
5	-0.006098862958347325	0.07155170185479436	98
6	-0.13451869731908495	0.06205841543493337	98
7	0.10747891807948667	0.05280429758507662	98
8	0.14235414296816837	0.0796481949744668	98
9	0.05232274371749337	0.07448419947830577	98
10	0.05937281468240446	0.061243395203780505	98
11	-0.1300970082796683	0.08917578984764488	98
12	0.029155456450762587	0.03931830703982606	98
13	0.19673481310416666	0.09413604243869306	98
14	-0.0993547051431227	0.026087179299018694	98
15	-0.031378539988494	0.07275627808706135	98
16	0.14229219697772824	0.0885931021101024	98
17	0.40441666983464203	0.09758167321275539	98
18	0.10530776712522752	0.05959356825698898	98
19	0.09607796504915846	0.0898654291489027	98
20	-0.08492919012190844	0.02194183486510061	98
21	0.2245851085514827	0.07948678240127682	98
22	-0.1133490797615693	0.03254976209165996	98
23	0.295767568569399	0.08747584140748194	98
24	-0.16732283248720164	0.04777668059492443	98
25	0.12508452641765846	0.05392543591054619	98
26	0.09206599161696595	0.10692481523276717	98
27	0.05480453535217337	0.09163789369583725	98
28	0.1577217051594297	0.08214531824148286	98
29	0.08436061124590884	0.05444817170949978	98
30	0.1619727968603823	0.1031124679096665	98
31	-0.04948079741426329	0.059289712669853244	98
32	-0.10422066566444341	0.047238984593200625	98
33	0.06455052132744049	0.06950551025971428	98
34	0.09866777155183862	0.04799368019458676	98
35	0.058558448769717705	0.049124609077613644	98
36	-0.02168090705640697	0.06613787331506088	98
37	0.15573003361598997	0.06126647948523223	98
38	-0.10007561332641422	0.06203190824602939	98
39	-0.1417733201692025	0.04928422662111945	98
40	0.14105027954520827	0.08955585219714844	98
41	-0.01607038028454757	0.08225454649472919	98
42	0.048533169292612005	0.07682258819933285	98
43	0.14014374853244504	0.07232250487038897	98
44	-0.08613599418933883	0.047710484811098956	98
45	0.22132113820619145	0.09253511655791612	98
46	0.20514938326010868	0.07281333849879594	98
47	-0.2278037873752652	0.07668968322509348	98
48	0.03778134344372146	0.061182686452020615	98
49	-0.005608668644458138	0.0497297737542445	98
50	-0.05875030797674169	0.017600121933679106	98
51	-0.009103615482454103	0.07059114552171417	98
52	0.20107160329472407	0.10017879857268915	98
53	-0.19373378809261188	0.0399880823571959	98
54	-0.1603331171515223	0.05347647299648263	98
55	0.05517371871993354	0.04545303769403857	98
56	-0.015215550628166477	0.07421600400326263	98
57	0.19329636101248107	0.12992690483437536	98
58	0.017587252130664355	0.028604466991638527	98
59	0.11069779865666733	0.0696634620549183	98
60	0.06952387039891042	0.06483532738456158	98
61	0.09740243919977899	0.07143754571504175	98
62	-0.003067454603026714	0.06089730267794237	98
63	-0.033148939461259845	0.02009939562365958	98
64	-0.14742995635267092	-0.0006918472387934184	98
65	-0.21282340772616523	0.020643463360000707	98
66	0.036638561881177416	0.06143220594827257	98
67	-0.11773790362680149	0.028764197761552927	98
68	-0.11806049689752095	0.04031168908902578	98
69	0.21024087602685093	0.09042889127634998	98
70	0.06894286538732013	0.0508510104268082	98
71	0.3491869356115391	0.07497046977033109	98
72	0.07958174187397148	0.024461060476479234	98
73	-0.06259374045607785	0.06847280325155372	98
74	0.16778832720888842	0.060591770906368955	98
75	-0.1384808282313559	0.05227839166750966	98
76	-0.23625611337505353	0.01598952960066852	98
77	-0.22015815289330642	0.05835991132726209	98
78	0.12744870387283466	0.0939022379809024	98
79	-0.16174881124161816	-0.01140128833840319	98
80	0.009868849372545443	0.03864098671945137	98
81	-0.11903085277539228	0.039899009517590046	98
82	0.04932256539652632	0.049174723347000064	98
83	0.08589024499437323	0.08163505670080713	98
84	0.13425769096223286	0.10165648908002659	98
85	0.1275438909054709	0.06042418553086013	98
86	-0.024327819508600492	0.028462830944343615	98
87	-0.10566354867885973	0.04110960163319643	98
88	-0.25803391207517046	0.02843064313386546	98
89	0.20647125122753218	0.05792674188062674	98
90	-0.020238890418978875	0.08041569839730718	98
91	-0.09559661916625262	0.03646655939887273	98
92	0.07459799325999922	0.047980094363826165	98
93	0.20100637308549704	0.0706202324627501	98
94	0.043900291978135234	0.07735782094130579	98
95	-0.12406431165316056	0.03461673622296694	98
96	0.13245897579875343	0.10285300179799418	98
97	-0.08091889926101081	0.08129264793680749	98
98	-0.20340576363129864	0.0364267948355674	98
99	-0.07835036205908032	0.05094517100310827	98
100	0.266402197967896	0.08206882328242097	98
101	-0.001284100321849785	0.04175642734393584	98
102	-0.10806022873644057	0.04464836802867831	98
103	0.02551023394119237	0.05157411466474441	98
104	-0.025174874030224042	0.015332835682441415	98
105	0.17112492779441577	0.0696682857003365	98
106	0.0726409821751585	0.09105391251840192	98
107	0.11017104029886846	0.10943637113854568	98
108	-0.02333175398428211	0.04070213991236266	98
109	0.047860493090759834	0.06965737273434619	98
110	-0.025126206893902884	0.07616241285871274	98
111	0.05542948885865299	0.09362305396262893	98
112	0.2261137056275499	0.07475666679194096	98
113	-0.1711769081865221	0.06820350443928176	98
114	0.3074624288958527	0.04821051808150634	98
115	-0.034694811960196685	0.014458868574215133	98
116	0.07424897155184583	0.10160590914175532	98
117	-0.014755662805718444	0.06496316034020934	98
118	-0.15266280825630849	0.02718443504381134	98
119	-0.02234454495774587	0.08638934062763948	98
120	-0.028820580491014516	0.06820310294633453	98
121	-0.0496500367933993	0.06124187831267262	98
122	0.00932437453209009	0.07629515771807888	98
123	-0.018847167261563543	0.0470184830645856	98
124	-0.11010154038336462	0.061288788767732486	98
125	-0.19938141675646576	0.03807787707858195	98
126	-0.010521484991215524	0.06542494940013839	98
127	-0.13140496822439596	0.06909183208152404	98
128	0.053857311623611195	0.05583800695439071	98
129	-0.18508973653353464	0.07557456411284146	98
130	0.1655873373497241	0.04926844701710454	98
131	-0.1459903375293113	0.05038281211746798	98
132	-0.047989723507230464	0.008363057287633226	98
133	0.06769897153742507	0.08145960198759994	98
134	-0.26928962973058657	0.006511413396439367	98
135	-0.11355083719867252	0.0366499636610815	98
136	-0.2832179961384117	0.022745664314133687	98
137	0.25698920792532753	0.09075760798686108	98
138	0.13853102153888366	0.08848835539292013	98
139	-0.1406522905820249	0.041422508219148856	98
140	0.08844546801587545	0.06421891638849998	98
141	0.051572160155165345	0.06971699934028104	98
142	-0.3497982203987151	0.005636702528879108	98
143	-0.2687076719315464	-0.0015764583400911495	98
144	0.15911229421839204	0.09623365393670977	98
145	-0.10211743725825452	0.05048304321050004	98
146	0.14437790937774994	0.07351019547114816	98
147	0.10493937707563061	0.0552077317128613	98
148	0.020622734387601697	0.08599203995237605	98
149	-0.08838301704825623	0.07284261219634293	98
150	-0.03555919243218515	0.04998285951518799	98
151	0.011437413614819864	0.0805383754493702	98
152	0.027522367234734283	0.07430467879537908	98
153	0.16649434015010373	0.06944393137052988	98
154	0.04602924554960599	0.07029355112592407	98
155	-0.031325829759177366	0.06577938135062782	98
156	0.23715593560291395	0.050582583543815396	98
157	0.11496512612346065	0.042268985105377306	98
158	-0.07016419810759605	0.03368707516361115	98
159	0.09875479292277987	0.0612549325184097	98
160	-0.0856702897019605	0.05420482442835367	98
161	-0.07568576227238022	0.04106158570903485	98
162	-0.03962982368479734	0.054668970323081476	98
163	0.30974800145157605	0.09389046971611816	98
164	-0.08045139912543224	0.05771327641118692	98
165	0.00411230939222428	0.030426747538871247	98
166	-0.02456708588118797	0.021972478050664462	98
167	0.23011699598197108	0.11124914700451341	98
168	-0.16120257576244404	0.06780886362920163	98
169	-0.07581096339012143	0.025751174567611466	98
170	-0.04061749916812281	0.08036544685280515	98
171	-0.12834903884352009	0.006242183034597627	98
172	0.46019843786627845	0.10541322380449206	98
173	0.023162921216976932	0.07635271107314887	98
174	-0.005171571819476148	0.002520001645484639	98
175	0.07871605499368763	0.08052808321549934	98
176	-0.12364582664470092	0.05677283846601727	98
177	0.007943590903873943	0.012293354518494623	98
178	0.007772162073887874	0.02270236798633313	98
179	0.022646808709231137	0.044074683901664476	98
180	-0.0341828274325195	0.027528870824981223	98
181	0.10088051977248053	0.06304553679369333	98
182	-0.04330023672762546	0.01837224085211807	98
183	0.1737580937861855	0.08753225287541351	98
184	0.13085490872475117	0.08180254378081137	98
185	0.24754476971351508	0.09191504993522905	98
186	-0.04147887779895847	0.05139766340359107	98
187	0.1518653869008031	0.12142870469715483	98
188	0.04804749446340573	0.08062636482130439	98
189	-0.0388563669471098	0.02814504327286158	98
190	-0.07310395939544857	0.023859116087493557	98
191	0.08958062969394691	0.08561873183209538	98
192	0.22800059140573528	0.0654761256920693	98
193	-0.2230325985516288	0.021454799609584404	98
194	-0.05542848703994175	0.03483963904065063	98
195	-0.08609971978638094	0.041701529056613555	98
196	-0.04762968597286013	0.06236373374824065	98
197	-0.1442929782480406	0.06663057609131708	98
198	0.015619365808388037	0.04201957559110823	98
199	-0.19895200160855592	0.01855176527914644	98
200	0.054926800205635694	0.03412725083856346	98
201	0.13723033644486407	0.06215118839854735	98
202	-0.09216471663881202	0.04126715369195196	98
203	0.0812539645652382	0.05503338472409954	98
204	0.2165710215401297	0.09479844097254249	98
205	0.16756990862506238	0.07614893144025005	98
206	-0.12928707694294256	0.04466072123558212	98
207	-0.1604583454627545	0.053522337819878626	98
208	-0.022973590679577393	0.07417723429736965	98
209	-0.030914515436453564	0.04701080710797006	98
210	0.10131822691850714	0.05104602306702371	98
211	-0.15567397660492915	0.044403815904261304	98
212	-0.01635340721708084	0.06757480437857588	98
213	0.05427605748546433	0.05621044833299058	98
214	0.07819890684627964	0.052653222452694826	98
215	0.2806500735159365	0.08029587078269566	98
216	-0.11867880299743162	0.06330839150239455	98
217	-0.15430174268354885	0.064082147231947	98
218	0.31424741720161437	0.09090737827979194	98
219	0.08658325359881397	0.017803662523841107	98
220	0.14941467007490974	0.04390198172281618	98
221	-0.02935356966523111	0.045379190542568795	98
222	0.10034153868371616	0.08915015181487493	98
223	-0.11158022497483529	0.0686073313647771	98
224	-0.0404872144243307	0.07404493854839601	98
225	-0.07480810434258835	0.0394894160026998	98
226	0.07159523330843323	0.06829742646622776	98
227	0.047502503073819285	0.02447514278053798	98
228	-0.1836685299020691	0.06130895098214764	98
229	-0.05222998939858926	0.08893541670113468	98
230	-0.06389431707963496	0.05327013828279123	98
231	0.018802506826826347	0.08487735581171542	98
232	0.01561888896415621	0.09014032560912842	98
233	-0.09810792036946021	0.07300390358780529	98
234	-0.08770127619823392	0.04530706558898337	98
235	0.09003535554507985	0.05967883882569451	98
236	-0.12376041563116606	0.03508136323835217	98
237	0.2304586917587654	0.03228832212586982	98
238	0.07887146176582616	0.029667961782145792	98
239	0.15219548218678475	0.08622938161039014	98
240	-0.13793213348298863	0.02980157740788656	98
241	-0.20380722703738174	0.042983153800455254	98
242	-0.04303480444670269	0.04786998606913904	98
243	-0.0679929115681921	0.06127495984236393	98
244	-0.042192729810164815	0.07059757643397224	98
245	0.1371428034501516	0.04070454329187378	98
246	0.027226986426714655	0.03662025158537276	98
247	-0.07108315002482915	0.03544489131308403	98
248	-0.006475451282978774	0.06424165771720196	98
249	-0.009998314069762076	0.06205465194109755	98
250	-0.21036755666516221	0.027642973705018167	98
251	-0.061051794169956645	0.061570866229729015	98
252	-0.039920241303630255	0.07641267747501544	98
253	0.0514895174147065	0.05663747790782285	98
254	-0.14479157700130385	0.011238664653176897	98
255	-0.21803668853357996	0.0032393109870834545	98
256	0.1646735434024354	0.06721664879043983	98
257	-0.10023890853661996	0.09326995977625445	98
258	-0.11908147429207812	0.06274764736954047	98
259	-0.14051495031602307	0.04735205128307923	98
260	-0.06179553351526818	0.0537074805371479	98
261	-0.08076312381612911	0.024219452093723837	98
262	0.14317225395226243	0.089937502030829	98
263	0.14037862097006634	0.09275999039212113	98
264	0.21576212129868966	0.10499031838136898	98
265	-0.07860701196087108	0.03715171645444899	98
266	-0.08086194574442632	0.041257345240718925	98
267	-0.14282704370031277	0.07569066581876832	98
268	-0.13617881425473669	0.062434315872896086	98
269	0.3753602096320593	0.08534873943982743	98
270	0.046564932762704334	0.1005109783721427	98
271	0.300760124103655	0.07998838291371245	98
272	-0.0733790453128069	0.04092081634542163	98
273	0.14309421036644207	0.05557863843699137	98
274	0.170655242448881	0.032635412567217935	98
275	0.3467508154628311	0.08021839933703395	98
276	0.16515602109692673	0.08879272072317732	98
277	-0.09180376737006035	0.07049359186477405	98
278	0.11230705594684684	0.08333605976798614	98
279	0.17298714976009386	0.03422691013592185	98
280	0.169035565622722	0.12161777908723241	98
281	0.1761917562175921	0.0957534510048444	98
282	0.06270112713824373	0.05225992010951312	98
283	0.3342928267405995	0.10970094853082356	98
284	0.009537034661265577	0.06777600138331145	98
285	0.1612365467874413	0.08801339798267954	98
286	0.11110078234902028	0.09962900275842469	98
287	0.07057521173330943	0.07570072148047267	98
288	0.04968406033453272	0.0738556006763507	98
289	-0.060172785560631215	0.06827276574476904	98
290	-0.1170264660169323	0.0427974002307359	98
291	-0.012689224478830812	0.0674079833464263	98
292	-0.060059176354603526	0.06874781723075078	98
293	0.01390862795051166	0.06237811106464953	98
294	0.1352983287381932	0.07603042632282339	98
295	0.0640312930131941	0.060715231223695494	98
296	-0.09309053676000066	0.0621795772142278	98
297	-0.1148501625501933	0.009534114260851252	98
298	-0.1885752562260182	0.048195135042941165	98
299	-0.17218250304815036	0.06076442752369847	98
