# Supplementary material for: High-level cognition during story listening is reflected in high-order dynamic correlations in neural activity patterns
Source: Nat Commun. 2021 Sep 30;12:5728. doi: 10.1038/s41467-021-25876-x (PMC8484677; doi:10.1038/s41467-021-25876-x)
Supplement: Supplementary file 4 — Source Data [file 41467_2021_25876_MOESM4_ESM.zip › results/higher_order_sims/random/67.csv]

time	1	2	iteration
0	0.06921835228000621	0.05739045186085326	67
1	-0.1637853146321789	0.03479454940886559	67
2	0.04181897422019093	0.07741631882044787	67
3	-0.061575636875997035	0.06378018116273629	67
4	-0.20455414743347441	0.05676780530826438	67
5	0.1927737984367083	0.09905424852398731	67
6	-0.2683524658880487	0.030583010143197014	67
7	0.1101551304572956	0.04973564354147918	67
8	-0.17158351013656448	0.01717115083280711	67
9	0.0600310807589847	0.0659477960356378	67
10	-0.27767608692918544	0.016372674134135554	67
11	0.30145697886744427	0.07464890529192077	67
12	0.107461867738624	0.06372757291734589	67
13	0.17775655821793038	0.08373759134674086	67
14	-0.16062976726859837	0.03735213119347366	67
15	-0.14906883006178392	0.03427091359111607	67
16	0.22898459159204795	0.08633898145570514	67
17	-0.023962477505958407	0.07086839614764957	67
18	0.0876161405583578	0.096416521611061	67
19	-0.11506510130399623	0.07766471690485956	67
20	0.037162485045628676	0.0770738548877344	67
21	-0.08439830906749707	0.04964728471810591	67
22	0.1820364044806593	0.05564724510017198	67
23	-0.008626474705575225	0.04281307359382504	67
24	0.018091242925524414	0.06417363266010365	67
25	-0.17298261694240055	0.028754066357211127	67
26	-0.10782696679544373	0.0403521418954241	67
27	-0.2166620720272814	0.02960722503161048	67
28	-0.05673699485384802	0.04946768611078874	67
29	-0.1968715498068177	0.03349686571868904	67
30	0.08412830832812312	0.06234298942383157	67
31	-0.07794996448041418	0.05021363030434432	67
32	-0.026868913688610024	0.03438857750924342	67
33	0.19732364411513634	0.05267681304326211	67
34	0.03606302013483649	0.06061709390585683	67
35	-0.1507304937752552	-0.012965729448938897	67
36	0.3168516008284415	0.08625970035731288	67
37	-0.03143756878238733	0.03675393122752152	67
38	-0.046458581468491654	0.060080395846981535	67
39	0.17368231016436975	0.08865548277185864	67
40	-0.05396351871572897	0.08437308317741911	67
41	0.15997088446483249	0.09255471951534605	67
42	-0.08982003711302669	0.05472762609148015	67
43	-0.004555997407672568	0.062404998239417565	67
44	-0.02524616384007811	0.053683721553889556	67
45	-0.12565506692832384	0.06346169453041095	67
46	0.1344040448894067	0.06199524430662273	67
47	0.05075653353397133	0.046872062403932456	67
48	-0.039990006965970076	0.03380613610603328	67
49	0.07116818604464652	0.05328920222686971	67
50	0.11642643519116022	0.08457667320966236	67
51	-0.3397824981834342	0.050922374160457515	67
52	-0.012840557701055506	0.07051963757569076	67
53	0.1749336993389613	0.06449933451037144	67
54	-0.2537207841561668	0.03661345486941564	67
55	0.06642839014002425	0.0628900821220566	67
56	-0.21009698648362793	0.03947869796406264	67
57	0.06361088702249795	0.07726927956232235	67
58	-0.1644596136399545	-0.009010148016096692	67
59	-0.05155940792189512	0.03282887834494481	67
60	0.35008385325033003	0.07804546045378129	67
61	0.06289861998698604	0.07323338652274196	67
62	-0.03457539841978977	0.07780808936667874	67
63	-0.01907043931799536	0.04952943692571992	67
64	-0.009608334611301046	0.06476506373148025	67
65	-0.033327444981779836	0.04237463320636216	67
66	0.3735463267489065	0.12055681106836529	67
67	-0.0856141543068189	0.04969907266729826	67
68	0.04099662304021831	0.0874201594247842	67
69	-0.3388317115984687	0.03776400593095365	67
70	-0.0008746658945036918	0.05799688457436549	67
71	-0.08270035434922407	0.03083052096642305	67
72	-0.09083709583641958	0.04205336113834572	67
73	-0.24258315263164593	0.05149981669987671	67
74	0.14309379458335858	0.05657952663188973	67
75	0.02446651086871971	0.058711127240319017	67
76	-0.05430784088702635	0.06621688403871274	67
77	0.24283059933967152	0.050772616338938856	67
78	0.07565422855664122	0.09207003014784693	67
79	-0.13736777078526508	0.0511997641196815	67
80	-0.12466708792076825	0.05210374416743056	67
81	0.1681479394455122	0.0717222579414789	67
82	0.2824623729207377	0.0727452865438602	67
83	-0.03020278794514369	0.02580699612375666	67
84	-0.06380415437698589	0.05823372019930654	67
85	-0.29749455979946243	-0.01855571881404849	67
86	-0.016035878001117065	0.05491777664546922	67
87	0.17165636145140545	0.09519589513348264	67
88	-0.153405050263265	0.0349836547899739	67
89	0.1451998792563109	0.05163232150730879	67
90	0.2514572835708007	0.09463656303482079	67
91	0.13610788434285734	0.10111083532649286	67
92	-0.16326951464588693	0.0363076958137385	67
93	0.07739021364153306	0.053403194571447286	67
94	0.10125888466716845	0.04238691906101215	67
95	0.18386646491237746	0.07449964090513048	67
96	-0.054313496712168535	0.07711820489973847	67
97	-0.047359147309109326	0.05802188376230554	67
98	0.17243904639155924	0.08106503802807703	67
99	-0.0002490181950888084	0.07234241672388157	67
100	-0.2958497352951151	0.04833173353818046	67
101	0.0832103333998511	0.08397108010286539	67
102	-0.05481731586282589	0.05403363031003224	67
103	-0.2807886013003155	0.017094877310827164	67
104	-0.06900302977356094	0.028411110675300194	67
105	0.20948855584468182	0.08660614734278835	67
106	-0.15270715281934072	0.06023512929724262	67
107	-0.17378084253162274	0.029368252786259274	67
108	0.1957084160145048	0.09954616056572113	67
109	-0.09335954097236532	0.04843903463619889	67
110	-0.08842674613813459	0.07198395409411476	67
111	0.10440689630857669	0.06458099003088934	67
112	-0.334893899099783	0.037178662507216305	67
113	0.049164917109479254	0.03646253873958151	67
114	-0.08386700045095649	0.034284815872606546	67
115	0.13370025456438994	0.09168404165719356	67
116	-0.16679581670449795	0.03804010472668342	67
117	0.04142405180490199	0.029048781379566638	67
118	-0.08797291857304512	0.045679276226886285	67
119	-0.10504453889682992	0.013122222121443679	67
120	0.02860765153581909	0.041767325458256496	67
121	0.1221202874489495	0.07211255217567358	67
122	0.2086960033397424	0.09935718315206693	67
123	0.1425545100446871	0.09690771289520336	67
124	0.14047768631359323	0.1177594756510109	67
125	-0.052603273714998816	0.04289608833974261	67
126	-0.059273630868521276	0.05398872456589073	67
127	0.21243371968385483	0.06629999170372153	67
128	-0.04995432800159348	0.07732448311924461	67
129	-0.2064284184829749	0.03333991085834561	67
130	0.01104612783841456	0.10420453466764203	67
131	0.0725589406171481	0.06503113492654775	67
132	-0.04442645003561156	0.022415058680477055	67
133	-0.03705960141708112	0.02745185587980986	67
134	-0.14957543639924306	0.054796006686884925	67
135	-0.09916345372223499	0.036037145845047004	67
136	0.02854037990992112	0.06070155108083454	67
137	0.09699169990562927	0.0468828290647924	67
138	0.0019485508040068336	0.059306910624998814	67
139	-0.07141535970348585	0.04317487119138809	67
140	-0.05369608663901123	0.0626846182744418	67
141	-0.05460032680433337	0.04664930629047388	67
142	0.1662525142926197	0.03437065972082431	67
143	-0.14158676833052292	0.01648300700425839	67
144	0.0862710117106333	0.043518856667883646	67
145	-0.061155568608600996	0.059029910210634105	67
146	-0.08817804260604964	0.058113516368142215	67
147	-0.18632120341578082	0.0373880769240439	67
148	-0.006464317589069727	0.04868427271418934	67
149	0.1378768818947941	0.04667218564382378	67
150	-0.10146648141382641	0.08179304954387365	67
151	-0.02432031317473183	0.05786801142808242	67
152	-0.06936837737558245	0.035269596598034206	67
153	0.00547176589546915	0.1035841968535349	67
154	-0.05806235905467054	0.060757963260391366	67
155	0.2656763892306528	0.05661866476462086	67
156	0.3400545743069831	0.10161161580906516	67
157	-0.1509513806619136	0.004871990247865578	67
158	0.1605196970260828	0.08844985699915854	67
159	0.007771555051532062	0.053153628488360506	67
160	0.19174524551223812	0.09034941122825084	67
161	0.10517017306328276	0.09028506320888358	67
162	-0.10616678853103842	0.08061052918791647	67
163	-0.11269215060596315	0.04645995123032064	67
164	-0.22467835613789597	0.05041839659719389	67
165	-0.025057369924804656	0.08419352101583694	67
166	0.24601407760511287	0.06302141087179561	67
167	0.09762317074950519	0.05071301514438074	67
168	-0.2150084774774244	0.07683475053791033	67
169	-0.02414114901330513	0.08310874997898698	67
170	0.1495276631337385	0.027274740298374595	67
171	0.1045502470664237	0.07733144106738478	67
172	0.17006609318510396	0.09876216684396392	67
173	-0.14433026947872094	0.08663529351581348	67
174	0.0825464191801713	0.056156748641507805	67
175	0.03532678269958494	0.09313373018066183	67
176	-0.08164380000222078	0.05564633677356047	67
177	0.00216970881600255	0.07110833477327691	67
178	0.18750251420695843	0.06537748743002532	67
179	-0.31799597405308866	0.03445336181983259	67
180	0.10745234493227666	0.057027537346040436	67
181	0.23722967612852466	0.06472028121805516	67
182	-0.1322653267956667	0.0565708977237269	67
183	0.020332635707743903	0.04895376124398129	67
184	-0.24263251196419347	0.04913234285118087	67
185	0.10141862352199198	0.07311525806284112	67
186	0.05952540935826223	0.06047460644208365	67
187	0.0953583666480243	0.05535494053262222	67
188	-0.3447345748196176	-0.01022708178828701	67
189	-0.1436472724958193	0.061949946179985775	67
190	-0.07149232442593717	0.047528788575836964	67
191	-0.13724282657588188	0.07637792451359177	67
192	0.1685925919167472	0.08716215531425066	67
193	0.13772807341620233	0.05666736473147046	67
194	0.27777488906878245	0.1252869307869788	67
195	-0.18224295478277294	0.05152904206799472	67
196	0.15648997822591654	0.0824988210738995	67
197	-0.0701826154467045	0.059754777069967346	67
198	-0.18595469848707277	0.06743861722731449	67
199	-0.04579686165194406	0.06720559985583101	67
200	0.07814023889881896	0.04949223103484624	67
201	0.06663089668068307	0.07422804249811515	67
202	0.2548784874883485	0.081212297553844	67
203	-0.16556307711096166	0.034692662568114215	67
204	-0.30705457243775736	0.01563759174584077	67
205	0.2177674659571628	0.09423323645272937	67
206	-0.12294356117375584	0.028320096648196107	67
207	0.05667629930289258	0.046855198544096345	67
208	-0.06102365580981758	0.09154530549191814	67
209	-0.005515972156360299	0.06070126951134791	67
210	0.07361376217497861	0.0410595385373785	67
211	-0.13261351162937668	0.049986078878598725	67
212	-0.08841359086631627	0.06001522415581106	67
213	-0.14011294045667014	0.04006953909221956	67
214	-0.04444871070711984	0.07383157710593144	67
215	-0.007031587915889395	0.060633415272294044	67
216	-0.042224243885747026	0.07778307090595987	67
217	-0.026344993278034846	0.08408638343223748	67
218	-0.23693278375584578	0.04631438480650414	67
219	0.08502713386435305	0.07506925816316674	67
220	-0.3100818269122521	0.008114416019186369	67
221	0.14774058421266947	0.050339986116255876	67
222	0.21758031623920288	0.037104303908962404	67
223	-0.24201909815544412	0.060502339330227466	67
224	0.08221791583906751	0.07548111614814967	67
225	0.14680205974512905	0.061900081583437794	67
226	0.07275413466595634	0.052441655788550805	67
227	0.03765017767472149	0.06264144975716532	67
228	0.16347275018921764	0.08350146180324476	67
229	-0.07190301427072773	0.009917315176722601	67
230	0.2063620304109072	0.10518719349798443	67
231	0.1402567993730774	0.07127078516853004	67
232	-0.12198484577928351	0.06794036201993439	67
233	-0.0694369250405701	0.002870397775311413	67
234	-0.011057113025954246	0.0737706832067955	67
235	0.09233912926799404	0.0494853514318621	67
236	0.11328450019383499	0.054481642782184446	67
237	-0.09688246328759659	0.06493668324066477	67
238	0.18287474028180908	0.05737541897616629	67
239	-0.04480599059718575	0.005465942219388026	67
240	-0.005278353252989185	0.079909617174405	67
241	-0.2089682179902216	0.03154085551488591	67
242	0.16442374258616824	0.071928832911784	67
243	0.04583561832551296	0.05919002897570938	67
244	0.16432989585053304	0.09943451328439849	67
245	0.10351672265160032	0.08024920711984268	67
246	0.060007304935197146	0.06044004917066782	67
247	-0.1877222015161875	0.04282935263837884	67
248	0.12451271533165405	0.06208933197355937	67
249	-0.12444613444637326	0.04914634746888201	67
250	-0.22285450987198954	0.02067104345187032	67
251	-0.24808667554554936	0.04525698926100674	67
252	-0.11016489910095346	0.028805135005400367	67
253	0.1342952142656535	0.069544771581102	67
254	-0.21920982992609078	0.04406810215631301	67
255	0.06549778158782481	0.038188516763168034	67
256	-0.17112110926928206	0.011445821932154586	67
257	-0.03785862948829423	0.06551250986587887	67
258	0.06855783404176231	0.08017835258118394	67
259	-0.18565647658352868	0.06636571603143442	67
260	0.06522070394929795	0.08156065939766537	67
261	0.31626921589607665	0.10710776045189933	67
262	-0.0683314326268542	0.0833958109084995	67
263	-0.17528028135386167	0.06523154758957142	67
264	0.0016662041101498557	0.03905322430048968	67
265	0.0038559598721371316	0.0600241434870293	67
266	-0.06997192056655138	0.05483436010077041	67
267	-0.14441442378324978	0.04439751600901046	67
268	0.21780070384252112	0.09010120690752386	67
269	-0.03678401199558666	0.04656779645065115	67
270	-0.043071298245217784	0.05606644846597133	67
271	0.016928099053337503	0.05707169120056175	67
272	-0.0529982761151183	0.02691068065674165	67
273	0.13153485250745972	0.06990757604760059	67
274	0.380890379095601	0.09407234316077721	67
275	-0.2521235633571629	0.03296851353018805	67
276	0.010486472957577719	0.06872859334057999	67
277	-0.10933682700472991	0.031409180711170825	67
278	0.1712131389294644	0.07394324871713008	67
279	-0.2824378288363	0.012623617801370278	67
280	-0.08259040805651009	-0.0025916552683279506	67
281	0.024922427736360126	0.05398675958377913	67
282	0.01175749359629042	0.07897988029236605	67
283	-0.1633969233897534	0.014069939393671117	67
284	0.13684646693291055	0.08408162345517696	67
285	0.07419807156625194	0.03806403210774392	67
286	-0.13287203514951176	0.046752455988074766	67
287	0.08944723768870437	0.08843913821841805	67
288	0.1337471847205856	0.07436122783016608	67
289	-0.25241138292629733	0.03125393199307046	67
290	-0.010381410121093445	0.06434709398444916	67
291	-0.18124552689530316	0.03258959198193586	67
292	0.0017940681979552629	0.06249918065146574	67
293	0.20891884157836668	0.04507316871720629	67
294	0.30234676669051985	0.09815495845788243	67
295	0.27809446103185503	0.09903815629477129	67
296	0.17061149282697957	0.09096913553679464	67
297	-0.0663161024892281	0.05908491729107209	67
298	0.13577073050406183	0.08460326390213191	67
299	-0.18868633912304475	0.0323236853780939	67
