# Supplementary material for: High-level cognition during story listening is reflected in high-order dynamic correlations in neural activity patterns
Source: Nat Commun. 2021 Sep 30;12:5728. doi: 10.1038/s41467-021-25876-x (PMC8484677; doi:10.1038/s41467-021-25876-x)
Supplement: Supplementary file 4 — Source Data [file 41467_2021_25876_MOESM4_ESM.zip › results/higher_order_sims/random/73.csv]

time	1	2	iteration
0	-0.13839757286507087	0.03124113957282033	73
1	0.1875535233443026	0.10912696276537824	73
2	-0.1304026455916764	0.006482697488617241	73
3	-0.009835123879801929	0.031097334362379152	73
4	0.20802013889826046	0.09311165811587875	73
5	0.01348286133769086	0.07439381276686415	73
6	0.16508710328304999	0.11147065760936442	73
7	0.11959177284353897	0.10038623615737963	73
8	-0.05027567923407327	0.036908861804843957	73
9	-0.08649820404158942	-0.022788253443432313	73
10	-0.2559472621585823	-0.009191136515652279	73
11	-0.1902407984613023	0.02722419201887838	73
12	0.07827251295480663	0.07374150933732188	73
13	0.12046634396649489	0.04919273033022069	73
14	0.045953033036205564	0.08513000494189352	73
15	0.005218104754687725	0.08230041614144638	73
16	0.139660364655971	0.0820101435207669	73
17	0.14428257431346314	0.1016289908039897	73
18	0.09282577487367273	0.10294180386262923	73
19	-0.17093592974484337	0.03400709434813152	73
20	0.04774858598537621	0.09267340241145086	73
21	-0.1788581233659755	0.07361211025936798	73
22	-0.1477260524502766	-0.003424672229225247	73
23	-0.14311949052366035	0.03465962163797273	73
24	-0.01947104679715246	0.0745920535485913	73
25	-0.12112330369345288	0.03749454540198695	73
26	0.04069096324949197	0.0344547037633354	73
27	0.049181430470273346	0.07770021746509338	73
28	-0.2920967936158821	0.00902195172536593	73
29	0.07258512401216043	0.01980443237065723	73
30	-0.1301507882533038	0.029640597053256154	73
31	0.1108725519019941	0.03917441878374742	73
32	0.0845286676770104	0.07396818167972916	73
33	-0.07740699652580052	0.045652249739496775	73
34	-0.2224402998059628	0.02863937449260787	73
35	-0.08610804594935267	0.023168789363101846	73
36	-0.25613178007049003	0.042570839261906	73
37	-0.03503092626500393	0.046515936736061705	73
38	-0.278717063214151	0.047292456866690646	73
39	-0.1142764458453373	0.06664864429961152	73
40	-0.004112388303546497	0.07492883878472072	73
41	0.1411283947268763	0.06210253017099444	73
42	0.07643357559999238	0.06517447245700865	73
43	-0.0011753708222838827	0.057741868990934905	73
44	0.07162874282623222	0.03356269205914668	73
45	0.0799576333351414	0.07696416551824481	73
46	-0.27361988697075484	-0.015631261349180612	73
47	0.2315597091470034	0.059208879808668645	73
48	-0.16307234865727582	0.013596359578595561	73
49	0.2627579434231123	0.06743609522123273	73
50	0.19700374126047274	0.06679387903029574	73
51	0.21773116984655055	0.09623323491638368	73
52	-0.09101968969112793	0.05980111973540151	73
53	-0.06282534892886632	0.05514239246853225	73
54	-0.05409825626620831	0.053756847498216284	73
55	0.1529181557349763	0.09347355153552828	73
56	-0.19138542785005663	0.05479949672676958	73
57	-0.24439709439463272	0.011740684342478623	73
58	-0.21078238267738295	0.04448282911339194	73
59	0.07471600171171201	0.06704542577109411	73
60	0.03837197741160007	0.05092767516840018	73
61	-0.029932755677205988	0.026443229642450158	73
62	-0.02733626414842227	0.062224328796162	73
63	-0.17932714572438693	0.05330057273705735	73
64	0.012733254979689194	0.05481035254593781	73
65	-0.1844282578291766	0.039235786865011626	73
66	-0.09096028887108037	0.08099653496412779	73
67	-0.31360482720013616	0.009405667584515595	73
68	0.0656889968451147	0.08859845460499083	73
69	0.04713220058082901	0.053359694588656414	73
70	0.26485665448500706	0.10728888645345087	73
71	0.13154547129693572	0.10000965121382911	73
72	0.0430074386024305	0.07643248571863721	73
73	0.0009836238416362313	0.06645343873290377	73
74	-0.15250451541667817	0.05761922993539409	73
75	0.08140054211833671	0.08033618232350981	73
76	0.3269487795173853	0.09281683048217347	73
77	-0.21070051051198438	0.036779853107065316	73
78	0.05290565799796132	0.08368630370679254	73
79	-0.057248404159036155	0.009158391058704054	73
80	0.08856399577647268	0.07612903653291331	73
81	0.017438986175543535	0.07817355777792859	73
82	0.05938927269655399	0.07111695818327497	73
83	-0.08520908474838164	0.003875280840669157	73
84	-0.26611432946204133	0.0326495713419144	73
85	-0.1288003525505584	0.04967689358186933	73
86	0.14865641512785718	0.07507348203866966	73
87	-0.0920544108120854	0.002680300767311578	73
88	0.14609380031038274	0.04922704728017847	73
89	-0.10731190113484985	0.04004142191950417	73
90	-0.008519226027401922	0.03664784561565264	73
91	0.027930514871492243	0.04224288506032955	73
92	-0.17659250978068589	0.048560192219702196	73
93	0.030828595322551486	0.07640196471528116	73
94	0.07209149391604214	0.05547472223686198	73
95	0.04427662652254036	0.03292189751399741	73
96	-0.10811683661061841	0.02821680411180987	73
97	0.034555166137008195	0.05382599544297117	73
98	0.0003702331265417629	0.018179438416904472	73
99	-0.011571983086294582	0.014778757234815053	73
100	0.10619971844154012	0.07898516490581732	73
101	0.24930552390126098	0.09136237300492824	73
102	0.0723064957099838	0.037969120359792476	73
103	-0.14356358429581442	0.04538165189973375	73
104	-0.005920063707134389	0.0625313489261149	73
105	-0.06295460102157854	0.06165192824748861	73
106	0.24390708272463726	0.07364590379592433	73
107	0.14357537229700038	0.06523256081748262	73
108	-0.1389177428948682	0.049200093067697445	73
109	0.020339235324387712	0.06535446652111075	73
110	0.06290080953844221	0.08788058692738945	73
111	-0.2674725480726374	0.016313801547194976	73
112	-0.28323412764203865	0.014225921092324546	73
113	0.31925392680292436	0.1299091305290509	73
114	-0.10357586954598944	0.05034418440816185	73
115	0.07147007893359199	0.09979753107638388	73
116	0.11969437696580693	0.0878838273983112	73
117	0.2287694080319436	0.09303344519154053	73
118	0.07988864192159574	0.040259289472148865	73
119	-0.053102287224288496	0.04945901913305308	73
120	0.12883898792936588	0.04976546084317852	73
121	0.022308745973285714	0.06893514067052037	73
122	-0.11497834854403016	0.06869480367696104	73
123	0.06436014191397971	0.035657418851816586	73
124	0.08360151319849027	0.06614109951247786	73
125	-0.16867931325730506	0.04484636452859712	73
126	0.1658454552985206	0.08491560666192015	73
127	0.19426023299610523	0.08751085260613194	73
128	-0.0007061997766567138	0.07334864782097904	73
129	0.25700245984606546	0.10255555378653226	73
130	-0.07616354605140198	0.03348634427376583	73
131	-0.12145023634434984	0.05248661097713887	73
132	0.09098840644407441	0.07066640284297061	73
133	0.004303113078508005	-0.0011656195723191449	73
134	0.1252516416521479	0.10522170357577443	73
135	0.08164903662963378	0.09801155184729732	73
136	-0.05893060173977842	0.042530193172854336	73
137	0.08043034370762574	0.04677056243963441	73
138	0.006178405705465348	0.02902572921435295	73
139	0.08748348307890393	0.06681944591832913	73
140	-0.14856221306827444	0.03104892655609311	73
141	-0.20775370952807654	-0.000417667594575536	73
142	-0.21053886566371013	0.014530810154880934	73
143	-0.014043406420299161	0.03469768398458126	73
144	-0.05625063182247013	0.06314409972864152	73
145	0.12543746199549874	0.06185780882212684	73
146	-0.09479404879409707	0.005928906868708281	73
147	-0.08396731072842605	0.06730042857684757	73
148	0.11616137592753657	0.07117322915848019	73
149	-0.01743855327525685	0.06144103560914177	73
150	0.1715112088610839	0.045504755292378	73
151	-0.09444204413852497	0.06823008185681097	73
152	0.2662347564646398	0.0888166766753035	73
153	-0.00196073805352364	0.012585252525947192	73
154	-0.2777238784774519	0.03316551511887882	73
155	0.003090875276565683	0.06920441002130412	73
156	-0.05503171526688897	0.017431428580300834	73
157	-0.09260905591243988	0.06368589062050704	73
158	0.3257243025709869	0.09552242567141024	73
159	0.03176594546882429	0.06771586707911412	73
160	0.07259321340867658	0.08187687088029015	73
161	0.21556037341656997	0.07194946619075396	73
162	0.23899163525851752	0.1176903687207692	73
163	-0.3318449163518063	-0.0023161931533261433	73
164	-0.04468621265072687	0.06428010299476879	73
165	-0.012090919548557491	0.031211749050238737	73
166	-0.1914688503379239	0.008788656733797652	73
167	0.07264116756050519	0.10048676104933969	73
168	0.2824601306704462	0.08172613483192484	73
169	0.23307712631652544	0.06676922138547554	73
170	0.004574618391392921	0.04659176077320841	73
171	0.13467410609010946	0.04229418399697789	73
172	-0.146331332428443	0.035943978277471964	73
173	0.048180196533491856	0.06805751343588914	73
174	0.19974874016677455	0.11265902638860449	73
175	0.22727930768622714	0.044175741874629665	73
176	-0.0689631455896325	0.08374169905748555	73
177	0.05744639272524349	0.03902717815779501	73
178	0.12540477625002283	0.07003968037747438	73
179	-0.018047215408639086	0.08923853400806697	73
180	-0.04858708759092588	0.05276701166954586	73
181	-0.04971492352373537	0.04971056124290336	73
182	0.05849564803668649	0.07704164253748769	73
183	0.1765266833541315	0.05543617548024723	73
184	-0.06342086576496477	0.060361733645977605	73
185	-0.1035118467951096	0.06723767726573907	73
186	-0.024694127824145304	0.05912692064318059	73
187	-0.22928667216468654	-0.008747336498452636	73
188	0.059896245555353195	0.09525192536509865	73
189	-0.3134953377838043	0.01103441595315744	73
190	0.010954256366769433	0.07918731104469819	73
191	0.0691179486740975	0.06946667733159444	73
192	-0.028637179409331522	0.04180279405842146	73
193	0.05769636648572396	0.08733192656938663	73
194	-0.22241612241329625	0.03419397022988585	73
195	0.030001195626498285	0.0377310537483556	73
196	0.39769375908860605	0.11005602340947283	73
197	0.18032652833090004	0.11655186470292371	73
198	-0.07871243925277373	0.028444786937447404	73
199	-0.07436291972338728	0.023177442827821294	73
200	0.11955976417016416	0.09471131282440065	73
201	0.13054706698443624	0.10962047408245068	73
202	0.1587517460939269	0.06669365108246425	73
203	0.33108303621535495	0.08363171238535956	73
204	0.015523268792330838	0.027809100426427286	73
205	-0.03298260054241707	0.05697455669431573	73
206	0.2819555919551927	0.0874097230584643	73
207	0.1329199772463108	0.0666270962003103	73
208	-0.2138021516892352	-0.000270442705544736	73
209	0.407854886356275	0.12834471924335666	73
210	-0.0638108750549551	0.05109746372515782	73
211	0.02870392577860501	0.023509891189334057	73
212	-0.22068202208868806	0.04026328522440006	73
213	0.10423975318542553	0.04946159522356625	73
214	0.03126669452676488	0.04220376928667017	73
215	-0.13966822367455486	0.0307778623482345	73
216	-0.14843972750227186	0.058273451714771364	73
217	0.07950652957283394	0.11439281462367429	73
218	-0.0034384061852117433	0.06772529438614172	73
219	-0.03139666621640024	0.00900438516755314	73
220	0.13383950153012836	0.05469493946643484	73
221	-0.012381044503060502	0.03516108226033619	73
222	0.020666796302165044	0.0860068456953696	73
223	0.024172541861671053	0.040069860864461654	73
224	0.21213463814349387	0.07201759776611429	73
225	0.1133989773213937	0.08539791740667808	73
226	0.019562084103493117	0.04880067409734143	73
227	0.07148470523292513	0.061097746850523244	73
228	-0.1304690978651663	0.022286278268039108	73
229	0.03955089698331019	0.06253178238935311	73
230	-0.31480039831454504	0.02038659373398999	73
231	0.11644964621067942	0.07497925030597496	73
232	-0.14793382138901082	0.03955228921618068	73
233	0.032778646265267386	0.03435186968701947	73
234	-0.03768337860594341	0.037455284920805916	73
235	0.007135803226240254	0.0552441759830871	73
236	0.1555471549900948	0.10629460038860392	73
237	-0.15139861708213426	0.050399297235564966	73
238	0.22902861892733645	0.0551457213490161	73
239	-0.12815191483566352	0.030014862577866664	73
240	0.20103762513645446	0.10392213491620193	73
241	0.1012735603553673	0.06768286610906249	73
242	0.006550856551986385	0.020319585537197305	73
243	-0.15650792093181348	0.06595763713226499	73
244	0.060851280212055436	0.06394021067004885	73
245	-0.13128350617013693	0.04836220214642458	73
246	0.037252409613516196	0.0434129174602823	73
247	-0.15205533020305712	0.04024371592558619	73
248	0.08122022498316725	0.07234672674771458	73
249	-0.007217576782500072	0.048096300960016033	73
250	-0.13627212858976367	0.03787067593668434	73
251	-0.17189752975442707	0.016982311999738	73
252	-0.2599094858898518	-0.0007716036885460927	73
253	-0.1667788323759787	0.036368282027450086	73
254	0.3394484916459656	0.0866194924281499	73
255	0.26693394955745153	0.08751020257587595	73
256	-0.0853802277362783	0.02717006335474715	73
257	-0.1356708886408704	0.019996672990499037	73
258	0.2234851287094334	0.0920884095469574	73
259	-0.014177126685162222	0.050722173241473885	73
260	0.20393088237514143	0.056361380825753725	73
261	0.01317498704520552	0.03401641024684764	73
262	0.16420578525479002	0.09201649691166552	73
263	0.18620705810179133	0.09297069361819932	73
264	-0.10839735746082674	0.03288515412947153	73
265	-0.0579343830446078	0.06461157865664852	73
266	-0.05771034967774545	0.08515960240809153	73
267	-0.05361762467443378	0.06857007843779837	73
268	-0.007171104575279403	-0.011022008945504988	73
269	0.03791582096922253	0.05832111476684662	73
270	-0.1318624374174813	0.03769591405302663	73
271	-0.05945633433115449	0.04540697969225481	73
272	-0.020158578632133592	0.08796926663276279	73
273	0.14784013198447757	0.08695937970649514	73
274	0.041125203827127234	0.06483718755107765	73
275	-0.15447487845865984	-0.0025101439764247647	73
276	0.018730837269633073	0.0627007219134313	73
277	-0.161756506817303	0.012397064432494586	73
278	-0.11674851875219959	0.03980457116707963	73
279	-0.1379909308883881	0.03432263616474145	73
280	0.12682865477507418	0.04892129757153035	73
281	0.20816785543684532	0.07802795016999432	73
282	0.17252321536758689	0.09321860129658316	73
283	-0.16268514649916635	-0.035751896711290386	73
284	-0.2019378719362427	0.03240326383911636	73
285	-0.07154505889154328	0.01001189457520947	73
286	0.16906694861488578	0.06232436613521829	73
287	-0.05701394154271679	0.04131537373925939	73
288	-0.06544355234782018	0.07669585844026872	73
289	-0.0018002809754354761	0.05216091317418581	73
290	-0.01850883557575721	0.04371284590579401	73
291	0.11461440720425596	0.10746993017845254	73
292	0.026382839066937964	0.08888653504683382	73
293	-0.25062710623068624	-0.017754241838167296	73
294	0.17389152027793847	0.08152058602880462	73
295	-0.02928886746448132	0.04037168140174071	73
296	0.22045134977859984	0.1072802735674192	73
297	-0.116882321699742	0.04089940844290215	73
298	0.00608824980001269	0.10410125337950288	73
299	0.13032459705393676	0.10905318133638517	73
