# Supplementary material for: High-level cognition during story listening is reflected in high-order dynamic correlations in neural activity patterns
Source: Nat Commun. 2021 Sep 30;12:5728. doi: 10.1038/s41467-021-25876-x (PMC8484677; doi:10.1038/s41467-021-25876-x)
Supplement: Supplementary file 4 — Source Data [file 41467_2021_25876_MOESM4_ESM.zip › results/higher_order_sims/random/9.csv]

time	1	2	iteration
0	0.25884150479272977	0.09982180310630492	9
1	-0.14315059410839232	0.05076253613609848	9
2	0.17266943654174774	0.0683655021820879	9
3	-0.015913634917513516	0.031104844348019432	9
4	0.04605147464997475	0.05540893813604913	9
5	-0.17972005934239632	0.0547694894981946	9
6	0.16814225498292742	0.06741436834443089	9
7	0.03680962820727415	0.09136438028903261	9
8	-0.11799629320423598	0.03896656956626049	9
9	0.0852004829751748	0.10076235901557762	9
10	0.19108885862604652	0.087052288189946	9
11	-0.2323130063874302	0.03725847135900616	9
12	0.2170282671638799	0.08013586928504249	9
13	0.0028771745786930754	0.024372684708277328	9
14	-0.04764047025377998	0.042022417390223485	9
15	-0.07775153573591566	0.04427772293101684	9
16	0.07194399102749915	0.07279407864497477	9
17	0.08492494713042636	0.08150356646247225	9
18	0.059063163053139	0.06879382935808762	9
19	0.14374383644149527	0.07032921647673104	9
20	-0.12621912247956063	-5.419026198302556e-05	9
21	-0.14439690629198465	0.06214277818620333	9
22	0.28218329264982983	0.07197220340823086	9
23	-0.1709402974510589	0.06402684928222127	9
24	0.16409658550769096	0.0443941536687159	9
25	0.21229138385985794	0.10115552847801283	9
26	0.051170808961126676	0.047985135425855634	9
27	-0.4674796766826711	0.03468509061192457	9
28	-0.012874909703724848	0.05411059972087222	9
29	-0.17560875561107875	0.05320563235986597	9
30	0.04906735322734	0.038154188730885885	9
31	0.13457205705304934	0.023922304053078627	9
32	-0.04579847300398272	0.02226114246396805	9
33	-0.10376084372774194	0.05869916001513356	9
34	0.3026516806324535	0.0923184127629739	9
35	-0.11485442982373417	0.024649190789819836	9
36	-0.24918544587848201	0.03968959842966866	9
37	-0.05266293816365156	0.027648111774629412	9
38	-0.05217764716461768	0.08181279862328308	9
39	-0.1814736086180419	0.03865313057856441	9
40	0.12569398448723212	0.07060959504768966	9
41	-0.1907900945909614	0.06348564597876369	9
42	0.19810755932214313	0.07810619579609504	9
43	0.2562005164456556	0.10349735922798146	9
44	-0.172907009793123	0.05408562233858343	9
45	0.17015234793252926	0.06495834815704774	9
46	-0.18347895886623422	0.02744378128465164	9
47	0.2690475653990131	0.094629890342413	9
48	0.25444065821113443	0.05875013347355939	9
49	0.16078561653702356	0.07377180054558621	9
50	-0.09705540479162435	0.05951751484709065	9
51	-0.13309397806732606	0.02857421061783083	9
52	0.28923221777730745	0.08889824517521455	9
53	-0.08032021241117546	0.06226872590364314	9
54	0.2378896137473237	0.06904643250342758	9
55	0.020077162872480903	0.020348134346288703	9
56	0.005740845683531848	0.06868690489843843	9
57	0.036260996300602914	0.06945584072716995	9
58	0.07802208607171417	0.06406622645537034	9
59	0.03254902408502226	0.060079898047633765	9
60	0.06688764819824826	0.05460920804493527	9
61	0.08220805094445488	0.05864100023542009	9
62	0.1520269313580961	0.08541594629054987	9
63	-0.26026452401171235	0.02227868394622748	9
64	0.12070169277259447	0.06466281307045628	9
65	0.2300844740619177	0.04504573865559129	9
66	-0.2982750163098575	0.04817132745744325	9
67	-0.07766251688701739	0.05355339890372466	9
68	0.0323546454279117	0.07771129497113316	9
69	0.190854194925661	0.09759213692487546	9
70	-0.2860047304393516	0.02387875529728372	9
71	-0.05857660411657279	0.04803029698007671	9
72	-0.10733467061432773	0.06704666049505911	9
73	-0.14297301657013592	0.05423462892953157	9
74	0.3047829919922747	0.06284421407788011	9
75	0.09005975446233318	0.07733941220808828	9
76	-0.10530336549462262	0.061594048470328754	9
77	-0.19800155797674124	0.03187988110537222	9
78	0.07760805174738478	0.0675417735820055	9
79	-0.39673782371901517	-0.026086768203207593	9
80	0.2292466716068288	0.09966889843250763	9
81	-0.09370137155826158	0.0357253796949793	9
82	0.06282405678952553	0.05932842661376736	9
83	-0.20651565253849505	-0.0175705957749098	9
84	-0.14431111594951287	0.0370921190294241	9
85	-0.23970868288653568	0.019382776176713603	9
86	0.09697423610778062	0.08174437622549445	9
87	0.24065653837317433	0.05744449533576404	9
88	-0.1434227825910152	0.03091674800020595	9
89	0.16596252514921508	0.10608597071742505	9
90	-0.02875825003398414	0.0571215741365086	9
91	-0.042069433306660395	0.04456444698980627	9
92	-0.1831392021685867	0.046745164092813825	9
93	-0.10797782636294467	0.037500589025708374	9
94	-0.04687935829209032	0.042025164471908974	9
95	0.17539161631388728	0.05458830330751007	9
96	-0.07693607215981012	0.05803092233945232	9
97	-0.13531539335314038	0.06653196572308748	9
98	-0.03769805427367521	0.05752085121346353	9
99	-0.008267188167492126	0.050444841343686195	9
100	0.41852513263172547	0.08729835846233677	9
101	0.12824804405091342	0.09270588325620495	9
102	0.08464570359244648	0.05432370713764515	9
103	0.210915914383739	0.06770467680201679	9
104	0.06497083930661435	0.04328395424898521	9
105	0.06287951233239576	0.01673574077462906	9
106	-0.25939626023150103	-0.009166094779573598	9
107	0.08153692725141913	0.03639639362888546	9
108	-0.07985591259858571	0.005221416349720591	9
109	0.2145544218803122	0.10112753437269602	9
110	-0.1829246676246896	0.042283880480212185	9
111	0.2275391686786093	0.05634228191759515	9
112	-0.07295260465472615	0.06262161977431757	9
113	-0.049894547130246034	0.018287262129478437	9
114	-0.08278493809403442	0.07973046675989987	9
115	-0.1691067559316103	0.04924515131646157	9
116	0.44311958833709547	0.09151348223644125	9
117	0.07618890935809093	0.08421872481457618	9
118	0.03637344590189575	0.04574140637612069	9
119	-0.2763503840978786	-0.017470624386507268	9
120	-0.022887763137973822	0.05006396654885415	9
121	-0.2177641749778836	0.0030662029728906336	9
122	0.18411717961052732	0.07779766310983435	9
123	0.0017303944564570394	0.07014939800577946	9
124	0.27754937943471397	0.0738957538990406	9
125	-0.10448723770731139	0.04954940192074765	9
126	0.0948277794884457	0.07126789899758292	9
127	-0.29661023664514496	0.061742881812536454	9
128	0.1192999277032501	0.06858575044613197	9
129	0.1606613004640316	0.08081159656238186	9
130	0.08045125088650705	0.07215964687830916	9
131	0.05830716557158472	0.041195955277753285	9
132	0.32967535532827247	0.125453791018283	9
133	-0.1737442210886648	0.04086939329620338	9
134	0.11278741791036641	0.06259843517674417	9
135	-0.04047563132877389	0.09850786700481638	9
136	0.14301649827350396	0.07301330114864694	9
137	0.0346669981302281	0.0878141784963947	9
138	0.010586736199089324	0.09725692791826869	9
139	-0.0033366293119511136	0.058337993696211184	9
140	0.15704156910378567	0.08337882923258567	9
141	-0.2230936387444274	0.04341189889997804	9
142	0.08397948039394579	0.06655554552908641	9
143	-0.025894625912403185	0.05373876160097434	9
144	-0.1390881323679023	0.04700510027146998	9
145	0.19558377651459619	0.10944989715775964	9
146	-0.17354023789121992	0.03338237181910744	9
147	0.14440006586026297	0.06839120909790382	9
148	-0.46398790454058786	0.02056332872902608	9
149	0.3329326385244106	0.07006343729954341	9
150	0.05646315800234343	0.09970848107509751	9
151	-0.05500729326288321	0.05639547887954327	9
152	0.11446717511717297	0.08264471824753229	9
153	-0.08799322323224931	0.05912199114345794	9
154	0.1742959824626304	0.08523513535970721	9
155	0.10085353892175865	0.09552884916317392	9
156	-0.07233511016867146	0.040031523646637646	9
157	-0.050153059557467045	0.033205642117716816	9
158	-0.007808604751901658	0.011889331300078165	9
159	-0.18640617138698334	0.008374332597408288	9
160	-0.017251371958516167	0.05124092938983919	9
161	-0.05858054098098624	0.0687674756847597	9
162	-0.10055517607104467	0.04896639645633196	9
163	-0.27295725393797904	0.02013693718539569	9
164	-0.12925938094045492	0.035429894814628674	9
165	-0.32001110984093906	0.015937076990704898	9
166	-0.06862012350240641	0.035514187124495944	9
167	0.29132178299003625	0.08894467022568908	9
168	0.06953777913268845	0.10446488270495212	9
169	0.04035645405029729	0.04375765772450095	9
170	0.14652738730419676	0.04773232738143299	9
171	0.14253020876914607	0.06329935825465346	9
172	0.00674899071264093	0.07685658503919449	9
173	0.0558302749893111	0.07534206490269234	9
174	-0.17625832486301943	-0.009217675086313947	9
175	-0.11416728638944686	0.023464063923815476	9
176	0.16860795524482455	0.09714299625167035	9
177	-0.057376899787021554	0.01985524773626549	9
178	-0.22884091080206775	0.04667991638111921	9
179	-0.07649602237862801	0.04394169301583442	9
180	0.014425468205544103	0.06933814042986373	9
181	-0.06937096182728103	0.05433706314540501	9
182	-0.254387594978845	0.045395758658169125	9
183	-0.18098122658181143	0.046773234384014435	9
184	0.3199457725373775	0.10987949535490846	9
185	-0.23454809584364833	0.03383224147676746	9
186	-0.14281450922099082	0.014908646234996315	9
187	0.10330469846308371	0.06840469270227173	9
188	-0.10228698223754293	0.04219869571973697	9
189	-0.09945529305503534	0.06456421681483733	9
190	-0.07207438753631482	0.025574951587200006	9
191	0.08968091398849663	0.08988226658747926	9
192	0.1443530054661877	0.05165715498652604	9
193	0.0122878080621165	0.07174813448851992	9
194	0.020409330376947924	0.07709885560794728	9
195	0.012648091671885834	0.04896583604446841	9
196	0.20932256666950044	0.04963437511236753	9
197	0.07858137680964071	0.07833459305362597	9
198	-0.16601610910103654	0.0439877427188155	9
199	-0.23913896132319834	0.043017500684840226	9
200	-0.012069833339511596	0.06960216895226752	9
201	-0.23760429798383342	0.035362496993085156	9
202	0.22453561157201127	0.08900820906834202	9
203	0.06669712804143428	0.08813278655252481	9
204	0.001535608200656026	0.07655561798765761	9
205	-0.004041833394197315	0.047817965515107516	9
206	0.2668134586767839	0.0941001087388116	9
207	0.11184338733026904	0.06485429899338938	9
208	0.014978319134248415	0.040230702051169596	9
209	0.23060151496614117	0.07560149416537135	9
210	-0.20004549552839798	0.07664502928258841	9
211	0.268617642206144	0.07752120533109003	9
212	0.058709445057638754	0.06376490164197286	9
213	-0.1771159255445831	0.027165520714142126	9
214	-0.015524463864894988	0.07540535254074174	9
215	0.09043680352338922	0.06930741657396737	9
216	-0.15729794430280036	0.042069678028741356	9
217	-0.11272440404457232	0.04122221646493861	9
218	0.11283779132946091	0.07437100884193205	9
219	0.03696462336319398	0.08061206690344437	9
220	0.11370147015284543	0.07036705317418948	9
221	0.178770095732786	0.058676508639363356	9
222	-0.053783349693123324	0.03908566392087954	9
223	-0.2796411848241079	0.03731435563890084	9
224	0.00717740994960537	0.0635117699380242	9
225	-0.11564274797012668	0.01973253414514643	9
226	0.018018608110681983	0.10086885445798334	9
227	-0.10174559825717384	0.048251768504862236	9
228	0.15884478376476185	0.07884969016306657	9
229	-0.01316349523335903	0.046376035796848555	9
230	-0.08211372933214468	0.08056202341877353	9
231	0.1357310402034273	0.0534320269467009	9
232	0.14668012215132087	0.06581814573332252	9
233	0.04543155154038162	0.08516746670245512	9
234	0.017793419819920393	0.07713749406318977	9
235	-0.10526716743622665	0.057465641136629685	9
236	0.3057903359389504	0.07073357273147687	9
237	0.16977985075287494	0.08123858711263683	9
238	-0.10154476234103238	0.05098234594146442	9
239	-0.23908948869053018	0.02511951943619669	9
240	0.3360628870733506	0.10392580411418188	9
241	-0.1236205918815276	0.060244429041932925	9
242	-0.06612298008917325	0.030778603466336665	9
243	-0.025241782681641744	0.06254292539667138	9
244	0.09446749096059752	0.06903776223399431	9
245	0.08615723250351687	0.07499179921167108	9
246	0.018547700020192796	0.04643911902295108	9
247	0.15602267884701312	0.07818927775213995	9
248	0.2374846981702348	0.06946111139695169	9
249	0.0396311848034106	0.056852592860577575	9
250	-0.1352047016919322	0.033859075042597435	9
251	0.26389954612579014	0.09825070162654709	9
252	-0.09216583466480652	0.042731654662023416	9
253	-0.17320570959274997	0.014683926929717187	9
254	-0.10486346414150972	0.024636571091016524	9
255	0.09490087215202453	0.07370435151220112	9
256	-0.2572859353944914	0.01126569228918751	9
257	0.02369214872539613	0.03822663847951157	9
258	-0.2341077346011526	0.02446421435759374	9
259	-0.19195708166052367	0.0024017914484294454	9
260	-0.0385224569255999	0.048290749919783084	9
261	0.08177620838157575	0.025585756505347595	9
262	-0.10297377909867894	0.030991554091534035	9
263	-0.049318384288799186	0.05305009147820917	9
264	-0.3022295125173741	0.047930055607755054	9
265	0.1821673890511207	0.07729191714437185	9
266	0.023307748571877143	0.0471064285651095	9
267	0.27745365555952983	0.07524073606246949	9
268	0.14538340144439693	0.06971171260814646	9
269	-0.3169030458242946	-0.0031050391749937196	9
270	0.05749196842194335	0.01998274221515783	9
271	0.29303883586654833	0.06496907004944961	9
272	-0.017903726540937394	0.048536419172978615	9
273	0.05462791016392721	0.04092663894194055	9
274	-0.29705347276456645	0.018865318587326974	9
275	-0.2371752407821104	0.022352144191114413	9
276	-0.17650382755605168	0.06620096713312953	9
277	0.10700402769752236	0.02749432495349542	9
278	-0.1404291222382827	0.06527425505727137	9
279	0.11935560648740523	0.09420538383824154	9
280	-0.1954160658538509	0.05996026633617667	9
281	-0.08208507008136091	0.05441874040574015	9
282	-0.14613587518224563	0.04624855815269661	9
283	0.07110556777927272	0.03433926331904843	9
284	0.05406285208434601	0.05984831108082513	9
285	0.17966075501284612	0.0628054120579547	9
286	0.0274796972150498	0.03792402735859801	9
287	-0.2415893826708181	0.018854873388217595	9
288	0.1796029551512002	0.09698626130935487	9
289	-0.031184857431074915	0.052239685755007856	9
290	0.21430228522830486	0.06831930995208076	9
291	0.006473701755573556	0.07313272597436069	9
292	-0.08566447127557186	0.0614539616965048	9
293	0.018866836452915117	0.03877375974287167	9
294	-0.20961538145241856	0.05477363669297617	9
295	-0.06634422412120104	0.03918471420227224	9
296	0.054732139624373566	0.060602769151150065	9
297	0.024477420738978562	0.02416631947828374	9
298	0.1540422063641338	0.03829285452046418	9
299	0.10360961918113164	0.07799532783582036	9
