# Supplementary material for: High-level cognition during story listening is reflected in high-order dynamic correlations in neural activity patterns
Source: Nat Commun. 2021 Sep 30;12:5728. doi: 10.1038/s41467-021-25876-x (PMC8484677; doi:10.1038/s41467-021-25876-x)
Supplement: Supplementary file 4 — Source Data [file 41467_2021_25876_MOESM4_ESM.zip › results/higher_order_sims/random/8.csv]

time	1	2	iteration
0	0.14137299558651292	0.10582126708522589	8
1	0.16562749394568949	0.08101101237315284	8
2	-0.10010955609371255	0.023472177616363773	8
3	0.24931571363117827	0.103678066856001	8
4	0.06694165606815383	0.06888268902772124	8
5	-0.14405293288106355	0.06374642027433444	8
6	-0.12387958093985746	0.022409642577018454	8
7	0.09561608391348855	0.0690266482789561	8
8	0.11727505964657495	0.07208858902910555	8
9	-0.049129459305156734	0.043244058878771384	8
10	0.052943934715431115	0.06804892610070092	8
11	-0.05795148129404391	0.04380179275245866	8
12	-0.10616569553205996	0.028372763529262067	8
13	0.07190119238557197	0.03335511940961385	8
14	-0.08682584004459033	0.06857329672913053	8
15	-0.14529713925873264	0.043784918881641384	8
16	0.08593037666870204	0.06913379146502795	8
17	-0.22694683213989275	0.011666707880204437	8
18	-0.08326755068090301	0.0669199539685908	8
19	-0.08888593898303086	0.03925596987497735	8
20	-0.1482971647669399	0.03390763156960345	8
21	-0.17095281089568704	0.04004133243578302	8
22	0.024513525017905408	0.05220923980972832	8
23	0.00018803438096055803	0.04271515987468753	8
24	-0.07694185591915187	0.08476402229678348	8
25	0.04443404305683714	0.08136354261960307	8
26	-0.10834477505129213	0.03261524110635319	8
27	0.008360148784033562	0.036006621090534714	8
28	0.08022552336274515	0.059109387508972266	8
29	-0.20077512258187422	0.012904829614150785	8
30	0.2305451003135817	0.07542746682643153	8
31	-0.035700529566735986	0.05097103249744548	8
32	0.17292810950065687	0.11636508167090268	8
33	0.03997574341693408	0.0590850552397808	8
34	-0.139769184659387	0.034508444059986015	8
35	-0.18924677476385982	0.019464889330879646	8
36	0.18180698427324235	0.08317044403366995	8
37	0.01570182072419536	0.08860677819208668	8
38	-0.02941378042561527	0.04398419612462694	8
39	0.23256091188926695	0.09028865858169813	8
40	-0.06658163108431063	0.037821215891244576	8
41	-0.036120818085767024	0.03717253734971124	8
42	0.16389772149535425	0.08525644865136923	8
43	-0.13153238066168876	0.028195416577258152	8
44	0.18102420538849007	0.037491375701713486	8
45	-0.06269112207766053	0.05335036283591004	8
46	-0.10681249454853108	0.04188226182085076	8
47	-0.023831273949381823	0.05376313684896839	8
48	-0.2364962804446619	0.03846400692017087	8
49	0.04192671929508859	0.0637917087783605	8
50	-0.19306814634723343	-0.007884563113814963	8
51	-0.13335941518585787	0.017650767322891753	8
52	-0.11013928541045048	0.05138632676659578	8
53	-0.15407757584690998	0.020302402411771014	8
54	0.11909258684080766	0.07098424937282051	8
55	-0.15510247905832292	0.03628116346459331	8
56	-0.17870590368939454	0.043156396489155875	8
57	-0.14591513862135216	0.016757922792653226	8
58	0.19612195133746477	0.0966914297366023	8
59	0.023993580896043462	0.08298673891866017	8
60	-0.14306097894889316	0.062105975405959905	8
61	0.025155006761007397	0.06482033230361624	8
62	-0.02555568458468021	0.030463884533457497	8
63	0.15513441810482784	0.08032428483986183	8
64	0.026577420698680385	0.06357256169649758	8
65	-0.21402513169786636	0.0428958016271861	8
66	0.14763481583267998	0.037391203153665675	8
67	-0.04637765063499128	0.08488965103359225	8
68	-0.2051805168602794	0.05673183311591452	8
69	0.016361282945893733	0.044458006891343056	8
70	0.17111308022386462	0.09615232396960444	8
71	0.20907951220909654	0.07735090000057811	8
72	0.25776567693442204	0.09288687831636774	8
73	0.02701498104659879	0.05270703862125436	8
74	-0.1439612459102024	0.045352705097029475	8
75	0.007591655541969914	0.06529853942788312	8
76	0.04064498219014868	0.07780549013210639	8
77	0.00309270023684458	0.07343778516410811	8
78	0.251836659551014	0.09184605195612662	8
79	0.1930614970644037	0.09297568023594702	8
80	0.15631089742201967	0.0850075559956337	8
81	0.029504897903690333	0.05392530063993505	8
82	-0.09541381813728714	0.03582203514411289	8
83	0.20535479818383962	0.05654794744226886	8
84	0.07602499027938436	0.037860697465370824	8
85	0.16956395133750718	0.08847411728046639	8
86	0.06363688572685751	0.0939294839498204	8
87	0.1894982957049348	0.07963000979605189	8
88	-0.17182881123382113	0.00965396626888535	8
89	-0.05780097545161282	0.08142209382387176	8
90	0.023925489431928966	0.09163393278100501	8
91	-0.13504806707108816	0.09215737775518928	8
92	-0.1483136830863671	0.05620569449882769	8
93	0.04162648048197964	0.018929466769567055	8
94	-0.20494198688859117	0.032235024068468926	8
95	0.012349035112474236	0.03980274898341172	8
96	-0.12836995642081123	0.06071029932781141	8
97	0.006056316790755204	0.049597210367803166	8
98	-0.03251493183742111	0.01130225964699715	8
99	0.04623779541206409	0.07340777204844967	8
100	0.16232993958154768	0.08802721167651967	8
101	0.30768687438509995	0.11686230069015063	8
102	0.25639764389432723	0.09204392967966747	8
103	0.09690935158390057	0.04817870593021891	8
104	-0.07580956205626654	0.04926255975418149	8
105	-0.11435998104311419	-0.004774004670761713	8
106	0.015293238389945611	0.09471004033574155	8
107	-0.13926232641837327	0.06438652822946934	8
108	-0.26454146653106175	0.01874357511838568	8
109	-0.014802204977491285	0.07326900561800948	8
110	0.20458411099906318	0.08818822786290864	8
111	0.0013597178649571052	0.05668067842666648	8
112	-0.2666697414889252	0.016917893115747214	8
113	-0.09062049297209246	0.0016372424695736926	8
114	-0.03229672808329922	0.035670124337386165	8
115	0.056202139770359885	0.061962197221714456	8
116	-0.03006959163859068	0.077445033553902	8
117	0.10472278942144299	0.07742471036512373	8
118	0.27352211220061645	0.09457003009200024	8
119	-0.05489255684142729	0.0191066367634945	8
120	-0.01561869565869216	0.08821330967041177	8
121	-0.08821566394784729	0.07356762408784136	8
122	0.13860602718082796	0.09587036674058835	8
123	-0.0932657621541546	0.08731284281555211	8
124	-0.01624905438782909	0.058780253612150786	8
125	0.05293683886187557	0.06984452462077188	8
126	-0.2220914317823905	0.05367597419735052	8
127	-0.13248246405843492	0.06710418225205655	8
128	-0.020650981503949763	0.05174641752853711	8
129	-0.11139924027598166	0.032397165102179	8
130	0.1078612995956634	0.0699328411060467	8
131	0.03839238029815787	0.061359617683024135	8
132	0.11312314712777706	0.10631413834526805	8
133	-0.0898099856058679	0.04000894115035248	8
134	-0.1788999408300346	0.04431699449502042	8
135	0.048533498300548615	0.057069306424685086	8
136	0.06487508919124084	0.06904880636485274	8
137	-0.12733922490036376	0.058025626232272906	8
138	-0.2959442373406941	0.02977960365026267	8
139	0.09785425344124091	0.08881037449619693	8
140	-0.10641931182974776	0.06489961621174187	8
141	0.3638023293987265	0.09715463112109843	8
142	-0.045843977050138186	0.045705366987652624	8
143	-0.05534238243923075	0.037007673865485126	8
144	0.3571305852093558	0.11335504065299362	8
145	0.05371827880047965	0.040653700570888594	8
146	0.06604495207515389	0.07054106991193339	8
147	0.016238826039698655	0.041093886896742315	8
148	-0.04062896695498114	0.039066177986416005	8
149	-0.2538441750947943	0.03860027545771949	8
150	0.11589752254218655	0.07361162039772366	8
151	0.02490128987658578	0.08134490906671608	8
152	0.031437447828538086	0.02838471391912005	8
153	0.10872055553095666	0.05928406216189263	8
154	-0.07416453883901508	0.055529601170074175	8
155	0.12050523181157044	0.048289298542036466	8
156	-0.22016154055142761	0.00846583501783176	8
157	0.08675799923102849	0.09022754040124151	8
158	0.1276340029269876	0.05722141293645397	8
159	-0.07478024138992144	0.055642510139665355	8
160	0.06967997475072159	0.046538712461527854	8
161	-0.22324260404534219	0.03757145625029373	8
162	-0.13741853712374807	0.04248166275872676	8
163	0.19861327913468632	0.08834687035855128	8
164	0.19238326900643235	0.07589789487676755	8
165	-0.014933337619493715	0.07519358421915287	8
166	0.296554893695941	0.08267806657530573	8
167	-0.23449091284902682	0.04070904456198387	8
168	-0.03229549762406031	0.07584516555013346	8
169	-0.20197892574229784	0.0372637691214802	8
170	-0.06353482790742224	0.06689244835194776	8
171	0.1296050006203429	0.06699242510797804	8
172	0.12983940119712858	0.10112878776724447	8
173	-0.013457034131871739	0.0696717493176872	8
174	0.06226161987680619	0.07894408441423459	8
175	-0.09614197598564973	0.05091670890056406	8
176	-0.009140145361401177	0.04486667793726532	8
177	-0.05822204619870413	0.046014948783929	8
178	-0.04306671444261193	0.04864867766131936	8
179	-0.05549877356169343	0.07130655109677776	8
180	0.2228301297384285	0.10013437195219163	8
181	-0.1149953567168288	0.037340892351013726	8
182	0.046274612644862705	0.06880752045797636	8
183	0.09064411463833993	0.06180355696852674	8
184	0.11041785140772457	0.05259890480504551	8
185	-0.011653182527530092	0.07081770075622175	8
186	-0.23110335271273907	0.04769394879291655	8
187	-0.042106355941746436	0.09531527378397334	8
188	0.0664566674509185	0.07052157298921587	8
189	0.044266461952049106	0.050703297243211716	8
190	0.20993099818821942	0.05665353063226963	8
191	-0.17127458815197882	0.05173452420527907	8
192	0.024428063608159908	0.03192915765915518	8
193	0.16260067265827832	0.09890812102577663	8
194	-0.05044006739750188	0.06041476143474238	8
195	0.05473927487677759	0.061555251963626	8
196	-0.026006737263939334	0.06376860004026189	8
197	-0.14398622155021779	0.04342171964355097	8
198	-0.14106517934415042	0.04243603270137471	8
199	-0.061041020680672894	0.022168368927228864	8
200	-0.22735237127756697	0.06259945619708476	8
201	0.03192539448737118	0.0517421285667581	8
202	0.16825930350638957	0.03626118566971511	8
203	0.17364096943990592	0.06008519895270225	8
204	0.11163786325955995	0.09186280568411027	8
205	-0.09709274840761384	0.024430189607848617	8
206	-0.05132868065293452	0.047643858976058905	8
207	-0.07988030840090642	0.06919559551087824	8
208	0.21100263347324777	0.09028176749772136	8
209	-0.07200597594914089	0.05270853891679603	8
210	-0.11021189558715014	0.0524950664846212	8
211	-0.07231799386151697	0.07427299335842608	8
212	0.3180572845678099	0.08750288588075064	8
213	0.15520185269252867	0.09608327004371224	8
214	0.09843753500515943	0.05851603997557344	8
215	0.26073644422221176	0.03319987958889057	8
216	-0.2825840033333072	0.031790200583700925	8
217	0.09248051028236015	0.07140253359480396	8
218	0.20990318579654504	0.07621644902777319	8
219	-0.19894902819866506	0.048618829069549965	8
220	0.10046934294501374	0.054127410757772575	8
221	0.09458243053226541	0.0594499762441529	8
222	-0.21428386223158666	0.02377657581918544	8
223	0.24725850153089773	0.05212925983876529	8
224	0.04956591771096054	0.058203269148960055	8
225	0.10805275331950437	0.053725017936333	8
226	-0.04177238649477284	0.011947712631433332	8
227	-0.2700637019439272	0.024946587555286233	8
228	-0.22304348760806977	0.034218814040144256	8
229	0.20450925608661152	0.071364415252623	8
230	0.16948965985752779	0.04657714035940294	8
231	-0.017260752755041582	0.053312089003375134	8
232	0.012481579789188088	0.050786228761803484	8
233	-0.07165537570666947	0.05452235890710441	8
234	0.15082843034210885	0.05911145265967046	8
235	-0.23598152262421487	0.043688518893623324	8
236	-0.18660038993913633	0.03563839200912488	8
237	-0.02260019731615995	0.0235838790755433	8
238	-0.0836197758939313	0.03920658415148708	8
239	0.059602220959683046	0.03363723864263106	8
240	-0.04397004679549814	0.051352420693865634	8
241	-0.35721956717898684	-0.006434699091584228	8
242	0.1641154046617256	0.0875296704380094	8
243	0.16887556477500787	0.09125567395168936	8
244	-0.03275615861649645	0.045256198837158146	8
245	0.11903733777452329	0.08388671402354557	8
246	-0.2103513507374834	0.040147103930396354	8
247	0.1115429006916909	0.10108852104798297	8
248	0.01253872267221607	0.07503954922622094	8
249	-0.08174998274655534	0.046665431025672055	8
250	0.06353712762750718	0.04747781884563729	8
251	-0.004404688036234425	0.06824179708016137	8
252	-0.17646364660483838	0.07619189019904388	8
253	0.015364809259396848	0.05444004709435011	8
254	-0.35559324690019145	0.015840763625654244	8
255	-0.04002797671951256	0.05041571339828829	8
256	0.01663791974361535	0.027001948697537904	8
257	0.00624553625920849	0.06480517160980202	8
258	0.09407066256062023	0.058298837759179545	8
259	0.14679133082428764	0.03618139367974839	8
260	0.18245306290197627	0.07318222706246902	8
261	-0.03903539583051605	0.04417681785550849	8
262	0.1300094132303235	0.07445970058055344	8
263	-0.18855167346604598	0.056542267653498034	8
264	-0.1555255165629362	0.05523548666608059	8
265	-0.06342007702432399	0.06027149926661722	8
266	0.10182004765819225	0.0666051113389065	8
267	0.003045802596414744	0.09214959684690724	8
268	-0.12449356476841247	0.02843019622823219	8
269	0.028344310433371343	0.04072150930453637	8
270	0.017712522395291263	0.05290465816460812	8
271	-0.003191218036192805	0.06747356431576959	8
272	0.2555871921618012	0.06312317580386474	8
273	-0.001522886757392734	0.03595948336859587	8
274	0.02296587384210959	0.032497465497713686	8
275	0.015166232992925674	0.02557831282091869	8
276	-0.018845543259010333	0.05784168961589312	8
277	0.011904250170270551	0.08888859183167129	8
278	0.19698953320703252	0.06768741438334408	8
279	-0.013809747664291102	0.03490894669873734	8
280	-0.18729691568034185	0.026833699682177185	8
281	0.2837372550949657	0.044264354242555086	8
282	-0.11096355962276994	0.07361750510557416	8
283	-0.19323277014254722	0.07006819778981524	8
284	-0.027725295849074374	0.02023668695371881	8
285	-0.20939272781898272	0.02206273555029647	8
286	0.10792793504845953	0.05372297336920068	8
287	0.17099272811810481	0.1057838817523149	8
288	-0.21475006945314903	0.033128691620142224	8
289	-0.25071762208608434	0.033017913683614286	8
290	0.2500360234610542	0.086642648530585	8
291	-0.07356280681769682	0.021791912698135296	8
292	-0.018684522163258707	0.019721817299437745	8
293	-0.24551246623666764	0.031239289653471416	8
294	0.02772054206135805	0.07493244568890549	8
295	0.03144495543284991	0.037066133230078936	8
296	0.07287711646376466	0.07594547169205401	8
297	-0.2047143096139752	0.051150827413765435	8
298	-0.15775441200892865	0.037551165328526814	8
299	-0.1581039044145736	-0.006037449903178404	8
