# Supplementary material for: High-level cognition during story listening is reflected in high-order dynamic correlations in neural activity patterns
Source: Nat Commun. 2021 Sep 30;12:5728. doi: 10.1038/s41467-021-25876-x (PMC8484677; doi:10.1038/s41467-021-25876-x)
Supplement: Supplementary file 4 — Source Data [file 41467_2021_25876_MOESM4_ESM.zip › results/higher_order_sims/random/72.csv]

time	1	2	iteration
0	-0.0686792874597261	0.06028215488162677	72
1	0.11571239005375103	0.08334683985337417	72
2	0.13968501804939884	0.09854808014263873	72
3	0.13132310274837727	0.06471747171263798	72
4	-0.048213482760406504	0.024378254297154126	72
5	0.03824317707571863	0.05502236426205157	72
6	0.042231232497554415	0.049744238956198915	72
7	-0.12657855008418914	0.0362945005388393	72
8	0.1228425028981638	0.05548934666378408	72
9	0.2969025975884711	0.08200476269970501	72
10	0.15385519192348712	0.08138875595212847	72
11	0.18225177975744164	0.07259795881548939	72
12	0.08894882688431019	0.05966582832719712	72
13	0.17630672602645986	0.05471321837147123	72
14	-0.04911529158779708	0.04423564087605913	72
15	0.15372796955451787	0.050823660723795266	72
16	0.17214209874376135	0.06177475095343883	72
17	-0.179094444485021	0.010598889319068192	72
18	0.25990718013190045	0.10955101733747638	72
19	0.26553535329295197	0.08758128951416017	72
20	1.3321232143703718e-05	0.047003837445344955	72
21	-0.13506104458817755	0.01039865543595479	72
22	-0.05747330359092042	0.055064377604704166	72
23	0.10436586686320574	0.0532512501001611	72
24	-0.1907364447655855	0.02801827646999509	72
25	0.13284741643586667	0.07154696290625526	72
26	0.0769950037088385	0.04468840776625697	72
27	-0.000736289561162422	0.08680593080155873	72
28	-0.07207291421123513	0.07243498753925687	72
29	0.16057430942689782	0.07874517147924998	72
30	-0.14110922519510818	0.014590273652264623	72
31	-0.14266643128345205	0.027913277444893633	72
32	-0.19331906961981646	0.03928022574706951	72
33	-0.12168816538164753	0.07294101512810901	72
34	0.16778967834756128	0.0329479743184254	72
35	-0.03204499997828411	0.04845818350353259	72
36	-0.051776594762434756	0.0759985837627039	72
37	0.0255426803336753	0.09367793309446511	72
38	0.1739682160943693	0.025221464667679366	72
39	0.05946394676000408	0.05229206052188285	72
40	0.0776232314990857	0.07597373738742645	72
41	-0.11232994643495117	0.05226138590353785	72
42	0.029642162838987293	0.030934498641328016	72
43	-0.07309873839231057	0.074365401987507	72
44	-0.020940013539521397	0.07677818332421006	72
45	0.0017747680652058957	0.07425751417096171	72
46	0.026054345749862505	0.06229648274530061	72
47	-0.04559886511640855	0.015708618808202488	72
48	0.058771347627033635	0.07240075409916202	72
49	-0.222823425508465	0.01790130156209635	72
50	-0.10194959346175109	0.07111443997576687	72
51	-0.08936498819665743	0.06295598372569443	72
52	0.020468448519670553	0.06017056570297554	72
53	-0.35948728721879586	0.016138143122770603	72
54	-0.09597648429934742	0.04948099641891825	72
55	-0.09054347609032848	0.02893585123795719	72
56	-0.28755957147347666	0.0378640189496164	72
57	-0.20809309107974516	0.033125546159998784	72
58	0.05272042462975786	0.0732105777096007	72
59	-0.006920127286457425	0.058545841209595134	72
60	-0.013053307759758586	0.034212506529477486	72
61	0.09372851795148693	0.038429356912399626	72
62	-0.06546338174153975	0.07631110857541053	72
63	-0.143655165484365	0.0046536822574134015	72
64	0.0642067923829964	0.0901827028571262	72
65	-0.0014945811555417078	0.059204373216871095	72
66	-0.24185406301557422	0.039174813563549335	72
67	0.2875441873896447	0.09160889539806269	72
68	0.11850678683017185	0.07534224561212345	72
69	-0.18383387407384613	0.04462089306762393	72
70	-0.011426280154102174	0.07927512038331383	72
71	0.14956265477421665	0.03455171039905011	72
72	-0.1713801323027049	0.037512929997752506	72
73	-0.13008324357440276	0.006405251645732113	72
74	-0.17322198069619718	0.07755609748182037	72
75	0.039828354573086235	0.07848852203384865	72
76	-0.06415578741025627	0.05322254176009349	72
77	0.05375567337331449	0.09237875799249462	72
78	-0.16757148482816248	0.02692778335730602	72
79	-0.22376893216552432	0.032300497258879686	72
80	-0.2998802457343565	0.01324527492554029	72
81	-0.13664194605073032	0.052948663823742664	72
82	0.14311295954772837	0.08731079132813029	72
83	0.12343308251259238	0.0632498887679712	72
84	0.040967275750940405	0.03874443409031933	72
85	0.05631484258766114	0.09042627020410232	72
86	0.054712108931844	0.07966972411148159	72
87	-0.038660185965663826	0.07928269904784846	72
88	0.08415254313311893	0.06029046590346783	72
89	-0.21587043516052712	0.029803897760381774	72
90	-0.04795131828308632	0.06226340406701097	72
91	0.27153266840444495	0.09651469584444193	72
92	0.07776182793452392	0.07257598704693433	72
93	-0.04257135666283223	0.05060686575477175	72
94	0.21584911729589215	0.06123831540474932	72
95	0.20908588731473376	0.061679885404262266	72
96	0.061656235107515306	0.09852796818452232	72
97	0.07056765836862103	0.04546461416453153	72
98	0.05393465318736364	0.055931037320433384	72
99	0.08782034652005007	0.08104040975812102	72
100	0.027796202309056574	0.09054807146966827	72
101	0.0976074049757074	0.0509036704602653	72
102	0.012995861235144653	0.05216258487749593	72
103	-0.11260999543058371	0.042258369234617316	72
104	0.0633495896897939	0.0618366087419525	72
105	0.29794402562490074	0.10827820076516345	72
106	-0.1107955038910271	0.06623978815536602	72
107	0.18873354609735837	0.09099311080324078	72
108	0.20853780900844057	0.10811840098515427	72
109	0.19675857786453457	0.09985250071404897	72
110	-0.22060380562022597	0.02046921650864423	72
111	0.19194577284333048	0.08006947069209024	72
112	0.2690197603519794	0.08596536416536214	72
113	-0.2972079969695727	0.024330874841670472	72
114	-0.0835297894586974	0.056448953606112885	72
115	-0.15148797584234025	0.04953313985531586	72
116	-0.13513064397520114	0.0015542156501190704	72
117	-0.31413191237074406	0.021341037005074948	72
118	-0.16362334439883033	0.022065880366100323	72
119	-0.3021403903647198	0.05403103417315428	72
120	-0.16722625219261475	0.04140091810634705	72
121	0.020462372616796006	0.03939558574930506	72
122	0.21274291020308547	0.055505289549020474	72
123	-0.20066959511427787	0.03614352378323306	72
124	-0.07990967539503949	0.023550575921321034	72
125	0.0775865054936823	0.0707820910411334	72
126	-0.15877568820468385	-0.004734147606182524	72
127	-0.019372590264178077	0.06571591775871552	72
128	0.21498026336109693	0.07612738889739541	72
129	0.30565091221843416	0.06804322395707044	72
130	0.06721689530691435	0.03254467234575653	72
131	0.10219679237586614	0.07470936217858329	72
132	0.017521463724965276	0.05727301839030871	72
133	-0.14549223964305794	0.048735342553275385	72
134	0.23454563406363854	0.06200191251954055	72
135	-0.12735252919048196	0.059904784974757194	72
136	0.27463423784136604	0.1043432725359652	72
137	0.039550098691677214	0.005891977933964375	72
138	0.2674397042043821	0.0907039537167771	72
139	0.141477039033547	0.08471534911519758	72
140	-0.028443890598690725	0.056723615032741814	72
141	0.11793876617187245	0.0438710150492513	72
142	0.027945091887135884	0.009882433490276534	72
143	-0.03531541083501725	0.040234961316643954	72
144	0.0627317209033383	0.03026508213942052	72
145	0.19315505795172963	0.08057039713746524	72
146	0.16332827683934942	0.06468110711585855	72
147	0.17449696304073703	0.07793859498784986	72
148	0.10235333059061663	0.07371832245410548	72
149	0.19751778648529258	0.09379968634018646	72
150	0.10288101792629609	0.07475915147985193	72
151	0.152851654245598	0.07160543540624288	72
152	-0.24417464206196282	0.05692253260435372	72
153	0.034537328036110496	0.05954580791184675	72
154	0.018974281769194905	0.07801939739245599	72
155	0.042894904506364094	0.05246444742622367	72
156	-0.1900908235394319	0.0340902468175973	72
157	0.13546036411663576	0.0485906649096387	72
158	-0.04586983012628764	0.07931640306594602	72
159	-0.13970623186694153	-0.008537742643659628	72
160	-0.0028413859977798805	0.06261837872506484	72
161	-0.17746513977024947	-0.0015479941797915554	72
162	0.1462258995129682	0.09463683916525768	72
163	0.16007494718034757	0.062368905352566985	72
164	0.04105537657093733	0.07095222106241658	72
165	0.26819904592146815	0.09165281369086031	72
166	0.23060225644594848	0.09115930452565756	72
167	0.1309714951437462	0.0688537571404831	72
168	0.26279852359745426	0.0823307989148593	72
169	-0.0668862498873359	0.03131721842175657	72
170	-0.09535222853428627	0.07917104948937898	72
171	-0.0761476147205754	0.027910383137262264	72
172	0.025553007438231263	0.04542169874728246	72
173	0.28010946913020984	0.08459527514110736	72
174	-0.21993556753670115	0.017998805172166555	72
175	-0.23901736477940777	0.030748131779437797	72
176	-0.4689225376406815	-0.02399115246903401	72
177	-0.148031818871043	0.04372900851030287	72
178	0.05295130069770922	0.06419753359449834	72
179	-0.025180195768709474	0.04566572065275505	72
180	-0.17183565302110168	0.0023129158393081087	72
181	0.01519960475431687	0.05465527504060217	72
182	0.18919131040938425	0.0830278940692723	72
183	-0.027560698404763533	0.057658731368893705	72
184	-0.185806543473653	0.026145695749337367	72
185	0.17687399814042165	0.04217882746954639	72
186	-0.19373904069246606	0.023755332584476884	72
187	0.04392355003961183	0.06602352660907974	72
188	-0.18170914480609096	0.04032131520555705	72
189	-0.12178143183023127	-0.0032659010369456044	72
190	-0.06295550142658489	0.04480092296109093	72
191	-0.026154220639958675	0.0679912677537376	72
192	-0.23966800689154635	0.022373293529040657	72
193	-0.19919361002764152	0.05202865769716872	72
194	-0.09695399702113969	0.005817050185926011	72
195	0.1637145792595816	0.06552775795150033	72
196	0.32524773592260536	0.0761425460785134	72
197	0.16754153830832544	0.05737558896159059	72
198	0.1519694195281975	0.04990752854678491	72
199	0.020021913182588516	0.047141849759831815	72
200	-0.11384378992074078	0.05967618874361951	72
201	-0.008270894680360241	0.019851641475160425	72
202	0.0003680970139291946	0.06549927683577507	72
203	-0.017229968759446494	0.04654278014395312	72
204	0.03706533796707979	0.048264775786207206	72
205	-0.13569229826330792	0.014970824868579667	72
206	0.07110664764206003	0.08452493843100428	72
207	0.24363674139409616	0.06975820795900178	72
208	0.4189548684092497	0.10364413068822909	72
209	0.2944123858407305	0.08431512382180095	72
210	-0.06932474581821443	0.039009677382266024	72
211	-0.07659959400016149	0.05257796873823916	72
212	-0.07790736761856612	0.04206899639754943	72
213	-0.036336072422115576	0.06275387501555053	72
214	0.006650086872629881	0.037180844544396525	72
215	-0.16300494176874644	0.026959705509313266	72
216	0.02405764430804107	0.04557296317069352	72
217	-0.21137903260287094	0.01893079045375327	72
218	0.2517266299252188	0.07523542918929785	72
219	-0.24176898243726827	0.012820353804635524	72
220	-0.004472139674580158	0.04160930814444117	72
221	0.059667282801565594	0.07239116500551696	72
222	-0.1808857607008756	0.022392905790829625	72
223	-0.15317832957312044	0.036090398543530744	72
224	0.07880442165306453	0.08140628425851655	72
225	-0.031822477430036175	0.04029940699154134	72
226	-0.1314039762761743	0.04978595500250991	72
227	-0.3267300271467144	0.03215450034225695	72
228	-0.07089937345857705	0.05907663206639638	72
229	-0.11979842345936668	0.060542306309707035	72
230	-0.08051348168130025	0.03657531590778499	72
231	0.06211902558108073	0.025125429488809206	72
232	0.30753676892652826	0.0852070599538907	72
233	0.1497306396479072	0.07101939154472028	72
234	-0.023200663725839905	0.03348843204060918	72
235	-0.4442947713365189	-0.0032894350211722196	72
236	-0.3364542627892137	0.05563375248620785	72
237	0.18655567898578526	0.08011282726521796	72
238	0.014396727937592608	0.06719335001803496	72
239	0.11742810721023446	0.06915568030498254	72
240	-0.064214738050092	0.06811922630647552	72
241	-0.10477729554189831	0.04863357937293799	72
242	-0.10207823630842203	0.03093881694815941	72
243	0.10562146351765186	0.09217779666677552	72
244	0.14230434185572052	0.055663847197476565	72
245	0.0018115719089999843	0.06310450124915637	72
246	-0.069035353401515	0.05655321502397271	72
247	-0.07047372298292232	0.005326660383103163	72
248	0.06665307279179548	0.02304559749091778	72
249	-0.26513778241122593	-0.0009848105711890874	72
250	0.0798609961644455	0.09964704566299579	72
251	0.21083213476527796	0.08177814798561668	72
252	0.1909613701064766	0.08835166214180513	72
253	0.034721530889088796	0.09702454348906271	72
254	-0.037294299172225584	0.07322039024782746	72
255	-0.08578387310367465	0.024050109525683695	72
256	-0.19038452000558442	0.046078995811315505	72
257	-0.016182318142440977	0.07418960822694451	72
258	0.13955352910764773	0.061370833941366776	72
259	0.04727430980583124	0.07763881878312333	72
260	0.04080379932274868	0.06891745092271125	72
261	-0.3130326091421132	0.006004186788120208	72
262	-0.33691507107285146	0.0020929689889699313	72
263	-0.015055034503740983	0.019678842469125716	72
264	-0.03681927174238157	0.0849155899710155	72
265	0.25484721806546845	0.08340288463963108	72
266	0.00854986030379645	0.07813200924276771	72
267	-0.10316486830026182	0.014695294725802277	72
268	0.17970866536618152	0.08684961509303257	72
269	0.14999639380196655	0.09112482022819857	72
270	0.08508658014799803	0.09862784943341715	72
271	0.0934276661974806	0.07400548316827457	72
272	0.04234982857508471	0.10567639027841211	72
273	-0.32217422006823787	0.05281659744421814	72
274	0.17624213157612206	0.09726368063783251	72
275	-0.20411768156843443	0.05244987142850416	72
276	0.10104651877256199	0.08411756812160467	72
277	0.35431179102225296	0.10014824949522379	72
278	0.2177232260887558	0.08037026631340782	72
279	-0.1367949839317896	0.021926765858012266	72
280	-0.17105859622217387	0.05489336328802698	72
281	-0.27383128176976823	0.027051726982615838	72
282	0.04383328741386151	0.0246931394573509	72
283	-0.13016357083645633	0.07478551824689521	72
284	-0.10476560583172223	0.04433951791028707	72
285	0.05840504691019031	0.0912865367728271	72
286	-0.03603053088091472	0.07969286563839705	72
287	-0.19720688561025618	0.00561434585712825	72
288	-0.24468962860663931	-0.0066204836453612245	72
289	-0.013674209073730879	0.0451814905719883	72
290	-0.1799824597719605	0.008769496192764882	72
291	0.16420531422238305	0.06894856652873663	72
292	-0.03403819123663944	0.052063673998119155	72
293	-0.06236102231686745	0.04347795770235113	72
294	0.006619047094931166	0.06585648804774076	72
295	0.07555345093721869	0.055871814468564825	72
296	0.004071127930582496	0.07597851034386495	72
297	0.08889897175250798	0.07989781875929314	72
298	-0.03049038268343907	0.044442960377286615	72
299	0.1740411757901679	0.11012948174515771	72
