# Supplementary material for: High-level cognition during story listening is reflected in high-order dynamic correlations in neural activity patterns
Source: Nat Commun. 2021 Sep 30;12:5728. doi: 10.1038/s41467-021-25876-x (PMC8484677; doi:10.1038/s41467-021-25876-x)
Supplement: Supplementary file 4 — Source Data [file 41467_2021_25876_MOESM4_ESM.zip › results/higher_order_sims/random/66.csv]

time	1	2	iteration
0	0.024738946579303374	0.02944508297642985	66
1	0.0005138475676448081	0.046791138178984934	66
2	-0.0864628609015388	0.026907426401780236	66
3	-0.22871942943619594	0.04082077794017091	66
4	-0.00869485739958493	0.07618785395318313	66
5	-0.04462767376278557	0.0184308963619997	66
6	-0.15264979283809962	0.04268872106508866	66
7	0.18066520053669455	0.07390285223655839	66
8	0.19913453645818582	0.08083871568321392	66
9	0.1145286029091265	0.059732693157852915	66
10	-0.20008759003755755	-0.008720299113341521	66
11	-0.2176572380645618	0.047068156909038886	66
12	-0.07116772489979359	0.04068785192043511	66
13	-0.14620263390297047	0.03524615289917888	66
14	-0.20099929861747656	0.014789082105737386	66
15	0.09993527674021466	0.09433468509515014	66
16	-0.052480951533883054	0.07869699073858183	66
17	0.32062450594138164	0.08046519071215315	66
18	-0.04492012656867704	0.08086947241122801	66
19	-0.14383638332933332	0.0676388853158979	66
20	0.12507672228787398	0.03609219558754448	66
21	-0.10708099707660222	0.01897130675565655	66
22	-0.17914998764759257	0.03786045263180637	66
23	0.04330962014438415	0.06892889065107068	66
24	0.03233264546820342	0.07742539397275511	66
25	-0.12658565799892849	0.022542477806225387	66
26	0.11793581934878909	0.063270027404042	66
27	-0.11685352784729025	0.06456974597494439	66
28	0.1187356187020383	0.03210526155391055	66
29	-0.17223773652390606	0.042216237457604805	66
30	0.16619647624420777	0.10002540138707756	66
31	0.20744275883002164	0.11140151087502222	66
32	0.08946607807815157	0.07555863750776597	66
33	0.4246607020143672	0.09989948586936045	66
34	-0.22215718303691173	0.03739590673425166	66
35	-0.129720880782205	0.06246015521348568	66
36	0.16849018889073084	0.07665362860502604	66
37	0.1167482723929381	0.0669135808897675	66
38	0.1799491743535158	0.07094935672002481	66
39	-0.16937515418078447	0.03662496059312593	66
40	0.11437800244598598	0.06446474965862582	66
41	0.17594897219432512	0.05287144564782601	66
42	-0.2243366800559002	0.015978016699984367	66
43	0.06590000287348487	0.06866616316102597	66
44	0.13839524493326597	0.0948120639393836	66
45	-0.03106228335140931	0.014738097456455573	66
46	0.257540282338156	0.07124240474861462	66
47	0.048087419832291554	0.06975478291403979	66
48	-0.015186982696313106	0.08524468895362358	66
49	0.16722240371636501	0.06322306154513768	66
50	0.03043340552556293	0.08909961643495014	66
51	0.1808612040404114	0.10148951303689248	66
52	-0.09060193867348347	0.0568306382396747	66
53	0.11172292476229816	0.06456664312928496	66
54	-0.08412806363222129	0.050125687615920754	66
55	0.22726003256113556	0.05727237448694583	66
56	0.054060130224733535	0.05195144564153789	66
57	-0.08678415230614688	0.07210145319364411	66
58	-0.11831013608650173	0.01428695826781727	66
59	0.0851145636358028	0.047232665579753794	66
60	-0.06987710621774129	0.038047698578653526	66
61	0.18626544619466806	0.07479416513143386	66
62	-0.07516496340702898	0.060167445880947176	66
63	0.21384895733536846	0.08218408993147316	66
64	0.04196305313764094	0.05273147766646626	66
65	0.08088755402340111	0.057607330213485214	66
66	0.17594711807089092	0.08291202736919923	66
67	-0.0923683426993056	0.04029649725999138	66
68	0.10090216545337295	0.06253244336630535	66
69	-0.07843063012366851	0.05533619095935177	66
70	-0.34100825378444827	0.0028563074951390662	66
71	-0.027763365013611326	0.06857168535189388	66
72	0.07351201383508967	0.08419054442697463	66
73	-0.05228198649525422	0.043588338983156755	66
74	0.006606567323551221	0.051212425937215394	66
75	-0.0951272191186594	0.05393451657383525	66
76	0.04296119350517169	0.0426453771072233	66
77	0.09322085002961072	0.1268826062048898	66
78	0.09316380753796608	0.08026321089904391	66
79	0.06227254401683613	0.03613222092484156	66
80	0.1277161648445292	0.09015636968781172	66
81	0.12493967516210171	0.053172767333351335	66
82	0.1435629269549809	0.09098088860916095	66
83	0.0025994855000359756	0.06865966271232904	66
84	0.11586998275663525	0.08076888358405403	66
85	0.03346705973796705	0.06225281267389177	66
86	0.032791439509495285	0.06110841117294717	66
87	0.03723528102880664	0.02852761805751355	66
88	0.2244136879399748	0.059270815969436536	66
89	0.12650841765762158	0.05746290998782067	66
90	0.22654878320911617	0.07548052663613045	66
91	0.1020228144314688	0.0778646990617929	66
92	-0.0005475502386511502	0.03846615457684133	66
93	0.3085880196068411	0.0824757794995633	66
94	0.0947870475296918	0.03452225231713275	66
95	0.010433862238274852	0.07965917483239966	66
96	0.10759909720777043	0.07580604501288254	66
97	0.12937642899347224	0.06293364522041213	66
98	0.26729053066625674	0.10722716406356712	66
99	0.19510546778127688	0.0822244982993829	66
100	-0.32575739776994206	0.013756122499755732	66
101	0.22356345787177057	0.08491598063361212	66
102	-0.0941745211861444	0.05362514921184489	66
103	0.06536768058815076	0.04072731896304651	66
104	0.16542223984962778	0.08776077826862194	66
105	-0.1298560457019983	0.05276599505801974	66
106	-0.05356135699547408	0.056268115527729534	66
107	0.16769413985533335	0.09136238683685907	66
108	0.007841026226361085	0.059696939586339016	66
109	0.19303685589865013	0.04448084726398604	66
110	0.0829504622533568	0.0476229599264627	66
111	0.017750280622446515	0.03575834699864687	66
112	0.011718286722427789	0.019347567279178066	66
113	-0.21009205702186787	0.05297032212476196	66
114	-0.08053781688115139	0.050700376136533956	66
115	0.1648227947322363	0.07266384331461778	66
116	-0.25581079767327186	0.04048980731647068	66
117	-0.1486780926953158	0.07334268071435497	66
118	0.11969956248148628	0.06671523554735656	66
119	0.035647724754428796	0.06856671115599752	66
120	-0.0004746358307215696	0.05366914605950357	66
121	-0.26838810773271116	0.04289992253476417	66
122	-0.23793800262900464	0.05257208051920186	66
123	-0.03066116611447136	0.04278613264361484	66
124	0.07519150212761708	0.060971458088409786	66
125	-0.014016302264652091	0.04242524555372356	66
126	0.07231657866799582	0.07110313855487663	66
127	-0.12750571513732636	0.02876392703711655	66
128	-0.06596505549023199	0.053675624107409996	66
129	0.17706786714341685	0.08501123711272085	66
130	-0.05357991747598202	0.047291209388005725	66
131	-0.24587039419822207	-0.0007276732726724662	66
132	0.008682952487198073	0.06409611805336467	66
133	-0.028318211944871403	0.016108883709632725	66
134	0.022062525896714466	0.047620574282662656	66
135	-0.25842493449822235	-0.005413752871015322	66
136	-0.3200747174073991	0.037849960716023194	66
137	-0.06907719162724173	0.028849935970341477	66
138	-0.14096454841987205	0.016796190564427032	66
139	-0.2099318802569052	0.05550512452691221	66
140	-0.09337869785378626	0.029184888450424166	66
141	-0.21413871991064318	0.0442953630304164	66
142	-0.026249905874829813	0.061922605999477756	66
143	-0.0224829472004247	0.08856244711965326	66
144	-0.10208377735408201	0.06782668312935797	66
145	0.061514832084196905	0.06979381556728119	66
146	0.021466672566377822	0.10950664109077754	66
147	-0.10347473877517929	0.04095345199399825	66
148	-0.16420854735819984	0.019617150353593536	66
149	-0.16240299430985072	0.04032367864962004	66
150	-0.16544984509539032	0.08125748798247288	66
151	-0.00225756474357663	0.021413053874169384	66
152	0.0803471284632071	0.0995258252612227	66
153	0.14642122181718725	0.07406454776946264	66
154	0.39605405945711686	0.10202077914904743	66
155	-0.0031023620394521174	0.03325857802457765	66
156	-0.243283699968287	0.04912887300540452	66
157	-0.14256655899473503	0.042222153100344266	66
158	0.007250973117632027	0.03374690128379809	66
159	0.15528836634467402	0.0915801582498516	66
160	-0.42070939585592804	0.03319324869558616	66
161	-0.12756848008434465	0.01198191228567704	66
162	-0.00846441331533481	0.05428428552463621	66
163	-0.05356915936998902	0.030084895081216895	66
164	0.1932718310773703	0.06915038700361319	66
165	-0.0865652624010308	0.07209302410064973	66
166	0.2746122216020089	0.08327436666397638	66
167	-0.010826642997851368	0.03946498439694843	66
168	-0.022951243146194362	0.062485390682794205	66
169	-0.19690685025066346	0.04737238867250548	66
170	0.1721404243152852	0.07565332483724052	66
171	-0.16934111526074305	0.04910666781265392	66
172	0.08200954623015379	0.028489705882769476	66
173	0.0791207626849291	0.07366699108165269	66
174	0.002266001838916958	0.04015941473922431	66
175	-0.02172376698919549	0.07218329124311605	66
176	-0.09323686850240873	0.07856572368256219	66
177	0.021525670960874967	0.07714126996229796	66
178	-0.029893970404169683	0.024347823316516633	66
179	-0.17546751505204336	0.029314186772118438	66
180	0.27830785184930684	0.053260597656989185	66
181	-0.40493772789333715	0.005358749805831265	66
182	-0.06067800553236194	0.031208664340001958	66
183	-0.1082198801425438	0.04338772907064511	66
184	0.05884138376403857	0.06802457871904848	66
185	-0.00851796057854948	0.03981324958671573	66
186	-0.21477573407461467	0.02474205592114278	66
187	0.007542796057651762	0.0658235071347521	66
188	0.1214715727727261	0.0941923551334126	66
189	-0.022954227957960656	0.049864972161907155	66
190	0.14114991909107602	0.07555805045671789	66
191	0.02907289441557305	0.07617101973471498	66
192	-0.15949800967738623	0.015697714277543726	66
193	-0.08344673557714356	0.06898837132100544	66
194	0.13655587487102153	0.07819670073034744	66
195	-0.04101448411809859	0.04628480488202396	66
196	-0.39526002397360094	0.011543821768355363	66
197	0.01897672586750827	0.02362490951822646	66
198	0.24563298977783987	0.08371524859764178	66
199	-0.18906659615621055	0.058572413174564526	66
200	-0.011278855863401514	0.023582058049094138	66
201	-0.17248557912530046	0.03813829146731436	66
202	-0.03540305158893293	0.05492972261826139	66
203	0.12930734775673028	0.08210713820295797	66
204	0.04588223114454362	0.046779565899893724	66
205	-0.050873160222960616	0.05029677130026205	66
206	-0.03814163293678306	0.05094003064457078	66
207	0.011171168637241996	0.06368393567249965	66
208	-0.0921299349249964	0.043839065750310865	66
209	-0.009182670893817423	0.0683664467571705	66
210	0.12175149572179739	0.06930184196768915	66
211	0.10507530633720484	0.062489718085690024	66
212	0.004467342294223483	0.02754954528215784	66
213	-0.12549462614542906	0.05052551369850702	66
214	0.2656575319289082	0.07404127880609548	66
215	0.14374413451379042	0.051440686491541515	66
216	-0.05158194408404267	0.011520707956396063	66
217	0.013917306278284039	0.0562438357799725	66
218	0.048656101449936276	0.05324852910514649	66
219	-0.11205590898874872	0.05832436829561534	66
220	0.00242313117869926	0.05154678531802853	66
221	-0.08913299699448834	0.03771485512876661	66
222	0.035081932859700626	0.08811479538180234	66
223	-0.11500301278287742	0.05167584462995521	66
224	-0.19603012443899295	0.03236997563660316	66
225	-0.05903269098642334	0.029243769855196614	66
226	0.045802379475330016	0.060689033137062184	66
227	0.25734206946007343	0.1149705799702992	66
228	-0.05916071168782244	0.03072616605134313	66
229	-0.0009950758678660043	0.06218526928156933	66
230	0.18244795447831522	0.12774284102470193	66
231	-0.1179876728097753	0.0475032278104046	66
232	-0.0943508235096815	0.054688540389622634	66
233	0.036142667084260185	0.04757388003670056	66
234	-0.2054512461519633	0.07370351226959516	66
235	0.0012198048130286734	0.0726646523464669	66
236	-0.07202918781646282	0.04623915006288057	66
237	-0.19192269189312244	0.06373743066085578	66
238	0.11378585117889903	0.10545439035254914	66
239	0.0950318418879551	0.0696274029609646	66
240	0.23849705291215198	0.08245229702940779	66
241	0.03836141590059067	0.06161160010828565	66
242	0.3152598654177181	0.07465521386174116	66
243	-0.15288455826897154	0.030882158816671463	66
244	0.06975780838086414	0.07580055174279152	66
245	0.09694220112309	0.08518585238157653	66
246	-0.28087501546907045	0.03718333649000878	66
247	-0.06672590645978158	0.05727303730736797	66
248	-0.0720337117882395	0.022978501712127695	66
249	0.1488847332873018	0.1097231727185005	66
250	-0.07734306707560706	0.07731291424339078	66
251	0.009921447921986688	0.05020884056048393	66
252	-0.09082482246406527	0.04708209045782929	66
253	-0.09141719852482252	-0.000205093735270713	66
254	0.1401980442910053	0.08059471772451367	66
255	-0.03713993473899088	0.09018078282406988	66
256	0.25887660176537924	0.06434589185771943	66
257	-0.09016171032533637	0.09440122104797459	66
258	-0.07518454749498783	0.059221709180742516	66
259	-0.14598698333338522	0.045795711519430835	66
260	-0.08356967654615166	0.0813444624872087	66
261	-0.1437117132208989	0.04831704287203194	66
262	0.09960378583225529	0.07599977568211563	66
263	0.12521764384150472	0.08199585814538998	66
264	-0.08327157383296888	0.053898644827079144	66
265	0.024950881618744508	0.012360949425877284	66
266	-0.1504245597246889	0.07276569602485555	66
267	0.1769728015008868	0.08154949487476965	66
268	-0.02957573784053045	0.011978080814492063	66
269	0.06927813282763369	0.058865321247524686	66
270	-0.2146829884790761	0.03985890052111353	66
271	-0.18945260485448223	0.02939844355890848	66
272	0.0023176825403813228	0.08494352399529158	66
273	-0.004098165370607927	0.04235170805446285	66
274	0.114823804205821	0.050463108273166885	66
275	0.06438391579117386	0.07635360484884858	66
276	0.05606116212259905	0.0640085202626452	66
277	-0.21138430828959462	0.002929283521112932	66
278	0.24086496216121442	0.06284237880539803	66
279	-0.28743588885961946	0.028420906239009065	66
280	-0.11005476980993202	0.06797555667498255	66
281	-0.09476487348633703	0.060228988097679216	66
282	-0.2391647243102319	0.047795809924099826	66
283	-0.1851132097660258	0.030928913248736437	66
284	-0.00287037714928079	0.06785531400457524	66
285	-0.04792417120749934	0.07085501530920348	66
286	-0.12956601529502773	0.04268607198715286	66
287	0.2988273480876169	0.08294682965285885	66
288	0.20259074769808097	0.07388125057099064	66
289	-0.017631608228053867	0.06346682294899078	66
290	0.13500731863329954	0.06188072713639326	66
291	0.01826663119556519	0.07931649314685293	66
292	-0.05155630959868585	0.04961515469556662	66
293	-0.12401254678264581	0.02840255066172412	66
294	0.0240977557576136	0.05592539225916258	66
295	0.0146798669449077	0.0490441698554904	66
296	-0.029831329059737153	0.0331256450152485	66
297	0.21501368236357488	0.08617555896981706	66
298	-0.27485898484027194	-0.007195223803677195	66
299	-0.27765303259130164	0.05731289011699476	66
