# Supplementary material for: High-level cognition during story listening is reflected in high-order dynamic correlations in neural activity patterns
Source: Nat Commun. 2021 Sep 30;12:5728. doi: 10.1038/s41467-021-25876-x (PMC8484677; doi:10.1038/s41467-021-25876-x)
Supplement: Supplementary file 4 — Source Data [file 41467_2021_25876_MOESM4_ESM.zip › results/higher_order_sims/random/99.csv]

time	1	2	iteration
0	-0.07113049937503925	0.06400373080274215	99
1	-0.0063874148772116715	0.06113194055726306	99
2	0.0010349802167881794	0.05660307465731954	99
3	0.2124142957524796	0.06615481169786765	99
4	-0.22888695163573075	0.0023118952410705815	99
5	0.07287496035849327	0.07976816136406494	99
6	-0.2292464021935695	0.0238049591810442	99
7	-0.2761706683310285	0.04680994843439963	99
8	-0.22307920412202867	0.045704524595478475	99
9	0.07135277182923169	0.06720131581810257	99
10	-0.33220601426308377	-0.012202522070388189	99
11	-0.15516742471243683	0.04522530839256426	99
12	0.1505482066358938	0.03956304312004721	99
13	0.026435446298238116	0.07093619030577504	99
14	-0.15895333181382218	0.04058319135877017	99
15	0.04869425789624946	0.06459879045784128	99
16	-0.22178575297164665	0.033883299336886406	99
17	0.06459420956540243	0.07122981926680177	99
18	-0.3407110359701471	0.0457924083933432	99
19	0.14975716567116806	0.07574203634351674	99
20	0.12265753606943565	0.06733221700181083	99
21	0.40910243273796065	0.12128975434009283	99
22	0.049672703528509984	0.05671853776447266	99
23	-0.06555076313662282	0.0693093433872816	99
24	0.24847383402976458	0.07603239612446255	99
25	0.04928283689495309	0.04605665897061168	99
26	-0.07477030304054084	0.0744400583515326	99
27	-0.09037868484984653	0.022603470206799522	99
28	0.026467030648026087	0.05937213963396891	99
29	0.16618925599414927	0.09232946465961962	99
30	0.06741549958007167	0.025625194313079344	99
31	0.04782654058154566	0.07293478637829547	99
32	0.15211814199895227	0.07886605885255552	99
33	-0.10351459793644505	0.0550421494700318	99
34	-0.10690021493630326	0.03547698604880205	99
35	0.22532295569801747	0.0860074553071841	99
36	-0.2111607704731834	0.021470865575729893	99
37	0.18475079783545892	0.07447356758260941	99
38	-0.061846339764519614	0.020381697921182905	99
39	-0.12275741864188071	0.05130117797456865	99
40	-0.051811050929835546	0.058537992529505575	99
41	-0.10404811993904892	0.06974014074906627	99
42	-0.2145396564687925	0.03957350769546361	99
43	0.049765089993614176	0.06455729258735236	99
44	0.08433556967488405	0.01829989692888235	99
45	-0.09971531572617444	0.038951042387458855	99
46	-0.13562469019338902	0.045998159353386935	99
47	0.04205450995135881	0.056395519337373225	99
48	0.03023298570501585	0.06653950452528311	99
49	-0.018022126094591053	0.058419015763568435	99
50	-0.13809653704692346	0.013204801622799762	99
51	0.07457198584818303	0.06896035863055786	99
52	0.2779330902878283	0.08254164346666366	99
53	-0.08926956077669092	0.03335800457808413	99
54	-0.05828498010934641	0.05472013496690676	99
55	-0.14641398311816375	0.01593801802834407	99
56	0.17437888863408493	0.07884750967939427	99
57	0.026630439421827523	0.015385788923706897	99
58	0.07518526128058292	0.08176847218035337	99
59	-0.010112435771186621	0.05695811932762787	99
60	-0.007951866207018916	0.04085137223846286	99
61	-0.07785658398129408	0.060615404449393596	99
62	-0.09602824262320345	0.037911705409688495	99
63	-0.20866369475790164	0.029547364474786196	99
64	-0.22881761046775004	0.051799521435633954	99
65	0.02358934655262123	0.07298361576895006	99
66	-0.1868053018492745	0.05146970058374211	99
67	0.1675135780274767	0.07057381492932427	99
68	0.24549434976053483	0.08377918183806565	99
69	-0.2590654374481028	0.01143371056575179	99
70	-0.047748155150967156	0.06265829517553813	99
71	-0.03267294276541118	0.045495338362106286	99
72	0.00730903259199105	0.07570560897219379	99
73	0.1363477171297964	0.060616903895723606	99
74	-0.11365530493564087	0.04981576032578482	99
75	-0.09079395906184233	0.019536441629792275	99
76	0.019165580849037682	0.06805518714162487	99
77	-0.07756159268264014	0.031172778713195758	99
78	0.061137226826758345	0.03344684797441808	99
79	-0.1476340600998381	0.007407273937890817	99
80	0.31549201740356564	0.068644149495472	99
81	0.0013114716186466812	0.05387966585854381	99
82	-0.05751822854151506	0.008679949631911306	99
83	-0.1356326808957065	-0.00946333075542339	99
84	-0.31415232627681977	0.04919546852864244	99
85	0.007059260666775444	0.06931619994197978	99
86	-0.16299913851872927	0.031727954284115845	99
87	0.056911836332983086	0.0758094628228598	99
88	0.044702404283486485	0.05314923228204067	99
89	-0.06277406672019553	0.05368040492875673	99
90	-0.09079329279062912	0.04857458313103282	99
91	0.015254287906750052	0.08237013658219994	99
92	-0.16014763198103152	0.04808206412060789	99
93	-0.12589876553219237	0.06768370393217718	99
94	-0.11705455634392586	0.03988708653553271	99
95	0.0272674645779113	0.06299750620385931	99
96	0.11644250961507091	0.05923440310423383	99
97	-0.023843289295419835	0.04544066145043067	99
98	-0.032788050663947486	0.07900242349578558	99
99	-0.13037288307093303	0.05036330212554965	99
100	-0.06357323676221377	0.05046823203753865	99
101	-0.10526302811578707	0.0670381511834797	99
102	0.3340410508394554	0.10912997790208909	99
103	0.15374397139957469	0.07044035103014303	99
104	0.33160849112286095	0.08168522305721405	99
105	-0.21435986870137297	0.012691682747652304	99
106	-0.08786312414241859	0.06530086346586328	99
107	0.010103319425403033	0.04432557479901267	99
108	0.18570564688261812	0.043912712897080215	99
109	0.051995090546861036	0.05088457567739797	99
110	0.037947290141621515	0.044912085778839254	99
111	-0.008828279020759167	0.07904275335695757	99
112	0.22580062330447964	0.10020741883983215	99
113	-0.11518717382199573	0.07262567339833761	99
114	0.014333687301285616	0.05974335389770515	99
115	0.1832619376475831	0.08753204759486483	99
116	0.15712258862961143	0.06928182883122198	99
117	-0.2538173863379146	0.011428765592785177	99
118	0.42266815930801654	0.1081862936844786	99
119	0.045825505705041666	0.047200939734279676	99
120	-0.1742071643056341	0.0394876008039593	99
121	0.013284710510134894	0.0757198238788964	99
122	-0.05352345594187862	0.07765091705807575	99
123	0.1395004485442819	0.085126692081653	99
124	0.09570742415053024	0.05597094849356595	99
125	0.10154401665332548	0.07795128033256486	99
126	-0.04201990088694345	0.05513027505255503	99
127	0.3597077413989799	0.10443721626841766	99
128	0.0767375140291851	0.053739674064346626	99
129	-0.16151557112884793	0.011897955762993568	99
130	0.06821124747112377	0.0634423621689755	99
131	-0.013181880832994708	0.06296079297913622	99
132	-0.016082094574149202	0.049406704179704566	99
133	-0.08791201259368411	0.012522991242620941	99
134	0.05490485549769861	0.05062690681512388	99
135	0.044691123860545766	0.07532826913844577	99
136	-0.04782343188536301	0.03977487522213555	99
137	0.15838001007700858	0.09133230848829126	99
138	0.15722720465118836	0.10507204460752645	99
139	0.08897689081582222	0.026770550807617855	99
140	0.10559626270149744	0.061921274981851786	99
141	0.19803469836329565	0.0810414261179107	99
142	0.07916406119099877	0.06397784450708288	99
143	0.1842204299680963	0.10293851694923602	99
144	-0.12045479319366809	0.034076908419422194	99
145	-0.1513394266632545	0.06268949495414369	99
146	0.15909916424138482	0.0787598123810905	99
147	-6.862696293986805e-05	0.07029549024094711	99
148	-0.005919646206547802	0.025810133928370785	99
149	0.26094233372062475	0.08386282269525491	99
150	-0.20396739643047918	0.042235476828572635	99
151	0.23504581101920036	0.1013642577619648	99
152	-0.05989046575537937	0.05328175082547247	99
153	-0.13546078515868898	0.0654329911146125	99
154	0.04231662256831426	0.1005183797149877	99
155	-0.17973043796006655	0.00036454766164593894	99
156	-0.02687908925423497	0.049611372842066785	99
157	0.026501981158020965	0.030812140660232416	99
158	0.19504197259204026	0.07651150295482081	99
159	-0.11306212893898192	0.06604542929702478	99
160	-0.05342789616271366	0.051468140200899244	99
161	-0.07333446750530065	0.038881095206629156	99
162	-0.028792376503318905	0.07798124717748345	99
163	0.26077492478813313	0.08396251366466624	99
164	0.11231956909202295	0.04768475797271461	99
165	-0.000700993688891135	0.06994797276897492	99
166	0.14258076609647663	0.0729557738928778	99
167	-0.05056000277132061	0.07546598908453402	99
168	-0.0788800794910595	0.045916564428432824	99
169	-0.02340495378203752	0.0574631455579629	99
170	0.27752449084831465	0.05640735224998608	99
171	-0.19494496124781963	0.012284242770816271	99
172	0.19922274545863888	0.09334675136743147	99
173	0.040026629876093935	0.05853233314774672	99
174	0.2356133397508845	0.07865260289524456	99
175	-0.16313621554628924	0.05380913098608482	99
176	0.11838088350587755	0.07139498802723795	99
177	0.025516064782545336	0.035751816525119606	99
178	0.1127492469279531	0.057838974339373114	99
179	-0.06733391022522785	0.026880471720909554	99
180	0.37387014485010983	0.07854025039691773	99
181	0.11830309463082529	0.06916753427269696	99
182	0.12305685767498134	0.08713896826719907	99
183	0.050338101116647216	0.040385382340780235	99
184	0.11454524172999687	0.08530564255493818	99
185	0.15675059463133822	0.08128628492634529	99
186	0.0034694444024065845	0.051554699125744716	99
187	0.1107552096155943	0.06888972168327634	99
188	0.28054585625228806	0.09972833557948128	99
189	0.1520828135712243	0.09256667288711258	99
190	0.048623847370998806	0.07247477471816326	99
191	0.22632855664088544	0.07712298022422182	99
192	0.25551902818847877	0.13053152762280543	99
193	0.011288616516474139	0.04865955800891362	99
194	0.19271715875602505	0.09697376162315502	99
195	-0.13080937990877176	0.05377710447320812	99
196	0.020066850240153488	0.03098640167324948	99
197	0.04195806829556418	0.08125739300922405	99
198	0.24754426920992129	0.04774195111607307	99
199	-0.162464045661814	0.036785059047040436	99
200	0.12497953638832875	0.07161664395698128	99
201	-0.13240563175113548	0.02925560537903791	99
202	0.11107148485466481	0.07045572313083975	99
203	0.19836889904250438	0.03877943967738886	99
204	0.17303134014739377	0.0996794968364945	99
205	0.0316484040401954	0.08448723236027433	99
206	-0.014334627589786084	0.033669645048485325	99
207	0.1435575639327924	0.06791868530176672	99
208	0.08997188416983445	0.05832640011035208	99
209	0.17086827410678684	0.07614235190143746	99
210	-0.12660653509858438	0.03132618019557518	99
211	0.08785043920902251	0.10653918680665637	99
212	0.22836494558928655	0.08905857051736221	99
213	-0.07647323583978277	0.04007927401681316	99
214	-0.26683369846105315	0.06149066278019006	99
215	0.10396918527011755	0.048339041905648326	99
216	-0.26345308076392804	0.0077730525034989196	99
217	-0.16667901605513527	0.03250386412713376	99
218	0.11582199472775995	0.08625362315299831	99
219	0.06304232691889947	0.07570852975238035	99
220	-0.06294667751259402	0.06126419173290498	99
221	0.041465213223787184	0.0422274593039061	99
222	-0.11296672732534406	0.062572039873135	99
223	0.03328399283820882	0.06361862876987148	99
224	-0.10298931660358263	0.028080596738558266	99
225	-0.07459479437690648	0.04052843471022373	99
226	0.09363971502031337	0.025639939581635025	99
227	0.20474469908209703	0.09553362360700274	99
228	0.18440440013196638	0.06934429581726952	99
229	-0.1409065073155326	0.0651825573674928	99
230	0.09839964270197929	0.03804744363528083	99
231	0.12271915056353627	0.06155885608334595	99
232	0.019193320760005846	0.07380495282598214	99
233	0.03439415839111409	0.05080703585983365	99
234	-0.032924924944992544	0.04378511741487612	99
235	-0.05709803524503151	0.02049336255549448	99
236	0.032736844991348484	0.04939244185815913	99
237	0.1442571642501608	0.07216716603689823	99
238	0.05167863338881033	0.04994696350516652	99
239	-0.17391216102726986	0.049399296620263565	99
240	0.09976494650507535	0.05509224411623922	99
241	0.20574264727024455	0.10731025723552251	99
242	-0.11759964195990688	0.031282583302431555	99
243	-0.18301470100315917	0.033978399631115805	99
244	0.0617900802953197	0.032642519344511095	99
245	-0.008118939962611458	0.06345196759192025	99
246	0.14525844652890596	0.07400056781327186	99
247	-0.09129948034225918	0.010754939868755215	99
248	-0.11315604986067387	0.030547376829581727	99
249	-0.14218230793329756	0.004311403099695016	99
250	-0.044267156639852624	0.019513303413510246	99
251	0.13417620810219316	0.0888279274256661	99
252	-0.01191988515236525	0.06115777698793651	99
253	0.0892633727399414	0.05576578039624894	99
254	0.12950574297779086	0.094942926245546	99
255	-0.20048261774630044	0.007295123964241905	99
256	-0.01959063939247052	0.045799649589382506	99
257	0.006390963129290807	0.0418487269566931	99
258	0.07105129793706504	0.09123020358974189	99
259	-0.07335266998523557	0.07725431947173034	99
260	0.06480746757939738	0.05114409543643152	99
261	0.0714157319647033	0.048330756345903426	99
262	0.15338563185680382	0.07600458929602441	99
263	0.002561939724467244	0.04518550387815753	99
264	0.029687322283970384	0.06547865584669103	99
265	0.08387919464044863	0.07854426046445952	99
266	0.02511571295391134	0.0633935749389976	99
267	-0.03251168855905017	0.07118777021232636	99
268	0.02948964066624746	0.04609637271093828	99
269	0.046473090394257836	0.07313747881066582	99
270	-0.13684179236355365	0.014179026198793885	99
271	0.1680075266528841	0.06657060444093267	99
272	0.04618794648780726	0.061793710858917945	99
273	0.087903319117495	0.06398445201423315	99
274	-0.30391065314110083	0.013070618482872508	99
275	0.11855890197896195	0.036667042646527995	99
276	-0.2756870677067207	0.005959128498390959	99
277	-0.02862437224940385	0.042989809150776034	99
278	-0.22667524280922935	0.030168311437733488	99
279	0.06653097127891085	0.10751806969792077	99
280	-0.05440003671312703	0.02438299649487011	99
281	-0.08352578365800462	0.03632712790941247	99
282	0.08749464104193642	0.08903087528711577	99
283	0.03373089153610212	0.03944847933357864	99
284	-0.07879578522619336	0.03775242356518331	99
285	0.02121851250365077	0.009866821936283944	99
286	-0.08560673998754369	0.07060704668537932	99
287	-0.09268922466819653	0.056896272533851426	99
288	0.04917652982235617	0.06189107348109167	99
289	0.0300271000817899	0.0540837968563847	99
290	0.20355036933564424	0.0825011323459866	99
291	0.10692243615711465	0.09806031181054242	99
292	-0.18291942186845458	0.03464365646742078	99
293	0.13291208042856564	0.07255512029522415	99
294	-0.015227175295249118	0.046985540876741054	99
295	-0.14417536760111338	0.06276568443457639	99
296	-0.5181899304182873	0.0010587241916055503	99
297	0.11567287452918247	0.05515019088424892	99
298	0.04388386140357593	0.05494394284684691	99
299	0.05861338020242542	0.09217344832141314	99
