# Supplementary material for: High-level cognition during story listening is reflected in high-order dynamic correlations in neural activity patterns
Source: Nat Commun. 2021 Sep 30;12:5728. doi: 10.1038/s41467-021-25876-x (PMC8484677; doi:10.1038/s41467-021-25876-x)
Supplement: Supplementary file 4 — Source Data [file 41467_2021_25876_MOESM4_ESM.zip › results/higher_order_sims/random/70.csv]

time	1	2	iteration
0	-0.04243013484854474	0.04596652733923722	70
1	-0.23056939237051596	0.048468064157345704	70
2	0.08920341416860231	0.07425565633147746	70
3	-0.06220717593185297	0.059593070263018535	70
4	-0.020359351419115754	0.05988603329584133	70
5	-0.28010635753344865	-0.040062690222054005	70
6	0.18773042925659558	0.08869903165356324	70
7	0.20558320568907026	0.10449669994026968	70
8	-0.3362181738031897	0.042498075357560436	70
9	0.0712019018871565	0.07777555094390433	70
10	0.2699047809230294	0.09682034334835825	70
11	-0.02464487147344625	0.013180892966129728	70
12	0.2259045966668648	0.11629978046319786	70
13	0.022307363294348216	0.07820480965737125	70
14	-0.1690026640520885	-0.006360901823977441	70
15	0.12829384968371477	0.07435819296316762	70
16	-0.05241068080982386	0.05683601752736114	70
17	0.026718474348019886	0.023637481849639073	70
18	0.12390168247248166	0.02358275296782172	70
19	-0.20398056230616882	0.016469620128295066	70
20	0.17152098747907235	0.042363405686481025	70
21	-0.15623202294759359	0.03436317223618044	70
22	-0.0034604208655300765	0.06002578179136277	70
23	0.09149743562988503	0.043010704202430666	70
24	-0.020678639885446302	0.028784804387280028	70
25	-0.045786941805315895	0.03577610257960524	70
26	-0.08684299183888076	0.0702403171744285	70
27	0.03721634926587345	0.04368452193048535	70
28	-0.05714080720753286	0.04802678580213397	70
29	-0.19366092640341692	0.06067485946938671	70
30	0.17582411183931979	0.06144887899655481	70
31	-0.04065387942738244	0.026922193346109742	70
32	0.12210732412428292	0.0908250070774725	70
33	-0.1782055918013347	0.061779594661494894	70
34	-0.026860377829127015	0.06233594049917346	70
35	0.08701111060554392	0.07955877995792131	70
36	-0.08727008642343126	0.042832793207064304	70
37	-0.19643766300246698	0.036154539462320535	70
38	0.09428893849760796	0.07991466539490855	70
39	0.23613892200088976	0.10327498247689036	70
40	-0.0785615821491898	0.06583282577352863	70
41	-0.16819181877684983	0.03445691951184402	70
42	-0.19902425100097001	0.022250157551233333	70
43	0.03662493829266517	0.08163661061284565	70
44	0.25344415641866186	0.08356615151078725	70
45	-0.33037328373713076	0.011307371593425574	70
46	-0.24849385857984	0.039105649970189844	70
47	-0.021160033817087708	0.06209857062625386	70
48	0.1937163373810296	0.09292546400859059	70
49	-0.2036427273566389	0.04003083820196253	70
50	0.09996833157353097	0.08399830809612438	70
51	0.31239794277868294	0.10785196878034295	70
52	0.029856224944769406	0.07514564526829519	70
53	0.1147129044269199	0.07378782001263401	70
54	0.017884191977050372	0.08121682589698362	70
55	-0.06550543947154952	0.055690688328306155	70
56	-0.1664549043729337	0.05735690504158401	70
57	0.03203612371960413	0.08277990710341626	70
58	0.23027244251412074	0.08294242210302039	70
59	-0.19296225443861845	0.00992848888478608	70
60	-0.08404713529205378	0.07866262622568683	70
61	0.02877438411139681	0.07461135487524133	70
62	-0.11116093933266533	0.012234525502588951	70
63	0.1282715333455351	0.0923392903028698	70
64	0.08942509199635659	0.021808957616430053	70
65	0.16072380368115322	0.0931898301680866	70
66	0.26369890352152797	0.06666540580717288	70
67	0.06327946924666561	0.021799819483523858	70
68	0.009775742067573768	0.07931800870604878	70
69	-0.09887364392321207	0.04755282148389313	70
70	-0.14812521470831427	0.05362350765707033	70
71	0.3641761304022914	0.10106515617976276	70
72	0.11756202473343437	0.0461149491796571	70
73	0.28563498184182723	0.05386901337755452	70
74	-0.17859610661826367	0.009070269912735079	70
75	-0.12726127204891896	0.03305912539990457	70
76	-0.14668226082331523	0.03181395480126241	70
77	-0.044532142015122955	0.04618690852724505	70
78	-0.00037308710106414574	0.030252224125590838	70
79	0.038134429664536854	0.08019122192455345	70
80	0.06326358443052113	0.07532433939833619	70
81	-0.07444411108886857	0.048315941044504866	70
82	0.0635623263566736	0.08032354542870962	70
83	-0.037363932287635314	0.04039478407100844	70
84	0.11877460615907505	0.06384673380468764	70
85	-0.2629077885073164	0.04270729608118771	70
86	0.18608104294023545	0.09005478762859478	70
87	-0.1578014147304676	0.005044238047028296	70
88	-0.08993641392618573	0.04914960811290543	70
89	0.08914044773764522	0.0736779349484276	70
90	0.048306339700301855	0.08385952290181366	70
91	0.18100264354686457	0.07017361777163031	70
92	0.06447350907122676	0.06655896735710094	70
93	0.080065038176373	0.048438718751166704	70
94	0.019321869415613	0.05891232699640559	70
95	0.06995174248144864	0.04398139403661713	70
96	-0.09422138445535305	0.06227925502768161	70
97	0.06156005963440442	0.03541764505142683	70
98	-0.19684230961043986	0.049735234430107134	70
99	0.3693264319493182	0.06448158001942585	70
100	-0.4186938674010642	-0.003001560582657606	70
101	0.26799165653837226	0.08335354133163388	70
102	0.3419863887429691	0.10642663718627379	70
103	-0.03738763214990338	0.05497661915712051	70
104	-0.06547211125373356	0.03758623517089276	70
105	-0.04233064397231804	0.03490002925310373	70
106	0.28470412427570246	0.12125394591769412	70
107	-0.035324500108481545	0.07619311955290915	70
108	-0.24701583147865314	0.0332614832415968	70
109	0.10550673135818427	0.07057198723831645	70
110	0.1749810918518478	0.10792264804489596	70
111	0.2002332629783155	0.10175060074014022	70
112	-0.10649703995319969	0.015569117071111837	70
113	0.01757103406211783	0.06605980273159619	70
114	0.02908370643341279	0.09097879049540611	70
115	0.019734682836577023	0.03320544087299258	70
116	-0.0463682827235283	0.029293767903333563	70
117	0.06659755038330442	0.07122354882350108	70
118	-0.023607262613489083	0.0756027112406486	70
119	0.2361363112750396	0.06401909841396981	70
120	0.2449562398795637	0.10868759232246093	70
121	0.1772623942325897	0.08328859210923899	70
122	0.3026171100140911	0.07752371958016027	70
123	-0.0404281497424797	0.049756916224655834	70
124	-0.16361895575525126	0.06510988362430925	70
125	-0.032225579062064094	0.02531765728813007	70
126	0.06928121692875935	0.08661244708368183	70
127	-0.12427260635806216	0.0423617553875705	70
128	-0.1577222696724868	0.03779627659667838	70
129	-0.09789752643097252	0.0716018049724453	70
130	-0.11163764318662518	0.043573976507879225	70
131	-0.019282257546520565	0.04261988558498017	70
132	-0.129550793889974	0.016064878965385793	70
133	0.03243012551983782	0.07246540368957023	70
134	-0.08189842967125847	0.05965148693720178	70
135	0.05153580432992086	0.05951205876791195	70
136	0.05108546599851389	0.035236566456860276	70
137	-0.2561826183423231	0.024626859338170756	70
138	-0.1084114819967791	0.07558984056606095	70
139	-0.12725057691609573	0.04122841322211402	70
140	-0.32600099568094315	0.015488069558831748	70
141	0.16957792808423836	0.08035230888577576	70
142	0.12970914286968419	0.08999348668906501	70
143	-0.16958011799064832	0.07061525629497895	70
144	0.10776055049064498	0.06307659408658542	70
145	-0.0023260993024253993	0.034355839007618016	70
146	-0.12809168149779102	0.04500951213366481	70
147	0.019552686070771014	0.0662033389578435	70
148	0.11016197990562067	0.05468551569702777	70
149	-0.015704838843326418	0.027774577783309475	70
150	0.08416287425245025	0.030021417122716686	70
151	-0.06873046916358055	0.04313424650939831	70
152	0.004983691347493291	0.06953342388104672	70
153	-0.17140338100214886	0.05366998468289328	70
154	-0.07277545627205938	0.039430921388445866	70
155	-0.1013706399274346	0.01581801649285259	70
156	-0.15971354503581822	0.018951658131148418	70
157	-0.4592459280712185	0.03327171399667465	70
158	-0.06254789893948373	0.026238706956549535	70
159	-0.1942837649419643	0.02167899400001714	70
160	0.027064677842257828	0.07959639333879401	70
161	-0.10010665610219537	0.06479135318267955	70
162	-0.10305091130590116	0.057167858687939735	70
163	0.17507826939856386	0.07199432815868004	70
164	0.1090522107075097	0.06647658049936567	70
165	-0.003946411295599245	0.022836150576237106	70
166	-0.017774138071864613	0.06399955376374727	70
167	-0.08456503031687339	0.03828139835600939	70
168	-0.42455334078802665	-0.02884900735741442	70
169	-0.1460238140707711	0.04261139700942851	70
170	-0.1858579784657039	0.024077582735189108	70
171	0.15764668675932034	0.057841700717789345	70
172	0.062058540296380915	0.04784913834981235	70
173	0.2175561072275125	0.08217710112106404	70
174	-0.1439896505082813	0.020317029799237024	70
175	-0.010825486805563861	0.06587859793016085	70
176	0.05003326292507309	0.06940203108244634	70
177	-0.03935345323553177	0.07677898368377054	70
178	-0.4319340950376658	-0.005717907289410233	70
179	0.01854708825274438	0.0935269073759021	70
180	-0.07705723146575384	0.10150279081790482	70
181	0.019981993093103653	0.06871510503022621	70
182	-0.0670932778315083	0.04452770946007502	70
183	-0.03543568493020679	0.04330582476268395	70
184	0.08012904733577288	0.08632083294028799	70
185	-0.0820041376847765	0.07359515969303876	70
186	-0.31857734165883417	0.032276720038208	70
187	0.0880336194217791	0.021791591676104324	70
188	0.022710769209818665	0.0852567937998554	70
189	0.1397811645154639	0.05515365832043773	70
190	0.007298541201204012	0.05344864771565887	70
191	0.04764001187958161	0.057296695888419305	70
192	0.07099178028118901	0.05329278305359879	70
193	-0.028525872175175694	0.08435504632853223	70
194	-0.19897743820427205	0.0516666688220506	70
195	0.1564323386124655	0.06768482407133017	70
196	0.08776714102776337	0.04530218699605491	70
197	0.1723008594965549	0.11820935384661505	70
198	0.40536853276409057	0.12898911152033607	70
199	-0.08535759840276036	0.044871851867384856	70
200	0.16418021978482258	0.06684002330817136	70
201	0.004823977698615634	0.046550564690576654	70
202	0.27470396039628275	0.09975567648836475	70
203	-0.09546426701921305	0.041813263561994087	70
204	-0.09585818553221508	0.023006231477208577	70
205	0.04446409630539282	0.05260525936786442	70
206	-0.009031974724034334	0.042689104204695905	70
207	0.15210641539053868	0.06603634478804975	70
208	-0.16559328987239896	0.04139342788978839	70
209	0.11570769644000518	0.024964233711694265	70
210	-0.1427826079782283	0.014893785246288305	70
211	-0.1348168318743702	0.011861703846866646	70
212	0.11677398081542409	0.045380355375617236	70
213	-0.11382900920004528	0.06995646801955567	70
214	0.19846901284379687	0.0698676895654329	70
215	0.15448975708115922	0.07367577330443374	70
216	-0.2087558651499887	0.02108654380046631	70
217	-0.046365994105954066	0.03847004047667854	70
218	-0.0015559909304436893	0.09510279703514005	70
219	0.025129860753235977	-0.001653163013803046	70
220	0.052375346149393445	0.03765422712581533	70
221	-0.1272602046144952	0.023878022107264217	70
222	0.12680871836155727	0.05868678045254307	70
223	-0.028171205019267252	0.06315805132823255	70
224	-0.14468356289649675	0.03869457661997238	70
225	0.0034197217471666143	0.04368212845972028	70
226	0.05824275133185397	0.05097366220883896	70
227	0.15232163252009312	0.06130836317578926	70
228	0.09009930519866723	0.0259055252322306	70
229	-0.003175712225399641	0.045304395343868965	70
230	0.055796210906605595	0.059515017967733654	70
231	-0.1319068884281163	-0.015744043566326804	70
232	0.03529068058946175	0.036742282940929884	70
233	0.09233307054384102	0.08932260934232569	70
234	0.03631637687232159	0.05969832984075258	70
235	0.13299338500855035	0.060857438553662456	70
236	-0.19720348026425377	0.04331060597978806	70
237	0.10249911822850026	0.08408583674828533	70
238	-0.12536199799774664	-0.02792113073164868	70
239	-0.15159400038562706	0.04171550935134512	70
240	0.1802791215279409	0.08153144566990467	70
241	0.10961970220151937	0.0666412359534136	70
242	-0.01930671913952536	0.07739226876628452	70
243	-0.30271135662818704	0.04260906668540957	70
244	0.01804185604131365	0.061985702595486455	70
245	0.08882849214020991	0.08850322842680756	70
246	-0.09681134142462819	0.06254148524163776	70
247	0.0922211594961012	0.07576677388373047	70
248	-0.0552504594097809	0.08695090036869296	70
249	0.032894004411293316	0.03338150946818083	70
250	-0.07296156409141107	0.03674759927425904	70
251	0.006034832234712567	0.05843964858844178	70
252	0.06141950317160924	0.03691863932832142	70
253	-0.2479735829686312	-0.00577643211338733	70
254	0.09628692997475743	0.08398372799226775	70
255	0.0892658028626015	0.07176275062377852	70
256	-0.042278467457116845	0.1001247595000429	70
257	0.02532019743430887	0.05810228572785002	70
258	-0.11051652688865828	0.068920242899179	70
259	-0.10371901127318893	0.029802625170384237	70
260	0.17905056536035893	0.09211078673669335	70
261	0.19360488375346965	0.08040846014735482	70
262	0.1538428564560879	0.055243010190223346	70
263	-0.03448655700556018	0.048349797929203304	70
264	0.21595011312730336	0.07187699891312518	70
265	0.15418935907110481	0.05442041637157397	70
266	-0.24888568931405974	0.05284849333163718	70
267	-0.12130258982827133	0.053903163499660754	70
268	0.14866292863157757	0.058761945446556205	70
269	-0.2653439752429497	0.02068319215563891	70
270	-0.0852559553553572	0.062052720447127986	70
271	0.25644608864838253	0.10944782423020609	70
272	-0.02570338431917038	0.04219687470568846	70
273	0.014600791371769974	0.05067838141463737	70
274	0.27865441357932963	0.11414122514125	70
275	-0.0005234309842008288	0.024436481642045548	70
276	0.07775395705391573	0.09348913273433486	70
277	0.07136550862760163	0.04325529672575421	70
278	0.37444347710560744	0.10719402720457932	70
279	-0.0911315395351417	0.06289120211006939	70
280	0.10188436917709356	0.08928918080309742	70
281	0.00567165497486883	0.06064613372368638	70
282	-0.10683376947175788	0.05621531552880757	70
283	0.04940410853371763	0.06139631702702429	70
284	-0.1516133309107999	0.0410485468006923	70
285	-0.012645604729181874	0.06754586995393747	70
286	0.027701244937024545	0.08841173549517474	70
287	0.19003023104286434	0.07794845463253915	70
288	-0.11663329694961758	0.060224053716319906	70
289	0.05680731304765985	0.08029857036373253	70
290	-0.0331539756520376	0.027428594400764346	70
291	-0.11544635467457642	-0.016240785142977474	70
292	-0.17898798470127275	0.026237143243267428	70
293	-0.19755075369385075	0.03622419848412984	70
294	0.0025099427540025833	0.02800330244782613	70
295	0.2123245376991773	0.06992807813929018	70
296	0.09610823067628603	0.07970853699986707	70
297	-0.20726315388910643	0.004342588781611668	70
298	0.22959999595577926	0.12719646786010197	70
299	0.028414437622387892	0.08745429066065581	70
