# Supplementary material for: High-level cognition during story listening is reflected in high-order dynamic correlations in neural activity patterns
Source: Nat Commun. 2021 Sep 30;12:5728. doi: 10.1038/s41467-021-25876-x (PMC8484677; doi:10.1038/s41467-021-25876-x)
Supplement: Supplementary file 4 — Source Data [file 41467_2021_25876_MOESM4_ESM.zip › results/higher_order_sims/random/64.csv]

time	1	2	iteration
0	-0.011563336756505017	0.06182305888281953	64
1	0.1524503704619447	0.10277718772224684	64
2	-0.03474554897716881	0.043312859958947236	64
3	-0.21807857557723603	0.04208578340444485	64
4	0.16372901606535542	0.09145674507335175	64
5	-0.08411995104858214	0.06429487194269581	64
6	0.08107615144190715	0.07620189674579286	64
7	-0.07004747639470732	0.04557740411499658	64
8	0.046507751498631525	0.07413973141805118	64
9	-0.18730841420806962	-0.0036175996064948465	64
10	-0.10024792997012903	0.05453368042597178	64
11	-0.05257342001225484	0.04724172623839361	64
12	0.09409751511363032	0.07050275050920024	64
13	-0.013598056809964705	0.04429241822193391	64
14	-0.09597820531593548	0.03533366259210969	64
15	-0.08575058233470459	0.06412413903122495	64
16	0.13391662431359394	0.028658603804687176	64
17	0.006721968786808784	0.06452859108859474	64
18	0.08033943492856066	0.06379804088677715	64
19	0.008498621625721537	0.04836762204582129	64
20	-0.13816311027746184	0.04876156565898575	64
21	0.19162145279935014	0.0546572730233716	64
22	-0.09169717034465916	0.06104194745892296	64
23	-0.16362886512092606	0.06842469873349662	64
24	-0.10853566838946836	0.04791426746348905	64
25	-0.11369861461019969	0.06347589568753319	64
26	-0.19897481308084072	0.042206173106286216	64
27	0.2174171461582952	0.102501140777639	64
28	0.0716641380734758	0.08480504555122759	64
29	0.12556858370561827	0.07979662762934553	64
30	-0.09699788105876565	0.03538531724576639	64
31	0.14287469351151175	0.08123176245682026	64
32	0.06742007162394915	0.054755410757642155	64
33	0.1863401763198087	0.08433563102409124	64
34	0.030325467451445716	0.07822472427219031	64
35	0.07000154064905174	0.06374147444081212	64
36	0.009631290337040768	0.05884470934039477	64
37	0.07648243599409868	0.05001374235548655	64
38	-0.06715990932583467	0.05209815890489908	64
39	0.0890884731647689	0.037439557348810694	64
40	-0.012134759634462226	0.0732391767602822	64
41	-0.21264557892282115	0.016817828553524705	64
42	0.17505781570250112	0.08671445070844852	64
43	0.11419095866445847	0.06869153267302458	64
44	-0.07964154965302052	0.05075515913303236	64
45	-0.054256209458187536	0.06943449833066695	64
46	0.04063143755325975	0.07576893403822979	64
47	-0.27420800565859854	0.030376624774082265	64
48	0.02786855771187562	0.04615518085360956	64
49	0.07810113251805648	0.0684544034036554	64
50	-0.11085600880492079	0.02464601703772854	64
51	-0.25466807041516915	0.02575961266299503	64
52	-0.07480895120872863	0.08064184137659934	64
53	0.13877937717548555	0.08492893450616151	64
54	-0.16568202036984728	0.04162283854584859	64
55	0.15145112033888772	0.06066753362167718	64
56	-0.01491556435386987	0.06796406708498953	64
57	0.02616069075276247	0.03266740880482356	64
58	0.035434368536539786	0.09764289635471893	64
59	-0.09278432472868378	0.03722044920291539	64
60	0.1036547925596375	0.06851693745205262	64
61	0.055041945887816066	0.02300984052286623	64
62	0.05473892896739948	0.07088525360074036	64
63	-0.13061004496615822	0.03784905261235507	64
64	-0.054952490726214054	0.025300656219986683	64
65	0.07343676258230698	0.07284468887518189	64
66	0.08483559771227575	0.06445111683919665	64
67	-0.06692927899711838	0.019072377229257743	64
68	-0.1501890475186032	0.0383054876287545	64
69	0.12604442272528174	0.06126668100360286	64
70	-0.05966555155806172	0.04579031622775334	64
71	0.2936487745570493	0.09391684623554815	64
72	-0.1641407512603123	0.06281804415190047	64
73	0.027475050019390372	0.0651731328880876	64
74	-0.055788967793900954	0.0642907933986921	64
75	0.26330962938979013	0.10158173535247232	64
76	-0.10607097166454475	0.0616521917238004	64
77	-0.25664988389362925	0.04680402011200519	64
78	-0.02434542491684898	0.05772117108192521	64
79	-0.004618275453858819	0.006061799075336005	64
80	-0.03194622025532982	0.024811683400922248	64
81	-0.10260208241272688	0.05845212589934184	64
82	0.38159342858638673	0.10947623147534342	64
83	-0.08785474228069212	0.05514471366974553	64
84	0.11196730922489945	0.07622500941109828	64
85	0.0717709070062818	0.089165604764933	64
86	0.22575524334771965	0.08165830467943476	64
87	-0.08159558831287404	0.0681123230400048	64
88	0.3220553301232275	0.07664946360750186	64
89	0.10315299336568087	0.07188877845041867	64
90	-0.2514542129559691	0.04809434876363481	64
91	0.07010535021736254	0.07636397587022033	64
92	-0.1069033870487503	0.06690623389274504	64
93	-0.26092233821043526	0.0445584272653758	64
94	0.15743958304793224	0.07525882994286046	64
95	0.12798140898046023	0.044421395142477414	64
96	0.1109934568338968	0.05273060058160463	64
97	0.1561312128638061	0.04790381962916323	64
98	-0.03799774001871029	0.08255768377234539	64
99	-0.24352736366727634	0.0502601528475708	64
100	0.18417038508191852	0.09158924794769893	64
101	0.0018309113433534817	0.06233610887175249	64
102	0.2310969524167658	0.07942528041794583	64
103	0.015647594740226093	0.07316458498536725	64
104	0.27994988832965856	0.04625116454703355	64
105	0.14962882728277804	0.07621998870780947	64
106	0.01687129626003587	0.007089745075002034	64
107	-0.017040824757661995	0.05246058291794062	64
108	0.30645916817971697	0.07695823489152505	64
109	-0.05837667616738052	0.05526711134676023	64
110	0.2534351895659484	0.07912325638648918	64
111	0.3808071414205188	0.11850250384458778	64
112	-0.023156928550331832	0.07756912814541737	64
113	0.04894382921965355	0.041166169081299414	64
114	-0.2347880049150366	0.03563906962395235	64
115	0.01928745259160347	0.04985318791567291	64
116	0.041126619691780365	0.02558167666873696	64
117	-0.0068893010510120865	0.06417171801428014	64
118	0.18000894803931963	0.08955190098930542	64
119	-0.11270160111402293	0.042234938347843407	64
120	-0.03537557408779423	0.06054225337199349	64
121	0.1643702317529125	0.08510812127978384	64
122	0.06817060353144933	0.04403622566566334	64
123	-0.12674371919113844	0.0491040380511176	64
124	0.3436238115784414	0.08673536320980753	64
125	-0.09879022833830753	0.058784170436313406	64
126	0.18230831258394262	0.039082528960434924	64
127	-0.14472347312200465	0.048529013736471754	64
128	0.35720780835386123	0.06295534635397279	64
129	0.2901816511341403	0.07376564986567814	64
130	0.13630966652349571	0.06382890032804851	64
131	-0.047832574605725965	0.08077861928614191	64
132	-0.10528763345186495	0.046855350726857085	64
133	0.013844045199226366	0.07527789414418144	64
134	-0.2057482972974731	0.03359398208646518	64
135	0.04452353444023009	0.05674484921867177	64
136	0.22506066695367444	0.09468555107170756	64
137	0.16853535780917742	0.06428872186337604	64
138	0.00192969667461645	0.04437718917879261	64
139	0.29286559737949064	0.08792334576261315	64
140	0.0791379357116026	0.043237140613068104	64
141	0.11690609666714487	0.08261503796290619	64
142	-0.06245320706448887	0.05871821186635872	64
143	-0.007322297528351996	0.05635663172931029	64
144	0.21054948119576786	0.10526636406527184	64
145	-0.04773204167934664	0.06758749073810152	64
146	0.0019373458888503389	0.07160505676288922	64
147	0.17016689535594876	0.05675605763065838	64
148	-0.11559381312797139	0.022553157980758687	64
149	0.19167837649745748	0.0871198632910442	64
150	0.017987208296631363	0.032854504223031634	64
151	0.13035062957893997	0.06742975502788326	64
152	-0.1844350926911675	0.04743672837802223	64
153	-0.11188356307118033	0.05559046981406156	64
154	-0.16707970801923328	0.0569059209759871	64
155	-0.05307335808312938	0.06194649886251952	64
156	0.2186881571198097	0.06746956151885442	64
157	0.18526495960931355	0.08503817930962299	64
158	0.1615084343043495	0.05052457302072672	64
159	0.16292564544864	0.0734017852342985	64
160	-0.15702323463469794	0.03094329296056347	64
161	0.1415973312611793	0.07595627923210983	64
162	0.10681007134171304	0.06856155372989552	64
163	-0.22544940831199137	0.01856602584764845	64
164	0.08706914438057743	0.07907314512859392	64
165	0.049156300332249867	0.06938789706780696	64
166	0.07727514855918179	0.059160477433633576	64
167	0.12138919087277782	0.06916411715808757	64
168	0.026602457297868816	0.07557375436667225	64
169	-0.05397857030150524	0.034866020950897594	64
170	-0.10265622774134588	0.02086091908760803	64
171	0.2913247705403492	0.09517661257335355	64
172	0.46193230495350973	0.08987207342310674	64
173	0.1345841528993625	0.07123889694099843	64
174	0.022321472554864285	0.09395224188896695	64
175	-0.06499806809415962	0.05285150016251072	64
176	-0.06380804849543491	0.029432557009258307	64
177	0.09314219087559547	0.06430563112698638	64
178	-0.14097609079779222	0.028215530120070106	64
179	-0.0493332304347904	0.04519222814460261	64
180	-0.03024750797424969	0.0694758752230098	64
181	-0.06963869306758119	0.02854102161499752	64
182	-0.19061864739862988	0.03598566546938278	64
183	-0.06710808337279726	0.05582936862167245	64
184	-0.12239308318802028	0.050774442703781945	64
185	-0.0737956566174741	0.049694353814397414	64
186	-0.04597707559351125	0.052973386365208854	64
187	-0.015972645430262146	0.058450537496571725	64
188	-0.17999529991647434	0.03585691111621356	64
189	0.13752493700829518	0.06742386345505622	64
190	0.1100074650741042	0.060473972001193234	64
191	-0.06804079411977013	0.07046487561036796	64
192	-0.010158039801841509	0.04984292097560189	64
193	0.0713336364656334	0.057751024327804705	64
194	0.3276296932888132	0.0840396424262085	64
195	-0.05590428221786423	0.012000161874946737	64
196	-0.044718023819591675	0.07020253235504792	64
197	-0.18575914538922184	0.06103290262666495	64
198	-0.10872227520989472	0.04975515712908352	64
199	-0.12355540206081655	0.0685349756586799	64
200	-0.17729113022320128	0.05445525586147406	64
201	-0.020083972908211546	0.030470515264143624	64
202	-0.1309479761764309	0.0684113706064418	64
203	0.2874961902494314	0.06862503367823601	64
204	0.2570502599689874	0.08380952193416856	64
205	0.13516671372245695	0.1149909648855298	64
206	-0.11386081575068949	0.06760342618749035	64
207	0.11656258369455662	0.08384629928261103	64
208	0.002433342661889176	0.07212482995180433	64
209	0.07026940511013724	0.02848370919671799	64
210	0.08551392158766823	0.05015699668232116	64
211	0.06862511940994497	0.08163116052672305	64
212	-0.050758427327630744	0.050459484206880935	64
213	-0.07066203610517616	0.06146214005596077	64
214	0.22648945723919028	0.07543115179835899	64
215	0.28791482670265117	0.0995342328956059	64
216	0.19280297150011488	0.11539789409530918	64
217	0.07838872712180227	0.08654338669675868	64
218	-0.04062691527605131	0.060317051184467875	64
219	0.015206212051503572	0.028331049716456953	64
220	0.027983531775461142	0.05068786371338239	64
221	0.1749990920541623	0.07454081898958179	64
222	0.14394166244246326	0.0788853223443032	64
223	-0.07134468266935096	0.02764893921644596	64
224	-0.045545507065660504	0.03951845421772057	64
225	-0.11634341580620045	0.02384944648173518	64
226	-0.1289086024124193	0.06488548759420783	64
227	0.343027484063117	0.09726522954385187	64
228	-0.09861465691156636	0.05437442993754974	64
229	0.16406962398529765	0.07027070467706785	64
230	0.03806061478691642	0.0775022069416646	64
231	-0.029130169853194218	0.05407254220944457	64
232	0.14237718581831704	0.057326840268054076	64
233	-0.2322645223408109	0.05771744881077953	64
234	0.024083388315755464	0.059397798757228795	64
235	0.017765569734970545	0.061135921408017595	64
236	-0.08139508368130838	0.04101608396905485	64
237	0.09061625161708527	0.07395515260321288	64
238	-0.3077344121801484	0.03094824159781636	64
239	-0.19306076111554396	0.045521380045029675	64
240	-0.1926378038581958	0.04653121909872338	64
241	-0.15456767008754008	0.02269388596897736	64
242	0.031120264086130302	0.06476882679182314	64
243	-0.21720200487266864	0.04968556536927754	64
244	0.1255367882162992	0.09451502338832236	64
245	-0.20206713042725843	0.046277267919911276	64
246	-0.005845784335642318	0.06277687475471679	64
247	-0.006516404457678725	0.031941847740182494	64
248	0.1951615985486734	0.08509508491825689	64
249	0.00206986575355842	0.055316215190874714	64
250	-0.010290556453293171	0.04797278342074034	64
251	0.02117726611882037	0.07896376242555682	64
252	-0.04964094700401483	0.04392601653203888	64
253	0.057650714716917184	0.08405677257828706	64
254	-0.05058747432943679	0.07111371885403282	64
255	0.03177032900852014	0.06452791491634267	64
256	0.2335967323783086	0.10082457416501844	64
257	-0.32200091358407984	0.01341133429096062	64
258	0.20533351305564373	0.07767355927663486	64
259	-0.18363905939445913	0.018225414453327916	64
260	0.09742990430409262	0.083076588706247	64
261	-0.1296599746659418	0.057391120348566894	64
262	0.09143058581092904	0.03760603019548071	64
263	0.25511403003358707	0.09894389958569447	64
264	0.40963574372714695	0.09654478461807775	64
265	0.03481191895365454	0.07644797253802844	64
266	0.14857787450726637	0.057752591540449906	64
267	-0.143601817871747	0.023025880663871356	64
268	0.13949900295555853	0.09513440991163843	64
269	0.11618418747376259	0.0577653996979389	64
270	0.1644558848571363	0.07210041516133885	64
271	0.13752316633236922	0.04303074516363992	64
272	0.014936977506419773	0.020155918453233775	64
273	-0.33077493786218637	-0.019925565254021324	64
274	-0.115140182675824	0.07407009048153887	64
275	-0.02332567764285209	0.07615079036779464	64
276	0.08464498139087874	0.0655223324200401	64
277	-0.20969919361585096	0.019486175882683	64
278	0.18988989469788317	0.0744550030893652	64
279	0.31130955647596625	0.08974703081699473	64
280	-0.2851572920066413	-0.0022681860368204947	64
281	0.08526077027928745	0.09354166851663827	64
282	0.02092367499385849	0.07724671634470974	64
283	0.15387445181908913	0.09233725344738672	64
284	-0.020428693232885077	0.08187050983819531	64
285	0.06424011012167594	0.0599119224122967	64
286	0.14364943302257388	0.08304597304720925	64
287	0.09834969500156561	0.09406897168614792	64
288	0.13412898892509945	0.0730147172586143	64
289	0.006142511815982898	0.053230980552208526	64
290	0.0011247663486365848	0.038869171506492176	64
291	0.15976775094998025	0.08231653575186113	64
292	-0.31411534490711723	0.04458255158815791	64
293	0.022631500257294577	0.05277215364381155	64
294	0.1774051989604068	0.07267356505208614	64
295	-0.049985379925417225	0.06808324299518267	64
296	0.05998119794084813	0.06420086455901894	64
297	-0.22861070381499252	0.038894397606010156	64
298	-0.06487769369094562	0.01808245909319524	64
299	-0.12269293766770922	0.028054456510457314	64
